# Supplementary material for: Trapping X‐ray Radiation Damage from Homolytic Se−C Bond Cleavage in BnSeSeBn Crystals (Bn=benzyl, CH2C6H5)
Source: Angew Chem Int Ed Engl. 2022 May 3;61(26):e202203665. doi: 10.1002/anie.202203665 (PMC9320817; doi:10.1002/anie.202203665)
Supplement: Supplementary file 1 — Supporting Information [file ANIE-61-0-s004.cif]

 
data_A_shelx
 
_audit_creation_method            'SHELXL-2018/3'
_shelx_SHELXL_version_number      '2018/3'
_chemical_name_systematic         ?
_chemical_name_common             ?
_chemical_melting_point           ?
_chemical_formula_moiety          'C14 H14 Se2'
_chemical_formula_sum
 'C14 H14 Se2' 
_chemical_formula_weight          340.17

loop_
 _atom_type_symbol
 _atom_type_description
 _atom_type_scat_dispersion_real
 _atom_type_scat_dispersion_imag
 _atom_type_scat_source
 'C'  'C'   0.0033   0.0016
 'International Tables Vol C Tables 4.2.6.8 and 6.1.1.4'
 'H'  'H'   0.0000   0.0000
 'International Tables Vol C Tables 4.2.6.8 and 6.1.1.4'
 'Se'  'Se'  -0.0929   2.2259
 'International Tables Vol C Tables 4.2.6.8 and 6.1.1.4'
 
_space_group_crystal_system       monoclinic
_space_group_IT_number            15
_space_group_name_H-M_alt         'C 2/c'
_space_group_name_Hall            '-C 2yc'
 
_shelx_space_group_comment
;
The symmetry employed for this shelxl refinement is uniquely defined
by the following loop, which should always be used as a source of
symmetry information in preference to the above space-group names.
They are only intended as comments.
;
 
loop_
 _space_group_symop_operation_xyz
 'x, y, z'
 '-x, y, -z+1/2'
 'x+1/2, y+1/2, z'
 '-x+1/2, y+1/2, -z+1/2'
 '-x, -y, -z'
 'x, -y, z-1/2'
 '-x+1/2, -y+1/2, -z'
 'x+1/2, -y+1/2, z-1/2'
 
_cell_length_a                    13.7033(10)
_cell_length_b                    8.0012(6)
_cell_length_c                    11.4769(8)
_cell_angle_alpha                 90
_cell_angle_beta                  99.293(2)
_cell_angle_gamma                 90
_cell_volume                      1241.84(16)
_cell_formula_units_Z             4
_cell_measurement_temperature     100(2)
_cell_measurement_reflns_used     1225
_cell_measurement_theta_min       2.945
_cell_measurement_theta_max       52.168
 
_exptl_crystal_description        block
_exptl_crystal_colour             'yellow'								   
_exptl_crystal_density_meas       ?
_exptl_crystal_density_method     ?
_exptl_crystal_density_diffrn     1.819          
_exptl_crystal_F_000              664
_exptl_transmission_factor_min    ?
_exptl_transmission_factor_max    ?
_exptl_crystal_size_max           0.420
_exptl_crystal_size_mid           0.259
_exptl_crystal_size_min           0.136
_exptl_absorpt_coefficient_mu     5.923
_shelx_estimated_absorpt_T_min    0.190
_shelx_estimated_absorpt_T_max    0.500
_exptl_absorpt_correction_type   multi-scan
_exptl_absorpt_correction_T_min  0.2509
_exptl_absorpt_correction_T_max  0.4537
_exptl_absorpt_process_details
;
 SADABS 2016/2: Krause, L., Herbst-Irmer, R., Sheldrick G.M. & Stalke D.,
 J. Appl. Cryst. 48 (2015) 3-10
;
_exptl_absorpt_special_details    ?
_diffrn_ambient_temperature       100(2)
_diffrn_radiation_wavelength      0.71073
_diffrn_radiation_type            MoK\a
_diffrn_source                    'BRUKER Rotating Anode'
_diffrn_measurement_device_type   'Bruker Smart APEX II Ultra'
_diffrn_measurement_method        'omega scans'
_diffrn_detector_area_resol_mean  ?
_diffrn_reflns_number             124340
_diffrn_reflns_av_unetI/netI      0.0113
_diffrn_reflns_av_R_equivalents   0.0457
_diffrn_reflns_limit_h_min        -30
_diffrn_reflns_limit_h_max        30
_diffrn_reflns_limit_k_min        -17
_diffrn_reflns_limit_k_max        17
_diffrn_reflns_limit_l_min        -25
_diffrn_reflns_limit_l_max        25
_diffrn_reflns_theta_min          2.958
_diffrn_reflns_theta_max          52.248
_diffrn_reflns_theta_full         25.242
_diffrn_measured_fraction_theta_max   0.998
_diffrn_measured_fraction_theta_full  0.998
_diffrn_reflns_Laue_measured_fraction_max    0.998
_diffrn_reflns_Laue_measured_fraction_full   0.998
_diffrn_reflns_point_group_measured_fraction_max   0.998
_diffrn_reflns_point_group_measured_fraction_full  0.998
_reflns_number_total              7162
_reflns_number_gt                 5863
_reflns_threshold_expression      'I > 2\s(I)'
_reflns_Friedel_coverage          0.000
_reflns_Friedel_fraction_max      .
_reflns_Friedel_fraction_full     .
 
_reflns_special_details
;
 Reflections were merged by SHELXL according to the crystal
 class for the calculation of statistics and refinement.
 
 _reflns_Friedel_fraction is defined as the number of unique
 Friedel pairs measured divided by the number that would be
 possible theoretically, ignoring centric projections and
 systematic absences.
;
 
_computing_data_collection        'APEX2 v2012.2'
_computing_cell_refinement        'SAINT V8.37A'
_computing_data_reduction         'SAINT V8.37A'
_computing_structure_solution     'SHELXT(G.M.Sheldrick,Acta Cryst.(2015)A71,3-8)'
_computing_structure_refinement 'SHELXL-2018/1 (Sheldrick, 2018)'
_computing_molecular_graphics     'XP Version 5.1'
_computing_publication_material   'XP Version 5.1'
_refine_special_details           ?
_refine_ls_structure_factor_coef  Fsqd
_refine_ls_matrix_type            full
_refine_ls_weighting_scheme       calc
_refine_ls_weighting_details
'w=1/[\s^2^(Fo^2^)+(0.0391P)^2^+0.3489P] where P=(Fo^2^+2Fc^2^)/3'
_atom_sites_solution_primary      ?
_atom_sites_solution_secondary    ?
_atom_sites_solution_hydrogens    geom
_refine_ls_hydrogen_treatment     constr
_refine_ls_extinction_method      none
_refine_ls_extinction_coef        .
_refine_ls_number_reflns          7162
_refine_ls_number_parameters      73
_refine_ls_number_restraints      0
_refine_ls_R_factor_all           0.0271
_refine_ls_R_factor_gt            0.0225
_refine_ls_wR_factor_ref          0.0716
_refine_ls_wR_factor_gt           0.0698
_refine_ls_goodness_of_fit_ref    1.075
_refine_ls_restrained_S_all       1.075
_refine_ls_shift/su_max           0.002
_refine_ls_shift/su_mean          0.000
 
loop_
 _atom_site_label
 _atom_site_type_symbol
 _atom_site_fract_x
 _atom_site_fract_y
 _atom_site_fract_z
 _atom_site_U_iso_or_equiv
 _atom_site_adp_type
 _atom_site_occupancy
 _atom_site_site_symmetry_order  
 _atom_site_calc_flag
 _atom_site_refinement_flags_posn
 _atom_site_refinement_flags_adp
 _atom_site_refinement_flags_occupancy
 _atom_site_disorder_assembly
 _atom_site_disorder_group
Se1 Se 0.50746(2) 0.49850(2) 0.35182(2) 0.01329(2) Uani 1 1 d . . . . .
C1 C 0.61419(4) 0.33205(7) 0.39464(5) 0.01496(7) Uani 1 1 d . . . . .
H1A H 0.613610 0.294428 0.476698 0.018 Uiso 1 1 calc R U . . .
H1B H 0.600141 0.233553 0.342418 0.018 Uiso 1 1 calc R U . . .
C2 C 0.71507(3) 0.39602(6) 0.38539(4) 0.01239(6) Uani 1 1 d . . . . .
C3 C 0.76657(4) 0.33130(7) 0.29997(5) 0.01492(7) Uani 1 1 d . . . . .
H3 H 0.736485 0.248851 0.246308 0.018 Uiso 1 1 calc R U . . .
C4 C 0.86194(4) 0.38700(8) 0.29296(6) 0.01718(8) Uani 1 1 d . . . . .
H4 H 0.896552 0.342151 0.234739 0.021 Uiso 1 1 calc R U . . .
C5 C 0.90633(5) 0.50759(7) 0.37071(7) 0.01747(9) Uani 1 1 d . . . . .
H5 H 0.971323 0.545196 0.365935 0.021 Uiso 1 1 calc R U . . .
C6 C 0.85522(4) 0.57370(7) 0.45612(6) 0.01730(8) Uani 1 1 d . . . . .
H6 H 0.885246 0.657048 0.509066 0.021 Uiso 1 1 calc R U . . .
C7 C 0.76050(5) 0.51751(7) 0.46361(5) 0.01501(7) Uani 1 1 d . . . . .
H7 H 0.726285 0.561943 0.522334 0.018 Uiso 1 1 calc R U . . .
 
loop_
 _atom_site_aniso_label
 _atom_site_aniso_U_11
 _atom_site_aniso_U_22
 _atom_site_aniso_U_33
 _atom_site_aniso_U_23
 _atom_site_aniso_U_13
 _atom_site_aniso_U_12
Se1 0.01192(2) 0.01617(3) 0.01187(2) -0.00040(1) 0.00216(2) 0.00209(1)
C1 0.01304(15) 0.01393(15) 0.01787(19) 0.00231(13) 0.00234(13) -0.00045(12)
C2 0.01190(13) 0.01162(13) 0.01322(15) 0.00014(11) 0.00080(11) 0.00004(10)
C3 0.01475(15) 0.01524(16) 0.01470(17) -0.00252(13) 0.00219(12) -0.00072(12)
C4 0.01490(16) 0.01948(19) 0.0177(2) 0.00094(15) 0.00427(14) 0.00084(14)
C5 0.01277(16) 0.01743(19) 0.0213(2) 0.00448(15) 0.00008(15) -0.00194(12)
C6 0.01654(17) 0.01369(16) 0.0197(2) -0.00061(14) -0.00299(15) -0.00225(13)
C7 0.01568(17) 0.01396(16) 0.01463(18) -0.00208(12) 0.00011(13) 0.00042(12)
 
_geom_special_details
;
 All esds (except the esd in the dihedral angle between two l.s. planes)
 are estimated using the full covariance matrix.  The cell esds are taken
 into account individually in the estimation of esds in distances, angles
 and torsion angles; correlations between esds in cell parameters are only
 used when they are defined by crystal symmetry.  An approximate (isotropic)
 treatment of cell esds is used for estimating esds involving l.s. planes.
;
 
loop_
 _geom_bond_atom_site_label_1
 _geom_bond_atom_site_label_2
 _geom_bond_distance
 _geom_bond_site_symmetry_2
 _geom_bond_publ_flag
Se1 C1 1.9805(5) . ?
Se1 Se1 2.3130(2) 2_655 ?
C1 C2 1.4938(7) . ?
C1 H1A 0.9900 . ?
C1 H1B 0.9900 . ?
C2 C3 1.3967(7) . ?
C2 C7 1.3992(7) . ?
C3 C4 1.3953(8) . ?
C3 H3 0.9500 . ?
C4 C5 1.3864(9) . ?
C4 H4 0.9500 . ?
C5 C6 1.3975(10) . ?
C5 H5 0.9500 . ?
C6 C7 1.3894(9) . ?
C6 H6 0.9500 . ?
C7 H7 0.9500 . ?
 
loop_
 _geom_angle_atom_site_label_1
 _geom_angle_atom_site_label_2
 _geom_angle_atom_site_label_3
 _geom_angle
 _geom_angle_site_symmetry_1
 _geom_angle_site_symmetry_3
 _geom_angle_publ_flag
C1 Se1 Se1 101.068(18) . 2_655 ?
C2 C1 Se1 114.00(4) . . ?
C2 C1 H1A 108.8 . . ?
Se1 C1 H1A 108.8 . . ?
C2 C1 H1B 108.8 . . ?
Se1 C1 H1B 108.8 . . ?
H1A C1 H1B 107.6 . . ?
C3 C2 C7 119.01(5) . . ?
C3 C2 C1 120.08(5) . . ?
C7 C2 C1 120.89(5) . . ?
C4 C3 C2 120.41(5) . . ?
C4 C3 H3 119.8 . . ?
C2 C3 H3 119.8 . . ?
C5 C4 C3 120.19(6) . . ?
C5 C4 H4 119.9 . . ?
C3 C4 H4 119.9 . . ?
C4 C5 C6 119.83(6) . . ?
C4 C5 H5 120.1 . . ?
C6 C5 H5 120.1 . . ?
C7 C6 C5 120.00(5) . . ?
C7 C6 H6 120.0 . . ?
C5 C6 H6 120.0 . . ?
C6 C7 C2 120.56(6) . . ?
C6 C7 H7 119.7 . . ?
C2 C7 H7 119.7 . . ?
 
loop_
 _geom_torsion_atom_site_label_1
 _geom_torsion_atom_site_label_2
 _geom_torsion_atom_site_label_3
 _geom_torsion_atom_site_label_4
 _geom_torsion
 _geom_torsion_site_symmetry_1
 _geom_torsion_site_symmetry_2
 _geom_torsion_site_symmetry_3
 _geom_torsion_site_symmetry_4
 _geom_torsion_publ_flag
Se1 C1 C2 C3 -112.93(5) . . . . ?
Se1 C1 C2 C7 68.88(6) . . . . ?
C7 C2 C3 C4 0.06(8) . . . . ?
C1 C2 C3 C4 -178.17(5) . . . . ?
C2 C3 C4 C5 -0.16(9) . . . . ?
C3 C4 C5 C6 -0.14(9) . . . . ?
C4 C5 C6 C7 0.55(9) . . . . ?
C5 C6 C7 C2 -0.65(9) . . . . ?
C3 C2 C7 C6 0.34(8) . . . . ?
C1 C2 C7 C6 178.56(5) . . . . ?
 
_refine_diff_density_max    1.885
_refine_diff_density_min   -1.153
_refine_diff_density_rms    0.101

_shelx_res_file
;
CELL  0.71073  13.7033    8.0012   11.4769   90.0000   99.2930   90.0000
ZERR   4.000   0.0010    0.0006    0.0008    0.0000    0.0020    0.0000
LATT  7
SYMM -X, Y, 1/2-Z
SFAC C H SE
UNIT 56 56 8
LIST 4 ! automatically inserted. Change 6 to 4 for CHECKCIF!!
L.S. 10
PLAN 20
TEMP -173.15
BOND $H
ACTA
SIZE 0.136 0.259 0.420
CONF
omit   6   6  12
omit     5   1   2
omit     3   1   2
FMAP 2
WGHT    0.039100    0.348900
FVAR       0.30947
SE1   3    0.507458    0.498501    0.351818    11.00000    0.01192    0.01617 =
         0.01187   -0.00040    0.00216    0.00209
C1    1    0.614191    0.332052    0.394637    11.00000    0.01304    0.01393 =
         0.01787    0.00231    0.00234   -0.00045
AFIX  23
H1A   2    0.613610    0.294428    0.476698    11.00000   -1.20000
H1B   2    0.600141    0.233553    0.342418    11.00000   -1.20000
AFIX   0
C2    1    0.715068    0.396024    0.385387    11.00000    0.01190    0.01162 =
         0.01322    0.00014    0.00080    0.00004
C3    1    0.766573    0.331305    0.299968    11.00000    0.01475    0.01524 =
         0.01470   -0.00252    0.00219   -0.00072
AFIX  43
H3    2    0.736485    0.248851    0.246308    11.00000   -1.20000
AFIX   0
C4    1    0.861940    0.386997    0.292957    11.00000    0.01490    0.01948 =
         0.01772    0.00094    0.00427    0.00084
AFIX  43
H4    2    0.896552    0.342151    0.234739    11.00000   -1.20000
AFIX   0
C5    1    0.906330    0.507593    0.370709    11.00000    0.01277    0.01743 =
         0.02131    0.00448    0.00008   -0.00194
AFIX  43
H5    2    0.971323    0.545196    0.365935    11.00000   -1.20000
AFIX   0
C6    1    0.855223    0.573697    0.456124    11.00000    0.01654    0.01369 =
         0.01971   -0.00061   -0.00299   -0.00225
AFIX  43
H6    2    0.885246    0.657048    0.509066    11.00000   -1.20000
AFIX   0
C7    1    0.760498    0.517506    0.463610    11.00000    0.01568    0.01396 =
         0.01463   -0.00208    0.00011    0.00042
AFIX  43
H7    2    0.726285    0.561943    0.522334    11.00000   -1.20000
AFIX   0
HKLF 4


REM
REM wR2 = 0.0716, GooF = S = 1.075, Restrained GooF = 1.075 for all data
REM R1 = 0.0225 for 5863 Fo > 4sig(Fo) and 0.0271 for all 7162 data
REM 73 parameters refined using 0 restraints

END

WGHT      0.0391      0.3489

REM Highest difference peak  1.885,  deepest hole -1.153,  1-sigma level  0.101
Q1    1   0.4499  0.5911  0.3183  11.00000  0.05    1.88
Q2    1   0.4831  0.4343  0.2986  11.00000  0.05    0.83
Q3    1   0.4778  0.5812  0.3598  11.00000  0.05    0.76
Q4    1   0.4800  0.4411  0.3612  11.00000  0.05    0.75
Q5    1   0.5372  0.5767  0.3466  11.00000  0.05    0.74
Q6    1   0.5077  0.5154  0.3122  11.00000  0.05    0.74
Q7    1   0.5358  0.4249  0.3453  11.00000  0.05    0.66
Q8    1   0.7408  0.3479  0.3505  11.00000  0.05    0.64
Q9    1   0.8874  0.5353  0.4014  11.00000  0.05    0.64
Q10   1   0.8123  0.5596  0.4595  11.00000  0.05    0.63
Q11   1   0.4982  0.4508  0.3847  11.00000  0.05    0.58
Q12   1   0.8118  0.3709  0.2970  11.00000  0.05    0.55
Q13   1   0.7330  0.4533  0.4267  11.00000  0.05    0.54
Q14   1   0.5055  0.5261  0.3942  11.00000  0.05    0.54
Q15   1   0.4500  0.4156  0.3215  11.00000  0.05    0.52
Q16   1   0.8809  0.4371  0.3320  11.00000  0.05    0.51
Q17   1   0.4747  0.5000  0.4405  11.00000  0.05    0.47
Q18   1   0.6634  0.3708  0.3902  11.00000  0.05    0.46
Q19   1   0.5753  0.4248  0.3809  11.00000  0.05    0.44
Q20   1   0.7130  0.6027  0.3830  11.00000  0.05    0.41
;
_shelx_res_checksum   13417

_shelx_hkl_file
;
  -2   0   0 1711.95 28.6003  36
   2   0   0 1738.01 28.9347  36
  -2   0   0 2096.88 22.5360  35
  -2   0   0 1503.42 7.40391  21
   2   0   0 1584.43 7.67278  21
  -2   0   0 1794.69 7.60886   2
   2   0   0 1792.55 7.76640   2
   2   0   0 2021.68 21.8663  35
  -2   0   0 2019.71 15.7958  31
   2   0   0 1965.42 15.5458  31
   2   0   0 2015.33 20.2503  32
   2   0   0 2000.08 20.6642  34
  -2   0   0 1979.36 20.4260  32
  -2   0   0 1959.68 20.9207  34
  -4   0   0 4040.20 44.8479  35
  -4   0   0 2975.90 52.5617  36
   4   0   0 3741.10 39.9065  34
   4   0   0 3810.32 39.9090  32
   4   0   0 3516.68 15.8451   2
   4   0   0 3539.24 29.1869  31
  -4   0   0 3853.17 41.8627  34
   4   0   0 3473.29 16.5773  33
   4   0   0 3621.04 41.5532  35
   4   0   0 3059.44 14.9223  21
  -4   0   0 3697.39 30.2395  31
  -4   0   0 3141.72 14.2360   2
   4   0   0 3371.26 56.4801  36
  -4   0   0 3790.31 17.9929  33
  -4   0   0 3629.73 40.0740  32
   6   0   0 1444.99 8.67460  19
   6   0   0 1369.77 8.42799  17
  -6   0   0 1506.28 9.14114  17
  -6   0   0 1264.50 41.6684  36
  -6   0   0 1600.96 35.0706  35
   6   0   0 1419.40 12.5733   2
   6   0   0 1382.50 6.85207  16
   6   0   0 1477.51 30.6251  34
  -6   0   0 1488.64 9.47670  20
   6   0   0 1367.32 8.74922  20
  -6   0   0 1204.74 11.2575  21
  -6   0   0 1514.33 9.39818  19
   6   0   0 1503.78 30.6967  32
  -6   0   0 1551.01 24.4556  31
  -6   0   0 1523.92 33.2848  34
   6   0   0 1505.06 46.0932  36
   6   0   0 1463.49 32.7393  35
  -6   0   0 1418.22 6.84335  16
   6   0   0 1432.05 12.4917  21
  -6   0   0 1536.11 32.4582  32
   6   0   0 1538.09 24.1739  31
  -6   0   0 1317.47 11.3200   2
  -8   0   0 5444.36 52.8195  31
   8   0   0 5521.89 73.7081  35
   8   0   0 5863.28 101.648  36
  -8   0   0 5010.88 19.5396  17
   8   0   0 5144.16 18.9177  19
   8   0   0 5557.73 27.8388  21
   8   0   0 5273.38 67.1626  34
  -8   0   0 5286.82 72.1501  34
  -8   0   0 5495.74 75.4645  35
  -8   0   0 5551.43 72.1906  32
   8   0   0 4888.78 19.2643  20
   8   0   0 5465.10 29.1614   2
   8   0   0 5407.59 52.4235  31
  -8   0   0 5646.71 21.6295  20
  10   0   0 1486.92 40.8892  34
  10   0   0 1529.28 17.9289   2
  10   0   0 1588.71 15.0907   4
  10   0   0 1440.89 30.6756  31
  10   0   0 1469.70 44.1725  35
  10   0   0 1453.43 12.4773  20
 -10   0   0 1557.77 13.1154  20
 -10   0   0 1590.53 9.43184  16
 -10   0   0 1434.67 42.0566  32
 -10   0   0 1593.78 32.2031  31
 -10   0   0 1574.90 12.8221  19
 -10   0   0 1494.30 46.3529  35
 -10   0   0 1475.72 12.1652  17
  10   0   0 1677.53 60.4161  36
  10   0   0 1594.22 16.5312  21
  10   0   0 1465.78 9.48828  16
  10   0   0 1454.00 11.4467  19
 -10   0   0 1626.72 46.1346  34
  12   0   0 1055.98 52.8662  36
  12   0   0 1015.01 13.9216   4
  12   0   0 1013.41 16.6828   2
 -12   0   0 1015.78 8.42185  16
 -12   0   0 1038.65 41.1399  32
 -12   0   0 1023.67 11.6850  19
 -12   0   0 1016.39 11.5065  17
 -12   0   0 1081.25 42.8336  34
  12   0   0 1088.44 15.2858  21
 -12   0   0 1003.32 11.9521  20
 -12   0   0 1012.15 28.7774  31
 -14   0   0 868.316 43.6494  34
 -14   0   0 851.328 11.7700  17
  14   0   0 819.338 13.9081   4
  14   0   0 798.897 3.09311  15
  14   0   0 896.866 17.8196   2
  14   0   0 903.726 15.3411  21
 -14   0   0 792.936 39.5885  32
 -14   0   0 870.599 12.3284  19
  14   0   0 902.003 54.4589  36
  16   0   0 330.488 10.8476  21
 -16   0   0 300.878 8.54941  17
 -16   0   0 283.843 1.73740  30
  16   0   0 287.301 2.19772  15
  16   0   0 290.207 9.91173   4
  16   0   0 326.615 13.1206   2
  16   0   0 337.687 37.6883  36
  16   0   0 285.719 1.83298   5
 -16   0   0 321.811 29.7972  32
 -18   0   0 208.939 1.41627  10
  18   0   0 230.787 13.2585   2
 -18   0   0 186.393 28.9643  32
  18   0   0 217.247 2.01740  29
 -18   0   0 216.677 8.55090  17
  18   0   0 208.334 15.4256   4
 -18   0   0 211.500 1.79698  30
  18   0   0 204.029 2.17590  15
  18   0   0 210.497 1.74649  27
  18   0   0 199.502 1.80346   5
  20   0   0 155.074 1.94215   5
 -20   0   0 154.839 1.48031  10
  20   0   0 164.075 2.00496  22
  20   0   0 158.102 1.69863  24
  20   0   0 157.191 1.86904  27
  20   0   0 158.824 1.71399  26
  20   0   0 162.712 1.95717  29
 -20   0   0 166.582 1.93211  30
  20   0   0 164.985 1.68050  23
  20   0   0 159.118 1.81843  25
  20   0   0 155.923 2.33854  15
  22   0   0 109.110 1.71804  23
  22   0   0 106.632 2.25305  15
  22   0   0 105.523 1.90751  27
  22   0   0 106.160 1.73985  24
 -22   0   0 106.626 1.65745  10
  22   0   0 107.943 1.78139  26
 -22   0   0 110.370 1.98435  30
  22   0   0 109.477 1.98441   5
  22   0   0 111.993 1.89279  25
  22   0   0 115.580 1.90142  22
  22   0   0 109.173 1.92765  29
  24   0   0 20.8105 2.14224  15
  24   0   0 16.7330 1.95346  29
  24   0   0 19.4748 1.80688  25
  24   0   0 16.4390 1.63439  26
 -24   0   0 16.2892 1.65886  10
  24   0   0 20.0611 1.93439  22
  24   0   0 15.5583 2.02678  27
  24   0   0 18.9322 1.84128   5
  24   0   0 16.5089 1.64048  24
 -24   0   0 22.9533 1.83524  30
  26   0   0 11.8525 1.93898  26
  26   0   0 16.0770 2.09125  22
  26   0   0 14.7152 1.94035   5
  26   0   0 9.08840 1.41522  29
 -26   0   0 20.6315 1.98043  30
  26   0   0 12.1991 1.84419  24
  26   0   0 13.4226 2.15151  27
  26   0   0 14.9330 2.12425  15
 -26   0   0 14.0836 1.77485  10
 -28   0   0 12.1870 1.81563  10
  28   0   0 10.8985 1.82086  24
  28   0   0 8.30444 1.23691  26
  28   0   0 9.68823 1.45055  27
  28   0   0 13.1887 2.15004  22
  28   0   0 7.94400 1.44283  29
  28   0   0 13.1646 1.88640   5
 -28   0   0 15.3613 1.94566  30
  28   0   0 12.4774 2.02441  15
  30   0   0 2.82904 1.04336   5
  30   0   0 3.04041 1.20010  15
  30   0   0 1.79879 1.09904  26
  30   0   0 2.83702 1.24964  29
  30   0   0 2.24021 1.05106  13
  30   0   0 2.62849 1.35130  27
 -30   0   0 3.32303 1.06625  10
  -1  -1   0 3195.35 30.3114  36
  -1  -1   0 3636.85 35.2510  35
   1  -1   0 3624.35 25.8216  34
  -1  -1   0 3442.26 34.6089  33
   1  -1   0 3716.29 30.1655  31
  -1  -1   0 3468.98 10.6744   2
  -1  -1   0 3406.66 33.2460  34
   1  -1   0 3730.68 32.8496  35
  -1  -1   0 3517.10 30.9978  31
  -1  -1   0 3055.44 32.0727  32
   1  -1   0 3880.67 33.5088  32
   1  -1   0 3540.46 34.4014  33
   1  -1   0 3198.92 25.2666  36
   1   1   0 2878.57 32.0343  35
  -1   1   0 3802.90 33.3450  32
  -1   1   0 3785.92 30.7132  31
   1   1   0 3582.10 34.2103  32
   1   1   0 3497.72 33.6762  34
   1   1   0 2878.09 9.55756   2
  -1   1   0 3555.00 33.7098  33
   1   1   0 3517.50 35.7369  33
   1   1   0 3398.52 29.9252  31
  -1   1   0 3342.81 22.9967  36
  -1   1   0 3986.29 27.1092  34
  -1   1   0 2914.48 12.5838   2
   1   1   0 3292.58 29.4566  36
   3  -1   0 7587.67 55.4905  35
   3  -1   0 7775.21 50.4580  31
   3  -1   0 8304.67 61.8627  32
  -3  -1   0 7314.09 41.5666  31
  -3  -1   0 7931.40 47.8142  33
  -3  -1   0 7599.47 62.2427  34
  -3  -1   0 8140.65 62.8097  35
   3  -1   0 7614.14 48.4530  34
   3  -1   0 7178.11 48.2093  33
  -3  -1   0 6670.72 71.0975  36
  -3  -1   0 7008.29 54.6409  32
  -3  -1   0 6958.72 17.9787   2
   3  -1   0 6743.26 67.6520  36
   3  -1   0 6771.77 23.2687   2
  -3   1   0 7482.71 59.7601  32
  -3   1   0 6894.44 65.0874  36
  -3   1   0 8402.46 52.0650  34
   3   1   0 7677.23 74.5158  36
   3   1   0 7194.66 59.3171  34
   3   1   0 7121.15 18.6104   2
  -3   1   0 7577.16 55.2834  35
   3   1   0 7388.94 58.9019  35
   3   1   0 7788.04 56.9192  32
  -3   1   0 8280.97 51.3035  31
   3   1   0 7327.00 40.2187  31
  -3   1   0 5985.13 21.1019   2
   3   1   0 7674.89 52.0802  33
  -3   1   0 7879.19 45.1539  33
  -5  -1   0 6143.35 61.3870  32
  -5  -1   0 5742.07 64.9118  34
  -5  -1   0 5780.28 42.9030  31
   5  -1   0 6473.95 56.4086  34
  -5  -1   0 6134.79 66.0968  35
   5  -1   0 5585.09 79.4100  36
   5  -1   0 5840.75 60.0370  35
   5  -1   0 5411.25 43.5429  33
  -5  -1   0 5243.49 78.8737  36
   5  -1   0 6340.52 66.3501  32
   5  -1   0 5553.45 24.9128   2
  -5  -1   0 5260.10 19.5548   2
   5  -1   0 5740.71 50.4792  31
   5  -1   0 5259.09 21.5136  21
  -5  -1   0 4769.01 20.8691  21
  -5   1   0 6134.53 62.8285  35
  -5   1   0 4684.25 21.9752   2
  -5   1   0 4620.06 19.4516  21
  -5   1   0 6313.66 51.9622  31
   5   1   0 5585.59 57.0667  32
   5   1   0 5740.57 40.6079  31
  -5   1   0 5244.68 74.2861  36
  -5   1   0 6067.20 37.5635  33
   5   1   0 5409.20 61.1804  35
   5   1   0 5313.28 59.9865  34
  -5   1   0 6184.06 66.6496  32
   5   1   0 5612.73 81.0189  36
   5   1   0 5698.27 46.0053  33
   5   1   0 5277.16 21.8242  21
   5   1   0 5433.08 37.8464  33
   5   1   0 5671.34 21.5888   2
  -5   1   0 5800.23 54.7057  34
   7  -1   0 2045.99 11.7061  20
   7  -1   0 2082.94 34.7348  31
   7  -1   0 2075.94 38.3757  34
   7  -1   0 2045.28 41.6424  35
  -7  -1   0 2057.79 8.66631  16
  -7  -1   0 2189.10 30.5880  31
   7  -1   0 2040.63 7.65956  18
   7  -1   0 2120.95 10.9261  19
  -7  -1   0 2171.92 46.4996  34
  -7  -1   0 2039.33 42.1071  32
   7  -1   0 2034.19 10.3815  16
   7  -1   0 2207.66 59.1579  36
  -7  -1   0 2117.22 12.9492  19
  -7  -1   0 2008.46 11.9336  17
  -7  -1   0 2056.50 12.5876  20
   7  -1   0 2108.82 15.9869  21
  -7  -1   0 2211.19 46.4088  35
   7  -1   0 2061.92 17.9023   2
   7  -1   0 2046.88 27.8293  33
  -7   1   0 2174.77 12.1630  17
   7   1   0 2312.16 60.1792  36
  -7   1   0 2095.48 43.9430  35
  -7   1   0 2127.96 12.2213  20
   7   1   0 2121.79 27.1408  33
   7   1   0 2024.83 42.5505  34
  -7   1   0 2070.91 5.96625  18
   7   1   0 2024.98 43.3395  35
  -7   1   0 2145.38 41.8251  32
  -7   1   0 2159.61 10.2477  16
  -7   1   0 2185.77 22.0209  33
   7   1   0 2111.54 16.1779  21
  -7   1   0 2106.69 11.5000  19
   7   1   0 2091.27 15.9212   2
   7   1   0 1908.95 27.3723  31
  -7   1   0 2240.82 35.3737  31
   7   1   0 1964.48 5.98524  18
  -7   1   0 2184.62 40.9565  34
   7   1   0 2064.88 7.54783  18
   7   1   0 1969.75 11.9978  20
   7   1   0 1877.03 11.7197  19
   7   1   0 1909.52 8.08082  16
   7   1   0 1916.85 20.6589  33
   9  -1   0 1926.65 11.9663  19
  -9  -1   0 2067.22 9.84841  16
  -9  -1   0 2052.49 14.4005  20
  -9  -1   0 2080.17 14.6402  19
   9  -1   0 1884.50 37.2146  31
  -9  -1   0 2035.89 51.0153  35
   9  -1   0 1909.48 12.9592  20
   9  -1   0 2091.19 18.0976  21
  -9  -1   0 2184.61 53.0979  34
  -9  -1   0 2068.55 33.7488  31
   9  -1   0 2045.55 20.7232  33
  -9  -1   0 2108.46 49.1476  32
   9  -1   0 2017.89 43.4931  34
   9  -1   0 2019.13 20.1719   2
   9  -1   0 1913.64 11.3127  16
  -9  -1   0 1889.25 13.2381  17
   9  -1   0 2039.89 63.6452  36
   9  -1   0 1816.78 44.9064  35
   9   1   0 2047.65 13.4917  19
   9   1   0 2029.39 18.6451   2
   9   1   0 2066.26 17.8157  21
  -9   1   0 1954.84 13.1007  19
  -9   1   0 1907.00 13.0353  17
   9   1   0 2112.11 63.9027  36
  -9   1   0 2037.47 11.1072  16
   9   1   0 1935.69 9.39088  16
   9   1   0 1888.32 13.3023  20
  -9   1   0 1936.09 45.5793  34
  -9   1   0 2030.65 37.3467  31
   9   1   0 2054.04 47.9378  34
  -9   1   0 1959.25 46.3282  32
  -9   1   0 2014.31 13.8616  20
   9   1   0 2077.36 16.8705   4
   9   1   0 2000.42 31.5603  31
  -9   1   0 1912.26 48.2664  35
   9   1   0 1915.62 47.7600  35
 -11  -1   0 1594.07 13.6371  17
  11  -1   0 1660.56 20.8423   2
 -11  -1   0 1632.37 9.77328  16
  11  -1   0 1642.56 11.5104   3
 -11  -1   0 1682.01 34.0669  31
 -11  -1   0 1665.79 14.6360  20
 -11  -1   0 1723.87 14.9301  19
  11  -1   0 1734.90 63.5667  36
  11  -1   0 1709.65 17.9449  21
 -11  -1   0 1687.37 52.7905  34
 -11  -1   0 1608.26 47.9806  32
 -11   1   0 1699.45 38.1258  31
 -11   1   0 1604.78 48.1980  34
 -11   1   0 1667.59 14.3274  20
 -11   1   0 1657.75 13.8052  19
  11   1   0 1547.28 31.9686  31
  11   1   0 1685.32 17.0915   4
 -11   1   0 1577.76 12.6292   4
  11   1   0 1679.73 62.4482  36
  11   1   0 1672.80 19.3187   2
  11   1   0 1674.22 17.7791  21
 -11   1   0 1493.26 46.3638  32
 -11   1   0 1636.18 50.8056  35
 -11   1   0 1612.40 10.8345  16
 -11   1   0 1625.46 13.7213  17
  11   1   0 1510.47 9.36433  16
 -13  -1   0 528.339 31.6673  32
 -13  -1   0 521.791 9.09671  17
  13  -1   0 587.008 42.5860  36
 -13  -1   0 535.661 9.73182  20
  13  -1   0 511.607 10.3426   4
 -13  -1   0 534.382 9.62757  19
 -13  -1   0 506.641 20.8839  31
  13  -1   0 574.215 11.9324  21
  13  -1   0 539.450 14.0457   2
 -13  -1   0 498.839 6.10009  16
 -13  -1   0 511.301 32.8324  34
 -13  -1   0 491.927 33.2276  35
 -13   1   0 493.499 23.3593  31
  13   1   0 522.577 40.6011  36
 -13   1   0 545.045 9.53644  20
  13   1   0 507.408 11.2114   4
 -13   1   0 534.564 31.9635  34
  13   1   0 563.576 11.8431  21
 -13   1   0 522.002 8.87225  19
 -13   1   0 522.959 6.95356  16
  13   1   0 543.773 13.0763   2
 -13   1   0 505.779 31.4957  32
 -13   1   0 495.286 33.0386  35
 -13   1   0 527.688 9.03922  17
 -15  -1   0 737.548 12.4966  19
  15  -1   0 646.184 12.7636   4
 -15  -1   0 640.958 38.5057  32
  15  -1   0 761.786 14.7457  21
  15  -1   0 609.843 2.50141   5
  15  -1   0 690.202 17.4079   2
 -15  -1   0 618.006 3.16232  30
  15  -1   0 643.923 2.88955  15
  15  -1   0 764.938 51.7328  36
 -15  -1   0 717.028 43.5374  34
 -15  -1   0 690.432 11.3332  17
  15   1   0 666.170 2.94494  15
  15   1   0 761.199 14.5701  21
 -15   1   0 790.200 61.1197  34
  15   1   0 801.489 53.4470  36
  15   1   0 662.917 2.38392   5
  15   1   0 745.279 17.0066   2
 -15   1   0 713.997 11.5391  17
 -15   1   0 653.785 39.1608  32
 -15   1   0 772.779 16.5269  19
  15   1   0 661.575 13.7689   4
 -17  -1   0 370.600 2.05433  30
 -17  -1   0 398.774 10.0293  17
  17  -1   0 451.159 17.6295  21
 -17  -1   0 402.386 36.0772  32
  17  -1   0 428.242 16.1778   2
  17  -1   0 426.752 52.4985  36
  17  -1   0 367.282 2.50678  15
  17  -1   0 339.315 2.17824   5
 -17   1   0 372.626 2.07751  30
  17   1   0 435.562 15.0011   2
 -17   1   0 385.362 9.75632  17
  17   1   0 370.414 12.0390   4
  17   1   0 371.016 2.05513   5
 -17   1   0 381.374 33.9696  32
  17   1   0 376.833 2.58516  15
 -19  -1   0 335.689 1.78886  10
  19  -1   0 345.177 2.04165  26
 -19  -1   0 326.755 2.18736  30
  19  -1   0 340.022 2.72798  15
  19  -1   0 337.336 2.21459  29
  19  -1   0 314.523 2.30925   5
  19  -1   0 346.518 2.03794  23
  19  -1   0 320.138 2.22456  22
  19  -1   0 341.883 2.15853  25
  19  -1   0 343.782 2.16410  27
  19  -1   0 335.753 2.07252  24
  19   1   0 337.689 12.2001   4
  19   1   0 335.242 2.06406  24
 -19   1   0 331.811 1.80134  10
  19   1   0 317.578 2.69167  15
  19   1   0 340.761 2.25154  22
 -19   1   0 315.563 2.18992  30
  19   1   0 336.414 2.22907   5
  19   1   0 345.796 2.24169  27
  19   1   0 347.201 2.26148  29
  19   1   0 340.171 2.06999  26
  21  -1   0 2.16345 1.03973  22
  21  -1   0 2.86293 1.14352  15
  21  -1   0 4.62329 0.93477  23
  21  -1   0 3.41631 0.99070  25
  21  -1   0 3.83258 0.88127  26
  21  -1   0 4.65664 1.00234  27
 -21  -1   0 3.48251 0.78699  10
  21  -1   0 3.16623 1.00689   5
  21  -1   0 4.99281 0.90272  24
 -21  -1   0 3.27598 0.91375  30
  21  -1   0 2.87560 0.98461  29
  21   1   0 2.73267 0.94967  22
 -21   1   0 4.48662 0.75957  10
  21   1   0 2.65092 0.85509  26
  21   1   0 4.14457 0.89953   5
 -21   1   0 3.80309 0.97971  30
  21   1   0 3.30281 1.21996  15
  21   1   0 3.29776 0.88011  24
  21   1   0 5.01359 1.04555  27
  21   1   0 3.13635 1.02362  29
  23  -1   0 63.4820 2.00368  22
  23  -1   0 64.5860 1.80698  23
  23  -1   0 64.0909 2.02346   5
 -23  -1   0 63.3927 1.84264  30
  23  -1   0 65.2445 2.19612  15
  23  -1   0 63.4680 1.64013  24
 -23  -1   0 63.0479 1.70721  10
  23  -1   0 63.1814 1.97650  29
  23  -1   0 63.0472 1.78753  26
  23  -1   0 61.2577 2.00636  27
  23  -1   0 64.8442 1.91828  25
  23   1   0 64.3826 2.07849  29
 -23   1   0 64.1303 2.03090  30
  23   1   0 62.6217 1.69541  24
  23   1   0 62.1424 1.78099   5
 -23   1   0 61.2933 1.54214  10
  23   1   0 69.6536 1.94472  22
  23   1   0 60.4732 1.96164  27
  23   1   0 61.7026 1.74668  26
  23   1   0 63.1863 2.22995  15
  25  -1   0 20.3091 1.83063  24
  25  -1   0 21.1524 2.10975  15
  25  -1   0 20.9537 2.07868  27
  25  -1   0 22.6000 2.05897  25
  25  -1   0 21.6045 2.02583  29
  25  -1   0 23.5426 2.09903  22
 -25  -1   0 22.3468 1.86521  30
  25  -1   0 22.3091 1.95480   5
  25  -1   0 19.8982 1.79258  26
 -25  -1   0 22.9196 1.73534  10
  25  -1   0 18.5422 1.81472  23
  25   1   0 20.0934 2.06837  29
  25   1   0 19.5296 2.12187  27
  25   1   0 20.6022 2.27570  15
 -25   1   0 23.0371 1.75307  10
  25   1   0 21.8842 1.79954  26
  25   1   0 21.4206 1.68045  24
  25   1   0 23.2681 1.78186   5
 -25   1   0 22.4532 2.05731  30
  25   1   0 22.7469 1.99874  22
  27  -1   0 23.7142 1.98672   5
  27  -1   0 21.4320 1.87082  24
 -27  -1   0 21.7592 1.78415  10
  27  -1   0 21.8077 2.23020  27
  27  -1   0 22.8526 2.05739  25
  27  -1   0 22.8446 2.05566  15
 -27  -1   0 22.4606 1.87870  30
  27  -1   0 21.8298 2.15169  29
  27  -1   0 20.5251 1.88846  26
  27  -1   0 23.0931 2.15358  22
  27   1   0 22.6807 1.87297   5
  27   1   0 23.7854 2.14290  22
  27   1   0 20.9116 2.14424  29
  27   1   0 22.3899 2.23038  27
 -27   1   0 22.4131 2.12264  30
 -27   1   0 24.5424 1.80586  10
  27   1   0 20.2171 1.86344  26
  27   1   0 20.9912 2.31643  15
 -29  -1   0 0.03069 1.09163  10
  29  -1   0 0.25118 1.15527  26
  29  -1   0 -0.4184 1.32973  29
  29  -1   0 -0.0355 1.13407   5
  29  -1   0 -0.1285 1.20002  15
 -29  -1   0 -0.1918 1.30238  22
  29  -1   0 0.56609 1.33438  27
  29  -1   0 2.05604 1.33153  24
 -29   1   0 0.03015 1.48115  22
  29   1   0 0.34626 1.04549  13
 -29   1   0 0.90729 1.14528  30
  29   1   0 -0.1195 1.32032  27
  29   1   0 0.46265 1.32252  15
 -29   1   0 1.01579 1.02620  10
  29   1   0 0.88995 1.13395  26
  29   1   0 -0.3740 1.05323   5
  29   1   0 0.17324 1.35337  29
   0  -2   0 9134.17 70.9331  35
   0  -2   0 8966.66 79.7988  33
   0  -2   0 9145.23 63.2953  31
   0  -2   0 9999.99 74.8284  32
   0  -2   0 8301.19 23.8239   2
   0   2   0 7776.98 23.0825   2
   0   2   0 8384.29 76.5882  33
   0   2   0 8509.34 61.2383  34
   0   2   0 8934.12 61.3458  34
   0   2   0 9066.26 69.7630  35
   0   2   0 9270.16 65.5398  31
   0   2   0 9465.62 70.6345  32
  -2  -2   0 4239.94 51.9045  34
   2  -2   0 4442.13 41.0802  34
   2  -2   0 4162.21 21.2728   2
   2  -2   0 4182.60 39.6513  36
   2  -2   0 4803.62 54.0191  32
   2  -2   0 4225.25 53.8068  33
   2  -2   0 4587.47 47.5211  31
  -2  -2   0 4130.12 47.6804  36
   2  -2   0 4503.62 51.0795  35
  -2  -2   0 4659.49 55.9191  32
  -2  -2   0 4699.94 57.3642  35
  -2  -2   0 4411.59 17.1346   2
  -2  -2   0 4404.34 54.0851  33
   2   2   0 4017.53 50.6857  34
  -2   2   0 4357.59 52.0222  33
  -2   2   0 4613.06 48.3474  31
  -2   2   0 4470.33 34.9784  36
   2   2   0 3856.80 14.3144  17
   2   2   0 4326.78 55.4432  33
   2   2   0 4292.79 52.6689  32
   2   2   0 3949.78 44.7089  31
   2   2   0 4402.82 43.0996  31
  -2   2   0 3986.50 20.7815   2
   2   2   0 4285.49 16.4296   2
  -2   2   0 4523.39 41.6265  34
   2   2   0 4088.18 53.6190  35
  -2   2   0 4579.37 51.4989  32
   2   2   0 4295.46 44.8467  36
  -2   2   0 4219.38 50.3732  35
   4  -2   0 4551.68 53.5800  35
  -4  -2   0 4257.32 50.9543  33
   4  -2   0 4663.31 59.0195  32
  -4  -2   0 4100.02 63.6696  36
   4  -2   0 4240.83 24.1619   2
  -4  -2   0 4858.28 63.8219  35
  -4  -2   0 4527.10 48.1846  31
  -4  -2   0 3900.83 17.2320  21
  -4  -2   0 4761.04 59.7763  32
   4  -2   0 4368.92 44.9168  34
   4  -2   0 4071.02 16.2847  21
   4  -2   0 4444.55 50.3767  31
   4  -2   0 4226.16 54.2198  33
  -4  -2   0 4475.71 62.0397  34
   4  -2   0 4277.17 59.7827  36
   4   2   0 4032.01 57.6852  34
  -4   2   0 3847.41 15.4360  17
   4   2   0 3893.50 14.9226  17
   4   2   0 4392.33 55.8013  33
  -4   2   0 4969.48 50.0209  34
   4   2   0 4164.61 58.5365  35
   4   2   0 4425.25 18.3415   2
  -4   2   0 4497.60 58.0702  32
   4   2   0 3800.55 15.6721  20
  -4   2   0 4574.13 53.9486  35
   4   2   0 4249.97 42.3376  31
   4   2   0 4314.40 62.7465  36
   4   2   0 4263.79 18.7547   2
  -4   2   0 3768.76 14.5700  21
  -4   2   0 4646.07 51.3275  31
  -4   2   0 4644.64 50.3441  33
   4   2   0 3897.45 52.8562  32
  -4   2   0 4204.15 54.4039  36
   4   2   0 3962.39 16.0886  19
  -6  -2   0 2932.06 56.1789  34
  -6  -2   0 2869.00 15.6903  19
   6  -2   0 2675.49 16.2450  21
   6  -2   0 3059.32 43.7954  34
   6  -2   0 2793.95 45.2489  33
   6  -2   0 2668.14 14.4949  17
   6  -2   0 2651.58 11.3875  19
   6  -2   0 2714.22 13.1456  16
  -6  -2   0 2629.68 61.1188  36
   6  -2   0 2960.30 53.5537  32
   6  -2   0 2724.53 59.2332  36
   6  -2   0 2827.66 48.0819  35
   6  -2   0 2679.56 12.1945  18
  -6  -2   0 2950.30 38.9103  31
  -6  -2   0 2515.14 16.5117  21
   6  -2   0 2796.94 13.3630  20
  -6  -2   0 2986.94 52.4693  32
   6  -2   0 2840.62 22.1362   2
  -6  -2   0 2812.37 15.2757  20
  -6  -2   0 2882.75 55.1732  35
   6  -2   0 2818.04 43.9067  31
  -6  -2   0 2755.90 14.4058  17
  -6   2   0 2858.26 44.6153  34
  -6   2   0 3125.22 38.8429  33
   6   2   0 2738.67 17.6239   2
   6   2   0 2696.93 52.3430  35
  -6   2   0 2765.91 12.3900  19
   6   2   0 2755.88 17.0355  21
   6   2   0 2772.11 52.5647  34
   6   2   0 2630.57 14.3105  19
   6   2   0 2557.67 33.1374  31
   6   2   0 2594.91 38.3746  33
  -6   2   0 2819.08 13.8424  20
   6   2   0 2919.28 62.2087  36
   6   2   0 2509.01 10.8641  18
   6   2   0 2434.16 9.47579  16
  -6   2   0 2941.53 51.2353  35
  -6   2   0 2963.82 45.0184  31
   6   2   0 2913.15 45.0062  33
  -6   2   0 2787.64 56.1085  36
  -6   2   0 2903.05 13.3054  16
  -6   2   0 2501.82 15.0414  21
   6   2   0 2881.46 17.3526   2
   6   2   0 2826.23 12.3544  18
  -6   2   0 2938.52 10.6241  18
   6   2   0 2549.29 14.1532  20
  -8  -2   0 2449.79 15.8219  20
  -8  -2   0 2496.95 52.8655  32
  -8  -2   0 2423.41 14.9273  17
   8  -2   0 2390.46 41.7624  33
  -8  -2   0 2395.48 10.9533  16
   8  -2   0 2472.20 22.9190   2
  -8  -2   0 2390.24 55.2202  35
   8  -2   0 2381.55 63.4902  36
   8  -2   0 2364.67 12.3442  19
   8  -2   0 2475.39 14.8423   3
   8  -2   0 2428.32 14.1811  20
  -8  -2   0 2584.83 38.6062  31
   8  -2   0 2454.98 44.9055  34
   8  -2   0 2444.07 50.9867  35
  -8  -2   0 2407.48 16.0556  19
   8  -2   0 2379.38 11.5662  18
   8  -2   0 2436.80 18.0876  21
  -8  -2   0 2433.58 56.7356  34
  -8   2   0 2509.69 50.9668  32
   8   2   0 2271.37 14.9749  19
   8   2   0 2290.04 33.3153  31
  -8   2   0 2379.67 14.2973  17
   8   2   0 2375.31 53.5062  34
  -8   2   0 2617.97 48.8332  34
   8   2   0 2403.03 17.9112  21
   8   2   0 2202.94 51.6802  35
   8   2   0 2240.17 9.42951  18
   8   2   0 2459.08 11.0452  18
  -8   2   0 2559.14 45.2140  31
  -8   2   0 2414.61 52.4196  35
  -8   2   0 2719.96 34.7681  33
  -8   2   0 2517.74 13.4895  16
   8   2   0 2543.31 18.4800   4
   8   2   0 2232.67 14.5986  20
   8   2   0 2235.19 9.63441  16
  -8   2   0 2513.28 9.36660  18
  -8   2   0 2476.99 14.7262  20
   8   2   0 2311.53 33.6833  33
  -8   2   0 2578.29 13.7431  19
   8   2   0 2531.97 39.9362  33
   8   2   0 2481.51 18.8902   2
   8   2   0 2533.19 65.4482  36
 -10  -2   0 1406.94 30.9559  31
  10  -2   0 1402.88 54.1851  36
  10  -2   0 1424.17 7.59586  18
 -10  -2   0 1408.02 9.05178  16
 -10  -2   0 1481.14 49.3184  34
  10  -2   0 1425.88 19.4501   2
 -10  -2   0 1432.19 13.8049  19
 -10  -2   0 1434.30 13.5622  20
  10  -2   0 1416.52 15.3348  21
 -10  -2   0 1383.72 12.6331  17
 -10  -2   0 1496.85 49.1779  35
  10  -2   0 1364.17 26.9394  33
 -10  -2   0 1485.49 45.9027  32
  10  -2   0 1419.04 11.9569   3
  10   2   0 1371.56 12.7067  19
  10   2   0 1334.65 7.24198  18
  10   2   0 1469.87 15.7958  21
 -10   2   0 1427.20 12.6547  20
 -10   2   0 1373.76 12.3162  17
 -10   2   0 1259.39 13.5581   4
  10   2   0 1268.11 26.7649  31
  10   2   0 1312.31 25.1023  33
 -10   2   0 1423.58 23.0908  33
 -10   2   0 1444.21 42.0661  34
 -10   2   0 1321.89 41.8485  32
  10   2   0 1515.67 56.4941  36
  10   2   0 1282.68 7.92186  16
 -10   2   0 1311.60 44.0369  35
  10   2   0 1227.97 21.7001  33
 -10   2   0 1365.56 10.6090  16
  10   2   0 1500.27 16.1173   4
 -10   2   0 1405.58 6.39424  18
  10   2   0 1277.70 6.28858  18
  10   2   0 1327.57 43.4993  34
 -10   2   0 1422.58 36.6846  31
 -10   2   0 1352.20 11.5979  19
  10   2   0 1366.75 16.2016   2
  12  -2   0 1448.52 60.9281  36
 -12  -2   0 1346.31 14.5813  20
 -12  -2   0 1335.42 32.0533  31
  12  -2   0 1336.42 21.0116   2
 -12  -2   0 1312.76 47.5072  32
 -12  -2   0 1452.21 54.1119  34
 -12  -2   0 1435.41 15.2290  19
 -12  -2   0 1310.60 9.32811  16
 -12  -2   0 1280.59 50.2179  35
  12  -2   0 1309.99 12.2400   3
 -12  -2   0 1310.65 13.6407  17
  12  -2   0 1427.15 17.2954  21
  12   2   0 1397.50 18.7271   2
 -12   2   0 1361.00 38.0707  31
 -12   2   0 1395.09 48.3420  32
 -12   2   0 1210.91 11.2960   4
 -12   2   0 1307.24 13.3146  17
 -12   2   0 1376.45 13.3820  19
 -12   2   0 1287.25 45.1409  34
 -12   2   0 1368.79 11.4198  16
  12   2   0 1318.59 58.0901  36
 -12   2   0 1333.93 13.8361  20
  12   2   0 1370.56 16.9799  21
  12   2   0 1297.09 16.7201   4
 -12   2   0 1374.08 50.1769  35
 -14  -2   0 813.094 12.8200  19
  14  -2   0 822.699 14.5274  21
  14  -2   0 815.908 18.9790   2
  14  -2   0 676.917 2.57494   5
  14  -2   0 773.625 11.4833   3
 -14  -2   0 806.926 45.3712  34
  14  -2   0 800.748 51.3152  36
 -14  -2   0 737.152 39.7750  32
 -14  -2   0 778.516 11.8139  17
  14   2   0 785.589 3.00647  15
 -14   2   0 760.668 40.0619  34
  14   2   0 795.155 14.2011  21
 -14   2   0 753.800 31.3648  31
  14   2   0 752.456 14.5933   4
  14   2   0 774.617 50.1022  36
 -14   2   0 747.053 9.23547  16
  14   2   0 807.455 16.3211   2
 -14   2   0 780.198 11.6396  17
 -14   2   0 780.628 40.7678  32
 -14   2   0 776.378 11.3667  19
  16  -2   0 284.034 2.14557  15
 -16  -2   0 287.118 8.61999  17
 -16  -2   0 263.928 30.0439  32
  16  -2   0 337.506 37.1690  36
 -16  -2   0 291.008 1.78431  30
  16  -2   0 316.586 10.6103  21
  16  -2   0 340.940 14.6860   2
  16  -2   0 257.693 1.89128   5
  16   2   0 261.479 34.5163  36
 -16   2   0 262.268 29.9740  32
  16   2   0 278.202 1.65841   5
  16   2   0 310.315 12.0449   2
  16   2   0 282.712 2.20400  15
 -16   2   0 283.964 8.58177  17
 -16   2   0 274.546 1.72243  30
  16   2   0 307.374 10.2295  21
  16   2   0 287.490 10.6610   4
  16   2   0 277.403 1.73743   1
 -18  -2   0 113.865 30.6156  32
  18  -2   0 114.608 1.86728  24
  18  -2   0 120.200 1.48902  29
 -18  -2   0 113.044 1.18274  10
 -18  -2   0 112.863 9.78158  17
  18  -2   0 103.123 1.64465  22
 -18  -2   0 119.881 1.52617  30
  18  -2   0 116.205 1.45652  27
  18  -2   0 107.518 1.67511   5
  18  -2   0 134.952 12.0567   2
  18  -2   0 115.346 1.82562  15
  18   2   0 114.943 1.56629  27
 -18   2   0 111.919 1.49854  30
  18   2   0 112.527 8.64142   4
  18   2   0 111.650 1.39589   5
  18   2   0 115.963 2.00859  15
  18   2   0 116.807 1.62834  29
  18   2   0 113.405 1.46882   1
 -18   2   0 109.851 1.20813  10
  20  -2   0 190.155 1.87676  26
  20  -2   0 188.355 2.31034  15
  20  -2   0 177.495 1.86244  27
  20  -2   0 191.200 1.85814  28
  20  -2   0 189.627 2.00525  25
  20  -2   0 171.722 2.00962  22
  20  -2   0 193.639 1.91239  23
  20  -2   0 186.355 1.88921  29
 -20  -2   0 184.731 1.63699  10
  20  -2   0 181.074 2.17302   5
  20  -2   0 183.798 1.85214  24
 -20  -2   0 188.379 1.92656  30
  20   2   0 190.477 11.1035   4
  20   2   0 186.373 2.01872  27
  20   2   0 182.105 1.85341  26
  20   2   0 182.318 1.78137  24
  20   2   0 207.699 2.03418  22
 -20   2   0 177.785 2.02311  30
  20   2   0 186.482 1.81832   5
 -20   2   0 181.757 1.64189  10
  20   2   0 175.646 2.50126  15
  20   2   0 189.187 2.05691  29
  22  -2   0 92.4836 2.12815  15
  22  -2   0 94.5003 1.75425  28
 -22  -2   0 88.7252 1.64891  10
  22  -2   0 90.0723 2.08257   5
 -22  -2   0 92.3834 1.80944  30
  22  -2   0 89.9541 1.87470  27
  22  -2   0 84.9563 2.06117  22
  22  -2   0 89.3653 1.94657  29
  22  -2   0 95.2674 1.85058  23
  22  -2   0 91.8664 1.80065  24
  22  -2   0 92.5580 1.78862  26
  22  -2   0 90.4507 1.85693  25
  22   2   0 88.3910 1.69589  24
 -22   2   0 88.5637 2.01836  30
  22   2   0 85.5700 1.92481  27
  22   2   0 87.1573 2.28065  15
  22   2   0 92.1370 1.95743  29
  22   2   0 94.8336 1.75299   5
  22   2   0 105.070 1.94650  22
  22   2   0 89.1486 1.76371  26
 -22   2   0 91.5603 1.50783  10
  24  -2   0 27.5260 1.87057  27
  24  -2   0 25.7633 1.98245  25
  24  -2   0 26.9853 1.98925   5
  24  -2   0 27.8927 1.80320  24
 -24  -2   0 23.9160 1.66580  10
  24  -2   0 25.3176 1.80653  29
 -24  -2   0 26.5321 1.70984  30
  24  -2   0 24.4229 1.77635  26
  24  -2   0 27.7465 2.06472  15
  24  -2   0 25.8453 1.95323  22
  24  -2   0 25.4164 1.78640  23
 -24   2   0 25.8420 2.04479  30
  24   2   0 22.0659 1.70564  24
  24   2   0 23.7490 1.72956  26
 -24   2   0 24.4001 1.59300  10
  24   2   0 25.2310 2.30897  15
  24   2   0 24.7653 1.91967  29
  24   2   0 29.7676 1.86390  22
  24   2   0 25.6531 1.61946   5
  24   2   0 25.3835 2.12756  27
  26  -2   0 1.21171 1.26696  15
 -26  -2   0 1.41337 1.07874  10
 -26  -2   0 1.54185 1.06398  30
  26  -2   0 1.59468 1.35249  27
  26  -2   0 0.90377 1.21951   5
  26  -2   0 1.32613 1.35629  22
  26  -2   0 2.31667 1.30693  29
  26  -2   0 0.02647 1.22903  23
  26  -2   0 2.50579 1.34767  25
  26  -2   0 1.51373 1.22310  24
  26  -2   0 1.28127 1.19953  26
  26   2   0 2.84733 1.44961  15
 -26   2   0 1.61695 1.27502  30
  26   2   0 1.77433 1.34142  22
  26   2   0 1.25101 1.34980  27
  26   2   0 1.93300 1.18501  26
  26   2   0 1.04325 1.41610  29
 -26   2   0 0.48377 1.05265  10
  26   2   0 1.55248 1.04796   5
 -28  -2   0 4.18040 1.13141  10
  28  -2   0 3.71125 1.21799   5
  28  -2   0 4.31488 1.23270  15
  28  -2   0 5.20698 1.47797  22
  28  -2   0 3.71772 1.29356  24
  28  -2   0 2.91423 1.36202  29
  28  -2   0 1.93461 1.33417  25
  28  -2   0 3.12649 1.23485  26
  28  -2   0 2.92034 1.44258  27
  28   2   0 3.23269 1.43458  27
 -28   2   0 4.12952 1.29001  30
 -28   2   0 4.49376 1.07101  10
  28   2   0 4.05592 1.04379  13
  28   2   0 5.10917 1.06375   5
  28   2   0 4.07247 1.47439  29
  28   2   0 2.74071 1.19297  26
  28   2   0 4.71561 1.33099  22
  28   2   0 3.50782 1.44633  15
   1  -3   0 3059.94 50.8992  32
  -1  -3   0 2815.38 13.3584  16
  -1  -3   0 2706.06 28.4026  36
  -1  -3   0 2895.65 42.6757  31
  -1  -3   0 2779.58 14.4798  17
   1  -3   0 2897.75 44.1455  31
   1  -3   0 2675.05 14.8091  18
  -1  -3   0 2661.66 49.2876  32
  -1  -3   0 2822.40 14.4426  20
   1  -3   0 2734.88 18.2459   2
   1  -3   0 2726.03 13.4438  20
   1  -3   0 2878.99 41.4753  34
   1  -3   0 2865.82 13.8055  16
  -1  -3   0 2812.83 53.5162  33
  -1  -3   0 2694.93 16.2860   2
   1  -3   0 2790.33 54.2804  33
   1  -3   0 2331.98 12.9228  17
   1  -3   0 2887.34 48.3109  35
  -1  -3   0 2610.29 14.5269  18
   1  -3   0 2877.00 11.5829  19
  -1  -3   0 3018.34 52.0197  35
  -1   3   0 2891.61 48.4436  35
   1   3   0 2865.06 26.9750  36
  -1   3   0 2866.32 48.2935  32
  -1   3   0 2775.39 13.6219  17
   1   3   0 2815.07 54.3405  33
   1   3   0 2624.42 47.0951  32
  -1   3   0 2659.31 51.8608  33
  -1   3   0 2691.29 13.4513  20
   1   3   0 2502.59 14.2468  18
   1   3   0 2690.49 12.6521  19
   1   3   0 2644.99 13.5222  17
   1   3   0 2597.49 13.2640  16
  -1   3   0 2775.01 40.3030  34
   1   3   0 2573.28 13.6214  20
  -1   3   0 2534.57 14.1474  18
   1   3   0 2924.26 46.3036  34
  -1   3   0 2772.55 13.8634  16
  -1   3   0 2554.12 17.8640   2
   1   3   0 2635.07 15.9429   2
  -1   3   0 2924.94 46.0433  31
   1   3   0 2844.85 44.2577  31
   3  -3   0 4085.16 65.8158  33
   3  -3   0 4478.49 64.2948  32
   3  -3   0 4430.09 50.1439  34
  -3  -3   0 3969.62 60.9701  34
  -3  -3   0 4235.60 20.8074   2
  -3  -3   0 4226.76 19.3193  20
   3  -3   0 4127.92 44.2081  36
   3  -3   0 3933.97 17.8925  18
  -3  -3   0 4050.91 17.5813  18
  -3  -3   0 4484.29 67.6461  32
  -3  -3   0 3980.98 15.2044  21
  -3  -3   0 3977.53 54.9509  36
  -3  -3   0 3933.23 18.1509  17
  -3  -3   0 4306.79 64.4836  33
   3  -3   0 3852.90 25.3280   2
   3  -3   0 4247.53 17.4421  16
  -3  -3   0 4306.46 67.3027  35
   3  -3   0 4108.85 17.6040  17
   3  -3   0 4326.78 56.7101  31
   3   3   0 3610.56 14.9673  16
   3   3   0 3955.09 19.4756   2
  -3   3   0 4185.06 38.8642  36
   3   3   0 3801.82 17.4567  18
  -3   3   0 4205.09 60.9848  32
  -3   3   0 4113.49 61.3681  33
   3   3   0 4027.47 62.0779  32
   3   3   0 3691.30 16.8820  17
   3   3   0 4049.33 64.6487  35
   3   3   0 3743.64 14.2180  21
   3   3   0 3878.20 17.8680  20
   3   3   0 4362.87 52.7543  31
  -3   3   0 4336.93 57.6508  35
  -3   3   0 4404.13 51.0258  34
  -3   3   0 4172.23 17.6826  20
   3   3   0 3757.50 17.0053  19
  -3   3   0 4172.90 62.0576  35
  -3   3   0 3962.48 15.3266  20
   3   3   0 4311.69 66.7958  33
  -3   3   0 3899.85 16.6962  18
  -3   3   0 4355.30 57.8735  31
  -3   3   0 3874.83 17.0984  17
   3   3   0 4141.94 52.6979  36
   3   3   0 3560.43 51.2136  31
   3   3   0 3994.97 61.9483  34
  -5  -3   0 3991.00 68.7767  36
   5  -3   0 4047.81 18.4067  18
  -5  -3   0 4403.21 59.1443  31
   5  -3   0 4359.42 19.6862  17
  -5  -3   0 4154.55 17.3747  18
   5  -3   0 3925.13 19.6811   3
   5  -3   0 4489.12 69.9847  32
  -5  -3   0 4237.39 20.6467  20
   5  -3   0 4030.35 66.3149  33
  -5  -3   0 4335.58 62.5444  33
  -5  -3   0 4096.70 19.8897  19
  -5  -3   0 4099.09 71.8697  35
   5  -3   0 4223.66 60.9701  31
  -5  -3   0 3928.52 18.9816  21
  -5  -3   0 4251.80 71.5170  34
   5  -3   0 4163.12 61.7240  36
   5  -3   0 3530.51 26.4009   2
  -5  -3   0 3928.78 67.0543  32
  -5  -3   0 4120.85 19.5182  17
   5  -3   0 4555.08 53.2865  34
   5  -3   0 4014.52 18.2908  16
   5   3   0 3858.42 18.7796  19
   5   3   0 4335.68 18.5091  18
  -5   3   0 4125.20 54.1188  34
  -5   3   0 4222.90 18.1512  16
   5   3   0 3814.70 17.9495  21
   5   3   0 3752.44 48.9238  31
   5   3   0 4091.57 68.4369  34
  -5   3   0 3739.16 14.9093  21
  -5   3   0 4029.00 17.0661  20
   5   3   0 3642.83 14.3334  16
  -5   3   0 4429.13 60.9642  33
   5   3   0 3817.45 18.5811  20
  -5   3   0 4182.87 61.8415  35
  -5   3   0 4280.48 59.6398  31
   5   3   0 3962.04 21.2224   2
  -5   3   0 4320.73 68.3082  35
   5   3   0 4434.55 68.2117  36
  -5   3   0 4143.34 55.9882  36
   5   3   0 4405.97 67.2988  33
  -5   3   0 4114.12 19.2372  20
  -5   3   0 4116.02 16.3173  18
   5   3   0 4164.77 21.1487   2
   7  -3   0 2606.24 58.5680  36
   7  -3   0 2687.47 16.6644  17
   7  -3   0 2563.28 14.6113  20
   7  -3   0 2645.24 44.9873  34
  -7  -3   0 2626.22 58.1252  32
   7  -3   0 2664.23 24.8012   2
   7  -3   0 2707.05 53.7864  35
  -7  -3   0 2849.80 47.7678  31
  -7  -3   0 2716.38 13.7848  16
  -7  -3   0 2769.86 63.1403  34
   7  -3   0 2702.86 58.3785  32
   7  -3   0 2555.67 16.4006  21
   7  -3   0 2453.12 12.1657  19
   7  -3   0 2475.02 16.5310   3
  -7  -3   0 2775.61 62.7364  35
  -7  -3   0 2701.80 17.6450  20
   7  -3   0 2518.94 14.8146  18
   7  -3   0 2444.94 52.4068  33
  -7  -3   0 2665.21 17.5824  19
  -7  -3   0 2485.63 16.2118  17
  -7   3   0 2896.47 52.6347  31
   7   3   0 2191.97 43.8792  33
  -7   3   0 2598.52 53.9371  35
  -7   3   0 2717.39 45.1851  33
  -7   3   0 2730.63 15.2539  16
   7   3   0 2379.38 16.0512  19
   7   3   0 2602.01 19.0022   4
  -7   3   0 2757.57 49.7338  34
   7   3   0 2251.09 12.7460  18
  -7   3   0 2663.83 12.6450  18
   7   3   0 2684.97 18.9773   2
  -7   3   0 2614.13 15.1314  20
   7   3   0 2640.23 17.5031  21
   7   3   0 2245.41 10.8391  16
   7   3   0 2297.35 37.4504  31
   7   3   0 2393.71 15.8394  20
   7   3   0 2754.98 63.0522  36
  -7   3   0 2841.05 14.1733  19
   7   3   0 2735.54 52.0556  33
   7   3   0 2696.11 14.4249  18
   7   3   0 2597.66 59.0133  34
  -7   3   0 2378.82 14.7933  21
  -7   3   0 2598.18 54.9836  36
   7   3   0 2596.46 58.4129  35
  -9  -3   0 1282.12 13.3701  19
  -9  -3   0 1271.76 13.2925  20
   9  -3   0 1157.08 12.0385  17
   9  -3   0 1275.62 19.1486   2
   9  -3   0 1214.28 46.1679  36
  -9  -3   0 1344.25 47.7159  35
  -9  -3   0 1271.31 9.46440  16
   9  -3   0 1204.88 13.0305  21
  -9  -3   0 1218.74 12.4317  17
   9  -3   0 1180.37 34.7713  33
  -9  -3   0 1292.09 47.6548  34
   9  -3   0 1267.48 10.0929  18
   9  -3   0 1352.08 46.5136  32
  -9  -3   0 1143.75 42.2593  32
  -9  -3   0 1303.60 32.7864  31
   9  -3   0 1169.16 12.1255   3
   9   3   0 1250.97 14.9026   4
   9   3   0 1149.29 12.1827  19
  -9   3   0 1299.81 43.2155  35
  -9   3   0 1261.03 36.7311  31
   9   3   0 1248.10 33.8595  33
   9   3   0 1100.87 7.73982  16
   9   3   0 1219.66 14.4622   2
   9   3   0 1105.93 29.7593  33
   9   3   0 1202.94 43.8907  34
  -9   3   0 1267.64 8.38167  18
  -9   3   0 1217.74 10.5950  19
   9   3   0 1075.52 8.36515  18
  -9   3   0 1306.71 38.5033  34
   9   3   0 1290.71 14.0216  21
  -9   3   0 1326.97 30.5271  33
  -9   3   0 1267.90 11.1568  16
   9   3   0 1207.31 9.46103  18
   9   3   0 1091.63 26.3317  31
  -9   3   0 1226.40 11.6470  20
   9   3   0 1366.11 50.9405  36
 -11  -3   0 847.626 11.4373  17
  11  -3   0 927.044 46.0478  36
 -11  -3   0 878.972 43.2691  34
  11  -3   0 812.056 17.0903   2
 -11  -3   0 884.674 12.1627  20
 -11  -3   0 885.407 12.2580  19
 -11  -3   0 939.001 44.1341  35
  11  -3   0 849.070 11.0194   3
 -11  -3   0 819.988 39.3917  32
 -11  -3   0 906.835 8.30059  16
  11  -3   0 915.411 13.0268  21
 -11  -3   0 867.109 27.6312  31
 -11   3   0 837.521 37.9505  32
  11   3   0 907.981 13.1806  21
 -11   3   0 912.043 10.3276  19
 -11   3   0 879.675 6.56213  18
 -11   3   0 893.740 9.96051  16
 -11   3   0 892.313 23.7239  33
 -11   3   0 862.205 38.8538  35
 -11   3   0 833.099 10.9715   4
  11   3   0 869.979 13.8754   4
 -11   3   0 860.940 10.9237  20
  11   3   0 863.758 26.1836  33
 -11   3   0 898.902 33.7623  31
 -11   3   0 917.048 36.8056  34
  11   3   0 972.375 48.0487  36
  11   3   0 860.693 7.28845  18
 -11   3   0 877.692 10.9726  17
  11   3   0 866.174 13.9291   2
  13  -3   0 963.543 52.0969  36
 -13  -3   0 1039.05 14.3468  19
 -13  -3   0 1031.39 51.0486  34
 -13  -3   0 1073.53 49.5463  32
  13  -3   0 1070.95 21.3315   2
 -13  -3   0 930.464 13.0354  17
  13  -3   0 959.476 12.1886   3
  13  -3   0 1022.01 15.0360  21
  13   3   0 924.832 15.4327   4
  13   3   0 990.395 16.6846   2
 -13   3   0 1004.69 11.1209  16
 -13   3   0 964.709 12.6320  17
 -13   3   0 1021.36 12.4297  19
  13   3   0 1016.39 3.18122  15
 -13   3   0 987.106 44.7939  32
 -13   3   0 990.402 43.0264  34
  13   3   0 1018.63 54.0819  36
 -13   3   0 1017.43 37.6415  31
  13   3   0 985.686 14.8914  21
 -15  -3   0 563.554 41.1147  32
  15  -3   0 649.802 18.7335   2
  15  -3   0 640.513 47.3599  36
  15  -3   0 593.265 10.1482   3
  15  -3   0 667.465 13.5692  21
 -15  -3   0 630.722 44.4372  34
 -15  -3   0 605.052 11.8303  17
 -15  -3   0 612.191 2.32329  30
 -15  -3   0 662.676 12.7497  19
  15  -3   0 564.349 2.52501   5
  15  -3   0 615.224 2.75890  15
  15   3   0 600.921 2.08254   5
  15   3   0 611.670 14.1501   4
 -15   3   0 609.683 11.1723  17
  15   3   0 620.826 2.83821  15
  15   3   0 617.297 45.6803  36
  15   3   0 652.476 13.5625  21
  15   3   0 655.104 15.5817   2
 -15   3   0 619.934 2.21916  30
 -15   3   0 620.289 9.88617  16
 -15   3   0 655.965 40.5478  32
 -15   3   0 561.461 31.0463  31
  15   3   0 606.958 2.43017   1
  17  -3   0 275.377 58.0088  36
 -17  -3   0 277.515 1.86886  30
  17  -3   0 253.576 1.99939   5
  17  -3   0 267.812 2.21397  15
  17  -3   0 313.568 15.5441   2
 -17  -3   0 284.385 32.8700  32
 -17  -3   0 273.561 9.57667  17
 -17  -3   0 270.429 1.49104  10
  17   3   0 258.197 11.0971   4
  17   3   0 266.530 1.88720   1
 -17   3   0 224.350 30.1973  32
  17   3   0 265.500 2.27178  15
 -17   3   0 271.272 9.10865  17
  17   3   0 267.555 1.64194   5
 -17   3   0 260.707 1.77732  30
 -17   3   0 257.214 1.82399  10
  19  -3   0 84.5039 1.48161  28
  19  -3   0 85.9089 1.42840  26
  19  -3   0 76.1509 1.64168  22
  19  -3   0 86.0611 1.78846  15
  19  -3   0 85.9707 1.29928  11
 -19  -3   0 85.3619 1.50571  30
  19  -3   0 84.9116 1.67841  25
  19  -3   0 81.0397 1.65778   5
  19  -3   0 80.9870 1.51879  24
  19  -3   0 81.5090 1.53728  29
  19  -3   0 81.7936 1.53192  27
 -19  -3   0 80.7659 1.32702  10
  19  -3   0 86.9244 1.58978  23
  19   3   0 79.7323 9.36909   4
  19   3   0 84.4697 1.49695   1
  19   3   0 84.9202 1.64376  27
 -19   3   0 76.6425 1.56858  30
  19   3   0 82.3074 1.31449   5
  19   3   0 84.4410 1.73510  29
  19   3   0 80.6411 1.42522  24
  19   3   0 97.6026 1.63044  22
  19   3   0 81.0781 1.91866  15
 -19   3   0 83.3792 1.30928  10
  19   3   0 81.6683 1.53543  26
  21  -3   0 87.4467 1.78331  23
  21  -3   0 77.0280 1.88186  22
 -21  -3   0 92.0737 1.73782  30
  21  -3   0 83.8440 1.71511  29
  21  -3   0 90.4789 1.99486   5
  21  -3   0 86.4445 1.80264  24
  21  -3   0 90.6214 1.88156  25
  21  -3   0 84.7590 1.69408  26
  21  -3   0 88.9979 1.73647  28
  21  -3   0 91.3725 1.97738  15
  21  -3   0 86.9712 1.37851  11
 -21  -3   0 84.8702 1.54430  10
  21  -3   0 83.4082 1.87002  27
  21   3   0 102.917 1.86780  22
  21   3   0 85.6059 1.95707  29
  21   3   0 80.5500 1.68990  26
 -21   3   0 84.7804 1.50254  10
  21   3   0 88.3907 10.3118   4
  21   3   0 80.5494 1.82629  27
 -21   3   0 83.5415 1.90113  30
  21   3   0 88.2596 1.55212   5
  21   3   0 87.0132 2.32063  15
  23  -3   0 35.0989 2.12796  22
  23  -3   0 38.1470 1.92758  29
  23  -3   0 37.8712 1.98259   5
  23  -3   0 38.1453 1.78700  26
  23  -3   0 40.9623 1.89508  23
  23  -3   0 35.6230 1.83515  24
  23  -3   0 38.8191 2.04035  25
 -23  -3   0 38.3292 1.53676  10
  23  -3   0 34.6293 1.86208  27
  23  -3   0 38.7093 1.69259  28
  23  -3   0 38.4918 1.88334  15
 -23  -3   0 39.8376 1.62320  30
  23   3   0 36.8809 1.90870  27
  23   3   0 39.0661 1.49403   5
 -23   3   0 39.0660 1.54043  10
  23   3   0 37.8261 1.73353  26
  23   3   0 46.2455 1.95746  22
  23   3   0 37.7118 2.11546  15
 -23   3   0 38.5453 2.02939  30
  23   3   0 38.2837 2.09860  29
  25  -3   0 10.9427 1.29596  15
  25  -3   0 9.21927 1.40812  22
  25  -3   0 9.13163 1.38669  27
  25  -3   0 12.1609 1.45008  25
  25  -3   0 11.5443 1.35379   5
  25  -3   0 11.2644 1.34673  24
  25  -3   0 11.6259 1.41952  29
  25  -3   0 12.0444 1.90498  23
 -25  -3   0 11.3376 1.67256  10
  25  -3   0 9.46074 1.20578  26
  25  -3   0 10.7802 1.65166  28
  25   3   0 14.5614 2.00562  22
  25   3   0 11.5795 1.48722  27
 -25   3   0 10.9134 1.52940  10
 -25   3   0 10.3095 1.35837  30
  25   3   0 13.7424 2.01875  13
  25   3   0 11.5389 1.76673  26
  25   3   0 12.4715 1.57263   5
  25   3   0 10.7965 1.46523  29
  25   3   0 10.4292 1.50906  15
  27  -3   0 9.04431 1.48431  27
 -27  -3   0 9.29659 1.13999  10
  27  -3   0 8.55110 1.32063  26
  27  -3   0 9.90907 1.38405  24
  27  -3   0 9.82523 1.30360  23
  27  -3   0 8.51141 1.49600  22
  27  -3   0 9.78717 1.34954   5
  27  -3   0 7.36803 1.44020  25
  27  -3   0 8.81027 1.42400  29
  27   3   0 8.92812 1.52449  29
  27   3   0 6.23858 1.22004  26
 -27   3   0 8.91951 1.39677  30
  27   3   0 9.23867 1.58296  15
  27   3   0 8.74933 1.48687  27
 -27   3   0 7.92022 1.08956  10
  27   3   0 7.24440 1.00185   5
  29  -3   0 1.62040 1.30599  24
  29  -3   0 1.52839 1.24549  29
  29  -3   0 0.89856 1.13353   5
  29  -3   0 1.56095 1.16543  26
 -29  -3   0 1.83149 1.05473  10
  29  -3   0 2.40415 1.36676  25
  29  -3   0 1.77342 1.33849  27
 -29   3   0 2.86437 1.24399  30
 -29   3   0 1.96231 1.55291  22
  29   3   0 2.48326 0.86416   5
  29   3   0 1.67319 1.28850  15
  29   3   0 2.08913 1.34796  29
  29   3   0 2.13873 1.14360  26
  29   3   0 1.86350 1.30724  27
 -29   3   0 1.86414 0.95975  10
   0  -4   0 2498.63 46.3397  31
   0  -4   0 2462.55 14.9882  20
   0  -4   0 2570.22 15.0457  16
   0  -4   0 2269.41 50.4320  35
   0  -4   0 2601.26 15.9626  17
   0  -4   0 2349.81 15.3259   3
   0  -4   0 2657.52 55.3928  32
   0  -4   0 2434.23 18.8361   2
   0   4   0 2601.74 54.5532  35
   0   4   0 2480.45 49.0212  31
   0   4   0 2219.98 15.4219  18
   0   4   0 2561.51 48.3154  34
   0   4   0 2353.23 14.7454  16
   0   4   0 2262.74 14.4098  20
   0   4   0 2316.35 12.9797  19
   0   4   0 2416.07 47.1462  34
   0   4   0 2332.46 56.4582  33
   0   4   0 2520.79 13.7642  19
   2  -4   0 3585.23 20.0619   3
  -2  -4   0 3340.29 21.0064   2
   2  -4   0 3920.78 55.4272  34
  -2  -4   0 3685.89 19.6132  20
  -2  -4   0 3573.48 41.3053  36
  -2  -4   0 3860.94 69.9142  35
  -2  -4   0 3506.03 59.7694  34
  -2  -4   0 3929.17 70.3872  32
   2  -4   0 3610.62 25.4903   2
  -2  -4   0 3497.33 17.1536  19
  -2  -4   0 3555.53 11.5542  21
   2  -4   0 3420.01 61.0693  35
   2  -4   0 3765.18 19.1164  17
   2  -4   0 3486.02 17.6901  20
   2  -4   0 3814.60 15.3067  19
  -2  -4   0 3804.23 19.8865  17
  -2   4   0 3626.81 18.3202  20
   2   4   0 3548.01 17.7905  16
  -2   4   0 3435.30 51.0193  34
  -2   4   0 3348.63 14.1839  19
  -2   4   0 3612.44 63.9894  35
   2   4   0 3507.36 62.7976  31
   2   4   0 3300.89 17.1738  19
   2   4   0 3296.15 18.1204  20
  -2   4   0 3528.65 19.1481  18
   2   4   0 3676.88 57.6609  31
   2   4   0 3569.29 62.8539  34
  -2   4   0 3605.46 18.4646  16
  -2   4   0 3835.70 62.3243  31
   2   4   0 3878.29 72.3663  33
  -2   4   0 3619.94 68.6900  33
   2   4   0 3687.73 40.8284  36
   2   4   0 3669.43 19.5897  18
   2   4   0 3401.31 18.1000  16
  -4  -4   0 3138.16 15.1803  21
  -4  -4   0 3419.16 21.8417   2
  -4  -4   0 3309.71 64.8681  34
   4  -4   0 3185.94 41.2119  36
  -4  -4   0 3211.57 19.1276  17
   4  -4   0 3466.92 14.3946  19
   4  -4   0 3434.91 66.3573  32
  -4  -4   0 3371.41 20.0387  20
   4  -4   0 3382.31 50.8959  34
   4  -4   0 3109.65 19.2026   3
  -4  -4   0 3260.21 18.2516  19
  -4  -4   0 3292.71 55.2007  36
   4  -4   0 3033.24 25.6155   2
   4  -4   0 3256.33 18.5469  17
  -4  -4   0 3551.36 71.1476  35
  -4  -4   0 3537.18 69.9173  32
   4   4   0 3198.36 14.7010  21
  -4   4   0 3239.45 18.3676  20
  -4   4   0 3483.79 60.9679  31
   4   4   0 3083.04 18.3682  20
  -4   4   0 3219.06 16.2796  20
  -4   4   0 3475.46 65.2568  33
   4   4   0 3518.26 68.6880  33
   4   4   0 3480.04 54.8971  36
  -4   4   0 3246.38 14.2252  19
   4   4   0 3430.37 66.3375  34
  -4   4   0 3236.82 17.5659  18
   4   4   0 2934.41 15.4228  16
   4   4   0 3145.93 65.5770  35
   4   4   0 3377.60 16.7519  16
  -4   4   0 3278.97 17.9405  16
  -4   4   0 3185.09 51.0138  34
  -4   4   0 3343.32 38.1419  36
   4   4   0 3484.33 20.2278   4
  -4   4   0 3350.12 65.2460  35
   4   4   0 3049.07 54.0338  31
   4   4   0 3357.02 53.0820  31
   4   4   0 3342.91 18.6541  18
  -4   4   0 3265.36 57.9673  35
   4   4   0 3199.31 18.0910  19
   6  -4   0 1363.66 36.2376  36
   6  -4   0 1428.50 9.69765  19
   6  -4   0 1471.34 34.6320  34
   6  -4   0 1354.17 13.3416   3
   6  -4   0 1423.41 45.6240  32
   6  -4   0 1400.11 10.4298  21
  -6  -4   0 1417.46 13.3461  17
  -6  -4   0 1463.20 13.5147  19
  -6  -4   0 1605.98 50.4344  35
  -6  -4   0 1429.29 13.8236  20
   6  -4   0 1508.70 19.5846   2
   6  -4   0 1514.84 13.4956  17
  -6  -4   0 1406.26 46.7385  34
  -6  -4   0 1446.92 47.5625  32
   6   4   0 1347.08 12.6779  20
  -6   4   0 1384.21 9.46626  21
   6   4   0 1469.63 46.6627  34
  -6   4   0 1362.17 9.96098  19
   6   4   0 1543.10 34.7783  31
  -6   4   0 1459.65 12.4820  16
   6   4   0 1457.03 12.1931  18
   6   4   0 1499.54 10.9115  16
  -6   4   0 1388.11 11.5161  20
  -6   4   0 1381.88 36.1139  34
  -6   4   0 1394.18 11.1438  18
  -6   4   0 1406.87 41.1611  35
   6   4   0 1485.63 43.3116  36
   6   4   0 1297.87 9.91510  16
   6   4   0 1312.33 33.6043  31
  -6   4   0 1412.02 45.2325  35
  -6   4   0 1542.48 41.5368  31
   6   4   0 1417.98 43.5473  33
  -6   4   0 1460.79 41.1404  33
  -6   4   0 1426.38 13.0550  20
  -6   4   0 1411.81 33.6989  36
   6   4   0 1429.17 14.3011   4
   6   4   0 1444.12 14.2749   2
   6   4   0 1409.30 11.9133  21
   6   4   0 1365.42 12.7133  19
   8  -4   0 1539.42 50.0798  32
   8  -4   0 1575.75 21.7989   2
  -8  -4   0 1641.99 53.5385  32
  -8  -4   0 1425.76 52.1773  35
   8  -4   0 1524.24 13.0976  21
   8  -4   0 1463.87 14.5221   3
  -8  -4   0 1614.69 15.4129  19
  -8  -4   0 1674.67 55.0629  34
   8  -4   0 1510.82 45.7223  36
  -8  -4   0 1508.13 14.5295  17
   8  -4   0 1480.48 14.0218  17
  -8  -4   0 1519.55 15.2297  20
   8   4   0 1624.83 11.2764  16
  -8   4   0 1616.30 47.3302  35
   8   4   0 1610.02 45.3872  33
   8   4   0 1547.75 14.3742  21
   8   4   0 1635.95 35.1419  31
   8   4   0 1567.77 50.8978  36
  -8   4   0 1529.04 11.2527  18
  -8   4   0 1630.16 11.9906  19
   8   4   0 1562.98 12.5853  18
   8   4   0 1322.55 9.57976  16
  -8   4   0 1634.28 45.3094  31
   8   4   0 1576.57 16.5349   4
   8   4   0 1412.22 13.9023  19
  -8   4   0 1538.99 41.3306  34
  -8   4   0 1470.39 39.1458  33
   8   4   0 1345.60 47.4920  34
   8   4   0 1437.28 34.2518  31
  -8   4   0 1526.71 13.0620  20
   8   4   0 1476.60 15.6669   2
  -8   4   0 1537.92 13.1589  16
  10  -4   0 1288.76 14.3455   3
  10  -4   0 1399.91 22.4559   2
 -10  -4   0 1483.93 56.9336  35
  10  -4   0 1443.06 14.6326  21
  10  -4   0 1360.34 14.4878  17
 -10  -4   0 1438.69 15.8709  20
 -10  -4   0 1295.54 50.5874  32
  10  -4   0 1379.56 50.2779  36
 -10  -4   0 1407.99 15.1285  17
  10  -4   0 1371.40 51.5046  32
 -10  -4   0 1415.63 15.6351  19
 -10  -4   0 1438.64 55.8830  34
 -10   4   0 1417.27 44.0865  31
 -10   4   0 1364.22 36.6172  33
  10   4   0 1358.80 16.7143   2
  10   4   0 1395.81 40.7703  33
  10   4   0 1305.39 50.6337  34
 -10   4   0 1467.78 50.2056  35
  10   4   0 1418.21 15.2814  21
  10   4   0 1483.19 11.7797  18
 -10   4   0 1403.56 13.7257  20
 -10   4   0 1431.63 12.5431  19
  10   4   0 1410.75 54.0852  36
 -10   4   0 1388.60 13.2002  16
  10   4   0 1312.73 16.6167   4
 -10   4   0 1429.14 44.7168  34
  10   4   0 1260.81 14.1341  19
 -10   4   0 1373.28 10.2458  18
 -12  -4   0 1446.82 60.6257  34
 -12  -4   0 1649.33 24.8467  20
 -12  -4   0 1424.39 17.0293  19
 -12  -4   0 1455.65 57.3959  32
  12  -4   0 1553.41 25.5622   2
 -12  -4   0 1414.51 16.1657  17
  12  -4   0 1400.77 15.8641   3
  12  -4   0 1500.47 16.5891  21
  12  -4   0 1413.11 57.6571  36
 -12   4   0 1511.34 14.2064  19
  12   4   0 1499.80 3.65348  15
  12   4   0 1433.99 18.9069   2
 -12   4   0 1418.00 21.0123  20
  12   4   0 1384.70 5.06853   1
 -12   4   0 1469.08 15.3990  17
 -12   4   0 1491.56 48.1361  31
 -12   4   0 1441.65 53.9921  32
  12   4   0 1381.87 18.8104   4
 -12   4   0 1451.24 68.6149  35
 -12   4   0 1417.92 48.9630  34
 -12   4   0 1419.93 13.8756  16
  12   4   0 1459.42 60.7421  36
  12   4   0 1477.70 17.0641  21
 -14  -4   0 261.812 30.0704  32
  14  -4   0 238.656 29.1143  36
  14  -4   0 241.801 7.65818   3
  14  -4   0 239.183 1.73575   5
  14  -4   0 271.709 8.54128  21
 -14  -4   0 264.216 8.80944  19
  14  -4   0 243.799 12.2069   2
 -14  -4   0 245.628 30.7581  34
 -14  -4   0 278.441 8.60259  17
  14   4   0 263.775 1.91828  15
 -14   4   0 240.474 7.58759  17
 -14   4   0 229.109 22.4488  31
 -14   4   0 258.458 6.91161  16
  14   4   0 261.106 10.0338   2
  14   4   0 247.624 1.65752   1
  14   4   0 245.421 9.78398   4
  14   4   0 232.330 29.3828  36
  14   4   0 249.686 8.83017  21
 -14   4   0 246.693 26.4059  32
  16  -4   0 302.574 15.2834   2
  16  -4   0 336.530 10.2742  21
 -16  -4   0 322.249 2.45279  10
  16  -4   0 315.904 2.16910  15
 -16  -4   0 324.208 1.88227  30
 -16  -4   0 322.883 36.0906  32
 -16  -4   0 315.472 10.0715  17
  16  -4   0 294.379 8.64396   3
  16  -4   0 348.583 37.1262  36
  16  -4   0 284.920 2.08963   5
  16   4   0 302.794 2.00327   1
 -16   4   0 303.065 9.09168  17
 -16   4   0 304.475 1.76143  30
  16   4   0 303.705 2.28973  15
  16   4   0 298.101 11.7034   4
  16   4   0 304.512 1.60240   5
 -16   4   0 304.243 32.6255  32
  18  -4   0 120.933 1.69351  22
 -18  -4   0 129.887 1.55800  30
  18  -4   0 127.481 1.62784  29
  18  -4   0 124.699 1.80748  15
  18  -4   0 133.045 1.64058  26
  18  -4   0 129.347 1.87615  25
 -18  -4   0 124.462 1.34680  10
  18  -4   0 131.328 1.43276  11
  18  -4   0 119.825 1.78759   5
  18  -4   0 130.421 1.67895  24
  18  -4   0 131.344 1.61405  23
  18  -4   0 128.825 1.65471  28
  18  -4   0 130.703 1.63518  27
  18   4   0 126.134 1.65558  26
  18   4   0 127.218 2.01758  15
  18   4   0 126.163 1.66403   1
  18   4   0 123.108 1.75320  27
  18   4   0 127.947 1.84410  29
  18   4   0 123.201 10.2499   4
  18   4   0 125.021 1.29039   5
 -18   4   0 125.066 1.35142  10
 -18   4   0 122.202 1.53915  30
  20  -4   0 133.981 2.07893   5
  20  -4   0 137.361 2.12289  25
 -20  -4   0 129.169 1.55320  10
  20  -4   0 130.801 1.82782  27
  20  -4   0 131.837 1.83254  29
 -20  -4   0 140.773 1.79643  30
  20  -4   0 149.053 2.14042  15
  20  -4   0 138.138 1.93994  23
  20  -4   0 138.577 1.78549  28
  20  -4   0 136.333 1.54860  11
  20  -4   0 138.019 1.79954  26
  20  -4   0 126.994 2.06182  22
  20  -4   0 131.574 1.91119  24
  20   4   0 138.978 11.8702   4
  20   4   0 128.256 2.17906  29
  20   4   0 129.184 1.97685  27
 -20   4   0 129.069 1.88979  30
  20   4   0 136.215 1.85253   1
  20   4   0 127.566 1.81726  26
  20   4   0 133.406 1.47946   5
 -20   4   0 135.352 1.54444  10
  20   4   0 137.781 2.35255  15
  22  -4   0 49.5301 1.73797  26
  22  -4   0 48.7141 1.94521  27
 -22  -4   0 47.9012 1.46816  10
 -22  -4   0 52.5789 1.57443  30
  22  -4   0 48.8339 1.86812  29
  22  -4   0 50.1463 1.44257  11
  22  -4   0 49.2670 2.13432  22
  22  -4   0 48.7418 1.83637  23
  22  -4   0 48.2934 1.82223  24
  22  -4   0 51.8057 1.95196  25
  22  -4   0 51.9384 2.00953   5
  22  -4   0 51.1104 1.73027  28
  22   4   0 48.7145 1.99819  29
  22   4   0 52.7550 8.52290   4
  22   4   0 48.5543 1.87475  27
  22   4   0 47.8985 2.04814  15
 -22   4   0 48.7802 1.94107  30
 -22   4   0 51.8830 1.47154  10
  22   4   0 48.5791 1.40385   5
  22   4   0 49.0332 1.72889  26
 -24  -4   0 24.5840 1.64264  10
  24  -4   0 27.6303 1.80895  28
  24  -4   0 27.2416 1.98233  29
  24  -4   0 27.1035 1.96625  23
  24  -4   0 26.3130 2.10255   5
  24  -4   0 21.9770 1.99640  22
  24  -4   0 26.9929 1.98604  24
  24  -4   0 25.6017 1.45789  11
  24  -4   0 25.5233 2.11121  27
  24  -4   0 24.4982 2.19174  25
  24  -4   0 25.6543 1.87452  26
  24   4   0 23.7280 2.14713  27
  24   4   0 25.2723 2.32354  15
  24   4   0 24.4643 2.21396  29
 -24   4   0 27.0767 1.54995  10
  24   4   0 24.6326 1.82138  26
  24   4   0 27.4006 1.47081   5
 -24   4   0 25.6636 2.10814  30
  26  -4   0 5.13883 1.48470  25
  26  -4   0 6.39675 1.40920  29
  26  -4   0 6.15724 1.32090  23
  26  -4   0 8.96528 1.31910  28
  26  -4   0 7.34269 1.27616   5
  26  -4   0 7.02414 1.49770  22
  26  -4   0 7.54218 1.35206  24
 -26  -4   0 7.90516 1.11508  10
  26  -4   0 5.95726 1.29555  26
  26  -4   0 7.06671 1.35502  27
  26   4   0 5.95707 1.45990  29
 -26   4   0 6.97223 1.37114  30
 -26   4   0 7.84880 1.03331  10
  26   4   0 7.07493 1.47208  27
  26   4   0 6.52979 1.55815  15
  26   4   0 8.34305 1.22411  26
  28  -4   0 0.73004 1.18605   5
  28  -4   0 1.31263 1.44812  25
  28  -4   0 1.71821 1.20862  26
  28  -4   0 0.91187 1.18885  23
  28  -4   0 1.20909 1.32844  29
  28  -4   0 0.29927 1.32439  24
 -28  -4   0 -0.7102 1.07654  10
  28  -4   0 0.47624 1.37661  27
  28   4   0 0.54276 1.35049  27
 -28   4   0 1.00870 1.29939  30
  28   4   0 0.41330 1.14303  26
 -28   4   0 0.42259 0.96186  10
  28   4   0 0.22201 1.35768  15
 -28   4   0 0.58393 1.59030  22
  28   4   0 0.83130 1.42006  29
  -1  -5   0 2615.33 18.4365  17
   1  -5   0 2602.37 62.5459  32
   1  -5   0 2659.62 23.0431   2
  -1  -5   0 2576.18 17.8296  20
   1  -5   0 2477.17 16.8595  20
   1  -5   0 2446.95 58.8845  35
   1  -5   0 2333.52 17.3241  17
  -1  -5   0 2517.54 21.1166   2
  -1  -5   0 2615.59 62.9116  35
  -1  -5   0 2706.16 65.1792  32
   1  -5   0 2334.16 17.7290   3
  -1  -5   0 2457.75 17.4053   3
   1   5   0 2431.81 16.3060   4
   1   5   0 2504.25 64.9346  33
   1   5   0 2257.20 54.1856  34
   1   5   0 2538.76 18.3542  18
  -1   5   0 2429.48 58.3672  35
  -1   5   0 2391.49 17.8656  18
   1   5   0 2333.58 16.4049  16
   1   5   0 2233.98 14.9103  19
   1   5   0 2419.31 54.3063  31
  -1   5   0 2424.11 63.5514  33
   1   5   0 2344.29 16.8101  20
   1   5   0 2760.63 59.3759  34
   1   5   0 2499.20 59.9186  35
  -1   5   0 2403.65 16.6560  20
  -1   5   0 2432.05 55.4781  31
  -1   5   0 2417.27 50.5350  34
   1   5   0 2581.93 16.4284  19
  -1   5   0 2704.49 55.8454  34
  -1   5   0 2673.72 15.9849  19
  -1   5   0 2229.29 13.5356  19
  -1   5   0 2427.69 17.0091  16
  -3  -5   0 1920.71 56.4732  35
   3  -5   0 2037.81 12.6128  19
  -3  -5   0 1837.99 55.1896  32
   3  -5   0 1890.76 16.4177   3
  -3  -5   0 1971.50 35.7085  36
  -3  -5   0 2015.44 14.9504   3
  -3  -5   0 1845.43 49.9538  34
   3  -5   0 1910.13 51.8559  35
   3  -5   0 2015.89 55.5976  32
   3  -5   0 1922.37 14.9687  20
  -3  -5   0 1910.53 18.2362   2
  -3  -5   0 1929.52 16.2733  17
  -3  -5   0 1946.80 9.88080  21
  -3  -5   0 1863.53 16.0424  20
   3  -5   0 1803.46 15.2169  17
   3  -5   0 1731.37 20.3014   2
   3  -5   0 2020.70 44.8739  34
   3   5   0 1989.83 35.4928  36
   3   5   0 1985.35 47.3944  31
  -3   5   0 1912.38 50.4571  31
   3   5   0 1985.42 14.6901  16
  -3   5   0 1877.62 55.4842  33
  -3   5   0 1834.98 11.8858  19
   3   5   0 1809.60 15.3692  20
   3   5   0 1948.31 15.2430  19
  -3   5   0 1968.23 16.0622  18
  -3   5   0 1911.68 15.2513  20
   3   5   0 1799.40 9.62398  21
   3   5   0 2173.62 16.8521   4
   3   5   0 2008.94 54.1523  34
   3   5   0 1833.87 54.7621  35
   3   5   0 2044.32 58.7569  33
  -3   5   0 1955.11 15.5498  16
  -3   5   0 1968.20 43.4209  34
   3   5   0 2049.91 16.4099  18
  -3   5   0 1853.25 52.4589  35
   5  -5   0 1399.91 48.6119  32
   5  -5   0 1368.87 13.7304  17
  -5  -5   0 1368.80 50.3779  35
  -5  -5   0 1423.90 14.5656  20
  -5  -5   0 1408.03 10.8252  21
   5  -5   0 1387.09 28.3003  36
  -5  -5   0 1418.88 11.9244   3
   5  -5   0 1326.97 14.1498   3
  -5  -5   0 1401.13 38.6096  36
  -5  -5   0 1479.53 16.4577   2
   5  -5   0 1330.21 7.86152  21
  -5  -5   0 1304.92 13.0282  19
  -5  -5   0 1425.46 50.7590  32
  -5  -5   0 1371.63 14.2898  17
  -5  -5   0 1292.60 45.1260  34
  -5   5   0 1340.97 13.1351  16
   5   5   0 1437.35 38.3847  36
  -5   5   0 1358.82 42.0565  35
   5   5   0 1359.31 47.1913  34
   5   5   0 1283.91 13.0360  19
  -5   5   0 1362.92 12.9848  18
  -5   5   0 1355.56 7.35803  21
  -5   5   0 1366.91 10.4322  19
   5   5   0 1472.45 13.8899  18
   5   5   0 1522.85 15.4035   4
   5   5   0 1285.77 46.7579  35
  -5   5   0 1315.69 46.8403  35
   5   5   0 1422.08 10.7193  21
  -5   5   0 1303.68 13.2056  20
   5   5   0 1519.99 39.7987  31
  -5   5   0 1352.73 37.5506  34
  -5   5   0 1333.81 46.1645  33
  -5   5   0 1368.49 25.7786  36
  -5   5   0 1325.19 11.5725  20
   5   5   0 1448.87 12.1100  16
  -5   5   0 1349.69 43.4408  31
   5   5   0 1413.85 48.6911  33
   5   5   0 1316.48 13.4366  20
  -7  -5   0 3097.92 16.8467   3
   7  -5   0 3185.53 31.3107   2
  -7  -5   0 3031.56 22.4600  20
   7  -5   0 2869.00 71.8035  32
  -7  -5   0 3127.83 75.2574  34
   7  -5   0 2933.59 21.7174   3
  -7  -5   0 3114.12 21.3397  19
   7  -5   0 3083.66 55.1823  36
   7  -5   0 2994.41 15.2941  21
  -7  -5   0 3050.18 75.9384  32
  -7  -5   0 3041.05 77.5245  35
  -7  -5   0 3142.73 22.1966  17
   7  -5   0 2867.62 20.6443  17
  -7   5   0 2969.72 50.2830  36
  -7   5   0 3059.52 65.4252  31
   7   5   0 3173.81 20.0671  18
  -7   5   0 3088.10 20.1625  16
  -7   5   0 3013.18 18.8122  20
   7   5   0 3276.64 17.7311  16
  -7   5   0 2971.35 14.2317  21
  -7   5   0 3047.35 18.4805  18
  -7   5   0 3056.12 67.3236  35
  -7   5   0 3082.34 16.6626  19
   7   5   0 3049.86 18.4952  21
   7   5   0 3122.95 23.1403   2
   7   5   0 3086.35 70.2736  33
  -7   5   0 2968.26 58.3754  34
   7   5   0 2908.81 72.7373  34
   7   5   0 3374.02 68.6486  36
   7   5   0 2877.88 20.3396  19
   7   5   0 3236.59 55.7525  31
   7   5   0 3083.41 23.2583   4
  -7   5   0 3242.82 68.1650  33
  -9  -5   0 866.683 44.3744  35
   9  -5   0 656.137 15.8599   2
  -9  -5   0 762.674 11.7745  17
   9  -5   0 716.404 32.4230  36
  -9  -5   0 757.788 11.7535  19
   9  -5   0 697.126 38.8279  32
  -9  -5   0 764.506 41.2333  34
  -9  -5   0 790.356 12.3658  20
   9  -5   0 703.923 11.5056   3
  -9  -5   0 739.342 40.6479  32
   9  -5   0 731.677 9.21110  21
   9  -5   0 743.779 11.3520  17
   9   5   0 780.498 27.6143  31
   9   5   0 723.964 38.9028  34
   9   5   0 809.986 10.1017  18
  -9   5   0 738.374 10.5265  16
  -9   5   0 736.898 10.2201  20
   9   5   0 779.327 10.7954  21
   9   5   0 698.677 11.0133  19
  -9   5   0 728.802 34.9750  31
  -9   5   0 760.197 9.18019  19
  -9   5   0 738.532 31.9249  34
   9   5   0 722.164 12.2373   2
   9   5   0 784.023 8.70732  16
  -9   5   0 766.084 9.17053  18
   9   5   0 778.704 35.4718  33
  -9   5   0 770.676 36.5201  35
  -9   5   0 714.510 31.0074  33
   9   5   0 762.500 37.7876  36
  11  -5   0 719.399 11.9383  17
 -11  -5   0 723.860 44.0603  34
  11  -5   0 671.630 41.0943  32
 -11  -5   0 760.558 44.2595  32
  11  -5   0 763.966 18.4617   2
  11  -5   0 739.791 10.6551  21
 -11  -5   0 754.781 12.6615  19
  11  -5   0 698.338 37.0734  36
  11  -5   0 700.743 12.0535   3
 -11  -5   0 737.508 12.4324  17
  11   5   0 692.307 40.0515  36
 -11   5   0 724.439 10.8615  16
  11   5   0 734.241 2.43405   1
 -11   5   0 723.705 62.2878  35
  11   5   0 700.178 13.1967   2
  11   5   0 719.144 33.1340  33
 -11   5   0 743.797 30.8680  33
  11   5   0 706.792 11.5705  21
 -11   5   0 766.267 10.1398  19
 -11   5   0 729.856 35.8147  31
  11   5   0 743.253 9.33496  18
 -11   5   0 733.550 8.66386  18
 -11   5   0 753.199 36.0484  34
  11   5   0 711.405 13.9558   4
 -13  -5   0 373.980 9.98069  17
  13  -5   0 394.581 31.8940  36
  13  -5   0 354.323 2.00661   5
 -13  -5   0 409.683 35.4394  32
  13  -5   0 374.461 9.77556   3
  13  -5   0 410.773 15.5211   2
  13  -5   0 388.823 9.09501  21
  13   5   0 390.329 2.09942  15
 -13   5   0 385.925 9.27793  17
  13   5   0 378.649 9.72704  21
 -13   5   0 349.991 27.9701  31
 -13   5   0 378.012 8.36937  16
 -13   5   0 376.994 31.7023  32
  13   5   0 379.783 33.8819  36
  13   5   0 366.939 11.6201   4
  13   5   0 363.956 1.94270   1
 -15  -5   0 649.927 13.4966  17
  15  -5   0 627.284 19.4239   2
 -15  -5   0 597.216 46.7981  32
  15  -5   0 617.191 12.4821   3
 -15  -5   0 640.765 2.35017  30
  15  -5   0 635.846 12.2530  21
  15  -5   0 596.648 2.66719   5
  15  -5   0 585.024 41.9608  36
  15   5   0 602.872 15.4118   4
  15   5   0 595.742 12.7068  21
  15   5   0 628.063 45.2017  36
 -15   5   0 629.403 12.3910  17
  15   5   0 632.370 2.82892  15
 -15   5   0 633.932 2.21591  30
 -15   5   0 605.813 43.1508  32
 -15   5   0 636.131 11.1222  16
  15   5   0 622.958 2.68361   1
 -15   5   0 502.856 33.7058  31
  17  -5   0 175.226 1.76808  28
  17  -5   0 177.392 1.67223  26
 -17  -5   0 177.784 1.59656  30
  17  -5   0 169.809 1.57359  11
  17  -5   0 163.941 1.80786   5
  17  -5   0 169.054 1.68614  24
  17  -5   0 162.017 1.74987  22
  17  -5   0 175.677 1.72682  23
 -17  -5   0 168.660 1.34710  10
  17  -5   0 172.525 1.78112  27
  17  -5   0 173.794 1.89573  25
  17  -5   0 178.326 1.73292  29
  17   5   0 163.557 10.6980   4
  17   5   0 168.373 1.77735   1
 -17   5   0 172.171 1.39836  10
  17   5   0 169.009 1.72048  26
  17   5   0 167.988 2.08741  29
  17   5   0 171.674 1.89995  27
 -17   5   0 167.248 1.55947  30
  17   5   0 172.594 1.96195  15
  19  -5   0 99.4929 1.81914  29
  19  -5   0 101.637 1.71569  28
  19  -5   0 101.541 1.80268  24
  19  -5   0 93.2927 1.88702  22
  19  -5   0 101.924 1.91971  25
  19  -5   0 95.8801 1.77426   5
  19  -5   0 98.5692 1.64104  26
  19  -5   0 99.0371 1.47428  11
  19  -5   0 95.1793 1.70064  27
 -19  -5   0 94.0334 1.38890  10
  19  -5   0 99.3957 1.81192  23
  19   5   0 96.1732 1.96846  29
  19   5   0 97.5223 11.0400   4
 -19   5   0 94.8761 1.63602  30
  19   5   0 98.8309 1.97796  15
 -19   5   0 98.9652 1.35983  10
  19   5   0 96.6901 1.85180  27
  19   5   0 99.6681 1.70138   1
  19   5   0 101.844 1.77013  26
  21  -5   0 49.5494 1.84761  24
  21  -5   0 49.6431 1.85558  23
  21  -5   0 47.9608 1.50313  11
  21  -5   0 50.0500 1.75771  28
  21  -5   0 46.5707 1.99022  22
  21  -5   0 50.6856 1.90902   5
  21  -5   0 48.0950 1.74548  27
  21  -5   0 50.2878 2.09364  25
 -21  -5   0 46.8066 1.33552  10
  21  -5   0 48.9608 1.87703  29
  21  -5   0 49.3034 1.75859  26
 -21   5   0 47.9813 1.79476  30
 -21   5   0 51.6076 1.41187  10
  21   5   0 47.2699 1.84846  27
  21   5   0 47.9125 2.11816  15
  21   5   0 49.4079 1.73786  26
  21   5   0 48.5536 8.74339   4
  21   5   0 47.7773 1.67469   1
  21   5   0 46.9806 2.02629  29
  23  -5   0 15.8232 1.94730   5
  23  -5   0 16.8822 1.87262  23
  23  -5   0 19.5260 2.01244  25
  23  -5   0 15.9642 1.75858  29
  23  -5   0 16.4360 2.11664  22
  23  -5   0 17.2610 1.82818  27
  23  -5   0 18.3763 1.82504  26
  23  -5   0 17.4037 1.45338  11
 -23  -5   0 16.0587 1.52720  10
  23  -5   0 16.5035 1.77643  28
  23  -5   0 17.7016 1.91016  24
  23   5   0 11.8977 7.38117   4
  23   5   0 18.3761 1.60796   1
  23   5   0 17.3565 2.15901  15
  23   5   0 16.1251 2.20140  29
 -23   5   0 19.7785 1.45506  10
 -23   5   0 17.4954 1.96241  30
  23   5   0 18.2263 2.09553  27
  23   5   0 18.1291 1.75229  26
  25  -5   0 7.73378 1.28470  26
  25  -5   0 10.2687 1.35347  29
  25  -5   0 8.35023 1.39770  27
  25  -5   0 10.4891 1.38058  23
  25  -5   0 8.81269 1.57730  25
  25  -5   0 7.57433 1.46664  22
  25  -5   0 7.88211 1.27909   5
 -25  -5   0 7.73568 1.01077  10
  25  -5   0 9.74718 1.42287  11
  25  -5   0 8.67454 1.33234  28
  25  -5   0 7.68095 1.36212  24
  25   5   0 9.41822 1.42924  27
  25   5   0 8.30085 1.52559  29
  25   5   0 10.1659 1.57003  15
 -25   5   0 8.99187 1.45688  10
  25   5   0 10.5502 1.28715  26
 -25   5   0 8.24218 1.38637  30
  27  -5   0 15.7030 2.14494  29
 -27  -5   0 13.7898 1.75827  10
  27  -5   0 16.7331 2.01176   5
  27  -5   0 15.4048 1.91774  28
  27  -5   0 13.5501 2.15615  27
  27  -5   0 17.1386 2.21111  24
  27  -5   0 15.6841 2.40060  25
  27  -5   0 15.8164 1.97205  26
  27  -5   0 14.5670 2.07136  23
  27   5   0 16.5761 1.87186  26
  27   5   0 16.1755 2.23800  29
  27   5   0 14.3873 2.23289  27
 -27   5   0 17.8312 2.21642  30
 -27   5   0 18.2104 2.56207  22
 -27   5   0 17.3792 1.57126  10
  27   5   0 14.1586 2.28893  15
   0  -6   0 2211.04 18.7282  17
   0  -6   0 2403.79 23.2128   2
   0  -6   0 2292.29 63.9617  35
   0  -6   0 2373.02 67.0799  32
   0  -6   0 2346.95 19.3737   3
   0  -6   0 2395.71 18.5706  20
   0   6   0 2689.63 18.3001  19
   0   6   0 2259.57 17.8526  20
   0   6   0 2724.30 18.1414   4
   0   6   0 2289.11 56.8007  34
   0   6   0 2814.90 65.4617  34
   0   6   0 2526.19 20.0058  18
   0   6   0 2373.32 18.4442  16
   0   6   0 2535.71 71.6415  33
   0   6   0 2351.83 16.0267  19
   0   6   0 2339.64 64.1516  35
   0   6   0 2366.99 59.8773  31
   2  -6   0 1583.44 55.0115  32
  -2  -6   0 1691.98 16.0448   3
   2  -6   0 1782.02 21.3304   2
   2  -6   0 1623.55 15.1903  20
  -2  -6   0 1712.87 16.9006  17
  -2  -6   0 1617.40 55.9821  35
  -2  -6   0 1449.04 54.2830  32
   2  -6   0 1510.45 51.0600  35
  -2  -6   0 1551.92 20.0733  36
   2  -6   0 1422.40 14.9656  17
   2  -6   0 1624.21 16.5396   3
  -2  -6   0 1610.38 18.5631   2
  -2  -6   0 1620.61 16.1519  20
  -2   6   0 1568.39 15.8674  20
  -2   6   0 1480.50 42.9070  34
  -2   6   0 1649.82 16.3338  18
  -2   6   0 1693.28 13.6454   4
   2   6   0 1753.70 59.4901  33
  -2   6   0 1691.95 52.6835  31
  -2   6   0 1517.63 12.1778  19
   2   6   0 1724.42 54.5358  34
   2   6   0 1640.38 48.4653  31
  -2   6   0 1886.94 14.9429  19
   2   6   0 1511.92 15.6702  20
   2   6   0 1629.56 55.7690  35
   2   6   0 1618.17 14.4636  19
   2   6   0 1732.83 16.6714  18
   2   6   0 1672.04 15.2422  19
   2   6   0 1692.28 15.3211  16
   2   6   0 1527.78 50.8520  34
  -2   6   0 1631.34 15.6603  16
  -2   6   0 1539.19 53.7671  35
  -2   6   0 1827.46 50.8804  34
  -2   6   0 1645.13 57.9184  33
   2   6   0 1755.22 15.8543   4
  -4  -6   0 1655.16 35.6439  36
  -4  -6   0 1792.89 17.6489  20
   4  -6   0 1833.27 59.5369  32
   4  -6   0 1656.59 16.2107  17
  -4  -6   0 1775.27 10.4490  21
  -4  -6   0 1757.40 60.9311  32
   4  -6   0 1898.60 23.4589   2
  -4  -6   0 1838.10 61.8449  35
  -4  -6   0 1801.55 15.6495   3
  -4  -6   0 1648.86 16.9214  17
   4  -6   0 1724.86 17.3964   3
  -4  -6   0 1804.27 19.6841   2
   4   6   0 1833.86 15.2938  16
   4   6   0 1850.71 60.3307  33
   4   6   0 1919.49 17.8734   4
   4   6   0 1674.17 55.8973  34
   4   6   0 1736.31 15.9658  19
   4   6   0 1903.65 17.3092  18
  -4   6   0 1695.13 51.5681  35
   4   6   0 1815.94 49.1902  31
  -4   6   0 1616.58 45.1917  34
  -4   6   0 1718.49 54.0639  31
  -4   6   0 1710.78 14.2701  20
  -4   6   0 1746.24 16.4627  18
   4   6   0 1779.07 16.2648  19
   4   6   0 1621.83 10.1089  21
   4   6   0 1709.98 55.9521  34
  -4   6   0 1687.58 12.7270  19
  -4   6   0 1790.95 13.3756   4
  -4   6   0 1872.52 61.5539  33
  -4   6   0 1686.92 16.2325  16
   4   6   0 1897.40 38.3076  36
   6  -6   0 622.228 14.7122   2
  -6  -6   0 607.909 10.9781  20
   6  -6   0 545.578 18.2008  36
   6  -6   0 612.151 10.5836  17
  -6  -6   0 574.659 34.1120  34
  -6  -6   0 571.562 37.7612  32
  -6  -6   0 604.912 10.0777  19
  -6  -6   0 604.593 9.00324   3
  -6  -6   0 605.024 10.7792  17
   6  -6   0 579.954 5.34652  21
   6  -6   0 619.343 36.6596  32
  -6  -6   0 561.365 37.4647  35
   6  -6   0 574.969 10.6430   3
  -6  -6   0 629.980 12.2085   2
   6   6   0 673.224 10.4172  18
  -6   6   0 590.698 9.72627  18
   6   6   0 595.049 10.9350   4
   6   6   0 637.125 8.93067  16
   6   6   0 567.882 7.45562  21
  -6   6   0 508.277 29.4348  35
  -6   6   0 492.525 30.0494  31
   6   6   0 633.871 27.6667  36
  -6   6   0 593.529 10.0693  16
  -6   6   0 561.536 27.6515  34
  -6   6   0 555.137 7.68176  19
   6   6   0 639.320 36.5243  33
   6   6   0 604.433 35.7389  34
  -6   6   0 548.535 8.63061  20
   6   6   0 592.335 10.0431  19
  -6   6   0 527.736 33.2349  33
  -6   6   0 626.743 7.74142   4
   6   6   0 622.116 28.6176  31
  -8  -6   0 1428.65 16.7123  17
   8  -6   0 1350.83 10.3446  21
   8  -6   0 1419.48 16.2455  17
   8  -6   0 1328.44 36.2056  36
  -8  -6   0 1476.16 17.3766  20
  -8  -6   0 1499.44 59.6020  32
   8  -6   0 1439.04 56.6216  32
  -8  -6   0 1460.51 16.1365  19
  -8  -6   0 1404.14 55.8050  34
   8  -6   0 1346.86 22.3558   2
  -8  -6   0 1467.98 60.2787  35
   8  -6   0 1375.74 16.5132   3
  -8   6   0 1340.65 13.8277  20
  -8   6   0 1370.21 49.8145  31
   8   6   0 1528.73 53.9724  33
  -8   6   0 1418.22 15.3367  16
   8   6   0 1519.22 15.0229  18
  -8   6   0 1322.15 48.5364  35
  -8   6   0 1379.26 44.1173  34
   8   6   0 1360.40 16.7957   2
   8   6   0 1497.22 41.7472  31
  -8   6   0 1434.73 14.2243  18
   8   6   0 1260.11 16.6743   4
   8   6   0 1346.87 12.8591  21
   8   6   0 1506.85 47.9921  36
   8   6   0 1497.77 13.1602  16
  -8   6   0 1356.84 12.3232  19
  -8   6   0 1386.76 50.7717  33
 -10  -6   0 1032.23 52.0146  32
  10  -6   0 913.226 48.5180  32
 -10  -6   0 1001.90 14.7326  17
  10  -6   0 994.008 14.3323  17
  10  -6   0 1010.83 21.0793   2
  10  -6   0 976.884 14.6394   3
 -10   6   0 964.701 40.7144  33
  10   6   0 1015.32 44.5089  36
  10   6   0 1004.60 12.0706  18
  10   6   0 1017.57 43.3968  33
  10   6   0 980.329 16.1539   4
 -10   6   0 954.544 11.1647  19
 -10   6   0 892.877 38.4441  34
  10   6   0 998.894 15.4878   2
 -10   6   0 960.514 44.3924  31
  10   6   0 967.113 12.3667  21
  10   6   0 998.141 2.85433   1
 -10   6   0 946.563 11.1672  18
 -10   6   0 985.635 13.2535  16
  12  -6   0 773.705 13.8232   3
  12  -6   0 712.693 46.6707  32
  12  -6   0 780.543 2.71877   5
  12  -6   0 748.389 13.3073  17
 -12  -6   0 807.595 14.1339  17
  12  -6   0 839.869 21.0023   2
 -12  -6   0 714.541 46.8737  32
 -12   6   0 701.804 39.4065  31
  12   6   0 823.326 2.76148  15
  12   6   0 784.691 16.1603   4
  12   6   0 778.772 43.5494  36
  12   6   0 789.190 2.74979   1
 -12   6   0 764.170 12.2255  16
  12   6   0 834.727 12.7304  21
 -14  -6   0 82.6839 24.0320  32
 -14  -6   0 90.6175 6.96334  17
  14  -6   0 89.8639 10.9634   2
  14  -6   0 78.2907 6.75739   3
  14  -6   0 91.7648 1.43499   5
 -14   6   0 84.3647 6.46787  17
  14   6   0 81.3610 20.3175  36
  14   6   0 92.9992 1.42421  15
 -14   6   0 92.9994 1.08627  30
 -14   6   0 76.9486 22.0984  32
  14   6   0 94.8754 6.28352  21
  14   6   0 88.1188 1.35239   1
 -14   6   0 91.1738 5.93465  16
 -14   6   0 98.0213 19.6998  31
  14   6   0 97.4837 8.66247   4
  16  -6   0 251.697 1.98118  22
  16  -6   0 252.680 9.59535   3
  16  -6   0 263.045 1.93896  27
  16  -6   0 265.910 1.95086  23
  16  -6   0 257.272 2.10535   5
  16  -6   0 255.214 1.77245  11
  16  -6   0 273.275 1.98454  29
  16  -6   0 268.454 1.98837  28
  16  -6   0 268.508 1.99484  24
  16  -6   0 273.341 1.90869  26
 -16  -6   0 262.934 1.52633  10
  16  -6   0 267.178 2.10086  25
 -16   6   0 267.120 1.56244  10
  16   6   0 268.277 2.17621  15
  16   6   0 252.806 2.04373   1
 -16   6   0 259.210 1.72006  30
  16   6   0 268.336 12.4456   4
  16   6   0 259.840 2.16508  27
  16   6   0 272.973 2.02797  26
  16   6   0 267.221 2.30645  29
  18  -6   0 168.811 1.70884  11
  18  -6   0 169.743 1.89687  29
 -18  -6   0 168.668 1.55073  10
  18  -6   0 169.541 2.00596  24
  18  -6   0 169.746 1.89639  27
  18  -6   0 163.713 1.92001  22
  18  -6   0 176.501 1.91956  23
  18  -6   0 175.867 1.98000  28
  18  -6   0 170.460 1.84090  26
  18  -6   0 171.089 2.05423  25
  18  -6   0 169.360 2.02199   5
 -18   6   0 172.881 1.49827  10
 -18   6   0 170.764 1.74710  30
  18   6   0 171.979 2.16906  15
  18   6   0 172.611 2.35881  29
  18   6   0 165.836 11.6333   4
  18   6   0 175.274 1.80455   9
  18   6   0 161.813 1.86632  26
  18   6   0 165.641 1.96069   1
  18   6   0 166.356 2.08739  27
  20  -6   0 60.5998 1.91286  22
  20  -6   0 58.7753 1.98852  25
  20  -6   0 55.6647 1.48989  11
  20  -6   0 57.0821 1.90059  23
  20  -6   0 58.6294 1.67570  26
  20  -6   0 59.2680 1.87078  29
  20  -6   0 56.7915 1.78345  27
  20  -6   0 56.0358 1.67710  28
 -20  -6   0 55.0289 1.40435  10
  20  -6   0 58.9171 1.88639   5
  20  -6   0 56.7668 1.72430  24
  20   6   0 59.0474 1.62302   9
 -20   6   0 59.6719 1.34382  10
  20   6   0 58.5744 2.04472  29
  20   6   0 52.6870 8.80020   4
  20   6   0 56.7817 1.71689   1
  20   6   0 57.9343 1.77206  26
  20   6   0 55.7686 1.97449  27
 -20   6   0 60.7822 1.71518  30
  20   6   0 58.5854 1.89407  15
  22  -6   0 30.1725 2.26071  25
  22  -6   0 30.8951 1.86452  26
  22  -6   0 28.2610 2.01795  27
 -22  -6   0 30.4198 1.51341  10
  22  -6   0 30.2738 1.96154  24
  22  -6   0 33.1329 1.96673   5
  22  -6   0 29.9566 1.86404  28
  22  -6   0 29.3406 2.08472  22
  22  -6   0 31.9416 2.00547  29
  22  -6   0 31.2887 1.96011  23
  22  -6   0 30.1157 1.57313  11
  22   6   0 27.5368 8.38050   4
 -22   6   0 30.2974 1.36904  10
  22   6   0 30.9901 1.90154  26
  22   6   0 29.4071 1.75339   1
  22   6   0 31.3291 1.91106  27
 -22   6   0 31.0547 1.90951  30
  22   6   0 31.3435 2.14954  15
  22   6   0 31.5532 2.31018  29
  24  -6   0 15.3371 2.24796  22
  24  -6   0 17.0087 2.14565  27
  24  -6   0 17.7322 2.38162  25
  24  -6   0 19.0693 1.95869   5
  24  -6   0 15.6797 1.92813  28
  24  -6   0 16.4776 1.91943  26
 -24  -6   0 15.9079 1.60325  10
  24  -6   0 16.0986 2.07983  23
  24  -6   0 15.7217 2.09350  24
  24  -6   0 13.2451 2.07155  29
  24  -6   0 15.5747 1.58232  11
 -24   6   0 14.5124 1.44816  10
  24   6   0 17.1781 1.83187  26
  24   6   0 16.4853 2.12687  27
  24   6   0 16.5014 7.86380   4
  24   6   0 15.1277 2.33956  15
  24   6   0 15.5046 1.68774   1
 -24   6   0 19.0775 2.10474  30
  24   6   0 15.7864 2.34172  29
  26  -6   0 17.7182 1.48471  11
  26  -6   0 18.9945 1.95763  26
  26  -6   0 17.7031 2.34696  25
  26  -6   0 18.9662 2.21731  27
 -26  -6   0 16.3405 1.70252  10
  26  -6   0 19.4300 1.94890   5
  26  -6   0 16.0274 2.11029  29
  26  -6   0 18.2679 1.96267  28
  26  -6   0 18.0757 2.15028  24
  26  -6   0 18.5646 2.18581  23
  26   6   0 16.7865 1.91456  26
  26   6   0 19.8900 2.31902  29
 -26   6   0 17.6293 2.41701  22
  26   6   0 18.4856 2.09158  27
 -26   6   0 20.0171 1.44251  10
  26   6   0 16.7709 2.20797  15
 -26   6   0 18.9900 2.20442  30
 -28  -6   0 0.94997 1.00456  10
  28  -6   0 1.53432 1.51248  25
  28  -6   0 1.15478 1.09887   5
  28  -6   0 0.82836 1.21078  29
  28  -6   0 0.65780 1.18105  26
  28  -6   0 0.83900 1.23078  28
  28  -6   0 0.97114 1.27100  23
  28  -6   0 1.27170 1.35145  27
  28  -6   0 -0.0939 1.28713  24
 -28   6   0 0.96072 1.45287  22
 -28   6   0 1.45661 1.23862  30
 -28   6   0 0.88518 0.84889  10
  28   6   0 0.16843 1.27407  27
  28   6   0 1.01877 1.33995  29
  28   6   0 0.51982 1.26928  15
  28   6   0 0.63679 1.05919  26
   1  -7   0 1341.21 56.2876  32
   1  -7   0 1327.76 16.0107  17
  -1  -7   0 1275.25 18.5395   2
   1  -7   0 1264.58 51.8986  35
  -1  -7   0 1293.56 15.6655   3
  -1  -7   0 1299.11 15.2168  20
   1  -7   0 1304.63 16.0453   3
  -1  -7   0 1283.06 53.8063  35
  -1  -7   0 1317.64 16.0586  17
   1  -7   0 1280.01 14.9542  20
  -1  -7   0 1310.64 55.7148  32
   1  -7   0 1242.70 19.1321   2
  -1   7   0 1436.65 14.1213   4
   1   7   0 1479.68 64.4642  34
   1   7   0 1375.30 16.0930  18
   1   7   0 1135.42 45.2272  34
  -1   7   0 1223.71 48.4160  31
   1   7   0 1354.83 14.5777   4
  -1   7   0 1185.14 12.3059  19
   1   7   0 1360.78 19.5492  19
   1   7   0 1236.41 54.4513  33
  -1   7   0 1387.67 57.4494  33
   1   7   0 1326.50 48.9860  31
   1   7   0 1272.35 13.4292  19
  -1   7   0 1330.30 16.0122  18
  -1   7   0 1436.65 20.1088  19
  -1   7   0 1581.24 64.3228  34
  -1   7   0 1040.86 41.4319  34
   1   7   0 1335.52 14.9488  16
  -1   7   0 1237.32 14.8434  16
   3  -7   0 1120.71 51.1093  32
   3  -7   0 1148.25 15.4116   3
  -3  -7   0 1179.42 15.6554  17
   3  -7   0 1039.41 13.5026  20
   3  -7   0 1096.04 48.1502  35
  -3  -7   0 1170.35 15.2597  20
  -3  -7   0 1157.95 17.4728   2
   3  -7   0 1182.04 19.5723   2
  -3  -7   0 1109.15 51.4256  35
  -3  -7   0 1163.03 14.5405   3
   3  -7   0 1136.11 14.9582  17
  -3  -7   0 1152.07 54.1867  32
  -3   7   0 1057.89 11.1284  19
  -3   7   0 962.865 37.5813  34
  -3   7   0 1153.23 14.7814  16
   3   7   0 1211.58 14.8788  18
   3   7   0 1220.15 45.3307  31
   3   7   0 1202.52 13.9155  16
   3   7   0 1117.16 48.6943  34
  -3   7   0 1115.20 14.6013  18
   3   7   0 1066.24 13.1078  19
  -3   7   0 1106.28 47.8764  31
  -3   7   0 1224.88 12.5152   4
  -3   7   0 1152.46 53.9870  33
   3   7   0 1189.18 14.6422   4
   3   7   0 1199.75 53.5646  33
   5  -7   0 1079.92 14.8741  17
  -5  -7   0 1095.62 13.6959   3
  -5  -7   0 1069.42 52.5347  32
  -5  -7   0 1109.94 15.6178  17
   5  -7   0 1032.06 14.9146   3
  -5  -7   0 1074.91 51.9891  35
  -5  -7   0 1088.72 16.9846   2
  -5  -7   0 1087.46 15.1992  20
   5  -7   0 1061.42 50.8695  32
   5  -7   0 1150.98 20.2962   2
   5   7   0 1042.80 40.3649  31
   5   7   0 961.870 46.7096  34
  -5   7   0 1040.94 10.9576  19
   5   7   0 1048.02 30.6323  36
  -5   7   0 1001.97 43.2367  35
  -5   7   0 1085.95 14.2900  18
   5   7   0 1146.99 13.0650  16
  -5   7   0 1115.12 11.3326   4
   5   7   0 1119.20 14.2899  18
   5   7   0 1147.86 51.1605  33
  -5   7   0 900.042 37.0742  34
   5   7   0 1030.54 8.73087  21
  -5   7   0 1009.41 12.3744  20
  -5   7   0 1072.50 14.4172  16
   5   7   0 1095.29 15.0821   4
  -5   7   0 1062.56 51.6157  33
  -5   7   0 1062.43 47.7344  31
   5   7   0 1069.68 13.7597  19
  -7  -7   0 1413.80 19.4701   2
  -7  -7   0 1384.35 14.8143   3
   7  -7   0 1252.24 57.1604  32
   7  -7   0 1373.53 17.5341   3
  -7  -7   0 1310.13 16.9737  17
  -7  -7   0 1438.03 17.8989  20
   7  -7   0 1372.75 23.1741   2
  -7  -7   0 1227.68 56.6712  32
   7  -7   0 1336.56 16.9378  17
  -7  -7   0 1367.29 61.5391  35
   7   7   0 1451.07 14.1104  16
  -7   7   0 1390.85 15.8246  18
  -7   7   0 1215.45 43.7469  34
  -7   7   0 1231.73 12.3467  19
  -7   7   0 1273.89 14.1926  20
   7   7   0 1505.03 16.4042  18
  -7   7   0 1376.09 16.5250  16
   7   7   0 1390.92 3.84995   1
   7   7   0 1386.87 44.4838  31
  -7   7   0 1210.35 49.9736  35
   7   7   0 1280.70 17.3956   4
   7   7   0 1419.36 42.8811  36
   7   7   0 1403.56 55.7738  33
  -7   7   0 1339.13 53.3933  31
  -7   7   0 1367.33 56.3238  33
   7   7   0 1325.86 11.8333  21
   9  -7   0 450.588 10.5249  17
  -9  -7   0 513.124 11.4786  17
  -9  -7   0 484.275 38.9569  32
   9  -7   0 516.898 15.4034   2
   9  -7   0 518.894 11.6089   3
   9   7   0 560.333 10.1463  18
  -9   7   0 468.280 33.7126  31
   9   7   0 542.133 12.7172   4
   9   7   0 512.962 2.17262   1
   9   7   0 486.828 29.8609  36
   9   7   0 460.935 11.0248   2
   9   7   0 489.517 8.49330  21
  -9   7   0 472.978 32.8868  33
  -9   7   0 514.212 9.81703  18
   9   7   0 545.822 35.9441  33
  -9   7   0 488.945 10.5804  16
 -11  -7   0 435.153 11.4044  17
  11  -7   0 418.796 10.9375  17
 -11  -7   0 362.295 37.2516  32
  11  -7   0 437.333 11.0886   3
  11  -7   0 393.959 37.2608  32
  11  -7   0 432.731 2.04929   5
  11  -7   0 450.981 16.2398   2
 -11   7   0 479.333 1.75947  30
 -11   7   0 419.409 8.61975  18
  11   7   0 427.662 12.4365   4
 -11   7   0 362.247 29.3586  33
  11   7   0 422.641 2.12866   1
  11   7   0 418.092 8.80722  21
  11   7   0 406.193 30.2343  36
  11   7   0 455.398 2.06922  15
 -11   7   0 420.614 10.3438  16
 -11   7   0 376.679 32.7594  31
  13  -7   0 183.765 36.7483  32
 -13  -7   0 252.141 9.56953  17
 -13  -7   0 236.180 33.7910  32
  13  -7   0 255.139 13.4627   2
  13  -7   0 260.557 1.73189  11
  13  -7   0 266.158 1.89808   5
  13  -7   0 253.515 10.6769  17
  13  -7   0 243.757 9.67044   3
  13   7   0 246.594 1.88802   1
 -13   7   0 275.248 1.54689  30
  13   7   0 263.195 1.85515  15
 -13   7   0 203.515 27.0489  31
  13   7   0 238.283 47.9796  36
  13   7   0 260.260 1.95108   9
  13   7   0 244.802 10.8646   4
 -13   7   0 249.328 8.53755  16
  15  -7   0 348.184 2.23135  24
  15  -7   0 344.991 2.11531  26
  15  -7   0 329.753 2.01599  22
  15  -7   0 335.829 1.66026   8
  15  -7   0 347.433 2.29454   5
  15  -7   0 342.499 2.35118  25
  15  -7   0 346.645 11.2319   3
  15  -7   0 335.009 2.01074  11
  15  -7   0 347.442 2.26703  28
  15  -7   0 344.237 2.14079  27
  15  -7   0 346.311 2.18319  23
 -15  -7   0 348.873 1.71453  10
  15  -7   0 346.156 2.17751  29
 -15   7   0 342.623 1.87366  30
  15   7   0 336.571 12.7483   4
  15   7   0 353.667 2.65386  29
  15   7   0 342.383 2.28096  15
  15   7   0 334.601 2.38544  27
  15   7   0 320.981 2.22335   1
  15   7   0 340.965 2.02675   9
  15   7   0 355.056 2.31269  26
  17  -7   0 108.817 1.76556   5
 -17  -7   0 106.856 1.37146  10
  17  -7   0 104.988 1.91033  25
  17  -7   0 109.249 1.75064  28
  17  -7   0 109.763 1.80396  26
  17  -7   0 105.948 1.63946  22
  17  -7   0 104.681 1.58720  11
  17  -7   0 107.742 1.73002  27
  17  -7   0 106.990 1.77316  24
  17  -7   0 109.434 1.77365  23
  17  -7   0 109.663 1.84502  29
  17  -7   0 103.062 1.23024   8
  17  -7   0 103.752 8.17425   3
 -17   7   0 107.961 1.51418  30
  17   7   0 108.424 1.84396  15
  17   7   0 110.881 1.66232   9
 -17   7   0 107.851 1.27812  10
  17   7   0 103.688 1.87355  27
  17   7   0 118.442 11.0143   4
  17   7   0 100.663 1.78780   1
  17   7   0 108.508 1.81136  26
  17   7   0 111.954 2.06967  29
  19  -7   0 107.246 1.96214  26
  19  -7   0 97.1204 1.86743  27
  19  -7   0 100.632 2.26297  25
  19  -7   0 100.031 2.01499  24
  19  -7   0 99.7694 1.69808  11
  19  -7   0 100.394 1.93176  23
  19  -7   0 96.5299 1.90966  22
  19  -7   0 102.205 1.98908  28
  19  -7   0 102.201 1.92475   5
 -19  -7   0 98.9803 1.49049  10
  19  -7   0 101.788 1.89118  29
 -19   7   0 101.263 1.78221  30
 -19   7   0 102.466 1.35270  10
  19   7   0 99.6771 2.00958  27
  19   7   0 99.4491 12.2071   4
  19   7   0 99.7672 2.23170  29
  19   7   0 103.214 1.91864  26
  19   7   0 99.8044 2.06859  15
  19   7   0 103.105 1.77009   9
  19   7   0 100.398 1.93730   1
  21  -7   0 23.3474 1.96958  29
 -21  -7   0 20.8102 1.40866  10
  21  -7   0 20.7940 1.99245  24
  21  -7   0 24.1441 1.82916   5
  21  -7   0 18.5228 1.94339  22
  21  -7   0 22.2477 1.61649  11
  21  -7   0 21.4504 1.70821  28
  21  -7   0 22.2181 2.26785  25
  21  -7   0 21.8075 1.87087  26
  21  -7   0 21.7868 1.83279  27
  21  -7   0 20.9306 2.01918  23
 -21   7   0 21.7726 1.81695  30
  21   7   0 21.6862 1.95407  15
  21   7   0 20.9511 8.07985   4
  21   7   0 21.2948 1.74138   1
  21   7   0 21.4980 1.67131   9
  21   7   0 21.3455 1.80179  26
  21   7   0 20.7114 2.24179  29
  21   7   0 21.6892 2.00615  27
  23  -7   0 13.9137 1.64909  11
  23  -7   0 12.3681 1.95100  27
 -23  -7   0 13.8941 1.53214  10
  23  -7   0 13.0944 2.11517  29
  23  -7   0 12.9436 2.10446  23
  23  -7   0 13.8487 2.09142  24
  23  -7   0 10.6417 1.55935  25
  23  -7   0 9.81679 1.28329  26
  23  -7   0 16.7363 1.92924   5
  23  -7   0 13.0117 1.95730  28
  23   7   0 13.5469 7.86843   4
  23   7   0 10.8133 1.76651   1
  23   7   0 13.7369 1.94084  26
  23   7   0 14.8175 2.18197  29
 -23   7   0 13.6385 2.24276  22
 -23   7   0 14.6056 1.32705  10
 -23   7   0 14.7188 2.06525  30
  23   7   0 12.8947 1.44859  15
  23   7   0 14.4478 1.91251  27
  25  -7   0 5.98063 1.42322  28
  25  -7   0 5.79693 1.42132  24
  25  -7   0 5.28199 1.41054  29
  25  -7   0 5.34020 1.39842  27
  25  -7   0 4.05312 1.31648  26
  25  -7   0 5.84076 1.20898   5
  25  -7   0 6.64602 1.03549  11
 -25  -7   0 5.85609 1.00397  10
  25  -7   0 5.77337 1.62649  25
  25  -7   0 6.13418 1.43752  23
 -25   7   0 5.40422 0.86745  10
  25   7   0 6.44299 1.56227  29
 -25   7   0 7.30964 1.34190  30
  25   7   0 3.77088 1.19910  26
 -25   7   0 7.19251 1.49670  22
  25   7   0 5.01324 1.11910   1
  25   7   0 7.07400 1.40029  27
  25   7   0 5.69562 1.37681  15
  27  -7   0 14.2739 2.02888  28
  27  -7   0 15.5136 1.83034   5
  27  -7   0 15.5463 2.35382  25
  27  -7   0 13.8115 2.17518  27
  27  -7   0 15.1917 2.07844  24
  27  -7   0 12.1514 1.91130  26
  27  -7   0 13.8137 1.38068  11
 -27  -7   0 13.2743 1.60249  10
  27  -7   0 14.8630 2.10786  23
  27   7   0 15.2726 2.26753  29
 -27   7   0 13.5183 2.08852  30
  27   7   0 13.7968 2.03169  15
 -27   7   0 14.4010 2.34096  22
  27   7   0 16.1571 1.76640  26
  27   7   0 15.3494 1.95347  27
   0  -8   0 1084.20 15.2421  20
   0  -8   0 1188.17 19.9320   2
   0  -8   0 1140.03 16.0692   3
   0  -8   0 1056.13 52.5345  35
   0  -8   0 1073.68 55.3066  32
   0  -8   0 1143.45 16.5371  17
   0   8   0 1237.47 14.7424   4
   0   8   0 1129.32 15.2163  16
   0   8   0 1148.58 15.8043  18
   0   8   0 1098.86 55.4001  33
   0   8   0 1073.70 46.9697  34
   0   8   0 1018.66 12.6075  19
   0   8   0 1119.45 49.8649  31
  -2  -8   0 803.011 47.1635  35
  -2  -8   0 888.399 16.7909   2
   2  -8   0 909.420 50.3325  32
   2  -8   0 889.599 14.7494  17
  -2  -8   0 864.358 13.7644  20
   2  -8   0 924.915 18.4618   2
   2  -8   0 854.081 46.5026  35
  -2  -8   0 927.240 14.2521   3
   2  -8   0 898.629 13.8199  20
   2  -8   0 927.984 14.9525   3
  -2  -8   0 886.714 14.6629  17
  -2  -8   0 892.439 51.1342  32
  -2   8   0 845.045 49.7452  33
   2   8   0 950.315 13.5301  16
  -2   8   0 795.762 10.8291  19
   2   8   0 897.679 43.1478  31
   2   8   0 815.678 12.0287  19
   2   8   0 976.918 13.8920   4
  -2   8   0 915.133 14.2508  16
  -2   8   0 895.079 12.0273   4
  -2   8   0 735.680 37.0390  34
   2   8   0 923.964 49.9711  33
   2   8   0 981.976 14.5967  18
   2   8   0 772.477 41.9099  34
  -2   8   0 866.133 45.0800  31
  -2   8   0 896.204 14.2606  18
   4  -8   0 904.501 19.1443   2
  -4  -8   0 931.213 17.1653   2
  -4  -8   0 959.188 14.1583   3
   4  -8   0 807.290 48.1409  32
  -4  -8   0 921.901 84.1971  35
  -4  -8   0 1065.50 16.3036  17
  -4  -8   0 902.614 53.0031  32
  -4  -8   0 958.486 20.9934  20
   4  -8   0 918.748 14.7244  17
   4  -8   0 933.332 15.3286   3
  -4   8   0 850.021 10.9124  19
  -4   8   0 990.454 11.9785   4
   4   8   0 888.749 13.1007  19
   4   8   0 982.818 13.2309  16
  -4   8   0 992.511 50.5287  31
  -4   8   0 810.797 17.2169  20
  -4   8   0 848.653 54.0571  35
  -4   8   0 752.156 37.7957  34
  -4   8   0 915.661 14.4451  18
   4   8   0 962.188 42.6459  31
  -4   8   0 963.624 14.9936  16
   4   8   0 959.915 51.0757  33
   4   8   0 935.780 14.5252   4
  -4   8   0 856.725 51.0423  33
   4   8   0 958.672 14.2954  18
   4   8   0 957.146 48.8394  34
   4   8   0 994.199 2.70881   1
  -6  -8   0 589.302 12.7366  17
  -6  -8   0 527.784 42.5366  32
  -6  -8   0 591.683 13.9700   2
   6  -8   0 465.519 38.8774  32
   6  -8   0 596.058 16.7717   2
   6  -8   0 553.293 11.9674  17
   6  -8   0 577.409 12.7304   3
  -6  -8   0 603.255 11.0863   3
  -6   8   0 533.240 40.8678  33
   6   8   0 606.746 10.4656  16
   6   8   0 595.040 11.4695  18
   6   8   0 607.213 12.6102   4
  -6   8   0 589.150 11.9343  18
   6   8   0 578.354 11.1741  19
   6   8   0 548.001 31.9008  31
  -6   8   0 569.958 12.0290  16
   6   8   0 497.907 37.7819  34
   6   8   0 526.246 38.2018  33
  -6   8   0 556.455 38.4070  31
   6   8   0 607.063 2.27908   1
  -8  -8   0 566.970 12.5770  17
   8  -8   0 491.159 11.8559  17
   8  -8   0 563.214 16.8144   2
   8  -8   0 562.534 12.8108   3
   8  -8   0 502.908 42.1889  32
  -8  -8   0 571.795 43.5654  32
   8   8   0 571.654 11.1548  18
  -8   8   0 526.890 11.8835  16
  -8   8   0 529.233 37.8265  31
   8   8   0 554.186 13.5105  19
  -8   8   0 542.141 40.2315  33
   8   8   0 560.367 13.2496   4
  -8   8   0 545.326 11.4193  18
   8   8   0 551.022 2.30188   1
   8   8   0 539.830 39.5626  33
  10  -8   0 504.645 12.2517  17
 -10  -8   0 530.909 12.8782  17
  10  -8   0 515.471 12.7508   3
  10  -8   0 557.995 17.8490   2
 -10  -8   0 522.880 44.9332  32
  10   8   0 529.823 13.7878   4
 -10   8   0 464.610 36.9600  33
  10   8   0 543.460 2.14095  15
 -10   8   0 571.362 1.98828  30
  10   8   0 497.906 36.7071  33
  10   8   0 509.010 2.37885   1
 -10   8   0 458.590 38.2628  31
 -10   8   0 488.139 10.4646  18
  10   8   0 544.729 10.8453  18
 -10   8   0 506.253 11.7046  16
  12  -8   0 369.445 2.28710  25
  12  -8   0 360.065 2.15684  23
  12  -8   0 371.927 2.09496   5
 -12  -8   0 362.746 13.1992  17
  12  -8   0 348.928 1.68465   8
 -12  -8   0 323.967 40.4109  32
  12  -8   0 376.410 2.14101  26
  12  -8   0 367.705 2.14747  24
  12  -8   0 372.263 2.19359  28
  12  -8   0 362.973 1.95445  11
  12  -8   0 367.342 2.18875  27
  12  -8   0 343.391 11.2524   3
  12   8   0 348.905 2.22403   1
  12   8   0 365.591 2.01746  15
  12   8   0 352.426 12.9123   4
  12   8   0 371.621 2.51523  29
  12   8   0 365.826 1.98523   9
 -12   8   0 361.148 1.77970  30
  14  -8   0 211.959 1.77911  11
  14  -8   0 223.354 1.99868  29
  14  -8   0 211.084 1.68025  22
 -14  -8   0 226.284 1.49020  10
  14  -8   0 226.804 1.94510  26
  14  -8   0 218.551 1.97013  27
  14  -8   0 212.226 2.08297  25
  14  -8   0 218.581 1.97464  28
  14  -8   0 223.618 10.5355   3
  14  -8   0 217.818 1.97018  23
  14  -8   0 210.549 1.48552   8
  14  -8   0 216.283 2.00682  24
  14  -8   0 225.016 1.94055   5
  14   8   0 203.317 11.7597   4
  14   8   0 220.353 1.78295   9
  14   8   0 203.611 1.94075   1
  14   8   0 216.255 1.87208  15
 -14   8   0 224.628 1.65026  30
  14   8   0 218.497 2.37580  29
  14   8   0 213.422 2.09060  27
  14   8   0 230.653 2.06046  26
  16  -8   0 96.9082 1.66507  22
  16  -8   0 96.8730 1.84496  26
  16  -8   0 98.5635 1.89793  29
  16  -8   0 95.6221 1.71435  27
  16  -8   0 94.3392 1.60389  11
  16  -8   0 96.4081 1.27982   8
  16  -8   0 103.422 1.73092   5
  16  -8   0 96.4689 1.87155  24
  16  -8   0 98.1721 1.75307  28
 -16  -8   0 94.6964 1.30896  10
  16  -8   0 99.5093 8.70225   3
  16  -8   0 95.4385 1.98042  25
  16  -8   0 98.8893 1.93283  23
  16   8   0 101.647 1.93315  27
  16   8   0 93.6563 2.02380  29
  16   8   0 95.1752 1.78800   1
  16   8   0 97.7407 1.71613  15
  16   8   0 95.5877 1.61822   9
 -16   8   0 98.8337 1.50444  30
  16   8   0 95.0519 1.82405  26
  16   8   0 97.6121 10.8090   4
  18  -8   0 42.3422 6.54788   3
  18  -8   0 49.1538 1.88471  27
 -18  -8   0 49.9331 1.33720  10
  18  -8   0 50.9731 2.00423  23
  18  -8   0 47.7992 1.86055  28
  18  -8   0 49.1662 1.93899  25
  18  -8   0 50.6476 1.85338  26
  18  -8   0 51.8954 1.90334  29
  18  -8   0 47.7052 1.67169  11
  18  -8   0 48.3966 1.76774  24
  18  -8   0 49.1672 1.72523  22
  18  -8   0 51.1061 1.22758   8
  18  -8   0 51.2553 1.76438   5
  18   8   0 48.0002 1.73784  15
  18   8   0 47.2731 8.60009   4
  18   8   0 53.2981 1.64256  26
  18   8   0 50.6467 1.59412   9
  18   8   0 45.8036 1.74267   1
  18   8   0 52.9755 2.22027  29
 -18   8   0 52.5018 1.60481  30
  18   8   0 50.4858 1.81068  27
  20  -8   0 53.0789 1.90190   5
  20  -8   0 52.6844 2.02999  26
  20  -8   0 49.2612 2.07640  24
  20  -8   0 49.2781 2.04849  28
  20  -8   0 48.7592 2.15506  25
  20  -8   0 49.4371 1.78899  11
 -20  -8   0 47.9250 1.47813  10
  20  -8   0 49.7591 1.91583  27
  20  -8   0 52.5899 2.11561  29
  20  -8   0 52.8117 2.08176  23
  20   8   0 51.5939 2.38928  29
 -20   8   0 47.6855 1.79331  22
  20   8   0 47.9767 1.89361  26
  20   8   0 50.3347 1.89861   1
  20   8   0 52.7717 1.95199  27
  20   8   0 41.1100 9.19282   4
  20   8   0 48.6799 1.93911  15
  20   8   0 51.0123 1.80428   9
 -20   8   0 50.8627 1.89707  30
  22  -8   0 35.2833 1.98757  27
 -22  -8   0 33.4768 1.63539  10
  22  -8   0 36.5444 2.18773  24
  22  -8   0 38.6558 2.07446   5
  22  -8   0 34.4636 1.83111  11
  22  -8   0 36.9050 2.21499  23
  22  -8   0 37.4057 2.25367  29
  22  -8   0 36.2303 2.10693  28
  22  -8   0 37.2996 2.05408  26
  22  -8   0 36.4503 2.41196  25
  22   8   0 37.3209 2.23487  29
  22   8   0 37.7123 1.84372   9
  22   8   0 32.4377 1.97888  15
 -22   8   0 34.4520 2.06603  22
  22   8   0 36.2461 2.13431  27
  22   8   0 38.7220 9.25026   4
 -22   8   0 36.4725 2.07327  30
  22   8   0 35.6767 1.90851  26
  22   8   0 33.2403 1.90104   1
 -24  -8   0 17.2229 1.62657  10
  24  -8   0 19.8009 2.34707  23
  24  -8   0 22.8082 2.18910  28
  24  -8   0 19.4169 2.16488  24
  24  -8   0 19.2438 2.17039  29
  24  -8   0 18.4990 2.02072  26
  24  -8   0 22.5162 1.83487   5
  24  -8   0 20.3804 1.73189  11
  24  -8   0 19.8995 2.43894  25
  24  -8   0 18.0509 2.20177  27
  24   8   0 21.2671 1.83364   1
 -24   8   0 20.0265 2.16598  22
  24   8   0 19.8419 1.95470  26
 -24   8   0 19.3797 2.09319  30
  24   8   0 19.4646 2.39100  29
  24   8   0 18.3061 11.0480   4
  24   8   0 17.7364 2.02951  15
  24   8   0 19.5180 2.06317  27
  26  -8   0 -0.0042 1.36790  29
  26  -8   0 0.89485 1.27341  26
  26  -8   0 -0.1888 0.94060  11
  26  -8   0 0.54067 1.08927   5
  26  -8   0 0.37541 1.31321  28
  26  -8   0 0.36147 1.62043  25
  26  -8   0 0.44326 1.32725  24
 -26  -8   0 0.81043 0.98198  10
  26  -8   0 0.16975 1.40829  27
  26  -8   0 0.26216 1.37582  23
 -26   8   0 0.44543 1.33140  22
  26   8   0 1.03435 1.20771  15
  26   8   0 0.30364 1.12069  26
 -26   8   0 1.50684 1.27514  30
  26   8   0 1.03691 1.44040  29
  26   8   0 0.31090 1.25994  27
  -1  -9   0 501.400 14.3667   2
   1  -9   0 471.019 43.8368  32
   1  -9   0 515.680 12.2621   3
   1  -9   0 504.140 15.0181   2
  -1  -9   0 516.770 11.9403   3
  -1  -9   0 479.267 43.6371  32
   1  -9   0 502.067 12.5760  17
  -1  -9   0 525.699 12.9311  17
  -1   9   0 506.279 41.6265  33
   1   9   0 498.526 11.2916  19
   1   9   0 484.550 36.3059  31
  -1   9   0 532.706 12.3207  18
   1   9   0 535.737 11.9236  18
  -1   9   0 543.512 10.5530   4
   1   9   0 520.557 11.4641  16
  -1   9   0 526.296 11.9564  16
   1   9   0 525.218 1.99672   1
   1   9   0 478.855 43.0218  33
  -1   9   0 552.736 2.89582  30
   1   9   0 451.213 35.2896  34
   1   9   0 533.505 11.0089   4
  -1   9   0 540.822 1.95522   1
  -1   9   0 469.651 36.1920  31
   3  -9   0 609.000 16.8289   2
   3  -9   0 677.021 49.1845  32
  -3  -9   0 719.603 14.5213  17
  -3  -9   0 601.137 46.3637  32
   3  -9   0 665.584 13.9451  17
  -3  -9   0 710.019 13.3623   3
  -3  -9   0 695.461 16.1525   2
   3  -9   0 699.390 14.4129   3
  -3   9   0 706.897 46.1261  31
   3   9   0 731.430 13.3619   4
   3   9   0 565.841 39.9865  34
   3   9   0 619.606 11.4801  19
  -3   9   0 703.059 13.8356  18
  -3   9   0 760.159 2.51534  30
   3   9   0 700.491 12.4474  16
   3   9   0 708.179 2.41618   1
   3   9   0 626.214 38.6984  31
   3   9   0 716.182 13.5036  18
   3   9   0 696.179 47.3543  33
  -3   9   0 697.523 50.0511  33
  -3   9   0 639.396 13.3435  16
  -3   9   0 708.808 11.3268   4
  -5  -9   0 1093.14 17.9278  17
  -5  -9   0 1027.51 19.2750   2
  -5  -9   0 1044.98 15.4986   3
   5  -9   0 954.023 16.6340  17
   5  -9   0 1069.46 17.9214   3
   5  -9   0 1026.29 22.0303   2
  -5  -9   0 1116.21 62.7162  32
   5   9   0 1047.72 3.05470   1
   5   9   0 1012.27 15.3750  19
  -5   9   0 998.834 16.4055  18
   5   9   0 1054.65 57.1188  33
   5   9   0 1058.32 15.7631  18
   5   9   0 1078.69 14.6319  16
  -5   9   0 974.735 54.1730  31
   5   9   0 962.820 53.3101  34
  -5   9   0 1038.13 16.9663  16
  -5   9   0 924.080 56.0209  33
   5   9   0 1060.25 2.80891   6
   5   9   0 1010.74 2.55099   7
   5   9   0 899.429 44.1612  31
   5   9   0 951.064 16.3234   4
   7  -9   0 291.052 35.2044  32
   7  -9   0 341.891 11.3361   3
  -7  -9   0 307.698 35.9674  32
  -7  -9   0 317.411 10.6857  17
  -7  -9   0 302.688 11.4196   2
   7  -9   0 312.005 10.5940  17
   7  -9   0 316.279 13.8942   2
   7   9   0 339.059 1.57967   7
   7   9   0 322.514 1.89223   1
   7   9   0 312.751 1.50729   6
   7   9   0 329.654 9.68178  18
  -7   9   0 288.235 33.6677  33
  -7   9   0 355.750 1.68976  30
   7   9   0 326.265 10.7382   4
  -7   9   0 321.841 10.2371  18
  -7   9   0 305.781 10.5466  16
   7   9   0 273.228 32.5770  33
  -7   9   0 247.162 30.8271  31
   9  -9   0 364.895 1.80593   8
  -9  -9   0 290.539 36.4442  32
   9  -9   0 333.531 15.1238   2
  -9  -9   0 342.265 11.4086  17
   9  -9   0 364.980 1.94564  11
   9  -9   0 355.980 12.1416   3
   9   9   0 341.733 2.09781   1
   9   9   0 366.875 1.68165   6
  -9   9   0 367.574 1.76768  30
  -9   9   0 350.635 10.4052  18
   9   9   0 353.744 1.90708   9
   9   9   0 326.157 34.1517  33
  -9   9   0 286.782 33.3280  33
   9   9   0 326.828 11.3390   4
   9   9   0 367.885 1.71577   7
   9   9   0 383.076 10.1078  18
  11  -9   0 177.617 1.79523  24
  11  -9   0 171.550 1.74608  23
  11  -9   0 175.033 1.65674  11
  11  -9   0 180.556 1.77460  27
  11  -9   0 174.643 1.77719  25
  11  -9   0 178.617 1.91676  28
  11  -9   0 166.423 9.45063   3
  11  -9   0 167.823 1.43081   8
 -11  -9   0 186.457 1.78933  10
  11  -9   0 174.381 1.78712  26
  11  -9   0 185.937 1.86757  29
  11   9   0 182.137 1.92221  26
  11   9   0 183.404 10.7073   4
  11   9   0 170.701 2.03818  29
  11   9   0 178.998 1.52667  15
  11   9   0 167.610 1.89161  27
  11   9   0 171.081 1.36585   7
  11   9   0 170.065 1.81423   1
 -11   9   0 175.868 1.46935  30
  11   9   0 167.491 1.62206   9
  11   9   0 170.450 1.33067   6
  13  -9   0 282.629 2.28574  24
  13  -9   0 275.283 1.74719   8
 -13  -9   0 284.131 1.56748  10
  13  -9   0 282.938 11.5425   3
  13  -9   0 283.370 2.25915  28
  13  -9   0 289.212 2.26932  27
  13  -9   0 280.012 2.05672  11
  13  -9   0 288.007 2.23680  25
  13  -9   0 295.706 2.25690  29
  13  -9   0 280.170 2.18591  23
  13  -9   0 292.634 2.21079  26
  13   9   0 282.393 1.99533   9
 -13   9   0 298.473 1.90752  30
  13   9   0 299.144 2.30468  26
  13   9   0 275.844 1.66399   6
  13   9   0 274.463 2.31197  27
  13   9   0 274.362 1.69974   7
  13   9   0 280.489 2.56066  29
  13   9   0 275.154 2.28079   1
  13   9   0 292.775 2.00868  15
  13   9   0 264.850 12.9356   4
  15  -9   0 128.424 1.78854  11
  15  -9   0 123.012 2.07653  23
  15  -9   0 127.217 1.89744  27
  15  -9   0 127.308 2.04532  26
 -15  -9   0 129.185 1.38498  10
  15  -9   0 137.045 1.84141   5
  15  -9   0 133.114 2.06904  29
  15  -9   0 128.301 2.08930  24
  15  -9   0 126.160 1.44384   8
  15  -9   0 121.877 9.69747   3
  15  -9   0 132.058 1.98051  28
  15  -9   0 126.192 1.97158  25
  15   9   0 127.170 1.92807  26
 -15   9   0 132.170 1.68169  30
  15   9   0 123.124 1.95125   1
  15   9   0 112.191 11.4718   4
  15   9   0 133.799 2.08804  27
 -15   9   0 125.272 1.67764  22
  15   9   0 131.950 2.40044  29
  15   9   0 128.971 1.79114   9
  15   9   0 131.825 1.74451  15
  17  -9   0 62.9287 2.10464  23
  17  -9   0 65.8329 1.82987  11
  17  -9   0 63.5082 2.03077  28
  17  -9   0 62.2056 1.93854  24
  17  -9   0 65.7526 1.91232  29
  17  -9   0 65.8572 1.33432   8
  17  -9   0 71.2329 9.08793   3
 -17  -9   0 66.4850 1.35005  10
  17  -9   0 64.1575 2.15280  25
  17  -9   0 65.2977 2.01351  27
  17  -9   0 67.1670 2.02428  26
  17  -9   0 72.4602 1.79135   5
  17   9   0 57.5464 9.21585   4
  17   9   0 67.2587 1.88607  26
 -17   9   0 65.4128 1.65645  22
 -17   9   0 66.8952 1.70724  30
  17   9   0 68.3202 1.96249  27
  17   9   0 64.9517 1.70244  15
  17   9   0 64.9344 1.70847   9
  17   9   0 64.9750 1.83211   1
  17   9   0 65.6887 2.18015  29
  19  -9   0 48.8372 1.97495  28
  19  -9   0 54.4970 2.08297  26
  19  -9   0 52.6517 2.15865  29
  19  -9   0 51.7609 2.06207  23
  19  -9   0 49.2752 1.32634   8
  19  -9   0 49.9556 1.95629  27
  19  -9   0 53.7392 2.35471  25
 -19  -9   0 48.3386 1.43383  10
  19  -9   0 48.1159 1.85101  11
  19  -9   0 52.5360 1.86421   5
  19  -9   0 49.1209 2.15955  24
  19   9   0 50.1376 1.74458   9
 -19   9   0 49.4813 1.77257  22
  19   9   0 52.7912 2.28493  29
  19   9   0 48.5898 1.88207  15
  19   9   0 48.5568 1.90527  26
  19   9   0 51.3482 9.45797   4
  19   9   0 50.6369 1.89184   1
 -19   9   0 51.8130 1.86550  30
  19   9   0 51.3417 1.94291  27
  21  -9   0 17.7135 2.18419  27
  21  -9   0 17.4109 2.10047  26
  21  -9   0 23.1803 2.24322  23
 -21  -9   0 17.6104 1.52800  10
  21  -9   0 18.6834 2.18130  29
  21  -9   0 17.3334 2.12853  24
  21  -9   0 20.1708 1.83340   5
  21  -9   0 19.5753 1.77866  11
  21  -9   0 15.8276 2.36050  25
  21  -9   0 18.4647 2.08571  28
  21   9   0 18.4121 8.58537   4
  21   9   0 17.8013 1.81275  15
  21   9   0 17.8677 2.33426  29
 -21   9   0 19.4561 1.94754  30
  21   9   0 19.0915 1.73192   9
  21   9   0 16.8895 1.78963   1
  21   9   0 15.7399 2.03213  27
  21   9   0 17.8043 1.94441  26
 -21   9   0 16.5798 1.82875  22
 -23  -9   0 14.1305 1.57669  10
  23  -9   0 15.5780 2.21064  27
  23  -9   0 13.8046 2.27802  23
  23  -9   0 16.5706 2.46133  25
  23  -9   0 15.1011 2.25805  24
  23  -9   0 13.9991 2.11324  26
  23  -9   0 17.0222 1.87979   5
  23  -9   0 13.9275 2.31453  29
  23  -9   0 15.2901 1.79934  11
  23  -9   0 13.9213 2.25507  28
  23   9   0 16.4502 1.79514   1
  23   9   0 15.2853 2.35880  29
  23   9   0 14.1148 1.74445   9
 -23   9   0 15.0370 1.95245  22
  23   9   0 14.1718 1.84218  26
  23   9   0 14.0147 1.81289  15
  23   9   0 20.6464 11.6008   4
  23   9   0 13.3592 2.03710  27
 -23   9   0 14.0107 2.03127  30
  25  -9   0 3.62207 1.62539  25
  25  -9   0 2.62261 1.41443  24
  25  -9   0 3.30078 1.44625  23
  25  -9   0 4.17375 1.10619   5
  25  -9   0 2.27839 1.34394  26
  25  -9   0 2.21004 1.37666  27
  25  -9   0 4.77274 1.38510  28
 -25  -9   0 3.34190 0.95263  10
  25  -9   0 2.31702 1.03099  11
  25  -9   0 1.85643 1.43217  29
  25   9   0 3.54025 1.14805  26
 -25   9   0 2.80665 1.29087  30
 -25   9   0 2.83631 1.29519  22
  25   9   0 2.75508 1.16711  15
  25   9   0 3.54157 1.45088  29
  25   9   0 3.47745 1.26096  27
  25   9   0 4.71317 1.11336   1
   0 -10   0 641.413 51.4910  32
   0 -10   0 719.156 15.7069  17
   0 -10   0 703.294 18.2662   2
   0 -10   0 737.497 15.1264   3
   0  10   0 731.597 13.4571   4
   0  10   0 734.684 14.8614  18
   0  10   0 630.218 43.6429  31
   0  10   0 677.231 2.12092   6
   0  10   0 729.585 2.17419   7
   0  10   0 664.886 50.6214  33
   0  10   0 742.040 2.72825  30
   0  10   0 744.693 2.49569   1
   0  10   0 733.792 14.4253  16
   2 -10   0 385.231 12.1267  17
   2 -10   0 346.966 40.3444  32
   2 -10   0 360.306 14.5822   2
  -2 -10   0 369.605 12.0012  17
   2 -10   0 399.808 12.1221   3
  -2 -10   0 295.834 38.2055  32
  -2 -10   0 384.633 13.9623   2
  -2 -10   0 396.761 11.4712   3
  -2  10   0 353.258 1.55131   7
   2  10   0 345.895 38.6075  33
   2  10   0 319.851 32.3561  31
  -2  10   0 429.375 13.7305  16
  -2  10   0 378.027 40.9515  33
   2  10   0 397.008 10.7562  16
   2  10   0 400.203 10.7255   4
  -2  10   0 402.645 2.04618  30
  -2  10   0 382.235 37.7987  31
  -2  10   0 400.215 1.76308   1
   2  10   0 381.313 11.0866  18
   2  10   0 370.758 1.64163   6
  -2  10   0 401.372 11.6824  18
   2  10   0 381.084 1.64976   7
   2  10   0 399.537 1.94808   1
  -2  10   0 418.732 9.76859   4
  -2  10   0 347.851 1.53931   6
   4 -10   0 458.658 2.11612   8
   4 -10   0 430.810 13.0863  17
  -4 -10   0 420.258 14.0883   2
   4 -10   0 386.128 43.1174  32
   4 -10   0 418.411 15.4337   2
   4 -10   0 448.945 13.1448   3
  -4 -10   0 474.741 13.4948  17
  -4 -10   0 355.220 43.9896  32
  -4 -10   0 454.365 11.6650   3
   4  10   0 430.215 1.78042   7
  -4  10   0 408.836 1.64607   6
  -4  10   0 404.171 1.62469   7
  -4  10   0 485.371 2.16473  30
   4  10   0 459.295 10.9845  16
   4  10   0 427.485 11.6648   4
  -4  10   0 444.171 12.3282  18
   4  10   0 438.340 1.78437   6
  -4  10   0 350.338 41.3397  33
   4  10   0 440.165 2.17192   1
   4  10   0 446.760 35.1092  31
   4  10   0 461.713 11.9938  18
   4  10   0 427.677 40.1422  33
  -6 -10   0 304.168 2.44656  29
   6 -10   0 326.356 12.3234   3
   6 -10   0 301.878 14.3844   2
   6 -10   0 312.762 1.77992   8
  -6 -10   0 318.071 9.78995   3
   6 -10   0 337.154 2.26607  26
  -6  10   0 321.764 1.84285  30
   6  10   0 298.447 1.56598   7
   6  10   0 312.449 1.80229   9
  -6  10   0 245.929 35.0514  33
   6  10   0 313.737 1.87204  14
  -6  10   0 311.389 11.0365  18
   6  10   0 303.680 1.92494   1
   6  10   0 278.171 35.4200  33
   6  10   0 298.592 1.54628   6
   6  10   0 318.593 11.1960   4
   6  10   0 323.952 10.1068  18
  -6  10   0 298.495 1.45561   6
   8 -10   0 290.891 2.12390  28
   8 -10   0 304.123 2.25007  29
   8 -10   0 293.029 1.85271  11
  -8 -10   0 299.693 2.27342  27
   8 -10   0 300.822 2.12215  24
   8 -10   0 294.522 1.81438   8
   8 -10   0 310.050 2.16270  27
   8 -10   0 304.512 12.0759   3
   8 -10   0 303.517 2.27986  26
   8 -10   0 294.913 2.06180  23
   8  10   0 281.002 1.57057   6
  -8  10   0 283.107 1.79529  30
   8  10   0 280.631 9.55784  18
  -8  10   0 282.247 10.7028  18
  -8  10   0 191.995 34.2659  33
   8  10   0 288.504 2.00638   1
   8  10   0 270.610 1.58254   7
   8  10   0 300.513 11.7115   4
   8  10   0 282.866 2.54254  29
   8  10   0 303.973 2.36086  26
   8  10   0 298.774 1.84688   9
   8  10   0 295.550 35.3384  33
  10 -10   0 274.464 1.81917   8
  10 -10   0 274.345 2.27973  29
  10 -10   0 263.268 2.06909  23
  10 -10   0 271.934 1.93945  11
  10 -10   0 266.241 2.15434  25
  10 -10   0 272.793 2.20568  26
  10 -10   0 271.489 12.2433   3
  10 -10   0 272.448 2.25560  24
  10 -10   0 280.916 2.26189  27
  10 -10   0 270.076 2.29370  28
  10  10   0 256.937 1.62200   7
  10  10   0 261.557 2.13164   1
  10  10   0 257.722 1.91473   9
  10  10   0 251.433 1.57522   6
  10  10   0 286.235 2.58279  29
  10  10   0 261.763 11.3750   4
 -10  10   0 268.979 1.83198  30
  10  10   0 256.761 2.36271  27
  10  10   0 276.951 2.32144  26
 -12 -10   0 159.354 1.53857  10
  12 -10   0 151.100 2.04491  23
  12 -10   0 150.889 1.79259  11
  12 -10   0 154.255 1.95537  25
  12 -10   0 153.827 1.98957  24
  12 -10   0 157.614 2.05836  27
  12 -10   0 156.150 2.01584  26
  12 -10   0 150.049 1.57345   8
  12 -10   0 154.879 2.03168  28
  12 -10   0 168.548 11.1575   3
  12 -10   0 160.427 2.07330  29
  12  10   0 152.030 1.70802   9
  12  10   0 158.367 2.11294  27
  12  10   0 148.286 1.37888   6
 -12  10   0 156.882 1.68673  30
  12  10   0 151.571 2.21717  29
  12  10   0 144.864 1.39611   7
  12  10   0 157.385 2.00768  26
  12  10   0 152.845 1.93331   1
  12  10   0 158.487 11.0861   4
  14 -10   0 156.951 2.14069  23
  14 -10   0 171.172 2.21530  29
  14 -10   0 153.907 2.21805  25
  14 -10   0 161.132 2.14838  26
  14 -10   0 155.151 2.14057  24
  14 -10   0 160.902 2.22013  27
  14 -10   0 156.861 2.17188  28
 -14 -10   0 159.453 1.49604  10
  14 -10   0 161.867 1.97213  11
  14 -10   0 170.874 11.6431   3
  14 -10   0 163.412 1.63619   8
 -14  10   0 158.588 1.82957  30
  14  10   0 162.006 2.14273  27
  14  10   0 157.278 1.79498  15
  14  10   0 165.458 2.20292  26
  14  10   0 154.880 12.0088   4
  14  10   0 155.570 2.42914  29
  14  10   0 155.414 2.10824   1
  14  10   0 157.510 1.84849   9
  16 -10   0 34.4761 2.11776  23
  16 -10   0 35.7239 1.85524  11
  16 -10   0 35.4383 1.89092  26
  16 -10   0 26.4381 6.32968   3
 -16 -10   0 36.4239 1.29846  10
  16 -10   0 35.0885 1.38016   8
  16 -10   0 34.9569 1.86449  27
  16 -10   0 32.5358 1.91651  25
  16 -10   0 35.3463 2.03658  28
  16 -10   0 35.3893 2.05788  24
  16 -10   0 36.2444 2.09005  29
  16  10   0 33.9382 1.78231   1
  16  10   0 36.0227 2.29057  29
  16  10   0 39.9035 1.87973  26
  16  10   0 35.6446 1.55321   9
 -16  10   0 35.8838 1.62346  30
  16  10   0 37.0495 1.78934  27
  16  10   0 40.7995 8.28026   4
  16  10   0 37.3574 1.50582  15
  18 -10   0 32.0587 7.05913   3
  18 -10   0 32.2676 2.20489  24
 -18 -10   0 30.8302 1.44565  10
  18 -10   0 33.5978 2.08544  23
  18 -10   0 31.8241 1.40833   8
  18 -10   0 33.4298 2.13259  27
  18 -10   0 35.2673 2.23800  29
  18 -10   0 31.8204 1.93679  11
  18 -10   0 31.6476 2.16326  28
  18 -10   0 31.3973 2.12778  25
  18 -10   0 31.7055 2.15711  26
  18  10   0 31.2076 1.77246   9
 -18  10   0 30.5745 1.69809  22
  18  10   0 34.3902 1.92800  26
  18  10   0 31.5797 1.62161  15
  18  10   0 36.2259 2.03297  27
  18  10   0 35.2064 8.78592   4
  18  10   0 34.0642 2.39112  29
 -18  10   0 31.9244 1.80839  30
  18  10   0 32.6935 1.83848   1
 -20 -10   0 29.9248 1.45751  10
  20 -10   0 30.3081 1.37424   8
  20 -10   0 28.1470 2.21573  27
  20 -10   0 33.0224 2.26265  26
  20 -10   0 27.5697 2.30684  29
  20 -10   0 27.5192 2.36200  25
  20 -10   0 28.7166 2.25421  28
  20 -10   0 33.9289 1.94984  11
  20 -10   0 29.6860 2.35140  23
  20 -10   0 32.3733 2.27777  24
 -20  10   0 28.3987 2.00488  30
  20  10   0 29.4614 1.89073   1
  20  10   0 28.9328 2.04925  27
  20  10   0 33.0305 9.43504   4
  20  10   0 28.9584 1.80143   9
  20  10   0 30.8751 2.51788  29
  20  10   0 30.9434 1.91746  26
 -20  10   0 30.0310 1.83483  22
  20  10   0 29.4114 1.79121  15
  22 -10   0 24.5137 2.30583  23
  22 -10   0 20.8158 2.41049  29
  22 -10   0 22.5378 2.25713  27
  22 -10   0 22.5798 2.39802  25
  22 -10   0 25.5712 2.27432   5
  22 -10   0 21.4086 1.89105  11
  22 -10   0 19.3621 2.27374  24
 -22 -10   0 20.8301 1.51491  10
  22 -10   0 20.2916 2.27974  28
  22 -10   0 22.4510 2.19337  26
  22  10   0 20.5619 1.78539  15
  22  10   0 21.0149 1.75011   9
 -22  10   0 22.8241 1.95478  22
  22  10   0 21.7068 1.85791   1
  22  10   0 20.5465 2.03355  27
  22  10   0 22.5708 2.43718  29
  22  10   0 20.5838 1.96480  26
 -22  10   0 20.4013 2.07719  30
  24 -10   0 8.72957 1.51309  29
  24 -10   0 8.70286 1.15301  11
 -24 -10   0 9.27032 1.45831  10
  24 -10   0 7.47551 1.45920  27
  24 -10   0 8.06369 1.45970  24
  24 -10   0 6.11468 1.47228  23
  24 -10   0 9.65359 1.43018  26
  24 -10   0 8.51111 1.60815  25
  24 -10   0 9.24307 1.42015  28
  24  10   0 9.26513 1.18822  26
 -24  10   0 9.58327 1.27474  30
  24  10   0 7.08778 1.23641  27
  24  10   0 10.5489 1.55499  29
  24  10   0 8.34696 1.15411   1
 -24  10   0 10.0637 1.24278  22
  24  10   0 7.95492 1.10332   9
  24  10   0 8.59598 1.13819  15
   1 -11   0 318.438 2.50159  29
   1 -11   0 325.865 2.30526  27
   1 -11   0 316.780 12.1023   3
   1 -11   0 298.645 13.9618   2
  -1 -11   0 316.655 11.2121   3
   1 -11   0 323.762 2.46899  26
  -1 -11   0 323.204 2.57370  29
  -1 -11   0 324.339 2.42727  27
  -1 -11   0 309.807 2.43699  26
   1 -11   0 308.132 1.77966   8
  -1 -11   0 287.455 13.4302   2
  -1 -11   0 304.980 1.68681   8
   1  11   0 310.354 10.1227   4
  -1  11   0 312.473 9.73367   4
  -1  11   0 312.538 1.74987   1
   1  11   0 285.099 1.53766   6
  -1  11   0 306.914 2.10377  30
   1  11   0 314.868 1.75776   9
  -1  11   0 286.595 1.50697   6
   1  11   0 322.099 1.89147   1
  -1  11   0 286.451 1.51235   7
   1  11   0 293.891 1.55740   7
  -1  11   0 314.394 1.63237   9
  -3 -11   0 312.849 1.67029   8
   3 -11   0 334.183 2.45533  26
   3 -11   0 343.056 12.6024   3
   3 -11   0 319.438 1.86190   8
   3 -11   0 347.105 2.35280  24
   3 -11   0 344.620 2.57356  29
   3 -11   0 328.551 2.25613  28
  -3 -11   0 331.672 2.48052  27
   3 -11   0 338.735 2.34170  27
  -3 -11   0 315.498 11.0623   3
  -3 -11   0 327.742 2.67054  29
  -3  11   0 302.805 2.08472  30
  -3  11   0 323.233 2.28308  23
  -3  11   0 292.086 1.52682   6
   3  11   0 315.767 1.79101   9
   3  11   0 300.178 1.62994   6
   3  11   0 327.255 2.62611  26
   3  11   0 298.506 10.6393   4
  -3  11   0 302.039 1.52628   7
  -3  11   0 349.216 2.32100   9
   3  11   0 318.950 1.95579   1
   3  11   0 308.436 1.62108   7
   5 -11   0 315.854 1.91583   8
  -5 -11   0 318.353 2.49554  27
   5 -11   0 310.534 1.80562  11
   5 -11   0 313.949 2.24761  23
   5 -11   0 321.306 2.55322  26
   5 -11   0 332.514 2.35915  24
  -5 -11   0 314.625 2.73664  29
   5 -11   0 323.179 2.38790  28
   5 -11   0 313.169 12.6327   3
   5 -11   0 328.607 2.61811  29
  -5 -11   0 303.796 10.3719   3
   5 -11   0 330.655 2.34724  27
   5  11   0 305.751 1.89777   9
   5  11   0 292.794 1.62911   6
   5  11   0 296.712 11.1300   4
   5  11   0 312.790 2.53743  26
   5  11   0 293.471 1.64165   7
   5  11   0 300.587 2.04108   1
  -5  11   0 298.824 2.04907  30
   7 -11   0 247.825 2.17598  27
   7 -11   0 244.941 12.1414   3
   7 -11   0 245.867 2.44929  29
   7 -11   0 241.907 2.13495  28
   7 -11   0 245.174 2.14571  24
   7 -11   0 239.405 2.13080  23
   7 -11   0 241.279 1.82534  11
  -7 -11   0 240.451 2.33198  27
   7 -11   0 237.652 2.26115  26
   7 -11   0 241.844 1.86814   8
   7  11   0 218.354 1.49334   6
  -7  11   0 231.437 1.88103  30
   7  11   0 236.591 1.98829   1
  -7  11   0 249.007 2.09156  25
   7  11   0 244.181 2.43398  26
   7  11   0 247.731 2.65289  29
   7  11   0 227.441 1.52471   7
   7  11   0 229.727 1.78186   9
   7  11   0 241.526 1.83290  14
   7  11   0 238.716 11.0489   4
   9 -11   0 197.984 2.12216  24
   9 -11   0 195.725 2.05128  23
   9 -11   0 199.712 2.25113  29
   9 -11   0 196.539 2.34828  26
   9 -11   0 199.811 2.12517  27
   9 -11   0 199.030 1.80974   8
   9 -11   0 201.112 1.81571  11
   9 -11   0 200.417 12.1780   3
  -9 -11   0 204.777 2.34700  27
   9 -11   0 198.351 2.14705  28
   9  11   0 204.670 2.56966  29
   9  11   0 187.783 1.47538   6
   9  11   0 189.513 1.48686   7
  -9  11   0 210.421 2.17176  25
   9  11   0 190.220 1.77697   9
  -9  11   0 197.683 1.86870  30
   9  11   0 185.650 11.2312   4
   9  11   0 192.376 1.98277   1
   9  11   0 206.258 2.25604  26
  11 -11   0 131.041 2.12117  29
  11 -11   0 124.387 1.99496  25
  11 -11   0 130.262 2.02168  27
  11 -11   0 137.034 11.5045   3
  11 -11   0 130.518 2.12463  24
  11 -11   0 126.858 2.06845  26
  11 -11   0 132.742 1.82079  11
  11 -11   0 131.602 1.67103   8
  11 -11   0 126.292 2.12181  28
  11 -11   0 128.089 2.07383  23
  11  11   0 137.775 2.17214  26
  11  11   0 122.186 2.10684  27
  11  11   0 130.037 1.90879   1
 -11  11   0 134.060 1.76284  30
  11  11   0 124.097 1.78494   9
  11  11   0 132.427 11.1803   4
  11  11   0 140.906 2.30322  29
  13 -11   0 51.0222 1.89175  24
  13 -11   0 51.7576 1.71395  11
  13 -11   0 50.1931 1.99431  23
  13 -11   0 50.1726 1.79248  25
  13 -11   0 51.0121 1.86204  27
  13 -11   0 52.7336 1.90327  28
  13 -11   0 50.6880 1.49703   8
  13 -11   0 54.2783 2.16524  29
  13 -11   0 50.8363 2.13455  26
  13 -11   0 56.8165 8.34795   3
  13  11   0 49.8022 1.77109   1
  13  11   0 48.2261 2.32133  29
  13  11   0 51.3331 1.67774   9
  13  11   0 50.2402 1.93138  27
  13  11   0 52.8536 1.91877  26
 -13  11   0 53.6541 1.64977  30
  13  11   0 39.6957 8.34999   4
  15 -11   0 94.5345 1.68046   8
  15 -11   0 89.4998 2.28024  23
  15 -11   0 90.5106 2.33196  24
  15 -11   0 97.1160 2.41735  29
  15 -11   0 88.7784 2.31129  28
  15 -11   0 93.5548 1.99370  11
  15 -11   0 96.7556 10.8947   3
  15 -11   0 89.8932 2.25910  25
  15 -11   0 95.8209 2.32282  26
  15 -11   0 96.7757 2.26632  27
  15  11   0 104.064 12.3359   4
  15  11   0 92.8082 2.16324  27
  15  11   0 89.2352 1.80928   9
  15  11   0 86.8014 2.44295  29
 -15  11   0 93.5142 1.93797  30
  15  11   0 90.0231 2.03515   1
  15  11   0 94.1502 2.05758  26
  17 -11   0 45.0554 2.31178  26
  17 -11   0 43.5156 2.31486  25
  17 -11   0 44.0797 2.28749  24
  17 -11   0 45.2167 1.52406   8
  17 -11   0 33.5949 7.35294   3
  17 -11   0 40.4583 2.24245  28
 -17 -11   0 42.5461 1.46195  10
  17 -11   0 46.3761 2.05958  11
  17 -11   0 41.7067 2.22156  27
  17 -11   0 46.1629 2.27855  23
  17 -11   0 43.0292 2.39044  29
  17  11   0 42.5743 2.29574  29
  17  11   0 43.2808 1.95451   1
  17  11   0 42.2258 2.02472  27
 -17  11   0 42.1630 1.96874  30
  17  11   0 43.3121 1.85421   9
  17  11   0 46.8139 9.60620   4
  17  11   0 43.5503 2.07235  26
  19 -11   0 38.3294 2.41866  25
  19 -11   0 44.5698 2.06841  11
  19 -11   0 39.8913 7.24329   3
  19 -11   0 38.9048 2.10618  27
  19 -11   0 39.2073 2.37737  29
 -19 -11   0 39.4508 1.50855  10
  19 -11   0 41.3197 2.38010  23
  19 -11   0 38.7296 1.48488   8
  19 -11   0 35.6252 2.23952  28
  19 -11   0 38.3252 2.36938  24
  19 -11   0 39.2486 2.34114  26
  19  11   0 37.1794 1.92077   1
  19  11   0 39.2405 2.12909  27
 -19  11   0 35.8031 2.07588  30
  19  11   0 38.2109 1.87208   9
  19  11   0 34.6008 9.05923   4
  19  11   0 39.6930 2.42783  29
  19  11   0 40.7702 2.03482  26
  21 -11   0 2.16656 1.49367  24
  21 -11   0 1.39285 1.50989  25
  21 -11   0 2.49715 1.48113  26
 -21 -11   0 1.10881 0.89512  10
  21 -11   0 1.80934 1.30365   8
  21 -11   0 0.39555 1.22029  11
  21 -11   0 1.43226 1.44329  28
  21 -11   0 1.85294 1.54811  23
  21 -11   0 1.24104 1.53707  29
  21 -11   0 1.20761 1.45696  27
  21  11   0 1.23115 1.15289   1
  21  11   0 1.41937 1.47707  29
  21  11   0 2.65180 1.27887  27
 -21  11   0 0.43902 1.20769  30
  21  11   0 1.74517 1.04809  15
  21  11   0 1.84875 1.14588   9
  21  11   0 2.14963 1.18544  26
  23 -11   0 8.64925 1.51377  25
  23 -11   0 7.11818 1.45344  27
 -23 -11   0 9.60721 0.92854  10
  23 -11   0 5.89347 1.48636  29
  23 -11   0 8.61536 1.44470  28
  23 -11   0 7.43416 1.43010  26
  23 -11   0 7.85337 1.46600  24
  23 -11   0 6.48510 1.50077  23
  23  11   0 8.01735 1.21727   1
  23  11   0 7.36854 1.45405  29
  23  11   0 7.36277 1.24173  27
  23  11   0 9.85914 1.10653   9
  23  11   0 9.06363 1.10462  15
 -23  11   0 8.58238 1.12450  22
  23  11   0 9.97214 1.18264  26
 -23  11   0 8.37578 1.24718  30
   0 -12   0 459.745 2.85124  27
   0 -12   0 433.328 2.09692   8
   0 -12   0 433.771 2.97942  26
   0 -12   0 460.780 2.77516  28
   0 -12   0 472.105 2.80556  24
   0 -12   0 459.811 3.14953  29
   0 -12   0 459.102 13.9771   3
   0  12   0 450.771 12.2519   4
   0  12   0 441.165 2.05586   9
   0  12   0 441.792 2.59589  23
   0  12   0 442.353 2.18848   1
   2 -12   0 176.585 2.36614  26
  -2 -12   0 180.509 2.21973  27
   2 -12   0 183.061 2.41550  29
  -2 -12   0 176.417 2.44735  29
  -2 -12   0 184.913 10.2620   3
   2 -12   0 182.697 11.2778   3
   2 -12   0 172.212 1.65498   8
   2 -12   0 187.478 2.04601  24
   2 -12   0 185.329 2.31291  27
  -2 -12   0 167.350 1.51078   8
   2 -12   0 182.011 2.05720  28
  -2 -12   0 191.841 2.07024  28
  -2 -12   0 184.184 2.05749  24
  -2  12   0 175.729 1.42534   9
   2  12   0 176.899 2.45916  26
   2  12   0 176.841 9.08856   4
   2  12   0 184.110 1.69526   1
   2  12   0 176.919 1.58148   9
  -2  12   0 184.700 2.01077  23
   4 -12   0 169.725 2.31141  26
   4 -12   0 183.643 2.30093  27
   4 -12   0 172.483 11.2261   3
   4 -12   0 178.486 2.53476  29
  -4 -12   0 184.531 2.24941  27
   4 -12   0 178.541 2.06678  24
   4 -12   0 179.354 2.09261  28
  -4 -12   0 171.293 2.52614  29
  -4 -12   0 195.309 3.18878  24
  -4 -12   0 168.897 9.65958   3
   4 -12   0 173.223 1.72262   8
  -4  12   0 166.954 1.95886  30
   4  12   0 170.167 2.41217  26
   4  12   0 170.331 1.63186   9
  -4  12   0 176.326 2.06764  23
   4  12   0 165.585 9.35067   4
   4  12   0 174.486 1.74786   1
   6 -12   0 106.866 2.35266  29
   6 -12   0 108.363 1.63675   8
   6 -12   0 105.714 1.50943  11
   6 -12   0 109.774 2.29649  26
   6 -12   0 109.716 1.98723  27
  -6 -12   0 113.495 2.10298  27
   6 -12   0 106.078 1.87068  24
   6 -12   0 113.028 11.3030   3
   6 -12   0 112.989 1.92875  28
  -6  12   0 106.630 1.78915  30
  -6  12   0 105.509 1.92338  23
   6  12   0 107.615 1.62963   1
   6  12   0 102.858 8.64519   4
   6  12   0 106.709 1.57997   9
   6  12   0 108.078 2.09734  26
   6  12   0 102.847 2.26213  29
   8 -12   0 212.324 2.41293  28
   8 -12   0 197.962 2.25154  23
   8 -12   0 204.634 1.86956  11
   8 -12   0 215.916 2.51967  29
  -8 -12   0 217.801 2.67742  27
   8 -12   0 210.145 2.37854  24
   8 -12   0 207.289 1.98846   8
   8 -12   0 206.309 2.59921  26
   8 -12   0 211.579 12.6150   3
   8 -12   0 217.318 2.32270  27
   8  12   0 200.306 11.5986   4
  -8  12   0 205.525 2.09914  30
   8  12   0 198.694 2.08341   1
   8  12   0 201.594 2.64292  29
   8  12   0 203.801 1.88441   9
   8  12   0 217.652 2.55759  26
  -8  12   0 209.507 2.17853  25
  10 -12   0 118.190 2.11092  27
  10 -12   0 113.122 1.80222  11
  10 -12   0 120.530 2.43876  29
  10 -12   0 116.524 2.21778  24
  10 -12   0 110.848 2.22798  26
  10 -12   0 109.200 2.08140  23
  10 -12   0 115.776 1.83197   8
  10 -12   0 123.063 11.7226   3
  10 -12   0 116.347 2.21103  28
  10  12   0 106.683 2.55978  29
  10  12   0 115.796 1.83569  14
  10  12   0 114.578 1.81876   9
  10  12   0 115.179 1.84580   1
 -10  12   0 114.663 1.97967  25
  10  12   0 109.621 2.21286  27
 -10  12   0 112.873 1.89816  30
  10  12   0 110.627 11.0681   4
  10  12   0 120.441 2.27901  26
  12 -12   0 94.6052 2.14109  28
  12 -12   0 92.1946 2.07416  23
  12 -12   0 98.2121 2.44338  29
  12 -12   0 98.2176 11.1592   3
  12 -12   0 101.955 1.83948   8
  12 -12   0 95.0527 2.12076  24
  12 -12   0 101.166 2.31264  27
  12 -12   0 102.228 1.93021  11
  12 -12   0 93.6687 2.39358  26
  12  12   0 93.9324 2.17197  27
  12  12   0 98.8789 1.96965  14
 -12  12   0 98.3494 1.92153  30
 -12  12   0 96.2081 2.15200  25
  12  12   0 98.6589 2.07865  26
  12  12   0 100.666 2.58816  29
  12  12   0 91.5773 1.78716   9
  12  12   0 97.0205 1.88217   1
  12  12   0 98.6600 10.9694   4
  14 -12   0 39.2445 2.33112  26
  14 -12   0 36.6350 2.05333  28
  14 -12   0 33.7737 2.05894  24
  14 -12   0 38.5021 2.16301  29
  14 -12   0 36.6708 2.23624  23
  14 -12   0 36.3728 1.93481  11
  14 -12   0 38.4392 1.69280   8
  14 -12   0 37.6967 2.21553  27
  14 -12   0 32.0145 7.74427   3
 -14  12   0 38.4693 1.95469  30
  14  12   0 35.7897 2.49555  29
  14  12   0 38.0604 1.99887  27
  14  12   0 36.2917 1.84052  14
 -14  12   0 37.0316 2.05832  25
  14  12   0 37.7377 1.82281   9
  14  12   0 37.7171 1.91199  26
  14  12   0 35.6993 8.33176   4
  14  12   0 38.5845 1.85123   1
  16 -12   0 24.0075 2.30778  24
  16 -12   0 25.5143 2.05891  11
  16 -12   0 27.3193 2.30610  26
  16 -12   0 29.0487 7.63379   3
  16 -12   0 26.5069 1.60663   8
  16 -12   0 24.1440 2.26502  28
  16 -12   0 26.2406 2.31785  23
  16 -12   0 25.6732 2.19973  27
  16 -12   0 25.4236 2.38494  29
  16  12   0 33.4256 8.41980   4
  16  12   0 27.1478 1.85077   9
 -16  12   0 28.0823 2.00167  30
  16  12   0 27.2252 1.91543   1
  16  12   0 24.7238 2.13158  26
  16  12   0 26.1913 2.00001  27
  16  12   0 28.5043 2.48931  29
 -16  12   0 25.4302 2.24509  25
  18 -12   0 31.6367 2.27248  28
  18 -12   0 30.1913 2.39648  29
  18 -12   0 30.5530 2.34548  23
  18 -12   0 31.0965 1.60240   8
  18 -12   0 28.8086 2.37707  24
  18 -12   0 27.3452 8.08137   3
  18 -12   0 28.6006 2.38571  26
  18 -12   0 32.2890 2.07197  11
  18 -12   0 30.3899 2.28112  27
  18  12   0 21.3102 8.13107   4
  18  12   0 27.8557 1.97365   1
  18  12   0 30.8540 1.84947   9
 -18  12   0 33.0138 2.57494  25
  18  12   0 31.2383 2.09908  26
 -18  12   0 30.7924 2.07406  30
  18  12   0 30.6497 2.07441  27
  18  12   0 34.4179 2.49445  29
  20 -12   0 16.1107 1.43228   8
  20 -12   0 16.0482 2.42355  24
  20 -12   0 14.4141 2.20477  28
  20 -12   0 15.8668 2.26355  26
  20 -12   0 12.0006 1.60974  29
  20 -12   0 12.1865 1.55472  23
  20 -12   0 15.8295 1.96375  11
  20 -12   0 13.3891 2.17564  27
 -20  12   0 15.9374 2.46493  25
  20  12   0 13.9520 1.85560  26
  20  12   0 15.3207 2.02538  27
  20  12   0 14.7464 1.77191   9
  20  12   0 17.9831 2.44314  29
 -20  12   0 15.0513 2.08850  30
  20  12   0 14.8565 1.89921   1
  20  12   0 14.5644 2.02411  14
  22 -12   0 6.11377 1.43714  26
  22 -12   0 3.48810 1.41082  23
  22 -12   0 6.49052 1.46505  29
  22 -12   0 6.53148 1.50649  24
  22 -12   0 5.92640 1.20115  11
  22 -12   0 3.42923 1.41444  27
  22 -12   0 5.51968 1.38706  28
 -22  12   0 5.77754 1.23455  30
  22  12   0 5.81395 1.19496  27
  22  12   0 4.58388 1.04266   9
  22  12   0 6.73406 1.16802  26
 -22  12   0 7.09546 1.57309  25
  22  12   0 4.46193 1.17597  14
  22  12   0 6.72423 1.48150  29
  22  12   0 8.11348 1.15309   1
   1 -13   0 133.225 2.14424  28
   1 -13   0 128.659 2.52456  29
  -1 -13   0 134.045 2.11288  24
  -1 -13   0 137.496 2.41075  27
   1 -13   0 138.236 10.7748   3
  -1 -13   0 129.498 2.54149  29
   1 -13   0 122.259 2.60473  26
  -1 -13   0 123.381 10.0812   3
   1 -13   0 123.677 1.59253   8
  -1 -13   0 116.884 1.50360   8
   1 -13   0 133.356 2.19033  24
   1 -13   0 133.852 2.40598  27
  -1 -13   0 133.809 2.14352  28
   1  13   0 127.764 2.52615  26
   1  13   0 127.712 1.55233   1
  -1  13   0 124.869 1.46801   9
   1  13   0 123.476 1.49382   9
  -1  13   0 131.729 1.96273  23
   3 -13   0 173.029 2.31621  28
   3 -13   0 161.564 2.70446  26
  -3 -13   0 168.438 2.51339  27
   3 -13   0 174.937 2.77760  29
  -3 -13   0 154.499 1.53091   8
   3 -13   0 178.303 12.2114   3
   3 -13   0 164.993 1.79363   8
  -3 -13   0 165.551 10.1628   3
   3 -13   0 169.970 2.34291  27
  -3 -13   0 169.470 2.29275  24
   3 -13   0 173.969 2.33238  24
  -3 -13   0 163.872 2.75040  29
   3  13   0 170.428 1.84287   1
   3  13   0 157.091 2.60823  26
   3  13   0 164.006 1.70846   9
  -3  13   0 168.589 2.10715  23
   3  13   0 169.706 10.1990   4
   5 -13   0 102.086 2.17740  28
   5 -13   0 100.722 1.74797   8
   5 -13   0 98.6235 2.53068  26
  -5 -13   0 105.544 2.28218  27
   5 -13   0 104.794 2.29551  27
   5 -13   0 119.888 11.1633   3
   5 -13   0 107.901 2.16273  24
   5 -13   0 105.035 2.44097  29
   5  13   0 105.705 2.39121  26
   5  13   0 95.7853 2.43189  29
   5  13   0 103.811 1.71404   1
  -5  13   0 100.903 1.98070  23
   5  13   0 100.080 1.62292   9
   5  13   0 100.451 9.03915   4
  -5  13   0 100.285 2.03217  30
   7 -13   0 145.669 2.32269  27
   7 -13   0 142.177 1.93648   8
   7 -13   0 142.575 2.36182  24
  -7 -13   0 144.622 2.63658  27
   7 -13   0 136.289 2.60854  26
   7 -13   0 135.994 1.72795  11
   7 -13   0 143.214 2.70699  29
   7 -13   0 161.158 12.9975   3
   7 -13   0 146.517 2.35813  28
   7  13   0 140.729 10.3177   4
  -7  13   0 145.630 2.27183  23
   7  13   0 144.439 2.76779  29
   7  13   0 136.871 1.74551   9
   7  13   0 142.541 2.52478  26
  -7  13   0 140.093 2.14935  30
   7  13   0 139.045 1.91801   1
   9 -13   0 71.6083 2.20178  28
   9 -13   0 71.3482 2.12028  27
   9 -13   0 69.9055 2.33186  29
   9 -13   0 68.3178 1.68197  11
   9 -13   0 65.0007 2.46897  26
   9 -13   0 71.9336 1.82358   8
   9 -13   0 72.9979 2.18881  24
   9 -13   0 69.9545 11.2004   3
  -9  13   0 68.9702 2.00698  23
   9  13   0 71.9570 2.26240  26
   9  13   0 68.3915 1.75606   9
  -9  13   0 67.7651 1.98661  30
   9  13   0 68.1217 9.53216   4
  -9  13   0 72.5244 1.89187  25
   9  13   0 67.2883 1.78948   1
   9  13   0 67.6174 2.43020  29
  11 -13   0 62.6577 2.26899  24
  11 -13   0 67.8085 2.30939  26
  11 -13   0 67.3289 1.90406   8
  11 -13   0 63.2607 2.30355  28
  11 -13   0 64.7191 2.49672  29
  11 -13   0 58.7370 2.06551  23
  11 -13   0 57.6067 9.00047   3
  11 -13   0 64.8324 1.79104  11
  11 -13   0 64.1584 2.12025  27
  11  13   0 62.0378 10.2810   4
  11  13   0 67.2313 2.22521  26
 -11  13   0 64.9499 1.99615  25
  11  13   0 63.0215 1.76920   9
  11  13   0 62.7921 1.78353  14
  11  13   0 62.8226 1.85301   1
  11  13   0 62.4908 2.59918  29
 -11  13   0 65.4769 2.03523  30
  11  13   0 67.2369 2.09626  27
  13 -13   0 29.4812 2.44062  26
  13 -13   0 28.9460 2.19914  28
  13 -13   0 26.3466 2.17138  23
  13 -13   0 32.3969 1.80882   8
  13 -13   0 28.3319 2.24565  27
  13 -13   0 28.7365 2.46666  29
  13 -13   0 22.1788 7.73061   3
  13 -13   0 32.4705 1.90660  11
  13 -13   0 28.7579 2.03954  24
  13  13   0 30.0979 1.78655   1
  13  13   0 30.2578 2.15968  26
  13  13   0 32.4787 2.56953  29
 -13  13   0 31.3700 2.01270  30
  13  13   0 29.3829 1.95871  27
 -13  13   0 28.5871 2.07561  25
  13  13   0 26.3048 7.97034   4
  13  13   0 28.7621 1.74091   9
  13  13   0 28.1797 1.78635  14
  15 -13   0 37.7460 2.34201  24
  15 -13   0 40.7804 2.09668  11
  15 -13   0 40.5473 2.47943  26
  15 -13   0 41.2658 2.32990  23
  15 -13   0 41.7346 2.44775  29
  15 -13   0 39.5602 2.34701  28
  15 -13   0 41.9361 1.80553   8
  15 -13   0 38.5862 8.18860   3
  15 -13   0 41.7629 2.34695  27
 -15  13   0 39.5097 2.13427  30
  15  13   0 40.7141 1.88991   1
  15  13   0 42.1661 2.42496  29
 -15  13   0 43.1745 2.23724  25
  15  13   0 40.8840 1.91674  14
  15  13   0 40.7688 1.92083   9
  15  13   0 37.5364 8.99609   4
  15  13   0 39.8791 2.06675  27
  15  13   0 41.6753 2.15402  26
  17 -13   0 31.0018 2.28705  23
  17 -13   0 33.4362 2.49110  29
  17 -13   0 29.9784 2.29443  27
  17 -13   0 31.5373 2.34033  24
  17 -13   0 32.7947 1.69080   8
  17 -13   0 32.8514 2.08292  11
  17 -13   0 31.6860 2.34388  28
  17 -13   0 32.6911 2.41989  26
  17  13   0 30.5925 2.17722  26
 -17  13   0 32.2537 2.30897  25
  17  13   0 29.2162 2.07518  27
 -17  13   0 32.0167 2.15902  30
  17  13   0 28.9428 1.90770  14
  17  13   0 31.1099 1.91469   1
  17  13   0 32.7631 1.84852   9
  17  13   0 29.8294 2.48246  29
  19 -13   0 6.51487 1.56162  26
  19 -13   0 8.28111 1.52219  24
  19 -13   0 8.14560 1.54079  28
  19 -13   0 7.08652 1.50724  27
  19 -13   0 8.64545 1.63479  29
  19 -13   0 8.33691 1.30247  11
  19 -13   0 8.35395 0.97418   8
  19 -13   0 9.16907 1.53311  23
  19  13   0 8.46384 1.13930   9
 -19  13   0 10.5443 1.55109  25
  19  13   0 9.70964 1.18793   1
  19  13   0 8.83632 1.61133  29
  19  13   0 7.29832 1.15727  14
 -19  13   0 8.63991 1.30172  30
  19  13   0 9.55661 1.29469  27
  19  13   0 7.32789 1.27254  26
   0 -14   0 70.8205 2.07578  28
   0 -14   0 68.9429 2.21324  24
   0 -14   0 71.9436 2.25457  27
   0 -14   0 71.6889 2.75676  29
   0 -14   0 60.2620 9.68120   3
   0 -14   0 66.4102 1.46812   8
   0  14   0 69.1643 1.47321   9
   0  14   0 65.7293 2.39995  26
   2 -14   0 141.879 2.32979  28
   2 -14   0 129.932 1.76218   8
   2 -14   0 156.145 12.0016   3
   2 -14   0 147.113 2.50358  24
  -2 -14   0 143.747 2.39174  24
  -2 -14   0 141.354 3.07916  29
  -2 -14   0 130.520 1.61733   8
   2 -14   0 144.533 2.63293  27
  -2 -14   0 140.163 10.5369   3
  -2 -14   0 143.460 2.61329  27
   2 -14   0 137.237 2.95079  29
   2 -14   0 134.662 2.72661  26
   2  14   0 142.512 1.78210   1
  -2  14   0 142.399 2.12417  23
   2  14   0 136.631 1.62742   9
  -2  14   0 139.298 1.56102   9
   2  14   0 136.638 2.73891  26
   4 -14   0 55.7940 2.15561  28
  -4 -14   0 57.5461 2.50783  27
   4 -14   0 52.5567 2.39703  26
   4 -14   0 58.8674 8.53551   3
   4 -14   0 57.8671 2.36510  27
   4 -14   0 56.4039 2.19825  24
   4 -14   0 54.7218 1.66211   8
   4 -14   0 56.2603 2.48296  29
   4  14   0 52.2928 2.22462  26
   4  14   0 49.1565 2.60152  29
  -4  14   0 58.7134 1.98938  23
   4  14   0 57.2637 1.50378   1
   4  14   0 55.5257 8.11072   4
   4  14   0 53.2336 1.52120   9
  -6 -14   0 91.9652 2.44496  27
   6 -14   0 91.3077 2.41478  24
   6 -14   0 91.0836 12.0833   3
   6 -14   0 90.4104 2.32501  28
   6 -14   0 87.2925 2.71779  29
   6 -14   0 89.5603 1.90122   8
   6 -14   0 86.0341 2.48518  26
   6 -14   0 89.9675 2.47127  27
   6  14   0 90.3398 2.47246  26
   6  14   0 85.1663 2.57477  29
   6  14   0 93.3205 1.75304   1
  -6  14   0 93.2221 2.12119  23
   6  14   0 91.4258 1.73498   9
   6  14   0 96.6217 10.1853   4
   8 -14   0 47.1605 2.27732  28
   8 -14   0 49.3559 2.68455  29
   8 -14   0 46.8070 2.35073  26
  -8 -14   0 51.9587 2.39158  27
   8 -14   0 45.7316 1.57913  11
   8 -14   0 39.7446 8.80102   3
   8 -14   0 47.4097 2.18427  27
   8 -14   0 46.4690 2.26377  24
   8 -14   0 47.3848 1.85363   8
   8  14   0 48.6146 1.75275   9
   8  14   0 50.5642 2.37495  26
  -8  14   0 50.7214 2.14618  23
   8  14   0 33.7707 7.18459   4
   8  14   0 49.8615 1.70678   1
   8  14   0 45.1629 2.50010  29
  -8  14   0 47.4940 2.13674  30
  10 -14   0 39.4632 2.50913  26
  10 -14   0 38.5924 8.73988   3
  10 -14   0 37.8023 1.70152  11
  10 -14   0 39.9826 2.33103  24
  10 -14   0 40.5459 1.92261   8
  10 -14   0 36.2990 2.32273  27
  10 -14   0 37.4043 2.56572  29
  10 -14   0 38.3095 2.31412  28
 -10  14   0 35.1626 2.29197  23
  10  14   0 35.2130 2.44444  29
  10  14   0 38.2287 1.75773   1
  10  14   0 38.5158 2.26246  26
 -10  14   0 38.1401 1.96666  25
  10  14   0 38.3056 1.78925   9
 -10  14   0 39.6445 2.13558  30
  10  14   0 41.5069 8.11723   4
  10  14   0 39.3770 2.03388  27
  12 -14   0 62.8005 1.95391  11
  12 -14   0 66.6326 10.0750   3
  12 -14   0 64.2412 1.97890   8
  12 -14   0 61.6390 2.45771  27
  12 -14   0 61.9419 2.44067  24
  12 -14   0 63.4554 2.63788  26
  12 -14   0 64.8675 2.69698  29
  12 -14   0 58.4001 2.41999  28
  12  14   0 59.9106 2.67561  29
  12  14   0 60.4775 2.25823  27
  12  14   0 61.7058 1.91926   1
  12  14   0 61.2787 2.35340  26
 -12  14   0 63.0988 2.07075  25
 -12  14   0 57.8236 2.18216  30
  12  14   0 61.5292 1.90780   9
  12  14   0 69.3017 10.3653   4
 -12  14   0 62.4356 2.48134  23
  14 -14   0 24.0629 2.31834  24
  14 -14   0 23.7622 2.45556  26
  14 -14   0 24.3404 1.98426  11
  14 -14   0 28.3498 1.81408   8
  14 -14   0 24.5192 2.31012  28
  14 -14   0 24.4700 2.32294  27
  14 -14   0 23.2209 2.53636  29
 -14  14   0 25.8066 2.39607  23
  14  14   0 21.4498 8.03164   4
 -14  14   0 24.3903 2.03358  25
  14  14   0 23.5578 2.01383  27
  14  14   0 25.4788 1.79186   1
  14  14   0 26.8930 1.86842   9
 -14  14   0 23.8180 2.15158  30
  14  14   0 22.5074 1.69852  14
  14  14   0 28.1420 2.26016  26
  14  14   0 25.2770 2.55968  29
  16 -14   0 14.1086 1.72992  29
  16 -14   0 11.3507 1.54583  24
  16 -14   0 13.9022 1.71289  26
  16 -14   0 16.2159 1.92443  11
  16 -14   0 13.1529 1.60328  27
  16 -14   0 14.8512 1.67419   8
  16 -14   0 14.2538 2.27418  28
  16  14   0 14.7652 1.81912   9
  16  14   0 13.2670 1.65669   1
  16  14   0 12.3083 1.99081  27
 -16  14   0 14.8320 2.21618  25
 -16  14   0 14.2106 2.12698  30
  16  14   0 13.1321 1.73313  14
  16  14   0 13.7119 2.01648  26
  16  14   0 11.5928 1.59339  29
 -16  14   0 15.6837 2.45271  23
  18 -14   0 2.30794 1.45740  27
  18 -14   0 3.11947 1.43074  28
  18 -14   0 3.36793 1.23542  11
  18 -14   0 2.33180 1.54075  29
  18 -14   0 2.86109 1.54986  26
  18 -14   0 3.43975 0.97420   8
  18 -14   0 2.51194 1.45356  24
  18  14   0 3.20713 1.51036  29
 -18  14   0 2.38529 1.24966  30
 -18  14   0 2.94159 1.39956  25
 -18  14   0 3.07881 1.54866  23
  18  14   0 3.07326 1.19280  26
  18  14   0 2.69018 1.07260   9
  18  14   0 2.25905 1.00198  14
  18  14   0 2.41731 1.20931  27
  18  14   0 4.15821 1.05209   1
  -1 -15   0 36.5444 7.27690   3
  -1 -15   0 32.7527 1.47786   8
   1 -15   0 33.6845 2.16364  28
   1 -15   0 36.8741 7.43379   3
   1 -15   0 37.4769 2.49698  27
   1 -15   0 35.0270 2.15922  24
   1 -15   0 35.0336 2.55329  29
  -1 -15   0 35.6081 2.88467  29
   1 -15   0 32.2249 1.52280   8
  -1 -15   0 34.0845 2.45276  27
  -1  15   0 34.6618 1.34333   9
   1  15   0 33.1311 1.42394   9
   1  15   0 31.8429 2.32153  26
  -1  15   0 34.0574 2.60965  26
   3 -15   0 86.1092 2.62856  27
  -3 -15   0 90.9830 2.69068  27
   3 -15   0 87.4639 2.83249  26
   3 -15   0 85.4424 2.71976  29
   3 -15   0 91.0998 2.33384  28
   3 -15   0 87.1773 2.34513  24
   3 -15   0 82.8176 1.76630   8
  -3 -15   0 74.7764 2.10740   8
   3 -15   0 86.3656 11.1603   3
   3  15   0 86.2930 2.93588  29
  -3  15   0 90.8306 2.05286  23
   3  15   0 88.9503 2.68900  26
   3  15   0 85.7298 1.64205   9
   3  15   0 93.5496 1.65073   1
  -5 -15   0 69.7757 2.64244  27
   5 -15   0 65.9572 2.53069  27
   5 -15   0 66.8939 2.31142  28
   5 -15   0 64.5836 2.87199  29
   5 -15   0 66.4026 2.78375  26
   5 -15   0 68.8908 2.44778  24
   5 -15   0 67.4652 1.86887   8
   5 -15   0 70.0799 11.6717   3
  -5  15   0 70.7780 2.18493  23
   5  15   0 69.0372 2.61674  26
   5  15   0 69.7679 1.67763   1
   5  15   0 69.0566 2.61926  29
   5  15   0 66.2660 1.63869   9
   7 -15   0 43.9998 2.29599  24
   7 -15   0 40.9725 2.36090  27
   7 -15   0 40.8072 2.30404  28
   7 -15   0 43.7592 2.67452  26
   7 -15   0 41.8130 8.47240   3
   7 -15   0 40.0125 2.76652  29
   7 -15   0 41.7626 1.87576   8
  -7 -15   0 43.3907 2.67533  27
   7  15   0 44.6264 2.47160  26
   7  15   0 44.7676 1.63024   1
   7  15   0 42.5768 1.66437   9
  -7  15   0 44.8057 2.19200  23
   7  15   0 41.6066 7.13948   4
   7  15   0 38.3324 2.72143  29
   9 -15   0 25.2569 2.59120  26
   9 -15   0 22.0542 1.83485  11
   9 -15   0 23.7140 2.33302  27
   9 -15   0 24.5644 2.60453  29
   9 -15   0 22.9156 2.38567  28
   9 -15   0 24.0096 2.39211  24
   9 -15   0 25.6366 8.47219   3
   9 -15   0 26.5046 1.85641   8
   9  15   0 25.7313 2.33894  26
   9  15   0 25.2451 2.62455  29
   9  15   0 25.7914 6.81684   4
   9  15   0 24.8871 1.71811   9
   9  15   0 24.4281 1.62506   1
   9  15   0 23.8689 2.03849  27
  -9  15   0 26.1816 2.24758  23
  11 -15   0 27.1365 1.88008   8
  11 -15   0 22.8521 2.40172  28
  11 -15   0 25.2734 2.53252  26
  11 -15   0 20.6643 2.28190  24
  11 -15   0 22.5770 1.76386  11
  11 -15   0 22.5204 2.31968  27
  11 -15   0 24.7975 2.61245  29
 -11  15   0 26.1032 2.26422  23
  11  15   0 22.9571 1.66664   1
 -11  15   0 24.3008 2.18673  30
  11  15   0 24.5116 1.73633   9
  11  15   0 25.5886 2.55991  29
  11  15   0 25.6476 2.29057  26
  11  15   0 21.6240 2.03545  27
  13 -15   0 27.0444 1.86078   8
  13 -15   0 25.8895 2.42674  24
  13 -15   0 24.0346 2.33507  28
  13 -15   0 24.8175 2.46653  26
  13 -15   0 25.6608 1.82908  11
  13 -15   0 28.1608 2.65845  29
  13 -15   0 26.1076 2.23512  27
 -13  15   0 25.1204 2.19122  30
 -13  15   0 26.6698 1.99346  25
  13  15   0 24.2170 1.94262  27
  13  15   0 25.3607 1.76987   9
  13  15   0 27.1404 2.22167  26
 -13  15   0 27.6428 2.36524  23
  13  15   0 26.3542 2.52845  29
  13  15   0 29.3940 1.67243   1
  15 -15   0 11.7280 1.56843  24
  15 -15   0 14.4706 2.25372  27
  15 -15   0 8.11406 1.59628  26
  15 -15   0 10.3527 1.68096  29
  15 -15   0 14.3267 1.79888  11
  15 -15   0 10.2789 1.54328  28
  15 -15   0 13.4681 1.69661   8
  15  15   0 16.3856 2.11334  26
 -15  15   0 12.2209 1.60320  23
 -15  15   0 12.4468 2.04994  25
  15  15   0 11.5240 1.89412  27
  15  15   0 13.9132 1.59442   1
 -15  15   0 14.7407 2.12379  30
  15  15   0 16.8990 2.38450  29
  15  15   0 11.6454 1.78105   9
   0 -16   0 33.9738 1.49473   8
   0 -16   0 35.8188 2.51570  27
   0 -16   0 33.2998 2.96888  29
   0  16   0 36.1535 2.59264  26
   0  16   0 36.8041 1.37527   9
   2 -16   0 46.8089 1.68251   8
   2 -16   0 49.2523 2.30684  24
   2 -16   0 48.3754 2.89166  29
  -2 -16   0 51.3751 2.69946  27
   2 -16   0 46.4890 2.21411  28
  -2 -16   0 45.9120 1.44947   8
   2 -16   0 50.1963 2.51258  27
   2 -16   0 64.7817 11.1113   3
   2  16   0 53.0770 2.67548  26
   2  16   0 48.6048 1.41017   9
   2  16   0 45.7949 2.81212  29
  -2  16   0 47.6723 2.65822  26
   4 -16   0 24.1774 2.36216  27
   4 -16   0 19.5936 1.65829   8
   4 -16   0 18.9276 2.25826  28
   4 -16   0 22.1899 2.28057  24
   4 -16   0 20.4577 2.76640  29
  -4 -16   0 22.0269 2.61515  27
   4  16   0 22.1146 1.39643   1
   4  16   0 20.6265 1.46614   9
  -4  16   0 21.3017 1.89680  23
  -4  16   0 21.6514 2.62397  26
   4  16   0 22.0851 2.49760  26
   4  16   0 21.8763 2.64261  29
   6 -16   0 34.0786 2.57758  26
   6 -16   0 36.3467 1.78541   8
   6 -16   0 36.2501 2.74760  29
   6 -16   0 32.4385 2.50642  27
   6 -16   0 34.7937 2.31708  24
   6 -16   0 33.3095 2.30469  28
   6  16   0 37.5574 1.49751   1
   6  16   0 34.3027 2.74445  29
  -6  16   0 36.7245 2.06447  23
   6  16   0 36.3011 2.50167  26
   6  16   0 34.8091 1.65404   9
   8 -16   0 25.5373 1.77441   8
   8 -16   0 20.6138 2.26376  27
   8 -16   0 23.2365 2.61001  29
   8 -16   0 24.5840 2.55955  26
   8 -16   0 21.3949 2.29216  28
   8 -16   0 21.7774 2.31549  24
   8  16   0 24.5221 2.36786  26
   8  16   0 25.1306 1.51507   1
  -8  16   0 24.4568 2.16498  23
   8  16   0 22.3963 1.99792  27
   8  16   0 23.8661 2.60901  29
   8  16   0 22.7394 1.58963   9
  10 -16   0 15.1103 2.17468  28
  10 -16   0 14.1183 2.17291  27
  10 -16   0 15.8554 2.18834  24
  10 -16   0 17.5220 2.48925  26
  10 -16   0 16.8775 1.76692   8
  10 -16   0 14.7852 1.86465  29
  10  16   0 16.8749 2.04228  27
  10  16   0 16.8750 1.71660   9
  10  16   0 18.0284 2.23869  26
  10  16   0 16.8217 2.47115  29
 -10  16   0 15.5527 2.23804  23
  10  16   0 18.3811 1.45767   1
  12 -16   0 16.5890 2.24139  24
  12 -16   0 18.4341 2.11420  27
  12 -16   0 16.9896 2.50808  29
  12 -16   0 16.4963 1.62951  11
  12 -16   0 15.8706 2.40222  26
  12 -16   0 17.6386 2.16604  28
  12  16   0 19.5912 1.48605   1
  12  16   0 19.2195 2.40198  29
  12  16   0 17.4598 2.21514  26
  12  16   0 18.0466 1.93198  27
 -12  16   0 18.8727 2.24088  23
  12  16   0 15.7044 1.66957   9
   1 -17   0 19.8170 1.44014   8
  -1 -17   0 20.5855 2.33621  27
  -1 -17   0 17.8680 1.34171   8
   1 -17   0 22.5695 2.31982  27
   1 -17   0 22.0845 2.75174  29
   1  17   0 19.3736 2.76941  29
   1  17   0 21.6405 1.29749   9
  -1  17   0 20.8020 2.53506  26
   1  17   0 20.0101 2.50727  26
  -3 -17   0 22.6534 2.48397  27
   3 -17   0 24.2063 2.72030  29
   3 -17   0 25.4387 2.00649  28
   3 -17   0 22.7111 2.23733  27
   3 -17   0 20.0760 2.17697  24
   3 -17   0 21.9774 1.50734   8
  -3  17   0 23.8679 2.62659  26
   3  17   0 24.3096 2.62427  29
   3  17   0 23.4070 2.44063  26
   3  17   0 22.0825 1.34535   9
   5 -17   0 17.6793 2.04213  28
   5 -17   0 20.9837 2.10761  24
   5 -17   0 19.0680 2.65301  29
   5 -17   0 20.4500 2.29529  27
   5 -17   0 18.6550 1.54701   8
  -5  17   0 20.4687 2.61194  26
   5  17   0 20.1199 1.40461   9
   5  17   0 18.6744 2.60197  29
  -5  17   0 21.1342 2.00837  23
   5  17   0 20.4371 2.35108  26
   7 -17   0 14.6922 2.09044  28
   7 -17   0 16.0687 1.59014   8
   7 -17   0 13.5659 2.19647  27
   7 -17   0 15.8580 2.04417  24
   7 -17   0 15.8148 2.55419  29
   7  17   0 18.4853 1.48242   9
   7  17   0 19.8566 1.31995   1
  -7  17   0 16.1529 2.68166  26
   7  17   0 19.1571 2.26688  26
   7  17   0 17.2891 2.49596  29
   7  17   0 19.5244 1.93265  27
  -7  17   0 19.8463 1.95535  23
  30   0  -1 0.13353 1.25974  27
 -30   0   1 -0.4170 1.04298  10
  30   0  -1 -0.4069 1.29243  29
  30   0  -1 -0.6740 1.15391  26
  30   0  -1 -0.0980 1.19986  15
  30   0  -1 -1.0172 1.01964   5
  28   0  -1 0.22056 1.30149  15
 -28   0   1 -0.3775 1.08338  10
  28   0  -1 0.00696 1.09286   5
  28   0  -1 0.67061 1.31148  22
 -28   0   1 0.82233 1.19215  30
  28   0  -1 0.05847 1.22493  26
  28   0  -1 0.02236 1.41607  29
  28   0  -1 -0.2389 1.39808  27
  26   0  -1 -0.0922 1.37916  15
 -26   0   1 -0.0658 1.07598  10
  26   0  -1 0.44885 1.29891  27
  26   0  -1 -0.3059 1.22082  25
  26   0  -1 0.17654 1.12612   5
  26   0  -1 -0.7064 1.18025  26
  26   0  -1 0.58249 1.32283  29
  26   0  -1 -0.7749 1.32216  22
 -26   0   1 0.18436 1.18941  30
  26   0  -1 -0.4481 1.23133  24
  24   0  -1 0.53149 1.36604  15
  24   0  -1 -0.2641 1.12992  25
 -24   0   1 0.32457 1.08085  30
  24   0  -1 0.19115 1.19382  27
  24   0  -1 0.41785 1.20057  29
 -24   0   1 0.31099 0.96555  10
  24   0  -1 -0.5021 1.07072  23
  24   0  -1 0.19636 1.06545   5
  24   0  -1 -0.2382 1.02773  26
  24   0  -1 -0.4807 1.02818  24
  24   0  -1 -0.4272 1.17863  22
 -22   0   1 -0.6660 0.82466  10
 -22   0   1 -0.4224 0.98203  30
  22   0  -1 -0.3549 0.92091  26
  22   0  -1 -0.1792 0.96660   5
  22   0  -1 0.01206 1.02485  22
  22   0  -1 0.47635 0.88437  24
  22   0  -1 0.73476 0.98800  25
  22   0  -1 -0.1552 1.26003  15
  22   0  -1 0.10971 1.01336  27
  22   0  -1 -0.8769 0.87623  23
  22   0  -1 0.34610 1.09217  29
  20   0  -1 0.34224 0.75075  24
  20   0  -1 0.26688 0.78736  26
  20   0  -1 0.91063 0.90575  22
 -20   0   1 -0.2768 0.67696  10
 -20   0   1 0.40776 0.80078  30
  20   0  -1 -0.0316 0.88598  27
  20   0  -1 0.51131 0.78202  23
  20   0  -1 -0.2772 0.81280   5
  20   0  -1 0.46113 1.09579  15
  20   0  -1 0.13817 0.89123  29
  20   0  -1 0.49718 0.85690  25
 -18   0   1 5.64198 14.6799  32
  18   0  -1 0.36204 0.89077  15
 -18   0   1 -0.4356 0.63160  30
  18   0  -1 2.98669 5.40305   2
 -18   0   1 -0.1069 0.54977  10
  18   0  -1 0.76956 3.94992   4
 -18   0   1 0.67569 3.32284  17
  18   0  -1 0.28771 0.65285   5
  16   0  -1 0.00024 0.54168   5
 -16   0   1 -5.5485 10.5228  32
 -16   0   1 0.58816 0.49815  30
 -16   0   1 0.36300 2.76773  17
  16   0  -1 1.84604 3.54381  21
  16   0  -1 -0.7088 3.30147   4
  16   0  -1 -0.0543 0.75136  15
  16   0  -1 -0.2180 4.07593   2
  16   0  -1 -3.1448 12.6182  36
 -14   0   1 -0.6680 1.96009  19
 -14   0   1 2.23314 8.36782  34
 -14   0   1 1.27333 2.26313  17
  14   0  -1 1.86264 2.94780  21
 -14   0   1 -4.6195 8.93851  32
  14   0  -1 8.85593 12.6160  36
  14   0  -1 -0.8059 3.37248   2
  14   0  -1 1.64433 2.70075   4
  14   0  -1 1.02377 0.60758  15
 -12   0   1 -0.9447 1.59142  19
 -12   0   1 -1.8935 5.71003  34
 -12   0   1 0.48906 1.03751  16
 -12   0   1 -0.1146 1.85132  17
  12   0  -1 -0.9050 9.01621  36
  12   0  -1 1.40586 2.90064   2
 -12   0   1 2.69722 7.56947  35
 -12   0   1 0.56189 1.83069  20
  12   0  -1 -1.3771 2.27959  21
 -12   0   1 0.48332 7.66719  32
  12   0  -1 0.50783 2.20947   4
 -12   0   1 0.24429 3.77505  31
 -10   0   1 0.80240 1.23617  19
 -10   0   1 1.50833 1.35020   4
 -10   0   1 1.16677 5.13055  34
  10   0  -1 0.51814 1.30161  19
  10   0  -1 0.30829 1.26259  20
 -10   0   1 2.97994 5.20590  35
  10   0  -1 1.64192 3.05832  31
 -10   0   1 0.38377 1.41266  17
  10   0  -1 1.60144 1.97313  21
 -10   0   1 2.91891 6.19142  32
  10   0  -1 1.84057 5.08807  34
  10   0  -1 0.61202 2.17364   2
 -10   0   1 1.29750 3.27649  31
  10   0  -1 1.98868 4.72916  35
 -10   0   1 0.63659 1.45697  20
  10   0  -1 3.71769 7.87559  36
 -10   0   1 1.43862 0.86497  16
  10   0  -1 0.58894 0.78116  16
  -8   0   1 1.07692 1.07937  17
  -8   0   1 -3.1621 3.52089  34
   8   0  -1 1.21680 3.16572  34
  -8   0   1 1.91936 4.38938  32
   8   0  -1 2.30978 6.63241  36
  -8   0   1 0.08451 0.96696  19
  -8   0   1 0.59693 2.34297  31
   8   0  -1 2.10906 2.26977  31
  -8   0   1 1.17269 0.68856  16
   8   0  -1 0.36724 0.91732  20
   8   0  -1 0.61087 0.59942  16
   8   0  -1 2.09782 1.80552   2
   8   0  -1 0.73013 0.86127  19
   8   0  -1 0.65670 3.95262  35
  -8   0   1 0.46185 1.13828  20
  -8   0   1 3.05923 4.25504  35
   8   0  -1 3.75909 1.69883  21
   6   0  -1 0.25513 1.45463  31
   6   0  -1 1.87391 2.47982  34
  -6   0   1 -0.5001 2.65116  35
  -6   0   1 0.16773 0.90890  21
   6   0  -1 0.56067 0.63654  17
   6   0  -1 -0.2436 2.95372  35
   6   0  -1 -0.1580 1.07034   2
  -6   0   1 0.13739 1.58605  31
  -6   0   1 0.69675 0.70217  19
  -6   0   1 0.26787 0.75052  20
  -6   0   1 0.30052 0.46335  16
   6   0  -1 0.90069 2.65886  32
  -6   0   1 0.47583 2.84267  34
  -6   0   1 0.88076 3.29623  32
  -6   0   1 0.24975 4.00098  36
   6   0  -1 0.45159 0.71127  20
  -6   0   1 0.32096 0.78924  17
   6   0  -1 1.31674 3.88784  36
   6   0  -1 0.24084 0.42474  16
   6   0  -1 -0.1258 0.58619  19
   6   0  -1 0.34608 1.02024  21
   4   0  -1 0.22727 0.40597  19
   4   0  -1 0.31549 0.78302   2
   4   0  -1 0.83683 0.70070  21
  -4   0   1 0.05974 1.68338  35
  -4   0   1 0.31016 1.96927  32
   4   0  -1 0.47633 0.29715  16
   4   0  -1 0.03156 2.47098  36
   4   0  -1 0.26942 1.69258  35
   4   0  -1 0.67000 0.47522  17
   4   0  -1 -0.9762 1.37706  34
  -4   0   1 0.13687 0.60689  21
   4   0  -1 0.19542 0.49653  20
  -4   0   1 0.63080 0.52195  20
   4   0  -1 0.65555 1.09934  31
  -4   0   1 0.48309 0.29584  16
  -4   0   1 1.55081 1.97984  34
   4   0  -1 1.34964 1.87992  32
  -4   0   1 0.48911 0.56129  17
  -4   0   1 -0.1288 0.55573   2
  -4   0   1 -0.6787 2.53043  36
  -4   0   1 0.18641 1.02124  31
  -4   0   1 0.44950 0.46481  19
  -2   0   1 0.16626 0.23668  19
  -2   0   1 0.97028 0.78032  31
   2   0  -1 0.24535 0.25069  20
   2   0  -1 0.34228 0.93615  35
   2   0  -1 0.57822 0.40272   2
   2   0  -1 0.33743 0.34828  21
  -2   0   1 0.36577 0.35663   2
  -2   0   1 -0.2587 1.07970  36
  -2   0   1 -0.2514 0.82877  34
   2   0  -1 0.62173 0.90974  34
  -2   0   1 0.13018 0.27036  17
  -2   0   1 0.17707 0.29253  21
  -2   0   1 0.56036 0.91213  35
   2   0  -1 -0.2367 0.52267  33
  -2   0   1 0.06138 0.14883  18
   2   0  -1 0.03722 0.15091  18
   2   0  -1 0.15130 0.22223  17
   2   0  -1 0.04831 0.21152  19
  -2   0   1 -0.0557 0.23422  20
   2   0  -1 -0.1628 1.08251  36
  -2   0   1 0.09216 0.56152  33
   2   0  -1 0.42746 1.04660  32
  -2   0   1 -0.2426 1.09422  32
  -2   0   1 0.70231 0.62844  31
  -2   0   1 0.26585 0.17319  16
   0   0   1 0.00037 0.39046  35
   0   0   1 0.34432 0.53496  34
   0   0   1 0.07044 0.13063  19
   0   0   1 0.16629 0.16445  21
   0   0  -1 0.05484 0.60041  31
   0   0   1 0.18859 0.53476  31
   0   0   1 0.24137 0.11715  20
   0   0   1 -0.4453 0.40727  33
   0   0  -1 -0.0701 0.54286  36
   0   0  -1 0.10967 0.15928  21
   0   0   1 -0.0733 0.13367  16
   0   0   1 0.10950 0.14729  18
   0   0  -1 0.17662 0.15927  16
   0   0  -1 0.06936 0.15863   2
   0   0  -1 0.11567 0.54672  33
   0   0  -1 0.08269 0.14653  18
   0   0   1 -0.1018 0.58814  36
   2   0   1 2.13525 1.78487  36
  -2   0  -1 0.31064 1.48066  36
   2   0   1 0.33140 0.38413  21
  -2   0  -1 0.28748 0.93474  32
  -2   0  -1 -0.1734 1.02656  35
  -2   0  -1 0.37961 0.89690  33
   2   0   1 1.18864 1.27124  34
  -2   0  -1 0.53569 0.32291  20
  -2   0  -1 0.49922 0.25529  18
   2   0   1 0.41180 0.31810  20
  -2   0  -1 0.74474 0.95981  32
  -2   0  -1 0.29385 0.38654  21
   2   0   1 0.35095 0.23708  18
   2   0   1 -0.1971 1.07053  35
   2   0   1 0.36335 0.42629   2
   2   0   1 0.16350 1.00369  31
  -2   0  -1 0.46540 0.24505  17
  -2   0  -1 0.71927 0.27476  17
  -2   0  -1 0.50619 0.31183  16
  -2   0  -1 0.51288 1.15238  34
  -2   0  -1 0.93209 0.34387  19
   2   0   1 0.30383 0.87236  33
   2   0   1 0.44200 0.31968  19
  -2   0  -1 0.63888 0.37291   2
  -2   0  -1 1.39341 1.30146  31
  -4   0  -1 -0.3945 1.23905  33
  -4   0  -1 10.3633 4.50992  36
   4   0   1 -0.2761 2.64853  36
   4   0   1 0.60942 0.41429  16
   4   0   1 0.44442 1.97184  35
  -4   0  -1 0.76383 0.63507   2
  -4   0  -1 3.26441 0.87935  21
  -4   0  -1 0.71216 0.57467  20
   4   0   1 0.87235 1.52144  31
   4   0   1 0.54729 0.77411  21
   4   0   1 0.30034 0.50639  19
   4   0   1 2.02744 2.34802  34
  -4   0  -1 0.32795 2.21709  34
  -4   0  -1 0.04245 1.73879  31
   4   0   1 1.05131 0.76060   2
   4   0   1 0.77719 0.57168  20
  -4   0  -1 0.42586 0.53165  19
   4   0   1 0.42256 0.31777  18
   4   0   1 0.10548 1.16998  33
  -4   0  -1 0.23279 0.45532  17
  -4   0  -1 0.63682 0.35876  18
  -4   0  -1 0.55670 0.48940  17
  -4   0  -1 0.17753 0.46476  16
  -4   0  -1 0.11835 1.78023  32
  -4   0  -1 0.81416 2.19227  35
  -4   0  -1 1.05301 1.84341  32
  -6   0  -1 0.62593 0.86081  20
  -6   0  -1 1.05746 2.72806  31
  -6   0  -1 0.67649 0.86277   2
  -6   0  -1 0.60348 0.45182  18
   6   0   1 1.88329 1.13841   2
   6   0   1 0.68732 0.73012  19
   6   0   1 -0.3817 2.72089  35
  -6   0  -1 0.30489 0.80552  19
   6   0   1 0.70702 0.78354  20
  -6   0  -1 0.65358 1.65076  33
   6   0   1 0.56672 2.85627  34
   6   0   1 0.87392 0.58132  16
  -6   0  -1 0.15029 0.65832  16
  -6   0  -1 -0.1400 3.10732  35
   6   0   1 0.58361 0.40248  18
  -6   0  -1 2.24977 3.45992  32
  -6   0  -1 1.42354 3.38526  34
  -6   0  -1 0.06061 0.74921  17
  -6   0  -1 1.44458 3.13023  32
   6   0   1 0.91215 1.50809  33
   6   0   1 0.57237 1.22241  21
   6   0   1 1.96987 5.46049  36
  -6   0  -1 0.08538 0.98402  21
  -6   0  -1 2.71038 0.84468  17
   6   0   1 -1.0688 2.03413  31
  -6   0  -1 -2.4836 4.25030  36
   8   0   1 0.62310 0.45618  18
   8   0   1 0.91942 1.67870  33
  -8   0  -1 1.41317 1.22547  20
   8   0   1 0.62146 0.72501  16
   8   0   1 0.46208 1.52995   2
  -8   0  -1 1.01919 1.11423  19
   8   0   1 0.64450 1.00231  19
  -8   0  -1 1.83961 5.32644  35
   8   0   1 1.09534 2.87041  31
   8   0   1 0.93190 1.55036  21
  -8   0  -1 0.59302 0.52986  18
  -8   0  -1 -1.2800 4.13333  32
  -8   0  -1 -0.2764 3.18072  31
   8   0   1 -0.7450 5.81787  36
   8   0   1 1.32924 3.93783  35
  -8   0  -1 2.05299 0.93932  16
  -8   0  -1 0.48277 1.06633  17
   8   0   1 -0.7796 3.28598  34
   8   0   1 0.28508 1.08106  20
  -8   0  -1 1.33701 2.05038  33
  -8   0  -1 0.75161 4.36359  34
  10   0   1 -0.2104 2.07525   2
 -10   0  -1 0.47762 1.09541  16
  10   0   1 0.37527 2.09075  21
 -10   0  -1 0.10953 1.50668  20
 -10   0  -1 -5.4651 5.64576  35
  10   0   1 2.14565 6.31820  31
 -10   0  -1 -1.0415 1.28255  19
 -10   0  -1 -1.3792 4.44363  34
 -10   0  -1 1.19696 5.27219  32
 -10   0  -1 1.57382 4.00652  31
  10   0   1 0.62433 1.13014   3
 -10   0  -1 0.01932 1.37542  17
  10   0   1 0.07076 1.60702   4
  10   0   1 0.44854 5.30835  34
  10   0   1 -3.5752 6.82983  36
  10   0   1 0.64650 1.92546  33
  10   0   1 -0.5109 1.88157  33
  10   0   1 1.00669 1.24465  19
 -12   0  -1 -0.1538 1.28917  16
  12   0   1 -0.8816 9.81170  36
 -12   0  -1 1.86694 1.90336  20
  12   0   1 0.63466 2.48922  21
 -12   0  -1 1.87510 4.96267  31
  12   0   1 0.43294 1.23431   3
 -12   0  -1 1.13995 1.73268  17
  12   0   1 0.57259 2.79537   2
 -12   0  -1 1.56979 6.67594  32
  12   0   1 0.45731 2.09329   4
 -12   0  -1 -1.5929 6.87059  35
 -12   0  -1 1.60424 6.29191  34
 -12   0  -1 0.06494 1.73836  19
  14   0   1 -0.0991 0.44800   5
 -14   0  -1 0.57067 8.80692  32
  14   0   1 0.96569 2.93259  21
  14   0   1 -1.1097 2.59681   4
  14   0   1 -0.1394 0.61324  15
 -14   0  -1 -0.4894 2.13452  17
 -14   0  -1 0.58151 1.55978  16
  14   0   1 8.19197 13.3585  36
 -14   0  -1 0.88244 5.95308  31
  14   0   1 0.46763 3.55686   2
 -14   0  -1 0.19452 2.14035  19
 -14   0  -1 1.81356 8.36024  34
  16   0   1 -0.1085 0.73414  15
  16   0   1 1.17276 3.15810   4
 -16   0  -1 0.80283 2.57191  17
  16   0   1 0.57928 3.58735  21
  16   0   1 0.04347 0.58079   5
  16   0   1 -2.3792 14.2497  36
 -16   0  -1 -4.8349 10.5572  32
 -16   0  -1 0.28592 0.54334  30
  16   0   1 -1.3883 4.30856   2
  18   0   1 0.64594 0.73363   5
 -18   0  -1 5.77113 14.0863  32
  18   0   1 0.19960 0.73690  27
  18   0   1 0.29532 0.93663  22
  18   0   1 -0.0937 0.73773  29
 -18   0  -1 0.50924 0.56169  10
 -18   0  -1 0.06321 0.67928  30
 -18   0  -1 -2.6333 3.02890  17
  18   0   1 -0.2238 0.88816  15
  20   0   1 0.12697 1.01658  15
  20   0   1 0.81888 0.86728  25
  20   0   1 -0.1695 0.88236  29
  20   0   1 -0.3784 0.93339  27
  20   0   1 0.04150 0.75403  26
  20   0   1 0.61161 0.81946  24
 -20   0  -1 0.65483 0.82683  30
 -20   0  -1 0.23465 0.67751  10
  20   0   1 0.69590 0.95087  22
  20   0   1 0.09085 0.83195   5
  20   0   1 1.01222 0.80987  28
  22   0   1 0.72026 0.98341   5
  22   0   1 -0.1150 0.89638  24
  22   0   1 0.05522 1.05016  29
 -22   0  -1 -0.0642 0.82940  10
 -22   0  -1 0.07027 0.97456  30
  22   0   1 0.34781 1.04197  27
  22   0   1 0.09296 1.17355  15
  22   0   1 -0.2780 1.28242  25
  22   0   1 0.30105 1.08744  22
  22   0   1 -0.0948 0.88240  26
  24   0   1 0.50592 1.04027  24
  24   0   1 0.98463 1.21326  29
  24   0   1 -0.3755 1.07165  26
  24   0   1 0.10170 1.32703  15
  24   0   1 1.50129 1.20931  22
  24   0   1 -0.3026 1.13489   5
 -24   0  -1 0.40754 1.11575  30
  24   0   1 0.10799 1.24321  27
 -24   0  -1 -0.9733 0.97675  10
  26   0   1 -0.5613 1.15235   5
  26   0   1 -0.2623 1.40039  27
  26   0   1 0.52621 1.16285  24
  26   0   1 0.38011 1.30566  29
  26   0   1 -0.9017 1.11627  26
 -26   0  -1 0.29108 1.09207  10
 -26   0  -1 -0.0886 1.17158  30
  26   0   1 -0.0635 1.33748  15
  26   0   1 0.29735 1.33882  22
 -28   0  -1 0.14283 1.41674  22
  28   0   1 0.76117 1.17302   5
  28   0   1 -0.1071 1.18313  24
  28   0   1 -0.4967 1.38951  27
  28   0   1 0.91072 1.32977  15
  28   0   1 -0.3899 1.15589  26
  28   0   1 0.72358 1.33066  29
 -28   0  -1 -0.0073 1.07068  10
  29  -1  -1 -0.0723 1.08100   5
  29  -1  -1 0.92510 1.30326  22
 -29  -1   1 -0.1947 1.08414  10
  29  -1  -1 -0.7298 1.19059  26
  29  -1  -1 0.24962 1.28455  25
  29  -1  -1 -0.3870 1.36769  29
  29  -1  -1 0.28037 1.37284  27
  29  -1  -1 -0.0305 1.15970  15
  29   1  -1 -0.3879 1.02121   5
  29   1  -1 -0.1810 1.30439  15
 -29   1   1 -0.9962 1.20528  30
  29   1  -1 0.91659 1.35981  27
 -29   1   1 0.22673 1.02974  10
  29   1  -1 0.87654 1.18826  26
  29   1  -1 -0.3802 1.40490  29
  29   1  -1 -0.0202 1.26667  22
  27  -1  -1 1.05188 1.40018  22
  27  -1  -1 2.07866 1.37849  25
  27  -1  -1 2.54867 1.21290   5
  27  -1  -1 1.12108 1.21824  24
  27  -1  -1 0.64309 1.32007  15
  27  -1  -1 0.34920 1.35796  27
 -27  -1   1 1.50464 1.14565  30
  27  -1  -1 1.61023 1.22987  26
  27  -1  -1 1.46580 1.39747  29
 -27  -1   1 1.58049 1.10386  10
  27  -1  -1 2.45226 1.16820  23
  27   1  -1 2.43889 1.33516  22
  27   1  -1 2.64983 1.25578  26
  27   1  -1 1.54292 1.32947  27
 -27   1   1 1.90977 1.27024  30
  27   1  -1 2.93734 1.47739  29
  27   1  -1 0.90865 1.07571   5
  27   1  -1 1.62910 1.39943  15
 -27   1   1 1.36347 1.10753  10
  25  -1  -1 0.92566 1.16588   5
 -25  -1   1 -0.0252 0.98900  10
 -25  -1   1 -0.7576 1.09207  30
  25  -1  -1 0.01138 1.25241  29
  25  -1  -1 -0.3328 1.13883  23
  25  -1  -1 0.55603 1.29508  22
  25  -1  -1 0.10358 1.23993  25
  25  -1  -1 0.43389 1.30956  15
  25  -1  -1 0.64791 1.17207  26
  25  -1  -1 0.29346 1.13809  24
  25  -1  -1 0.16933 1.31646  27
 -25   1   1 0.72306 1.04311  10
  25   1  -1 0.23273 1.05576   5
  25   1  -1 0.62252 1.15928  26
  25   1  -1 1.03781 1.37081  29
  25   1  -1 0.68649 1.23236  22
  25   1  -1 -0.1167 1.43017  15
  25   1  -1 -0.2120 1.32634  27
 -25   1   1 -0.2652 1.20294  30
  23  -1  -1 0.76022 1.01445  26
  23  -1  -1 0.59037 1.11500   5
  23  -1  -1 0.28409 1.12010  25
  23  -1  -1 1.49852 1.04646  23
  23  -1  -1 0.55756 1.24712  15
  23  -1  -1 0.08141 1.13607  22
  23  -1  -1 0.62955 1.13098  29
 -23  -1   1 0.48749 1.05569  30
 -23  -1   1 0.34337 0.89362  10
  23  -1  -1 0.45908 0.99364  24
  23  -1  -1 -0.2384 1.13898  27
  23   1  -1 -0.3714 1.10511  27
 -23   1   1 0.30916 0.86193  10
  23   1  -1 0.28545 1.00769  26
  23   1  -1 0.20002 0.93581  23
  23   1  -1 -0.0830 1.08239  22
  23   1  -1 0.35752 0.98507  24
  23   1  -1 -0.6799 1.34314  15
  23   1  -1 0.63663 0.94883   5
 -23   1   1 1.11402 1.07516  30
  23   1  -1 0.97466 1.18132  29
  23   1  -1 0.66181 1.02930  25
  21  -1  -1 9.17621 1.41783  27
  21  -1  -1 8.82868 1.20870  24
 -21  -1   1 8.54425 1.26798  10
  21  -1  -1 9.91116 1.54793  25
 -21  -1   1 9.36726 1.44779  30
  21  -1  -1 10.2302 1.57121  29
  21  -1  -1 8.37041 1.08219  22
  21  -1  -1 9.41382 1.42344  26
  21  -1  -1 9.37177 1.22188  15
  21  -1  -1 9.18438 1.39198  23
  21  -1  -1 8.23905 1.02824   5
  21   1  -1 8.61246 1.37812  25
  21   1  -1 8.52568 1.21879  24
  21   1  -1 7.98868 1.06152  29
 -21   1   1 9.58736 1.25199  10
  21   1  -1 8.77088 1.25845  23
  21   1  -1 8.69198 1.40620  26
  21   1  -1 8.63683 1.02263  22
  21   1  -1 9.55010 1.46026  27
  21   1  -1 8.24504 1.25907  15
 -21   1   1 8.94528 0.97949  30
  21   1  -1 8.60266 1.35839   5
 -19  -1   1 41.1518 1.33171  30
  19  -1  -1 42.7060 1.70416  15
  19  -1  -1 43.9886 1.29868  23
  19  -1  -1 41.7277 1.37428   5
  19  -1  -1 41.4087 1.44424  25
  19  -1  -1 39.7394 1.39578  22
  19  -1  -1 42.6309 1.21644  24
  19  -1  -1 42.3839 1.32964  29
 -19  -1   1 41.2726 1.09213  10
  19  -1  -1 41.6035 1.22762  26
  19  -1  -1 42.9171 1.31024  27
  19   1  -1 43.6639 1.32950  26
  19   1  -1 46.4784 7.43142   4
  19   1  -1 42.2674 1.34559  27
 -19   1   1 42.6446 1.08230  10
  19   1  -1 43.3027 1.30631   5
  19   1  -1 41.0511 1.40809  29
  19   1  -1 43.3522 7.67657   2
  19   1  -1 43.4319 1.34456  22
 -19   1   1 41.0013 1.35279  30
  19   1  -1 40.5482 1.80126  15
 -17  -1   1 4.70130 0.62157  30
  17  -1  -1 4.82215 3.94277   4
  17  -1  -1 3.59919 3.66056  21
  17  -1  -1 4.97032 0.86960  15
 -17  -1   1 4.60646 3.27541  17
 -17  -1   1 7.81954 13.7499  32
  17  -1  -1 4.45602 0.69504   5
  17  -1  -1 7.56517 5.56561   2
  17  -1  -1 -2.2895 15.3271  36
  17   1  -1 4.34839 4.83115   2
 -17   1   1 10.1270 12.7427  32
  17   1  -1 5.38322 0.61002   1
  17   1  -1 4.33302 0.88008  15
  17   1  -1 4.56355 0.62265   5
 -17   1   1 4.95025 3.23906  17
 -17   1   1 5.84934 0.95106  30
  17   1  -1 1.23106 3.88571   4
  15  -1  -1 0.88538 2.83255   4
  15  -1  -1 0.37324 0.51810   5
 -15  -1   1 1.07218 2.60851  17
 -15  -1   1 5.01233 10.3391  32
  15  -1  -1 2.30474 4.25836   2
  15  -1  -1 1.99245 0.68495  15
 -15  -1   1 3.99400 9.66352  34
 -15  -1   1 0.39832 2.33354  19
  15  -1  -1 -1.4066 2.95066  21
  15  -1  -1 4.30552 13.2760  36
  15   1  -1 0.87324 0.48330   5
  15   1  -1 -0.5596 3.19134   4
  15   1  -1 1.37671 3.30010  21
  15   1  -1 17.9876 14.1283  36
 -15   1   1 -5.8617 9.55234  32
  15   1  -1 0.73257 0.70932  15
  15   1  -1 0.37649 3.72974   2
 -15   1   1 0.47327 2.48601  17
 -13  -1   1 18.5795 2.86458  19
 -13  -1   1 15.6429 2.73641  20
 -13  -1   1 10.1747 9.33559  32
  13  -1  -1 17.2814 4.36703   2
 -13  -1   1 11.5833 9.31698  34
 -13  -1   1 15.3054 2.64986  17
 -13  -1   1 6.18668 8.35913  35
  13  -1  -1 16.3612 12.9603  36
  13  -1  -1 16.0013 3.33442  21
 -13   1   1 26.9679 10.4033  34
  13   1  -1 10.0985 3.53159   2
 -13   1   1 15.2408 2.69720  17
  13   1  -1 21.0283 3.64447   4
  13   1  -1 22.6533 13.2760  36
 -13   1   1 16.0740 2.48708  19
  13   1  -1 18.6172 3.61293  21
 -13   1   1 18.7587 10.1308  32
 -13   1   1 20.7558 2.90896  20
 -13   1   1 18.1344 2.56698   4
 -13   1   1 13.8235 6.15254  31
 -13   1   1 15.0563 9.06501  35
 -13   1   1 16.6226 2.26761  16
 -11  -1   1 72.5319 13.7440  34
 -11  -1   1 77.1654 7.75697  31
  11  -1  -1 105.426 20.9735  36
  11  -1  -1 83.8722 3.05607  16
  11  -1  -1 75.4969 5.81493   2
  11  -1  -1 83.5893 5.04769  21
 -11  -1   1 82.9541 4.06029  19
  11  -1  -1 78.3594 9.74881  31
 -11  -1   1 65.6761 13.7024  32
 -11  -1   1 72.3579 3.90327  17
 -11  -1   1 65.0204 12.8735  35
 -11  -1   1 83.4173 4.03820  20
 -11  -1   1 80.3961 2.30158  16
 -11   1   1 86.3615 15.3037  32
  11   1  -1 57.0129 15.8945  36
  11   1  -1 80.8884 4.88144   4
 -11   1   1 70.3673 3.35820   4
 -11   1   1 82.7688 3.61229  19
  11   1  -1 76.9488 7.31741  31
 -11   1   1 80.2033 2.80160  16
 -11   1   1 90.3356 14.8236  35
 -11   1   1 94.6205 13.6169  34
  11   1  -1 72.9610 4.94933  21
 -11   1   1 79.7114 9.04948  31
  11   1  -1 75.5413 2.21965  16
 -11   1   1 70.8127 3.86019  17
 -11   1   1 77.4857 3.90022  20
  11   1  -1 75.3107 5.47210   2
   9  -1  -1 1.71024 1.75806  21
  -9  -1   1 1.93228 0.73265  16
  -9  -1   1 1.61162 1.30043  19
  -9  -1   1 1.17309 1.39873  17
  -9  -1   1 1.40024 1.38344  20
  -9  -1   1 -0.5445 4.42054  34
  -9  -1   1 0.17442 4.52729  35
  -9  -1   1 1.63688 5.21948  32
   9  -1  -1 4.16562 4.11975  34
   9  -1  -1 -1.9515 5.74740  36
   9  -1  -1 1.60140 2.10957   2
   9  -1  -1 1.88806 0.87804  16
   9  -1  -1 0.74799 0.92956  19
   9  -1  -1 1.60592 1.25998  20
  -9  -1   1 1.88277 2.69170  31
   9  -1  -1 0.23889 4.10048  35
   9  -1  -1 1.87688 3.12828  31
  -9   1   1 1.40589 0.93282  16
   9   1  -1 -3.7151 5.41753  36
   9   1  -1 2.50027 1.83635   4
   9   1  -1 1.59916 1.95797   2
   9   1  -1 0.20321 4.23627  34
  -9   1   1 0.21238 3.09031  31
   9   1  -1 1.25911 0.62143  16
   9   1  -1 0.67133 2.17418  31
   9   1  -1 -0.4550 1.65849  21
  -9   1   1 0.78100 4.86690  35
   9   1  -1 0.83152 1.12650  19
  -9   1   1 1.19480 1.34888  17
  -9   1   1 -2.0714 3.63467  34
   9   1  -1 5.22412 4.86289  35
  -9   1   1 1.61713 1.37130  20
  -9   1   1 0.87696 5.50909  32
  -9   1   1 0.89437 1.13595  19
   9   1  -1 1.13939 1.22770  20
  -9   1   1 1.75896 1.19018   4
   7  -1  -1 56.6954 6.43699  31
  -7  -1   1 59.9896 2.59356  20
   7  -1  -1 63.8386 12.6451  36
  -7  -1   1 58.8331 4.79088  31
   7  -1  -1 53.7979 6.88673  34
   7  -1  -1 58.6862 2.00751  16
  -7  -1   1 60.0425 1.43048  16
  -7  -1   1 49.5138 8.13840  35
   7  -1  -1 57.5619 2.38084  20
  -7  -1   1 62.3114 2.63146  17
   7  -1  -1 53.6519 3.12081  21
  -7  -1   1 61.9764 2.69162  19
   7  -1  -1 52.4810 7.76205  35
   7  -1  -1 59.7561 1.98716  19
  -7  -1   1 60.3971 8.91844  32
  -7  -1   1 71.0962 9.83085  34
   7   1  -1 54.2805 3.27682  33
   7   1  -1 55.8233 2.40454  20
   7   1  -1 59.6150 4.47296  31
  -7   1   1 57.8962 8.56077  32
   7   1  -1 50.5425 11.2999  36
   7   1  -1 58.3818 2.41434  19
   7   1  -1 61.3569 3.46469   2
  -7   1   1 65.9858 2.57687  20
  -7   1   1 63.7926 3.80413  33
   7   1  -1 60.7741 3.25172  33
   7   1  -1 65.9692 9.18345  35
  -7   1   1 49.2242 14.7525  36
  -7   1   1 63.2310 2.55331  17
  -7   1   1 59.5914 6.47726  31
   7   1  -1 63.9299 3.39902  21
  -7   1   1 66.5495 2.01226  16
  -7   1   1 64.3908 2.30855  19
   7   1  -1 58.5652 8.53915  34
   7   1  -1 56.5247 1.30044  16
  -7   1   1 51.8572 8.10924  35
  -7   1   1 56.5933 7.70377  34
  -7   1   1 51.6904 3.29297  21
  -7   1   1 64.5053 3.51454  33
  -5  -1   1 1.71803 0.80290  19
   5  -1  -1 1.32633 0.92683  21
   5  -1  -1 2.14189 3.82920  36
  -5  -1   1 0.66701 1.21770  31
   5  -1  -1 1.43329 1.89863  34
   5  -1  -1 1.70275 2.02463  31
   5  -1  -1 0.36641 1.00605   2
  -5  -1   1 1.04033 0.83380  21
  -5  -1   1 1.74250 0.44896  18
   5  -1  -1 1.29503 0.53198  19
   5  -1  -1 0.61255 1.29279  33
   5  -1  -1 1.39686 2.46019  35
  -5  -1   1 0.13696 3.31617  36
  -5  -1   1 1.67618 0.91263   2
   5  -1  -1 1.16014 0.57295  16
  -5  -1   1 1.22788 0.36196  16
  -5  -1   1 1.56291 0.75113  20
  -5  -1   1 1.32789 2.73968  32
  -5  -1   1 0.36605 2.42624  35
  -5  -1   1 2.13071 1.74160  33
   5  -1  -1 0.84490 0.64298  20
  -5  -1   1 2.21357 3.08566  34
  -5  -1   1 1.45691 0.80169  17
  -5   1   1 -0.6023 2.33041  35
  -5   1   1 1.44687 3.61041  36
  -5   1   1 1.48363 0.72893  17
  -5   1   1 0.97704 0.58798  16
   5   1  -1 -0.2686 1.16740  33
   5   1  -1 1.10066 0.36374  18
  -5   1   1 1.29335 0.58053  19
  -5   1   1 0.99114 0.38596  18
   5   1  -1 0.46410 0.94773  21
  -5   1   1 0.76969 0.68909  20
  -5   1   1 1.73289 1.05431   2
  -5   1   1 0.99085 0.66345  17
   5   1  -1 2.09476 0.75163  20
  -5   1   1 3.94339 2.28257  31
  -5   1   1 0.59038 1.42786  33
  -5   1   1 1.15781 2.06239  34
   5   1  -1 3.09959 4.25199  36
   5   1  -1 1.55854 1.09333  31
  -5   1   1 2.33306 2.83004  32
   5   1  -1 1.56029 2.62976  32
   5   1  -1 1.18200 0.98318   2
  -5   1   1 2.13461 0.90081  21
   5   1  -1 1.68400 0.72022  19
   5   1  -1 0.32615 2.37773  35
  -5   1   1 1.07508 2.77724  32
   5   1  -1 0.97993 0.30047  16
   5   1  -1 0.22368 2.51459  34
  -3  -1   1 4.55327 2.46726  36
   3  -1  -1 8.51721 2.12663  33
   3  -1  -1 8.61679 0.57583  19
   3  -1  -1 7.78387 0.84764  20
   3  -1  -1 8.13860 0.64681  18
   3  -1  -1 8.84543 0.98050  21
   3  -1  -1 9.16216 1.95083  34
  -3  -1   1 8.45610 2.17922  33
  -3  -1   1 7.43973 0.98590  19
   3  -1  -1 9.71379 3.29470  36
   3  -1  -1 6.75965 2.71175  32
  -3  -1   1 7.14281 3.00451  34
   3  -1  -1 9.33640 1.00382  17
  -3  -1   1 9.22484 0.90968  20
  -3  -1   1 8.64068 0.66035  18
   3  -1  -1 8.00648 2.59672  35
   3  -1  -1 7.65297 2.36775  31
   3  -1  -1 8.69336 0.85986  16
  -3  -1   1 5.17244 2.42528  35
  -3  -1   1 10.1410 3.11521  32
  -3   1   1 4.50765 2.33385  35
  -3   1   1 8.39241 0.80495  16
  -3   1   1 10.4965 2.71926  33
   3   1  -1 7.63218 1.20490   2
   3   1  -1 9.83285 1.44398  31
  -3   1   1 7.06883 2.70352  32
  -3   1   1 6.57210 0.84828  21
   3   1  -1 10.1833 3.71654  36
  -3   1   1 7.91973 0.60941  19
  -3   1   1 7.16971 1.19004   2
  -3   1   1 8.18884 0.86217  20
   3   1  -1 8.37986 1.36171  31
   3   1  -1 2.75743 2.05527  34
   3   1  -1 7.43410 0.95069  19
   3   1  -1 7.72511 2.67675  32
  -3   1   1 8.89359 0.94560  17
   3   1  -1 7.56234 0.41668  16
   3   1  -1 8.17691 0.84164  20
  -3   1   1 7.45143 0.75377  18
   3   1  -1 9.05372 0.65621  18
   3   1  -1 7.82033 0.46879  16
   3   1  -1 7.74306 1.03506  21
   3   1  -1 9.00047 2.80396  35
  -3   1   1 10.2551 2.52334  31
  -3   1   1 6.32446 1.71058  34
   3   1  -1 6.99703 1.97735  33
  -3   1   1 6.79048 2.83454  36
  -1  -1   1 197.426 7.49506  35
  -1  -1   1 197.410 7.42992  33
   1  -1  -1 206.889 7.92825  32
  -1  -1   1 194.065 6.74682  36
   1  -1  -1 190.432 5.81561  36
   1  -1  -1 208.582 8.40440  35
   1  -1  -1 149.387 2.55005   2
  -1  -1   1 192.059 1.71719  16
  -1  -1   1 181.441 8.45093  32
  -1  -1   1 162.936 1.79552  21
   1  -1  -1 196.121 2.24106  17
   1  -1  -1 190.590 1.69069  21
  -1  -1   1 185.970 2.45343  17
   1  -1  -1 191.076 2.32618  20
  -1  -1   1 190.030 5.59150  31
  -1  -1   1 190.998 2.03172  18
  -1  -1   1 198.507 3.15341   2
  -1  -1   1 179.611 2.06918  20
   1   1  -1 190.127 2.08184  18
  -1   1   1 173.892 8.51710  31
  -1   1   1 188.075 2.17898  18
   1   1  -1 181.426 1.94658  21
   1   1  -1 183.614 2.08134  20
  -1   1   1 191.208 8.15972  33
  -1   1   1 191.839 7.89476  31
  -1   1   1 159.734 2.37432  16
   1   1  -1 188.078 6.85308  36
  -1   1   1 197.213 2.38970  20
   1   1  -1 183.886 1.69372  16
  -1   1   1 173.329 1.61738  21
  -1   1   1 189.522 4.67164  34
  -1   1   1 171.507 2.69537   2
  -1   1   1 195.684 2.19181  17
  -1   1   1 186.205 1.28868  19
   1   1  -1 195.096 8.12464  34
   1   1  -1 198.120 5.75205  31
   1   1  -1 181.395 2.95598   2
   1   1  -1 183.576 7.32069  35
   1   1  -1 195.050 7.49791  33
   1   1  -1 195.908 8.70502  32
   1   1  -1 190.559 2.24119  19
  -1   1   1 187.863 2.50628  16
  -1   1   1 192.556 7.61186  32
   1   1  -1 197.814 8.00363  34
  -1   1   1 183.252 5.75807  36
  -1   1   1 213.276 8.68396  35
  -1  -1  -1 76.7749 6.02050  35
   1  -1   1 81.6594 4.94450  33
  -1  -1  -1 71.1014 1.16972   2
   1  -1   1 74.5129 1.46284  17
   1  -1   1 83.7572 5.29773  32
   1  -1   1 75.5944 1.39904  19
  -1  -1  -1 81.7260 5.50059  31
  -1  -1  -1 81.0410 5.55901  33
   1  -1   1 75.8098 4.52029  31
   1  -1   1 70.4738 1.31328  18
  -1  -1  -1 75.2797 1.53190  18
   1  -1   1 78.4963 5.12651  34
   1  -1   1 80.2511 4.52423  36
  -1  -1  -1 71.2361 1.31952  21
  -1  -1  -1 75.0739 4.90135  32
  -1  -1  -1 74.2354 1.42147  17
  -1  -1  -1 72.1682 1.54576  16
  -1  -1  -1 72.6879 1.70705  20
   1  -1   1 65.1847 2.12781   2
   1  -1   1 72.6782 1.25842  21
  -1  -1  -1 75.9826 4.76287  36
  -1   1  -1 65.8384 2.07519   2
  -1   1  -1 78.5504 4.30808  35
   1   1   1 65.6456 4.88510  33
  -1   1  -1 80.8256 4.81521  35
  -1   1  -1 76.4237 1.47180  17
  -1   1  -1 78.1173 5.13547  32
  -1   1  -1 75.2121 1.19069  20
  -1   1  -1 74.8365 1.24175  21
   1   1   1 82.5833 4.88045  36
   1   1   1 67.9220 1.33724  17
   1   1   1 69.0837 1.47294  16
   1   1   1 71.5442 1.15809   2
  -1   1  -1 80.0173 4.98799  31
   1   1   1 67.4137 1.43420  18
   1   1   1 78.8158 4.92659  32
   1   1   1 66.8962 4.88150  31
  -1   1  -1 78.7935 5.02105  33
  -1   1  -1 73.9619 1.43280  16
   1   1   1 71.1461 4.99335  34
   1   1   1 69.8062 1.30109  21
   1   1   1 66.7026 1.35786  19
  -1   1  -1 77.0800 4.41612  36
  -1   1  -1 82.7429 5.30756  34
  -1   1  -1 72.7772 1.35470  18
  -3  -1  -1 1.76218 0.67120  21
   3  -1   1 1.61544 1.82293  31
   3  -1   1 0.87464 1.61722  35
  -3  -1  -1 1.40281 0.56639  19
  -3  -1  -1 1.94748 2.65862  36
   3  -1   1 1.46342 0.38000  18
  -3  -1  -1 1.19794 0.63275  20
  -3  -1  -1 1.61704 0.47889  18
  -3  -1  -1 0.56682 2.19266  34
   3  -1   1 -0.5315 1.63538  32
   3  -1   1 1.75226 0.50990  20
   3  -1   1 1.84182 0.51135  16
   3  -1   1 1.20054 0.63152  21
   3  -1   1 1.70564 0.56243  17
  -3  -1  -1 0.60929 1.75921  31
  -3  -1  -1 1.54757 0.49507  17
   3  -1   1 1.10111 0.85698   2
   3  -1   1 2.24940 1.90249  34
  -3  -1  -1 2.19672 0.51776   2
   3  -1   1 0.56564 2.16765  36
   3  -1   1 0.62258 1.28848  33
  -3  -1  -1 1.43746 2.41768  35
  -3  -1  -1 1.83492 0.51458  16
   3  -1   1 1.37738 0.51282  19
  -3  -1  -1 0.00823 1.51170  32
  -3  -1  -1 1.30708 1.63684  33
   3   1   1 3.46246 3.10864  36
  -3   1  -1 3.16021 0.58139  20
  -3   1  -1 1.92974 0.81237   2
   3   1   1 3.03932 0.78907  21
  -3   1  -1 1.34196 0.57075  21
   3   1   1 2.08559 0.56659   2
  -3   1  -1 2.00502 0.45506  18
   3   1   1 1.66797 0.63067  20
   3   1   1 0.82146 0.53745  19
  -3   1  -1 1.78373 0.57858  16
  -3   1  -1 0.31279 1.92158  31
  -3   1  -1 1.03137 0.48928  17
  -3   1  -1 3.62665 2.55958  36
   3   1   1 -0.2246 1.96150  35
   3   1   1 1.06750 1.51412  33
   3   1   1 1.15052 1.73517  32
   3   1   1 1.51201 2.30999  34
  -3   1  -1 5.53147 2.57261  35
  -3   1  -1 1.33241 2.06706  34
   3   1   1 1.03088 0.42729  16
   3   1   1 1.69738 0.44532  17
  -3   1  -1 1.05752 0.52057  19
  -3   1  -1 3.05998 1.80296  33
  -3   1  -1 0.62676 1.93795  32
   3   1   1 1.56844 1.63904  31
   3   1   1 1.94248 0.44893  18
  -5  -1  -1 20.0679 4.28477  31
   5  -1   1 16.2530 1.23154  16
  -5  -1  -1 22.2644 4.02692  33
   5  -1   1 18.0522 0.94267  18
  -5  -1  -1 18.7226 5.25621  34
   5  -1   1 21.9757 4.42180  31
  -5  -1  -1 15.3760 1.45781   2
  -5  -1  -1 17.5040 1.22348  16
   5  -1   1 15.9975 4.97539  32
   5  -1   1 21.4127 2.03420  21
  -5  -1  -1 17.8993 4.55315  32
   5  -1   1 20.6697 1.64542  17
   5  -1   1 19.7120 4.46069  35
   5  -1   1 24.2865 5.21287  34
   5  -1   1 18.6244 3.38785  33
  -5  -1  -1 16.4588 1.55135  19
   5  -1   1 16.6279 1.34468  19
  -5  -1  -1 20.6910 1.70200  20
  -5  -1  -1 22.4003 6.04327  35
   5  -1   1 24.9429 7.62358  36
  -5  -1  -1 15.9837 1.31201  17
  -5  -1  -1 14.9297 1.79979  21
  -5  -1  -1 20.5043 6.77285  36
   5  -1   1 16.1190 1.36385  20
   5  -1   1 16.6990 2.11372   2
  -5   1  -1 23.7967 6.56264  36
  -5   1  -1 19.4981 3.42937  33
   5   1   1 16.4155 1.24935  17
   5   1   1 16.7663 1.49674  20
  -5   1  -1 18.8487 1.01191  18
  -5   1  -1 18.9488 4.41919  31
  -5   1  -1 15.7205 4.68794  32
   5   1   1 26.0732 5.94696  34
   5   1   1 15.7815 3.18731  33
   5   1   1 15.9978 1.94775  21
   5   1   1 14.2188 4.73020  35
  -5   1  -1 13.9535 4.33227  34
   5   1   1 18.0747 4.36005  32
  -5   1  -1 17.7373 1.43478  19
   5   1   1 16.6963 0.94836  18
   5   1   1 20.1936 6.81121  36
  -5   1  -1 17.2910 1.98662   2
  -5   1  -1 19.8801 1.36083  16
  -5   1  -1 23.8191 5.47334  35
  -5   1  -1 18.1982 1.50972  20
   5   1   1 16.8414 1.11204  16
   5   1   1 15.0823 3.55729  31
   5   1   1 16.6821 1.71439   2
  -5   1  -1 14.9924 1.69757  21
  -5   1  -1 18.2692 1.42633  17
   7  -1   1 19.6688 4.99715  31
   7  -1   1 18.2473 2.98423   2
   7  -1   1 19.3825 1.67528  19
  -7  -1  -1 19.2283 6.35179  34
  -7  -1  -1 21.6924 2.17715  20
   7  -1   1 19.2740 1.81937  20
  -7  -1  -1 19.1189 5.90803  32
   7  -1   1 19.0865 1.07491  18
  -7  -1  -1 20.8840 2.03069  19
   7  -1   1 18.9019 2.79519  21
  -7  -1  -1 19.5395 2.51581   2
   7  -1   1 16.3173 5.28253  35
   7  -1   1 17.9816 3.68249  33
  -7  -1  -1 24.2761 7.49111  35
  -7  -1  -1 20.1458 1.59603  16
   7  -1   1 19.7814 5.44539  34
   7  -1   1 18.7238 1.52627  16
  -7  -1  -1 18.1187 1.81089  17
  -7  -1  -1 22.8713 5.23784  31
   7  -1   1 13.6490 7.63601  36
   7   1   1 21.7485 2.75092  21
  -7   1  -1 35.0908 7.83797  35
   7   1   1 14.5090 3.56245  33
   7   1   1 19.4020 4.35207  31
   7   1   1 19.6405 1.05811  18
  -7   1  -1 20.9720 1.76851  16
  -7   1  -1 19.8905 1.12582  18
   7   1   1 17.6934 1.33063  16
   7   1   1 18.7982 3.59275  33
  -7   1  -1 18.2053 5.87132  34
  -7   1  -1 20.2014 6.10200  32
   7   1   1 18.9925 1.91364  19
   7   1   1 19.0669 1.17153  18
  -7   1  -1 23.0411 3.94693  33
   7   1   1 19.7226 6.07570  34
  -7   1  -1 20.0879 1.81239  19
   7   1   1 17.1795 8.80235  36
  -7   1  -1 20.1830 1.79809  17
  -7   1  -1 15.5747 4.71665  31
   7   1   1 17.7529 1.86239  20
   7   1   1 22.4059 2.42519   2
   7   1   1 15.3513 5.68379  35
  -7   1  -1 20.7541 1.98036  20
  -9  -1  -1 15.6280 2.41077  19
   9  -1   1 19.7801 7.06904  35
   9  -1   1 12.1281 1.09796  18
   9  -1   1 12.5523 1.98191  19
   9  -1   1 14.0653 2.08262  20
  -9  -1  -1 16.4119 1.83876  16
   9  -1   1 14.5525 1.87882   3
   9  -1   1 12.6945 2.99006   2
   9  -1   1 23.5761 11.8233  36
  -9  -1  -1 4.92490 5.99184  34
  -9  -1  -1 13.3117 5.04812  31
  -9  -1  -1 13.9232 6.35886  32
   9  -1   1 14.7614 2.64057  21
  -9  -1  -1 15.0370 2.49558  20
  -9  -1  -1 14.7911 2.23070  17
  -9  -1  -1 18.6360 7.82297  35
   9  -1   1 14.4343 3.71914  33
   9  -1   1 9.67460 5.44104  34
  -9   1  -1 14.0635 1.92857  20
  -9   1  -1 21.5629 8.09488  35
  -9   1  -1 13.5485 1.92162  16
   9   1   1 14.6550 1.49993  16
   9   1   1 10.5872 4.33085  31
   9   1   1 11.9560 2.42949   2
  -9   1  -1 14.5582 6.46500  32
  -9   1  -1 16.7661 2.31701  19
   9   1   1 14.4325 1.02405  18
  -9   1  -1 19.6237 3.82230  33
  -9   1  -1 14.3770 2.13689  17
  -9   1  -1 13.8491 1.10514  18
   9   1   1 13.0321 3.11696  33
   9   1   1 14.6467 2.49641  21
   9   1   1 11.1694 6.01017  34
   9   1   1 16.3278 1.27641  18
   9   1   1 12.3961 1.74476  19
  -9   1  -1 16.1949 6.50156  34
   9   1   1 10.9092 3.51558  33
  -9   1  -1 18.3499 5.89497  31
   9   1   1 14.9176 2.39548   4
   9   1   1 11.9545 1.78928  20
   9   1   1 8.43439 7.76509  36
   9   1   1 9.32326 5.99649  35
  11  -1   1 1.35977 2.84314   2
 -11  -1  -1 0.96185 1.69782  19
  11  -1   1 7.13643 11.0035  36
  11  -1   1 0.60456 2.26829  21
 -11  -1  -1 -0.4427 3.95698  31
 -11  -1  -1 -0.8233 6.73550  34
  11  -1   1 0.76941 1.33305   3
 -11  -1  -1 4.24892 7.03414  32
 -11  -1  -1 -1.3346 6.56595  35
 -11  -1  -1 -0.1716 1.54824  17
 -11  -1  -1 0.95652 1.80971  20
 -11  -1  -1 0.70397 1.14479  16
  11  -1   1 0.22193 1.74684   4
 -11   1  -1 1.06084 1.74450  20
  11   1   1 -0.2271 7.98563  36
  11   1   1 1.67401 2.55581  33
 -11   1  -1 1.15772 5.89590  34
 -11   1  -1 -2.8081 6.94094  35
 -11   1  -1 0.17607 6.50937  32
 -11   1  -1 0.88022 1.58621  19
  11   1   1 -0.3639 2.23727  21
  11   1   1 1.00918 2.09804   4
  11   1   1 -0.1025 2.27963   2
 -11   1  -1 -0.5078 1.23522  16
 -11   1  -1 5.57350 5.24770  31
 -11   1  -1 -0.2241 1.59133  17
 -13  -1  -1 7.18221 8.49044  34
  13  -1   1 4.68371 1.69284   3
 -13  -1  -1 5.11401 2.43998  20
 -13  -1  -1 -0.1454 8.18908  32
  13  -1   1 4.33245 11.9056  36
  13  -1   1 4.70535 2.78329  21
 -13  -1  -1 1.71226 9.65256  35
  13  -1   1 5.86370 2.63850   4
 -13  -1  -1 4.79279 2.23966  19
 -13  -1  -1 0.68062 5.13828  31
 -13  -1  -1 4.52038 1.55004  16
  13  -1   1 6.96296 3.82908   2
 -13  -1  -1 4.32064 2.19333  17
  13   1   1 5.51308 2.91777  21
 -13   1  -1 10.7197 10.1360  35
  13   1   1 6.61519 2.84253   4
  13   1   1 8.11322 3.42643   2
 -13   1  -1 6.83364 1.77266  16
 -13   1  -1 7.75608 2.47181  20
  13   1   1 13.5737 12.0475  36
 -13   1  -1 5.35977 2.16534  17
 -13   1  -1 7.02191 2.24487  19
 -13   1  -1 2.36157 8.73581  32
 -13   1  -1 6.69898 6.64404  31
 -13   1  -1 3.53003 8.09133  34
  15  -1   1 4.21929 0.59118   5
  15  -1   1 6.07429 0.72691  15
  15  -1   1 4.90120 3.40988  21
 -15  -1  -1 4.10847 2.67993  19
  15  -1   1 12.7421 15.3271  36
 -15  -1  -1 6.82165 2.69882  17
 -15  -1  -1 4.43939 0.56413  30
 -15  -1  -1 -1.9547 10.1296  32
  15  -1   1 4.06187 4.73260   2
 -15  -1  -1 2.26230 9.23175  34
 -15   1  -1 5.70115 10.2864  32
 -15   1  -1 7.64389 8.91404  34
  15   1   1 3.99423 3.42037   4
  15   1   1 4.79383 3.50710  21
 -15   1  -1 5.13754 2.63890  17
 -15   1  -1 6.15979 0.82050  30
  15   1   1 3.24543 4.09296   2
  15   1   1 4.34945 0.54521   5
  15   1   1 3.49898 12.9522  36
  15   1   1 5.11519 0.72934  15
 -15   1  -1 3.16038 2.65603  19
 -17  -1  -1 3.32847 13.0337  32
 -17  -1  -1 1.08324 0.63150  30
  17  -1   1 1.92461 5.54766   2
  17  -1   1 1.15803 0.80553  15
  17  -1   1 1.21751 0.69808   5
 -17  -1  -1 2.01109 3.09488  17
 -17  -1  -1 1.24851 0.49235  10
  17   1   1 1.96576 0.63613   5
  17   1   1 1.65510 0.86825  15
 -17   1  -1 3.57483 10.8063  32
  17   1   1 2.98754 3.93383   4
 -17   1  -1 1.44309 0.67467  10
 -17   1  -1 1.49343 0.60760  30
 -17   1  -1 1.07297 2.96763  17
  19  -1   1 1.60874 0.93636  15
 -19  -1  -1 1.50499 0.77075  30
  19  -1   1 1.31426 0.79541  23
  19  -1   1 1.72301 0.84941  25
  19  -1   1 1.90418 0.74068  28
 -19  -1  -1 1.35495 0.62622  10
  19  -1   1 1.23392 0.80573  29
  19  -1   1 0.98514 0.84286  27
  19  -1   1 1.95764 0.72387  24
  19  -1   1 1.07564 0.83830   5
  19  -1   1 1.40724 0.88997  22
  19  -1   1 1.50654 0.72416  26
 -19   1  -1 1.38243 0.78327  30
 -19   1  -1 1.23968 0.63921  10
  19   1   1 1.99957 0.81657  29
  19   1   1 1.32440 0.74422  26
  19   1   1 1.03031 0.73385  24
  19   1   1 2.07128 0.84903  27
  19   1   1 1.03362 0.75676   5
  19   1   1 1.50555 0.87135  22
  19   1   1 1.28257 1.00505  15
  21  -1   1 8.07301 1.33944  28
  21  -1   1 9.20178 0.96776  23
  21  -1   1 9.99542 1.54093   5
  21  -1   1 7.64579 0.99790  27
  21  -1   1 8.13365 0.90604  26
 -21  -1  -1 7.87684 1.25604  10
  21  -1   1 8.95268 1.37438  24
  21  -1   1 8.71797 1.02905  25
  21  -1   1 8.34118 1.17245  15
  21  -1   1 7.03852 1.09702  22
  21  -1   1 9.80926 1.50795  29
 -21  -1  -1 8.85055 1.43763  30
  21   1   1 8.76432 0.96351  24
  21   1   1 8.30230 1.05303  29
  21   1   1 7.47177 0.94374   5
  21   1   1 8.63568 1.32345  26
 -21   1  -1 10.3151 1.60601  30
  21   1   1 9.53807 1.45747  22
  21   1   1 8.21668 1.04059  27
 -21   1  -1 7.72256 1.16982  10
  21   1   1 6.64526 1.26199  15
  23  -1   1 1.25984 1.01844  28
  23  -1   1 1.56362 1.04050  24
 -23  -1  -1 1.52410 0.93997  10
  23  -1   1 1.82130 1.17577  27
  23  -1   1 1.87743 1.01858  26
  23  -1   1 2.34891 1.22026  22
 -23  -1  -1 1.22325 1.00255  30
  23  -1   1 1.39940 1.23571  15
  23  -1   1 1.88495 1.13840  29
  23  -1   1 2.48443 1.14394   5
  23  -1   1 1.38356 1.14439  25
  23   1   1 2.19869 1.18146  22
  23   1   1 2.12564 1.35602  15
  23   1   1 2.41001 0.99838  26
  23   1   1 2.52213 1.14560  29
  23   1   1 1.77479 0.97115  24
  23   1   1 2.33831 1.23056  27
 -23   1  -1 2.07580 0.93725  10
 -23   1  -1 2.49981 1.12430  30
  23   1   1 2.63972 1.05135   5
  25  -1   1 -0.3332 1.33702  27
  25  -1   1 -0.2538 1.22656   5
  25  -1   1 0.25172 1.26846  15
  25  -1   1 0.45649 1.11854  26
  25  -1   1 -0.1778 1.24600  29
 -25  -1  -1 0.98765 1.07514  30
  25  -1   1 0.84022 1.27291  22
 -25  -1  -1 -0.2270 1.04481  10
  25  -1   1 0.44896 1.24753  25
  25  -1   1 0.26218 1.14019  24
  25   1   1 -0.9990 1.36282  27
  25   1   1 -0.2854 1.08463  24
  25   1   1 0.65222 1.08014   5
  25   1   1 1.15433 1.39459  15
  25   1   1 -0.2496 1.24634  22
 -25   1  -1 0.41440 1.18876  30
 -25   1  -1 -0.1047 1.04070  10
  25   1   1 0.02723 1.26371  29
  25   1   1 -0.2943 1.09970  26
  27  -1   1 1.30118 1.24250  24
  27  -1   1 0.88569 1.30204  15
  27  -1   1 1.18530 1.33223  29
  27  -1   1 0.30334 1.17565  26
  27  -1   1 0.60182 1.42734  27
 -27  -1  -1 0.51895 1.05724  10
  27  -1   1 0.77697 1.19946   5
  27  -1   1 -0.0303 1.43356  22
  27   1   1 -0.0378 1.42855  27
 -27   1  -1 0.30011 1.08446  10
  27   1   1 0.46040 1.14228   5
  27   1   1 0.75733 1.34876  22
  27   1   1 1.68984 1.15221  24
 -27   1  -1 1.49013 1.23863  30
  27   1   1 1.39005 1.39070  29
  27   1   1 0.72164 1.15137  26
  27   1   1 -0.0912 1.40064  15
 -29  -1  -1 1.14805 1.07380  10
  29  -1   1 0.13493 1.24208  29
  29  -1   1 1.44205 1.22972  24
  29  -1   1 1.16908 1.22299  15
 -29  -1  -1 1.48483 1.29631  22
  29  -1   1 1.03139 1.36169  27
  29  -1   1 0.87711 1.15923   5
  29   1   1 2.24487 1.31689  29
  29   1   1 0.73198 1.23806  15
 -29   1  -1 0.78637 1.02294  10
  29   1   1 0.42102 1.35713  27
  29   1   1 0.98765 1.01897   5
  29   1   1 0.79739 1.06316  13
 -29   1  -1 1.51435 1.43164  22
  30  -2  -1 0.93403 1.33517  27
  30  -2  -1 1.15977 1.17227  26
  30  -2  -1 1.44472 1.06377   5
 -30  -2   1 0.60687 1.06456  10
  30  -2  -1 1.61468 1.12406  15
  30  -2  -1 1.28364 1.28799  29
  30  -2  -1 1.19907 1.24690  25
  30   2  -1 2.64117 1.29196  15
  30   2  -1 0.57444 0.86620   5
  30   2  -1 1.21172 1.12602  26
  30   2  -1 0.66218 1.31158  29
  30   2  -1 0.48414 1.25728  27
 -30   2   1 0.83881 0.95822  10
  28  -2  -1 2.28536 1.37246  22
 -28  -2   1 1.57076 1.08475  10
  28  -2  -1 2.78213 1.38144  27
  28  -2  -1 2.65235 1.25276  26
  28  -2  -1 2.74945 1.21621   5
  28  -2  -1 2.02125 1.23921  23
  28  -2  -1 3.72592 1.23829  24
  28  -2  -1 2.20623 1.41569  29
  28  -2  -1 3.78109 1.38787  25
  28  -2  -1 2.85196 1.23281  15
  28   2  -1 2.24342 1.36024  27
  28   2  -1 2.15039 1.03506   5
  28   2  -1 2.64913 1.48074  29
  28   2  -1 1.28228 1.41170  15
  28   2  -1 3.06380 1.27496  22
  28   2  -1 3.75710 1.24483  26
 -28   2   1 2.18442 1.04125  10
 -28   2   1 2.56826 1.31269  30
  26  -2  -1 -0.0862 1.37524  27
  26  -2  -1 0.40533 1.20917  24
  26  -2  -1 1.06610 1.31223  22
 -26  -2   1 0.21496 1.09562  30
  26  -2  -1 1.12657 1.28413  15
  26  -2  -1 0.29818 1.19818  23
  26  -2  -1 0.58703 1.35723  29
  26  -2  -1 -0.1828 1.19277  26
  26  -2  -1 0.56189 1.23052   5
 -26  -2   1 0.22823 1.08204  10
  26  -2  -1 0.13280 1.39394  25
  26   2  -1 1.30915 1.29718  22
  26   2  -1 -0.2698 0.98792   5
  26   2  -1 -0.0907 1.41058  15
 -26   2   1 1.08963 1.27963  30
  26   2  -1 1.06105 1.20643  26
  26   2  -1 0.83399 1.38118  29
 -26   2   1 0.55888 1.07113  10
  26   2  -1 1.38884 1.37902  27
  24  -2  -1 0.38232 1.25226  25
  24  -2  -1 0.27791 1.22196  27
  24  -2  -1 -0.6840 1.22385  15
  24  -2  -1 0.86555 1.11434  24
  24  -2  -1 0.98619 1.15299  23
  24  -2  -1 0.51830 1.24252  29
  24  -2  -1 0.47644 1.23448  22
  24  -2  -1 0.09318 1.10199  26
 -24  -2   1 -0.2127 0.99249  10
 -24  -2   1 -0.3011 1.01985  30
  24  -2  -1 0.22079 1.17528   5
 -24   2   1 0.35582 0.93603  10
  24   2  -1 0.41247 1.28806  27
  24   2  -1 0.23560 0.95346   5
  24   2  -1 -0.0325 1.29756  29
  24   2  -1 0.58594 1.15053  22
  24   2  -1 0.25722 1.09923  26
  24   2  -1 0.47288 1.43725  15
 -24   2   1 0.49509 1.17940  30
  22  -2  -1 2.13161 1.12570  25
  22  -2  -1 0.96297 1.05627  29
  22  -2  -1 0.99961 1.05486  27
  22  -2  -1 1.27767 0.98287  26
  22  -2  -1 0.95000 1.10016  22
  22  -2  -1 1.23274 1.04696   5
 -22  -2   1 1.28551 0.86855  10
  22  -2  -1 1.06889 0.94673  24
 -22  -2   1 0.66120 0.96080  30
  22  -2  -1 0.90944 1.02429  23
  22  -2  -1 0.11627 1.15069  15
  22   2  -1 0.64389 0.83586   5
 -22   2   1 1.33317 1.01758  30
  22   2  -1 2.04349 5.66474   4
  22   2  -1 0.83254 1.13338  29
  22   2  -1 0.70049 1.05128  27
  22   2  -1 1.06849 1.27050  15
  22   2  -1 0.86926 0.98673  26
 -22   2   1 0.74986 0.82903  10
  22   2  -1 0.95207 1.06077  22
 -20  -2   1 1.48982 0.80767  30
  20  -2  -1 1.41856 0.95876  22
  20  -2  -1 1.46372 0.90993   5
  20  -2  -1 0.97247 1.00020  15
  20  -2  -1 1.86523 0.78854  24
  20  -2  -1 1.57763 0.82154  28
 -20  -2   1 1.34511 0.71012  10
  20  -2  -1 1.26418 0.95580  25
  20  -2  -1 1.43066 0.84534  26
  20  -2  -1 0.89941 0.90549  29
  20  -2  -1 0.93971 0.86942  27
  20  -2  -1 1.51611 0.89134  23
  20   2  -1 1.50300 0.90287  22
  20   2  -1 -1.2629 4.85652   4
  20   2  -1 1.23068 0.82531  26
  20   2  -1 0.70893 0.72509   5
  20   2  -1 1.44529 1.13691  15
 -20   2   1 0.94709 0.70241  10
 -20   2   1 1.20182 0.80129  30
  20   2  -1 1.35966 0.98736  29
  20   2  -1 1.64853 0.92135  27
  20   2  -1 1.18950 0.86185  23
  18  -2  -1 0.53930 0.79758  22
  18  -2  -1 0.91441 0.74692  27
 -18  -2   1 0.38824 0.57106  10
 -18  -2   1 0.52613 0.66521  30
  18  -2  -1 0.47180 0.74254   5
  18  -2  -1 1.23381 6.03909   2
  18  -2  -1 0.70223 0.75589  29
  18  -2  -1 0.15918 0.88825  15
  18   2  -1 0.42594 0.60655   5
 -18   2   1 0.22245 0.58429  10
  18   2  -1 0.84407 0.73905  27
  18   2  -1 0.50925 0.82189  29
  18   2  -1 1.02147 0.95667  15
  18   2  -1 4.89392 4.90173   2
 -18   2   1 0.91310 0.63152  30
  18   2  -1 -1.0846 4.32980   4
  18   2  -1 0.76642 0.64633   1
  16  -2  -1 0.64909 3.15071  21
 -16  -2   1 0.30183 10.9426  32
 -16  -2   1 0.18485 0.52572  30
  16  -2  -1 2.87215 14.9259  36
  16  -2  -1 4.76996 5.09076   2
  16  -2  -1 0.12213 0.61495   5
  16  -2  -1 0.56872 0.74815  15
 -16  -2   1 0.71614 2.96663  17
  16   2  -1 1.79038 3.73996   4
 -16   2   1 0.78047 2.79550  17
  16   2  -1 0.18920 4.14674   2
  16   2  -1 0.45000 0.54061   1
 -16   2   1 0.52787 0.50848  30
  16   2  -1 -1.2845 3.17634  21
  16   2  -1 -2.6882 13.3864  36
  16   2  -1 0.36356 0.74886  15
 -16   2   1 -3.3736 9.86626  32
  16   2  -1 0.42941 0.49423   5
 -14  -2   1 5.52182 2.71971  17
  14  -2  -1 5.78474 4.21171   2
 -14  -2   1 5.84882 2.51693  19
 -14  -2   1 7.56511 9.99937  34
  14  -2  -1 5.26836 3.05644  21
  14  -2  -1 9.44224 11.5791  36
 -14  -2   1 -3.7019 9.54991  32
  14  -2  -1 6.02179 0.84384   5
  14   2  -1 7.48867 3.83697   2
 -14   2   1 3.01778 2.15416   4
 -14   2   1 -1.1918 8.45506  32
  14   2  -1 0.73213 11.6770  36
  14   2  -1 6.15018 3.32429   4
 -14   2   1 -0.3135 5.64639  31
 -14   2   1 1.96983 8.39639  34
 -14   2   1 1.75626 2.34822  17
  14   2  -1 3.72915 3.06863  21
  14   2  -1 5.86310 0.66454  15
 -14   2   1 5.62544 2.16959  19
 -14   2   1 5.53392 1.81998  16
  12  -2  -1 13.2673 2.95532  21
 -12  -2   1 15.2200 1.94548  16
 -12  -2   1 7.81067 9.69857  35
 -12  -2   1 6.64745 7.57397  34
 -12  -2   1 12.8234 2.54529  20
  12  -2  -1 13.1276 12.3499  36
 -12  -2   1 10.2638 9.74801  32
  12  -2  -1 14.2284 2.11404   3
  12  -2  -1 10.5629 3.65976   2
 -12  -2   1 13.1143 2.58143  17
 -12  -2   1 9.69170 2.29280  19
 -12  -2   1 15.2762 5.28315  31
 -12   2   1 21.5725 10.5505  32
  12   2  -1 14.1586 3.32353   2
 -12   2   1 13.5472 2.36795  17
 -12   2   1 14.3557 2.52493  20
  12   2  -1 14.0055 3.11936   4
 -12   2   1 13.6232 2.21647  19
  12   2  -1 22.0612 3.56191  21
 -12   2   1 9.96985 6.20766  31
  12   2  -1 13.9249 12.4823  36
 -12   2   1 15.9115 2.46150  16
 -12   2   1 13.5188 9.55207  35
 -12   2   1 15.5222 8.09144  34
 -12   2   1 12.5639 2.08162   4
  10  -2  -1 29.0603 4.82246   2
 -10  -2   1 30.2724 3.09837  19
 -10  -2   1 32.2873 1.65858  16
  10  -2  -1 28.7490 2.53482   3
 -10  -2   1 32.0280 3.15637  20
  10  -2  -1 34.4102 12.3136  36
 -10  -2   1 41.9193 11.1745  32
 -10  -2   1 22.0091 8.80175  34
  10  -2  -1 33.4264 3.68977  21
 -10  -2   1 33.9916 5.60978  31
 -10  -2   1 29.1084 9.66296  35
 -10  -2   1 32.0466 3.15756  17
  10   2  -1 33.2393 3.79369   4
  10   2  -1 20.6081 11.0549  36
 -10   2   1 33.2191 7.44078  31
 -10   2   1 29.0441 1.19506  18
 -10   2   1 31.9768 4.80099  33
 -10   2   1 27.0650 2.88250  17
  10   2  -1 27.5856 1.38385  16
  10   2  -1 27.0007 4.42924  31
  10   2  -1 34.6881 10.0197  34
 -10   2   1 35.2063 9.71448  35
  10   2  -1 29.0282 3.93540   2
 -10   2   1 32.1592 2.62068  19
  10   2  -1 27.1277 3.98326  33
  10   2  -1 25.5242 3.90828  33
 -10   2   1 29.1026 4.30913  33
 -10   2   1 30.7734 1.32167  18
 -10   2   1 29.6751 2.90333  20
  10   2  -1 27.2704 2.83074  19
 -10   2   1 24.7961 2.36455   4
 -10   2   1 37.1601 10.3584  32
  10   2  -1 28.4542 3.66893  21
  10   2  -1 25.7697 1.15466  18
 -10   2   1 28.3765 8.25994  34
  10   2  -1 28.9242 1.20979  18
 -10   2   1 30.5672 2.32589  16
   8  -2  -1 42.1704 7.18903  34
   8  -2  -1 37.7286 1.92268  19
   8  -2  -1 26.2313 7.16410  35
   8  -2  -1 40.5330 3.05961   3
  -8  -2   1 53.9162 10.3887  32
   8  -2  -1 39.7327 4.15817   2
   8  -2  -1 41.8448 7.82652  31
  -8  -2   1 37.6411 2.73266  17
   8  -2  -1 41.1137 1.55914  18
  -8  -2   1 46.3026 1.66844  16
  -8  -2   1 39.1297 2.71223  20
   8  -2  -1 40.4279 3.09332  21
   8  -2  -1 50.1495 12.0631  36
  -8  -2   1 29.7960 8.81859  34
   8  -2  -1 40.3579 2.23905  16
  -8  -2   1 43.4426 5.61087  31
  -8  -2   1 37.4902 2.83947  19
  -8  -2   1 31.5727 8.40176  35
   8  -2  -1 37.4499 5.52507  33
   8  -2  -1 38.7855 2.40230  20
  -8   2   1 41.2822 2.67833  17
  -8   2   1 40.6091 5.37811  33
   8   2  -1 40.1863 9.37578  34
   8   2  -1 32.0490 5.20331  33
   8   2  -1 36.1679 5.42379  33
   8   2  -1 38.9920 2.55840  19
   8   2  -1 47.6799 10.0515  35
   8   2  -1 36.2679 1.53134  18
  -8   2   1 43.1979 1.53705  18
   8   2  -1 35.1257 3.32696   2
   8   2  -1 38.2008 1.28438  16
   8   2  -1 36.3482 4.24406  31
  -8   2   1 34.2766 8.68548  35
  -8   2   1 41.8359 2.21075  19
   8   2  -1 38.8130 1.56278  18
  -8   2   1 41.0901 9.40008  32
  -8   2   1 33.3840 6.75737  31
   8   2  -1 35.6995 2.41727  20
   8   2  -1 41.1070 3.28100  21
   8   2  -1 42.6143 3.34099   4
   8   2  -1 27.4126 9.45269  36
  -8   2   1 41.6346 7.81076  34
  -8   2   1 39.9933 2.57883  20
  -8   2   1 42.4396 2.29609  16
   6  -2  -1 47.6308 9.69676  36
  -6  -2   1 56.5435 8.97539  32
   6  -2  -1 58.5805 2.28188  16
  -6  -2   1 60.2392 1.71450  16
  -6  -2   1 58.9418 2.71519  19
   6  -2  -1 57.0109 2.68682  21
   6  -2  -1 52.1179 6.35240  34
  -6  -2   1 56.7338 6.77493  33
  -6  -2   1 52.7897 2.85802  21
   6  -2  -1 58.7328 1.92189  18
   6  -2  -1 50.4800 7.07523  31
   6  -2  -1 60.1583 1.84580  19
   6  -2  -1 58.8394 3.89554   2
  -6  -2   1 64.8058 10.4066  34
  -6  -2   1 56.0201 2.60763  17
  -6  -2   1 42.2352 10.5866  36
   6  -2  -1 61.1344 2.77815  17
   6  -2  -1 61.0587 9.19509  32
   6  -2  -1 56.9895 2.31660  20
  -6  -2   1 57.9623 1.89124  18
  -6  -2   1 58.7878 2.62821  20
   6  -2  -1 48.1043 7.80415  35
   6  -2  -1 47.9649 6.51077  33
  -6  -2   1 56.4179 9.68229  35
  -6  -2   1 52.3977 5.58250  31
   6   2  -1 68.4095 3.33969   2
   6   2  -1 59.0108 2.98544  21
  -6   2   1 60.3689 2.28817  16
  -6   2   1 56.0569 10.8026  36
   6   2  -1 55.8645 1.86815  18
  -6   2   1 57.6642 2.44904  20
   6   2  -1 56.9918 2.53332  19
   6   2  -1 49.8535 4.46209  31
   6   2  -1 56.2225 1.35158  16
   6   2  -1 60.5820 11.8245  36
   6   2  -1 47.5781 9.14252  34
   6   2  -1 55.3996 2.42339  20
  -6   2   1 58.3969 1.80059  18
  -6   2   1 55.6597 6.34712  33
  -6   2   1 61.0603 8.50364  35
  -6   2   1 57.0160 7.02541  34
  -6   2   1 51.6744 2.69030  21
  -6   2   1 60.3061 1.97608  19
   6   2  -1 53.6980 6.58736  33
  -6   2   1 52.1522 6.99049  31
   6   2  -1 33.1045 7.16879  35
  -4  -2   1 18.8311 1.60100  21
   4  -2  -1 20.2623 1.37255  18
  -4  -2   1 20.9411 5.93773  34
  -4  -2   1 22.0181 5.06782  33
   4  -2  -1 19.5942 1.48044  16
  -4  -2   1 17.3382 5.52966  32
   4  -2  -1 18.2823 4.70365  33
  -4  -2   1 23.5230 2.12513   2
   4  -2  -1 16.4903 4.57681  35
   4  -2  -1 19.7761 2.41281   2
   4  -2  -1 24.2033 5.45254  36
  -4  -2   1 23.5344 1.71565  20
  -4  -2   1 15.9062 5.18112  35
   4  -2  -1 22.8905 1.72413  17
   4  -2  -1 19.9747 1.40720  21
  -4  -2   1 19.7566 1.68237  19
   4  -2  -1 18.7803 5.31256  32
  -4  -2   1 19.3269 6.02730  36
  -4  -2   1 21.3556 1.75338  17
   4  -2  -1 23.4955 1.07887  19
  -4  -2   1 21.8551 1.39722  18
   4  -2  -1 25.3285 3.93712  34
   4  -2  -1 24.1671 5.28190  31
  -4   2   1 18.7382 5.35514  36
   4   2  -1 19.7178 5.21592  34
  -4   2   1 18.4988 1.47358  21
   4   2  -1 20.6734 1.02591  16
   4   2  -1 24.1050 1.61588  20
  -4   2   1 21.4323 2.19553   2
   4   2  -1 19.6859 1.68448  19
  -4   2   1 20.2601 4.44534  31
   4   2  -1 21.8554 1.69892  21
   4   2  -1 21.8070 3.70468  31
   4   2  -1 22.1802 1.53887  17
  -4   2   1 24.1015 1.56734  20
   4   2  -1 18.8916 4.93043  35
  -4   2   1 19.1103 1.40231  18
   4   2  -1 20.6893 3.50480  31
   4   2  -1 20.7709 6.04180  36
  -4   2   1 18.7228 4.82978  35
  -4   2   1 24.2808 4.07957  34
   4   2  -1 22.2215 1.14446  16
  -4   2   1 17.5656 4.72594  33
  -4   2   1 24.0024 1.51965  16
   4   2  -1 22.2715 1.97343   2
  -4   2   1 26.5754 6.19457  32
   4   2  -1 19.4145 5.30161  32
   4   2  -1 19.8996 4.84293  33
   4   2  -1 19.9992 1.36672  18
  -4   2   1 22.9763 1.15643  19
   2  -2  -1 16.1018 1.28634  16
  -2  -2   1 12.4314 3.85283  35
  -2  -2   1 10.9572 3.58941  34
   2  -2  -1 18.0710 1.36957  20
   2  -2  -1 19.3374 1.79874   2
  -2  -2   1 17.4438 1.01549  16
   2  -2  -1 9.88796 3.32016  31
   2  -2  -1 16.8664 1.22413  18
   2  -2  -1 14.5590 4.10139  33
   2  -2  -1 17.2446 0.79685  21
  -2  -2   1 14.8153 1.08025  18
  -2  -2   1 13.8706 2.93353  31
  -2  -2   1 14.7046 3.97026  33
   2  -2  -1 15.6415 4.18027  32
  -2  -2   1 12.9270 4.25452  32
   2  -2  -1 13.3755 2.66550  34
  -2  -2   1 17.0115 1.56374   2
  -2  -2   1 15.4799 0.98532  21
  -2  -2   1 14.4924 1.24607  19
   2  -2  -1 18.2666 4.50775  35
   2  -2  -1 17.7563 2.68918  36
  -2  -2   1 17.0464 1.39141  20
  -2  -2   1 12.9471 3.26649  36
   2  -2  -1 17.0143 0.84056  19
   2  -2  -1 19.2592 1.41730  17
  -2   2   1 14.6035 1.29337  18
  -2   2   1 11.6439 3.55423  31
   2   2  -1 10.0851 2.69945  31
   2   2  -1 21.6065 1.64488   2
  -2   2   1 15.0896 0.84659  21
  -2   2   1 10.5108 3.58876  35
  -2   2   1 14.1233 2.88025  36
  -2   2   1 12.3899 3.54979  32
  -2   2   1 14.7599 2.78236  34
   2   2  -1 14.4603 1.18710  18
   2   2  -1 16.2852 1.31106  17
   2   2  -1 14.5507 1.04960  16
   2   2  -1 14.0513 1.21050  19
   2   2  -1 14.8341 4.32365  35
   2   2  -1 11.0277 3.85123  33
  -2   2   1 16.4104 1.19184  17
   2   2  -1 15.3041 1.05315  21
  -2   2   1 15.1506 0.81567  19
  -2   2   1 11.9922 4.29531  33
   2   2  -1 11.3489 4.02838  32
  -2   2   1 14.7763 1.71302   2
   2   2  -1 15.0848 1.22654  20
  -2   2   1 16.1920 1.35140  20
   2   2  -1 15.8905 3.60391  36
  -2   2   1 15.9786 1.31736  16
   2   2  -1 17.6408 4.38835  34
   0  -2  -1 1051.62 20.0933  34
   0  -2   1 1146.55 23.4612  34
   0  -2   1 1147.52 26.0697  32
   0  -2   1 1114.62 21.0189  31
   0  -2  -1 1002.97 7.22141  18
   0  -2  -1 1054.70 3.62430  21
   0  -2   1 1058.15 6.25353  19
   0  -2  -1 999.599 5.63019  19
   0  -2  -1 1092.60 23.9656  32
   0  -2   1 1054.04 23.9555  33
   0  -2  -1 1181.36 13.2882  36
   0  -2   1 965.011 8.87144   2
   0  -2   1 1035.35 6.25968  16
   0  -2   1 1092.60 14.3967  36
   0  -2   1 1095.69 22.8728  35
   0  -2  -1 1067.46 26.3729  33
   0  -2  -1 990.951 7.72921   2
   0  -2   1 1061.22 4.04070  21
   0  -2   1 1063.16 14.2104  36
   0  -2  -1 1144.25 26.6161  35
   0  -2   1 1024.10 6.31268  20
   0  -2  -1 1048.48 6.82216  17
   0  -2   1 1021.11 6.67076  18
   0  -2   1 1040.53 4.03745  21
   0  -2  -1 1020.08 7.20152  20
   0   2   1 1104.94 23.8218  32
   0   2  -1 997.711 6.81521  18
   0   2   1 1037.68 7.50267  16
   0   2  -1 1074.46 21.5232  31
   0   2   1 1013.70 7.27924  18
   0   2  -1 1047.18 22.6209  35
   0   2  -1 1046.16 6.50101  16
   0   2   1 1111.07 24.3147  31
   0   2   1 1009.09 26.0922  31
   0   2   1 1023.15 6.66475  17
   0   2   1 957.666 5.75778  19
   0   2   1 918.227 7.31858  16
   0   2   1 1015.78 20.9122  34
   0   2   1 958.661 8.11113   2
   0   2  -1 1025.68 6.98879  17
   0   2  -1 980.749 6.24159  20
   0   2   1 1109.97 26.1861  35
   0   2  -1 925.626 8.55231   2
   0   2  -1 1029.17 6.16676  19
   0   2  -1 1101.98 25.6417  33
   0   2   1 1084.66 26.5895  33
   0   2   1 1022.79 7.13068  20
   0   2  -1 1042.76 22.2692  34
   0   2  -1 1114.14 25.4774  32
   0   2   1 1112.50 12.8085  36
  -2  -2  -1 1251.80 27.8779  31
  -2  -2  -1 1256.53 28.2965  34
  -2  -2  -1 1079.71 6.50408  21
  -2  -2  -1 1114.03 7.44698  18
   2  -2   1 1105.63 24.5864  33
   2  -2   1 1045.24 11.1369   2
  -2  -2  -1 1137.97 7.64475   2
   2  -2   1 1098.50 7.52486  17
   2  -2   1 1156.04 6.01031  21
  -2  -2  -1 1122.21 7.62212  19
  -2  -2  -1 1109.72 8.53995  20
  -2  -2  -1 1046.38 7.48924  16
   2  -2   1 1046.79 6.70723  18
   2  -2   1 1203.11 21.6737  36
   2  -2   1 1198.75 26.7997  32
  -2  -2  -1 1134.23 29.8768  35
   2  -2   1 1181.43 6.71311  19
  -2  -2  -1 1169.52 23.7745  36
  -2  -2  -1 1155.69 27.2251  32
   2  -2   1 1322.14 24.9624  34
  -2  -2  -1 1125.14 26.3588  33
   2  -2   1 1209.86 23.9206  31
  -2  -2  -1 1097.97 7.60683  17
   2  -2   1 1132.94 7.09639  16
   2   2   1 1074.10 8.17889  20
  -2   2  -1 1209.40 26.2203  33
   2   2   1 1082.66 7.31933  17
   2   2   1 1190.74 30.4579  35
  -2   2  -1 1120.13 7.01299  18
   2   2   1 1225.70 27.0377  32
  -2   2  -1 1124.02 6.57032  19
  -2   2  -1 1191.36 24.6053  31
  -2   2  -1 1238.56 27.2719  32
  -2   2  -1 1250.54 24.3007  35
  -2   2  -1 1031.77 10.7865   2
  -2   2  -1 1134.25 5.43914  21
   2   2   1 1225.32 27.6066  33
   2   2   1 1085.72 25.1311  31
   2   2   1 1090.00 26.4007  34
   2   2   1 1128.09 6.76221  21
   2   2   1 980.066 7.00342  16
   2   2   1 990.524 7.18001  19
   2   2   1 1079.32 7.34060   2
   2   2   1 1106.52 7.39814  18
  -2   2  -1 1206.56 24.2649  34
  -2   2  -1 1128.79 6.55883  20
  -2   2  -1 1234.94 26.5369  35
   2   2   1 1205.66 25.1550  36
  -2   2  -1 1231.71 19.6996  36
  -2   2  -1 1081.13 7.36245  17
  -2   2  -1 1169.35 7.42323  20
   4  -2   1 8.40626 1.12856  16
   4  -2   1 9.14452 1.21180  20
  -4  -2  -1 9.53525 1.38803  17
   4  -2   1 9.32291 1.25241  21
  -4  -2  -1 7.42205 4.56604  35
   4  -2   1 13.7245 4.21210  34
  -4  -2  -1 9.84419 3.86027  31
  -4  -2  -1 6.94306 4.19136  32
  -4  -2  -1 14.2335 4.85768  34
   4  -2   1 9.76921 3.51482  35
  -4  -2  -1 8.93137 1.24462  16
   4  -2   1 8.27686 3.14200  31
  -4  -2  -1 8.97955 1.42519  21
   4  -2   1 6.31591 3.01147  33
   4  -2   1 10.6239 1.58418  17
  -4  -2  -1 11.5620 1.69048  20
  -4  -2  -1 13.0179 5.17610  36
   4  -2   1 9.41387 1.11784  19
   4  -2   1 9.44931 2.07374   2
   4  -2   1 9.50392 1.03435  18
   4  -2   1 11.5680 4.97692  32
  -4  -2  -1 10.4683 1.50938  19
   4  -2   1 14.6978 5.36227  36
  -4   2  -1 8.68820 1.37673  16
  -4   2  -1 10.4602 1.17879  18
   4   2   1 9.36698 1.12933  17
  -4   2  -1 6.88077 1.61631   2
   4   2   1 9.31814 1.28062   2
  -4   2  -1 8.02085 3.65548  35
   4   2   1 9.05992 1.20740  18
   4   2   1 6.00255 3.28572  33
  -4   2  -1 10.2024 1.30775  20
   4   2   1 11.1019 1.61098  21
   4   2   1 8.76925 1.20010  19
  -4   2  -1 9.77450 3.69108  36
   4   2   1 8.88725 1.07892  16
  -4   2  -1 7.77743 1.18307  21
  -4   2  -1 9.82020 1.23086  19
  -4   2  -1 6.31481 3.60179  31
   4   2   1 8.37959 1.13940  18
   4   2   1 9.17072 4.79528  35
   4   2   1 4.10418 2.74566  31
   4   2   1 12.3107 5.55198  36
   4   2   1 5.82526 3.30367  33
   4   2   1 7.11540 3.59691  32
  -4   2  -1 7.35875 3.36576  34
  -4   2  -1 6.11247 3.20890  33
   4   2   1 9.79161 1.51702  20
   4   2   1 8.31343 1.28330   2
   4   2   1 6.30118 3.83712  34
  -4   2  -1 7.84271 3.74038  32
  -4   2  -1 8.67707 1.23846  17
   6  -2   1 0.83193 0.90362  20
  -6  -2  -1 0.59432 0.81027  16
   6  -2   1 0.62259 1.79729   2
   6  -2   1 1.37706 1.32421  21
   6  -2   1 3.35452 2.86653  33
   6  -2   1 0.13499 0.75087  16
   6  -2   1 0.71781 0.62368  18
  -6  -2  -1 1.04522 3.04528  31
   6  -2   1 2.05652 3.84140  32
  -6  -2  -1 0.47380 1.12918  21
   6  -2   1 0.55808 1.05171  17
  -6  -2  -1 1.67613 4.12983  32
  -6  -2  -1 -1.0001 4.15186  36
  -6  -2  -1 1.11904 1.19960  20
  -6  -2  -1 1.38093 4.36893  35
  -6  -2  -1 0.94740 4.16364  34
   6  -2   1 -0.2886 3.05860  34
   6  -2   1 0.52698 0.81284  19
   6  -2   1 0.29099 3.39954  35
   6  -2   1 1.98194 5.21358  36
  -6  -2  -1 1.51166 1.03875  17
  -6  -2  -1 0.49283 1.01170  19
   6  -2   1 2.91313 3.34370  31
   6   2   1 0.53233 0.79177  17
   6   2   1 2.43624 3.79464  35
  -6   2  -1 0.16271 0.88449  19
  -6   2  -1 0.34690 3.48195  35
  -6   2  -1 0.68445 0.94450  16
  -6   2  -1 0.05652 0.92593  21
   6   2   1 3.83513 3.24335  33
   6   2   1 0.54563 0.66035  18
   6   2   1 1.19219 0.80391  18
  -6   2  -1 2.50075 3.79913  34
   6   2   1 0.92128 3.06217  32
   6   2   1 3.65493 1.21559   2
   6   2   1 1.40336 4.60935  36
  -6   2  -1 -1.3435 3.48618  36
   6   2   1 0.79293 0.98058   2
  -6   2  -1 -0.7339 2.53697  33
  -6   2  -1 -1.1613 3.14547  31
   6   2   1 0.29838 2.46260  31
   6   2   1 0.50981 1.00341  19
  -6   2  -1 0.88935 0.72897  18
   6   2   1 -0.3594 2.48396  33
  -6   2  -1 0.48117 0.97021  20
   6   2   1 -0.2162 1.19446  21
   6   2   1 0.68950 0.64610  16
   6   2   1 0.59139 1.03546  20
   6   2   1 2.14496 4.08764  34
  -8  -2  -1 160.740 16.3924  34
   8  -2   1 146.336 3.62425  19
  -8  -2  -1 140.639 3.96781  17
  -8  -2  -1 156.158 3.47292  16
   8  -2   1 148.159 4.04391   3
   8  -2   1 147.992 3.89367  20
   8  -2   1 150.938 19.5817  36
  -8  -2  -1 165.431 11.8010  31
   8  -2   1 146.218 10.9269  33
  -8  -2  -1 150.519 4.61728  20
   8  -2   1 150.045 14.1976  35
   8  -2   1 134.757 14.3743  32
   8  -2   1 155.958 5.28871  21
   8  -2   1 146.257 6.71484   2
  -8  -2  -1 144.254 13.7604  32
  -8  -2  -1 151.980 4.45577  19
   8  -2   1 153.894 13.2285  34
  -8  -2  -1 138.672 15.9895  35
   8  -2   1 145.489 3.03896  18
   8   2   1 150.926 5.24104  21
   8   2   1 122.800 14.2634  35
  -8   2  -1 146.431 13.5195  34
   8   2   1 141.101 2.99385  16
  -8   2  -1 153.877 3.86473  16
   8   2   1 156.353 5.22307   4
  -8   2  -1 166.492 13.3419  31
  -8   2  -1 150.423 3.92720  17
   8   2   1 137.986 9.65880  33
  -8   2  -1 151.515 13.5511  32
   8   2   1 135.745 2.67653  18
   8   2   1 152.517 5.05530   2
   8   2   1 139.434 14.8706  34
   8   2   1 152.797 3.27052  18
   8   2   1 137.019 4.22039  19
   8   2   1 139.972 10.4099  31
  -8   2  -1 153.532 14.8899  35
  -8   2  -1 152.907 3.93830  19
   8   2   1 133.149 4.06213  20
  -8   2  -1 146.689 9.73138  33
   8   2   1 141.460 11.0942  33
   8   2   1 149.711 18.8590  36
  -8   2  -1 156.281 2.79434  18
  -8   2  -1 147.010 4.09317  20
 -10  -2  -1 8.26257 7.93145  34
 -10  -2  -1 10.9984 8.12311  35
 -10  -2  -1 14.9907 2.35696  19
  10  -2   1 13.9081 2.05295   3
 -10  -2  -1 18.0551 6.24933  31
  10  -2   1 14.1880 1.57114  18
 -10  -2  -1 9.93180 7.66606  32
  10  -2   1 15.0797 3.70225   2
 -10  -2  -1 12.3751 2.34662  20
  10  -2   1 16.8449 11.3252  36
  10  -2   1 11.9390 4.90744  33
 -10  -2  -1 14.6266 2.05558  16
  10  -2   1 17.0155 2.87563  21
 -10  -2  -1 14.7254 2.16220  17
 -10   2  -1 7.11414 6.94679  35
  10   2   1 19.8993 11.1213  36
  10   2   1 12.4685 3.95733  33
 -10   2  -1 13.6904 2.05311  17
  10   2   1 12.5571 1.30824  18
  10   2   1 11.7830 5.03841  33
 -10   2  -1 9.02589 3.96125  33
  10   2   1 16.5055 1.80065  18
  10   2   1 14.3113 2.81938  21
  10   2   1 16.0369 2.75417   4
 -10   2  -1 15.6445 2.44365  16
 -10   2  -1 16.8680 2.52087  19
  10   2   1 15.0767 2.84553   2
 -10   2  -1 8.00797 6.32353  34
 -10   2  -1 11.8561 2.00321  20
  10   2   1 13.9692 1.67217  16
 -10   2  -1 16.2247 1.47522  18
 -10   2  -1 9.34446 5.99717  31
  10   2   1 9.85564 4.64419  31
  10   2   1 8.36236 6.75484  34
  10   2   1 15.6036 2.18492  19
 -10   2  -1 15.1647 8.24749  32
 -12  -2  -1 6.45065 1.53738  16
 -12  -2  -1 4.48203 2.12769  17
  12  -2   1 4.49890 2.67305  21
  12  -2   1 5.32158 1.86752   3
  12  -2   1 1.23733 10.9201  36
 -12  -2  -1 5.89115 2.43228  20
 -12  -2  -1 0.76680 7.03065  34
 -12  -2  -1 8.15488 8.23854  32
 -12  -2  -1 5.64027 2.27855  19
 -12  -2  -1 7.15404 9.01734  35
 -12  -2  -1 6.35717 5.25939  31
  12  -2   1 4.10174 3.85759   2
 -12   2  -1 4.32713 2.09107  19
  12   2   1 4.30948 2.61906  21
  12   2   1 3.40958 2.82764   2
 -12   2  -1 5.28184 1.84492  16
 -12   2  -1 7.12954 2.22821  20
 -12   2  -1 8.02140 8.26818  35
 -12   2  -1 8.03792 8.14830  32
  12   2   1 6.74474 9.31668  36
 -12   2  -1 3.09044 7.34092  34
 -12   2  -1 3.52877 6.12651  31
  12   2   1 4.22640 2.64391   4
 -12   2  -1 6.07074 2.04343  17
  14  -2   1 22.8578 15.3651  36
  14  -2   1 10.4195 2.43081   3
  14  -2   1 12.4280 4.89716   2
  14  -2   1 17.8739 3.80216  21
 -14  -2  -1 13.4959 3.07045  19
 -14  -2  -1 5.04679 9.98026  34
 -14  -2  -1 14.1944 2.96651  17
  14  -2   1 11.9766 0.90571   5
 -14  -2  -1 14.0807 11.1938  32
  14   2   1 19.2776 4.42871   2
  14   2   1 12.8412 3.60861  21
  14   2   1 10.4301 12.0263  36
 -14   2  -1 8.02342 9.28131  34
 -14   2  -1 14.3418 11.6013  32
  14   2   1 11.6806 3.47279   4
  14   2   1 14.4858 1.02896  15
 -14   2  -1 14.9696 2.42044  16
 -14   2  -1 16.6722 2.97352  19
 -14   2  -1 10.8481 2.67750  17
 -14   2  -1 7.68711 7.90352  31
  16  -2   1 0.20287 0.69878  15
  16  -2   1 -0.0117 0.61596   5
 -16  -2  -1 3.76151 12.4776  32
 -16  -2  -1 1.14513 0.57724  30
  16  -2   1 0.69626 5.01208   2
  16  -2   1 -1.7483 3.29047  21
 -16  -2  -1 -0.3354 2.75465  17
  16  -2   1 -1.9507 12.3319  36
 -16   2  -1 11.2727 13.1944  32
  16   2   1 1.13299 3.44605   4
  16   2   1 0.59442 0.76293  15
  16   2   1 -6.0164 14.2366  36
 -16   2  -1 -0.5854 2.69628  17
  16   2   1 -0.6220 3.40137  21
  16   2   1 0.65545 0.51442   5
 -16   2  -1 0.25185 0.54054  30
  16   2   1 0.84740 0.55203   1
 -18  -2  -1 9.58542 3.95603  17
  18  -2   1 12.8613 1.13512  29
  18  -2   1 12.4358 1.58681  25
  18  -2   1 13.1104 1.43008  15
 -18  -2  -1 3.20075 15.4785  32
  18  -2   1 11.9299 1.24354   5
  18  -2   1 12.9765 1.05275  24
 -18  -2  -1 12.6037 1.19425  30
  18  -2   1 10.8880 1.38145  22
  18  -2   1 19.5514 7.30053   2
 -18  -2  -1 12.8300 0.91393  10
  18  -2   1 12.1821 1.25150  27
  18   2   1 13.4598 1.22630  29
 -18   2  -1 12.1150 1.00727  10
  18   2   1 12.0583 1.04692   5
  18   2   1 12.1940 1.23952  27
  18   2   1 10.7534 4.87250   4
  18   2   1 13.1503 1.45802  15
 -18   2  -1 11.9175 1.21348  30
  20  -2   1 12.3789 1.52188   5
  20  -2   1 12.2642 1.50215  22
  20  -2   1 11.3968 1.19313  28
  20  -2   1 12.0898 1.38766  27
 -20  -2  -1 13.1933 1.37777  30
  20  -2   1 13.1489 1.33546  29
  20  -2   1 12.2896 1.33881  24
  20  -2   1 12.9361 1.56626  25
  20  -2   1 13.3742 1.02969  11
  20  -2   1 13.0994 1.42088  23
  20  -2   1 12.1484 1.23277  26
  20  -2   1 13.2348 1.59535  15
 -20  -2  -1 11.5747 1.10421  10
  20   2   1 12.7597 1.51498  22
  20   2   1 11.4174 1.27410  24
  20   2   1 13.3355 1.29669  26
  20   2   1 13.9587 1.45143  27
 -20   2  -1 11.2348 1.50110  30
  20   2   1 12.8721 1.26905   5
  20   2   1 12.9604 1.88232  15
  20   2   1 12.7001 1.57609  29
 -20   2  -1 12.0475 1.21468  10
 -22  -2  -1 2.13310 0.96678  30
  22  -2   1 2.44603 0.94296  26
  22  -2   1 2.27770 0.95796  24
  22  -2   1 2.03627 1.11753  15
  22  -2   1 2.98958 1.12394  27
  22  -2   1 1.90385 1.14260   5
  22  -2   1 2.03939 0.99917  28
  22  -2   1 2.37160 1.07183  29
  22  -2   1 2.12627 1.07307  25
  22  -2   1 2.63696 1.03616  23
  22  -2   1 2.30019 1.20128  22
 -22  -2  -1 3.47183 0.86077  10
 -22   2  -1 2.43438 0.85451  10
  22   2   1 2.02764 1.11434  29
  22   2   1 2.54575 0.91073   5
  22   2   1 2.04724 1.31986  15
  22   2   1 1.41137 1.11307  27
 -22   2  -1 2.33727 1.06473  30
  22   2   1 1.86706 0.95388  26
  22   2   1 2.30411 0.95600  24
  22   2   1 2.12449 1.05501  22
 -24  -2  -1 0.54176 0.98358  30
  24  -2   1 0.81096 1.26452  27
  24  -2   1 -0.6954 1.15117  24
  24  -2   1 -0.4381 1.25294  25
  24  -2   1 0.05532 1.12364  28
  24  -2   1 0.47309 1.18744   5
  24  -2   1 0.46421 1.22351  29
  24  -2   1 0.51268 1.19582  15
  24  -2   1 1.21169 1.08026  26
  24  -2   1 -0.0222 1.14543  23
 -24  -2  -1 0.07183 0.93681  10
  24  -2   1 0.99877 1.31224  22
  24   2   1 0.36531 1.00083   5
  24   2   1 -0.4263 1.34779  27
 -24   2  -1 -1.2051 1.16483  30
  24   2   1 0.71067 1.40353  15
  24   2   1 0.65589 1.24343  29
  24   2   1 0.10334 1.24112  22
  24   2   1 -0.3424 1.00890  24
 -24   2  -1 -0.1225 0.98243  10
  24   2   1 -0.2282 1.04695  26
  26  -2   1 1.30091 1.34633  25
  26  -2   1 1.48835 1.33952  29
  26  -2   1 0.38587 1.36675  22
  26  -2   1 0.85746 1.15879  26
  26  -2   1 0.68721 1.25809  15
 -26  -2  -1 1.75121 1.06972  10
  26  -2   1 0.96643 1.35832  27
  26  -2   1 1.27646 1.28042  24
  26  -2   1 1.72627 1.27858   5
 -26   2  -1 1.73167 1.07354  10
  26   2   1 1.35464 1.46036  15
  26   2   1 1.34441 1.39316  29
  26   2   1 1.70058 1.12476  26
 -26   2  -1 1.91123 1.29761  30
  26   2   1 0.97620 1.08209   5
  26   2   1 1.40271 1.10059  24
  26   2   1 0.85245 1.07529  13
  26   2   1 1.94145 1.41264  27
  26   2   1 3.07513 1.35524  22
 -28  -2  -1 -0.4140 1.10052  10
  28  -2   1 0.23556 1.30456  25
  28  -2   1 -0.0148 1.39905  27
  28  -2   1 0.82447 1.22091  26
  28  -2   1 -0.4373 1.27952  24
  28  -2   1 1.05401 1.31504  29
  28  -2   1 0.65611 1.22523  15
  28  -2   1 0.67642 1.19990   5
 -28  -2  -1 0.01498 1.21401  22
  28   2   1 -0.1496 1.36370  29
 -28   2  -1 -1.0202 1.51104  22
 -28   2  -1 0.33500 1.05310  10
  28   2   1 0.48637 1.41405  15
 -28   2  -1 -0.7445 1.24817  30
  28   2   1 -0.4675 1.03267  13
  28   2   1 -0.5687 1.41526  27
  28   2   1 -0.2760 0.99704   5
 -29  -3   1 0.25011 1.09748  10
  29  -3  -1 0.46849 1.12917   5
  29  -3  -1 0.21655 1.35333  27
  29  -3  -1 0.11891 1.19979  26
  29  -3  -1 -0.3470 1.37136  25
  29  -3  -1 0.95082 1.26376  24
  29  -3  -1 0.17682 1.28495  29
  29  -3  -1 0.28245 1.18030  23
  29   3  -1 0.53745 1.38740  29
 -29   3   1 0.36528 0.96956  10
 -29   3   1 0.02513 1.21459  30
  29   3  -1 0.53756 1.14547  26
  29   3  -1 -0.0934 1.35925  15
  29   3  -1 1.18776 1.31972  27
  27  -3  -1 0.40702 1.39026  29
  27  -3  -1 0.73430 1.28389  23
  27  -3  -1 0.37830 1.27685  26
  27  -3  -1 0.35867 1.40710  22
  27  -3  -1 -0.7040 1.20314  15
  27  -3  -1 0.43064 1.42079  25
  27  -3  -1 -0.2363 1.24816  24
  27  -3  -1 0.78690 1.20863   5
  27  -3  -1 -0.9292 1.37627  27
 -27  -3   1 0.44535 1.08723  10
 -27   3   1 0.73570 1.04049  10
  27   3  -1 0.23816 0.94516   5
 -27   3   1 0.26679 1.30461  30
  27   3  -1 0.72378 1.30896  22
  27   3  -1 0.20793 1.20641  26
  27   3  -1 0.23843 1.44719  15
  27   3  -1 -0.1854 1.44727  29
  27   3  -1 -0.2676 1.34216  27
  25  -3  -1 2.35622 1.24427   5
  25  -3  -1 2.45785 1.22643  23
  25  -3  -1 3.35649 1.28423  27
  25  -3  -1 2.39181 1.18648  26
  25  -3  -1 2.63822 1.43676  25
  25  -3  -1 3.11832 1.24952  24
  25  -3  -1 3.55338 1.23296  15
  25  -3  -1 1.93098 1.34847  29
 -25  -3   1 2.51373 1.03921  30
  25  -3  -1 4.29026 1.36007  22
 -25  -3   1 3.47605 1.06879  10
  25   3  -1 3.58886 1.25367  22
  25   3  -1 2.31594 1.38159  29
  25   3  -1 3.48210 1.46328  15
  25   3  -1 3.38009 0.95265   5
 -25   3   1 2.51572 1.24147  30
  25   3  -1 1.94238 1.18518  26
  25   3  -1 2.75277 1.39324  27
 -25   3   1 3.26709 0.98971  10
  23  -3  -1 1.09228 1.14778   5
  23  -3  -1 -0.1142 1.17961  15
  23  -3  -1 0.16020 1.24307  25
  23  -3  -1 -0.3308 1.06874  28
  23  -3  -1 0.32705 1.19565  27
 -23  -3   1 0.10943 0.93358  10
  23  -3  -1 0.57870 1.17547  29
  23  -3  -1 -0.6930 1.24261  22
  23  -3  -1 1.20811 1.13718  23
  23  -3  -1 0.27356 1.07290  24
  23  -3  -1 -0.6783 1.06677  26
 -23  -3   1 -0.1178 1.01893  30
  23   3  -1 -0.2386 1.10647  22
  23   3  -1 0.01126 1.21577  29
  23   3  -1 0.18987 1.14815  27
  23   3  -1 0.33001 6.13274   4
 -23   3   1 1.34690 1.13121  30
 -23   3   1 0.30473 0.86398  10
  23   3  -1 0.01049 1.38847  15
  23   3  -1 0.02133 1.00568  26
  23   3  -1 0.51706 0.84304   5
  21  -3  -1 2.77897 0.94863  24
  21  -3  -1 2.72903 1.12772  25
  21  -3  -1 2.79854 0.70468  11
  21  -3  -1 2.76347 1.03539  27
  21  -3  -1 1.71546 1.08886  22
 -21  -3   1 3.09362 0.89588  30
  21  -3  -1 2.49542 1.08334  15
  21  -3  -1 3.03386 0.94900  26
 -21  -3   1 3.58730 0.79001  10
  21  -3  -1 1.24561 1.01671   5
  21  -3  -1 2.06711 1.00035  23
  21  -3  -1 2.55870 0.93003  28
  21  -3  -1 2.46209 1.05179  29
  21   3  -1 2.29749 1.25273  15
  21   3  -1 1.95421 5.58577   4
  21   3  -1 2.91400 0.94220  26
  21   3  -1 2.57104 0.75598   5
  21   3  -1 2.09418 0.87184   1
 -21   3   1 2.51964 0.95512  30
 -21   3   1 2.59309 0.74395  10
  21   3  -1 3.80361 0.97379  22
  21   3  -1 3.12421 1.14571  29
  21   3  -1 3.24751 1.06141  27
  19  -3  -1 26.7757 1.56828  25
  19  -3  -1 25.0375 1.42896  27
  19  -3  -1 27.9167 1.59482  15
  19  -3  -1 25.0696 1.27118  26
 -19  -3   1 25.3490 1.28120  30
  19  -3  -1 26.8421 1.05817  11
  19  -3  -1 23.0469 1.40915  22
  19  -3  -1 24.0153 1.46213  29
  19  -3  -1 25.8745 1.26410  28
 -19  -3   1 25.6988 1.15047  10
  19  -3  -1 25.4347 1.24328  24
  19  -3  -1 26.5888 1.41171  23
  19  -3  -1 26.0491 1.40735   5
  19   3  -1 27.9395 1.07388   5
  19   3  -1 24.5032 1.25165  26
  19   3  -1 26.7140 6.43338   4
 -19   3   1 25.5025 1.14310  10
  19   3  -1 23.0616 1.38587  27
 -19   3   1 22.9703 1.24905  30
  19   3  -1 24.1775 1.52312  29
  19   3  -1 27.5330 1.25552   1
  19   3  -1 27.2937 1.37901  22
  19   3  -1 24.8441 1.80525  15
  17  -3  -1 1.93814 0.77469  15
 -17  -3   1 2.55765 0.64530  30
  17  -3  -1 -0.1166 5.99435   2
 -17  -3   1 1.04799 0.54953  10
  17  -3  -1 2.18609 0.72212   5
 -17  -3   1 0.59905 3.49922  17
  17  -3  -1 1.19552 3.29591  21
  17  -3  -1 3.17410 14.9431  36
 -17  -3   1 3.00231 15.1850  32
 -17   3   1 1.50163 0.57847  30
 -17   3   1 2.30239 3.23690  17
  17   3  -1 2.23970 0.52713   5
  17   3  -1 0.03767 4.58282   2
 -17   3   1 -2.6710 11.7274  32
  17   3  -1 1.70546 0.87523  15
  17   3  -1 -1.5254 4.13386   4
  17   3  -1 1.49613 0.64656   1
  15  -3  -1 0.40551 0.63364  15
  15  -3  -1 4.22496 11.7205  36
 -15  -3   1 0.48472 0.48953  30
 -15  -3   1 2.17243 12.6110  32
 -15  -3   1 -1.7831 10.3924  34
  15  -3  -1 0.50050 5.02363   2
  15  -3  -1 1.27088 2.86431  21
  15  -3  -1 0.48612 0.57961   5
 -15  -3   1 -0.8350 2.56162  19
 -15  -3   1 -0.4800 2.89285  17
  15   3  -1 0.78845 0.54322   1
 -15   3   1 -0.3261 2.55827  17
  15   3  -1 0.50555 0.43423   5
  15   3  -1 1.16553 3.15971  21
  15   3  -1 2.30189 13.0158  36
  15   3  -1 0.86444 0.70564  15
  15   3  -1 0.23305 3.82343   4
 -15   3   1 -0.3271 10.8953  32
  15   3  -1 1.67418 3.74566   2
 -13  -3   1 -3.7534 16.8330  35
 -13  -3   1 0.53793 7.81104  34
  13  -3  -1 0.96954 2.47390  21
 -13  -3   1 2.54229 2.94609  20
  13  -3  -1 0.30044 1.86887   3
  13  -3  -1 0.77840 4.22290   2
 -13  -3   1 0.66636 2.25959  19
  13  -3  -1 -5.3073 9.44051  36
 -13  -3   1 -9.4035 9.26091  32
 -13  -3   1 0.82153 2.46589  17
 -13   3   1 -0.9846 9.81867  32
 -13   3   1 -0.3079 1.68712  16
 -13   3   1 1.04070 7.08265  34
 -13   3   1 1.15686 5.78309  31
  13   3  -1 -1.0503 9.04697  36
 -13   3   1 -0.3188 2.18473  17
 -13   3   1 -0.6799 1.82696  19
  13   3  -1 -1.4138 3.02075   4
  13   3  -1 2.35910 2.77634  21
  13   3  -1 1.03990 0.55931  15
  13   3  -1 -0.1714 2.91506   2
 -13   3   1 0.25407 1.70788   4
  11  -3  -1 24.9388 2.88441   3
 -11  -3   1 28.6348 12.2057  34
  11  -3  -1 27.3662 11.7397  36
 -11  -3   1 28.4651 3.69664  20
 -11  -3   1 27.1105 3.69835  17
  11  -3  -1 29.8979 3.56824  21
 -11  -3   1 31.3097 12.0680  35
  11  -3  -1 29.0722 5.06236   2
 -11  -3   1 31.2309 3.55738  19
 -11  -3   1 27.5389 11.9243  32
  11   3  -1 31.2125 4.35008   4
 -11   3   1 31.3343 3.39939  20
 -11   3   1 29.1406 1.77396  18
 -11   3   1 25.1264 2.83792  16
  11   3  -1 27.7683 1.84229  18
  11   3  -1 15.4219 10.1141  36
 -11   3   1 30.0607 8.46242  31
 -11   3   1 29.0834 3.42459  17
 -11   3   1 23.7733 2.55946   4
  11   3  -1 21.7619 3.18398  21
 -11   3   1 26.8031 9.84758  35
 -11   3   1 28.6112 2.88193  19
 -11   3   1 32.9109 8.97007  34
 -11   3   1 22.7506 10.3052  32
 -11   3   1 28.2759 5.79853  33
  11   3  -1 23.9061 5.56069  33
  11   3  -1 23.5996 3.58162   2
  -9  -3   1 1.37398 1.69759  20
   9  -3  -1 3.22603 1.68720  21
   9  -3  -1 1.23040 2.60803   2
   9  -3  -1 -1.3925 6.63541  36
   9  -3  -1 2.16725 6.23414  32
   9  -3  -1 2.05198 0.97315  18
   9  -3  -1 1.41224 1.59499  17
  -9  -3   1 2.21604 1.78313  17
   9  -3  -1 2.54363 1.51206   3
  -9  -3   1 0.05346 6.70828  32
  -9  -3   1 -1.6830 5.99927  34
  -9  -3   1 2.34285 6.17293  35
   9  -3  -1 2.18838 3.98901  33
  -9  -3   1 2.61875 1.73729  19
   9   3  -1 -1.2136 5.55514  34
   9   3  -1 2.21150 3.87256  33
   9   3  -1 2.14484 1.54504  20
   9   3  -1 0.19621 2.77230  31
  -9   3   1 3.12807 1.29366  19
   9   3  -1 2.41079 1.95074   4
  -9   3   1 2.60445 3.74482  33
   9   3  -1 3.21920 1.01489  18
  -9   3   1 4.36455 4.82101  34
   9   3  -1 7.42087 8.17150  36
   9   3  -1 2.53104 1.07182  18
  -9   3   1 1.84370 6.59877  35
   9   3  -1 2.08810 2.03384   2
  -9   3   1 1.53669 1.00957  18
   9   3  -1 1.64015 1.85370  21
  -9   3   1 1.88718 4.76241  31
   9   3  -1 1.13630 1.45581  19
  -9   3   1 2.12725 1.34437   4
   9   3  -1 2.67193 0.75775  16
  -9   3   1 2.71982 1.42608  16
   9   3  -1 4.44820 4.40941  33
  -9   3   1 2.52330 1.59037  20
   9   3  -1 3.57409 5.96345  35
  -7  -3   1 10.4762 6.90386  34
  -7  -3   1 7.91764 1.79406  19
   7  -3  -1 6.36030 5.10633  35
   7  -3  -1 7.55163 1.21606  18
  -7  -3   1 4.20093 5.43807  35
  -7  -3   1 5.27765 1.58413  17
  -7  -3   1 7.28164 1.73585  20
   7  -3  -1 8.08011 4.13067  34
   7  -3  -1 5.25003 4.51130  33
   7  -3  -1 6.14102 1.45240  21
   7  -3  -1 8.51219 1.56411  20
  -7  -3   1 7.64314 1.20270  18
   7  -3  -1 5.33864 5.74139  32
   7  -3  -1 7.11573 2.47117   2
  -7  -3   1 6.06700 6.13617  32
   7  -3  -1 9.27916 1.87206  17
   7  -3  -1 6.40562 1.57319   3
   7  -3  -1 10.0371 1.42917  19
   7  -3  -1 4.13350 5.63732  36
  -7  -3   1 5.46248 4.47381  33
   7   3  -1 8.79454 1.40973  16
  -7   3   1 7.22571 1.19603  18
   7   3  -1 8.00748 1.12764  16
   7   3  -1 6.32751 5.89138  34
  -7   3   1 4.38573 4.00506  34
  -7   3   1 13.9936 6.99505  36
  -7   3   1 7.11273 1.42678  16
   7   3  -1 9.92737 1.38198  18
  -7   3   1 5.30381 4.35413  33
  -7   3   1 9.84292 5.24831  31
   7   3  -1 7.21846 3.42474  31
   7   3  -1 6.19033 1.42597  20
  -7   3   1 6.09533 5.32174  35
  -7   3   1 8.55235 1.62181  20
   7   3  -1 6.51857 1.85657   2
   7   3  -1 2.52275 5.81676  36
   7   3  -1 7.99531 1.75319  21
   7   3  -1 9.84189 2.10222   4
  -7   3   1 8.10725 1.52726  21
  -7   3   1 8.05549 1.24705  19
   7   3  -1 13.2397 5.59607  33
   7   3  -1 7.93200 3.42806  31
   7   3  -1 3.59004 5.31242  35
   7   3  -1 9.25751 1.71891  19
  -5  -3   1 145.321 4.10931  19
  -5  -3   1 168.718 13.2921  33
  -5  -3   1 174.356 15.8393  34
   5  -3  -1 164.899 14.4101  32
  -5  -3   1 150.412 4.92360   2
   5  -3  -1 147.891 9.46591  34
   5  -3  -1 149.340 3.26729  21
  -5  -3   1 156.210 4.24971  20
   5  -3  -1 145.377 4.03371   3
  -5  -3   1 151.902 3.59969  18
  -5  -3   1 149.009 14.2654  35
   5  -3  -1 157.323 2.73661  19
  -5  -3   1 126.908 13.5259  36
   5  -3  -1 143.579 3.64141  18
   5  -3  -1 144.958 12.9636  33
  -5  -3   1 181.392 15.6757  32
   5  -3  -1 154.176 4.10824  17
   5  -3  -1 160.833 3.97680  16
   5  -3  -1 156.245 11.8325  36
   5  -3  -1 142.789 12.0750  31
   5  -3  -1 146.691 5.73255   2
  -5  -3   1 139.691 3.89767  21
  -5   3   1 154.212 4.10440  20
   5   3  -1 130.439 13.2056  36
   5   3  -1 143.228 2.97591  16
  -5   3   1 148.512 2.84276  19
  -5   3   1 131.766 3.24258  21
  -5   3   1 177.016 13.0148  31
   5   3  -1 128.365 9.25432  31
   5   3  -1 144.191 13.2762  35
   5   3  -1 139.867 3.91802  19
  -5   3   1 154.125 3.65951  20
   5   3  -1 164.486 14.6375  34
   5   3  -1 127.763 3.45307  18
   5   3  -1 142.139 3.80402  21
  -5   3   1 152.144 12.6161  36
   5   3  -1 137.341 2.79176  16
  -5   3   1 153.035 14.0071  35
   5   3  -1 132.231 3.69556  20
  -5   3   1 146.708 3.68172  16
  -5   3   1 145.142 3.54782  18
   5   3  -1 140.229 9.32089  31
  -5   3   1 152.554 10.3741  34
   5   3  -1 145.895 12.7917  33
  -5   3   1 152.936 12.8917  33
  -5   3   1 153.271 13.4147  35
  -3  -3   1 7.47843 1.17352  21
  -3  -3   1 10.3640 4.72554  33
   3  -3  -1 6.62117 2.54235  36
   3  -3  -1 14.7869 5.34004  35
   3  -3  -1 3.03067 4.47263  32
  -3  -3   1 11.9865 5.55575  32
  -3  -3   1 10.6752 1.48393  20
   3  -3  -1 9.87541 0.90116  21
   3  -3  -1 9.19312 1.32817  18
  -3  -3   1 6.83743 4.40452  35
  -3  -3   1 7.94319 1.31447  18
  -3  -3   1 7.51116 3.87924  36
   3  -3  -1 11.0360 1.10084  19
  -3  -3   1 7.71973 1.43827  17
   3  -3  -1 9.07341 1.39675  17
   3  -3  -1 10.9495 1.72541  20
  -3  -3   1 8.52242 1.65761   2
  -3  -3   1 10.5224 4.69819  34
   3  -3  -1 6.99259 4.29783  33
   3  -3  -1 10.6766 3.40088  34
  -3  -3   1 7.95733 1.24677  19
   3  -3  -1 9.46379 2.02780   2
   3  -3  -1 7.20209 1.17016  16
   3  -3  -1 5.02950 3.54730  31
  -3   3   1 9.16043 1.10236  19
  -3   3   1 7.89310 1.27404  16
  -3   3   1 10.2143 1.41915  17
  -3   3   1 6.76192 4.66115  33
   3   3  -1 9.95132 4.77795  34
   3   3  -1 8.77681 4.93200  33
   3   3  -1 7.85463 3.69044  31
   3   3  -1 11.3873 4.15184  31
  -3   3   1 9.35050 1.02499  21
  -3   3   1 10.8262 4.43079  32
  -3   3   1 9.97436 3.46917  34
   3   3  -1 7.84839 3.86101  36
   3   3  -1 7.75832 4.39744  32
   3   3  -1 8.97777 1.25079  16
   3   3  -1 7.48783 1.40165   2
   3   3  -1 8.90945 4.29783  35
  -3   3   1 11.0153 3.50508  36
   3   3  -1 8.85330 1.30849  21
  -3   3   1 10.0018 2.14781   2
   3   3  -1 9.24635 1.33315  19
  -3   3   1 12.9454 5.34698  35
  -3   3   1 7.48596 1.26119  18
   3   3  -1 7.04335 1.23793  18
   3   3  -1 8.30873 1.25143  20
   3   3  -1 10.0721 1.38049  16
   3   3  -1 9.70832 1.37121  17
  -3   3   1 9.94074 4.38672  31
   1  -3  -1 24.5817 6.26355  35
  -1  -3   1 18.1883 5.38598  33
   1  -3  -1 28.2408 1.90235  18
  -1  -3   1 28.4397 1.04630  21
   1  -3  -1 29.6918 1.92843  17
  -1  -3   1 29.1803 2.08195  17
  -1  -3   1 29.3786 1.82490  20
   1  -3  -1 33.9595 6.49451  31
  -1  -3   1 32.1323 5.19754  31
  -1  -3   1 28.9153 1.64263  16
  -1  -3   1 28.1052 2.41721   2
   1  -3  -1 28.5490 1.87260  16
  -1  -3   1 30.9467 3.84592  36
  -1  -3   1 23.8849 6.01664  35
  -1  -3   1 26.7598 1.70865  18
   1  -3  -1 33.5767 6.96707  32
  -1  -3   1 23.3782 6.47292  32
   1  -3  -1 22.7057 2.34628   2
   1  -3  -1 28.6690 6.87114  33
   1  -3  -1 28.9802 1.90542  20
  -1   3   1 29.5773 1.52782  19
  -1   3   1 30.7974 1.70648  36
   1   3  -1 25.1124 5.21867  31
   1   3  -1 25.8069 6.73956  33
   1   3  -1 27.4235 1.84858  17
  -1   3   1 29.5185 6.32995  31
   1   3  -1 24.0942 5.93438  32
   1   3  -1 31.8005 1.83130  19
   1   3  -1 28.6297 1.04411  21
  -1   3   1 28.3031 2.03410  18
  -1   3   1 29.0946 1.40808  19
   1   3  -1 28.5665 3.65277  36
  -1   3   1 27.5769 5.18157  34
  -1   3   1 25.9262 2.28801   2
   1   3  -1 28.0266 1.80660  20
  -1   3   1 32.9431 7.14350  35
   1   3  -1 28.9326 2.04434   2
  -1   3   1 33.3640 5.38629  34
   1   3  -1 29.6361 1.71996  16
  -1   3   1 28.5331 7.60729  33
  -1   3   1 25.7557 1.83925  16
   1   3  -1 31.1837 1.78923  19
  -1   3   1 29.8083 1.76315  17
   1   3  -1 43.2929 6.64922  34
   1   3  -1 26.8235 1.99107  18
   1   3  -1 37.5822 7.31935  34
  -1   3   1 29.9258 1.86041  20
  -1   3   1 28.5906 6.17371  32
   1   3  -1 27.9300 6.22211  35
   1  -3   1 18.5825 1.57758  20
  -1  -3  -1 20.1015 1.76952  17
   1  -3   1 10.9651 4.36857  33
   1  -3   1 19.0504 1.48169  19
   1  -3   1 21.0087 1.55756  18
  -1  -3  -1 10.7816 4.79425  35
   1  -3   1 19.0898 1.81298  17
  -1  -3  -1 17.4922 6.07453  33
   1  -3   1 19.8358 0.88297  21
  -1  -3  -1 18.2089 3.06157  36
   1  -3   1 15.3440 2.66326  36
  -1  -3  -1 17.4214 1.65988  18
  -1  -3  -1 15.3756 5.43337  32
   1  -3   1 9.24989 4.05343  35
   1  -3   1 15.0502 5.30367  32
  -1  -3  -1 20.4175 0.94809  21
   1  -3   1 19.1466 4.62954  31
   1  -3   1 20.7887 5.28681  34
  -1  -3  -1 17.7934 1.88944  20
  -1  -3  -1 20.3233 1.86095   2
   1   3   1 19.8138 1.76304  16
  -1   3  -1 18.5142 1.51957  20
  -1   3  -1 19.4008 6.19817  33
   1   3   1 15.3768 1.46111  17
   1   3   1 18.5467 5.34327  31
   1   3   1 17.9767 5.00459  34
   1   3   1 19.2311 1.56453  19
  -1   3  -1 19.4785 5.52663  32
  -1   3  -1 13.6172 4.28700  34
   1   3   1 18.4253 5.90963  33
  -1   3  -1 17.9598 2.54206  36
   1   3   1 18.4490 1.05629  21
   1   3   1 14.4297 4.57639  32
  -1   3  -1 19.0628 1.64063  17
  -1   3  -1 19.8376 1.45872  19
   1   3   1 17.4820 1.64246  16
   1   3   1 15.4817 5.41844  35
   1   3   1 10.7908 4.48114  31
  -1   3  -1 18.1002 1.97479   2
   1   3   1 20.1153 1.75038   2
   1   3   1 17.5412 1.71488  20
  -1   3  -1 19.8587 0.75047  21
  -1   3  -1 11.0385 3.95898  35
   1   3   1 17.9358 1.84197  18
   1   3   1 19.9945 3.81874  36
  -1   3  -1 14.2239 4.46757  31
  -1   3  -1 17.9816 1.79794  18
  -3  -3  -1 67.6378 2.66504  16
  -3  -3  -1 55.8305 9.04468  32
   3  -3   1 67.6280 2.39164  16
   3  -3   1 71.9479 2.14957  21
   3  -3   1 71.8872 7.82688  36
   3  -3   1 72.8346 2.25757  19
   3  -3   1 89.0147 9.60358  33
  -3  -3  -1 60.3736 9.10873  34
   3  -3   1 62.6494 7.59458  34
  -3  -3  -1 64.3733 10.0623  35
  -3  -3  -1 72.1607 3.14589  20
   3  -3   1 65.5892 8.97759  32
  -3  -3  -1 74.4904 9.21314  31
  -3  -3  -1 68.6443 2.62402  18
   3  -3   1 78.1358 8.15156  31
  -3  -3  -1 71.8957 2.84232   2
   3  -3   1 69.5360 2.73503  17
  -3  -3  -1 62.1523 7.78154  36
  -3  -3  -1 69.0261 2.87272  17
  -3  -3  -1 56.6896 8.66430  33
   3  -3   1 82.2948 2.58894  18
  -3  -3  -1 69.0286 2.23340  21
  -3  -3  -1 72.3493 2.69996  19
   3   3   1 55.4792 8.31818  32
  -3   3  -1 70.6788 8.47668  31
  -3   3  -1 65.5578 2.59372  16
   3   3   1 62.1093 2.48710  17
   3   3   1 61.7927 9.43073  35
  -3   3  -1 64.6075 8.42503  35
   3   3   1 55.1089 8.75917  34
  -3   3  -1 73.5136 9.00611  33
   3   3   1 84.2704 9.21449  36
   3   3   1 105.714 11.0582  33
   3   3   1 64.9249 8.05650  31
   3   3   1 64.0838 2.56025   2
   3   3   1 58.6087 2.31413  16
   3   3   1 68.2502 2.41888  21
   3   3   1 62.5440 2.78397  20
  -3   3  -1 61.9873 2.45356  17
  -3   3  -1 69.7072 1.72456  21
   3   3   1 66.2191 2.63408  19
  -3   3  -1 72.8416 8.34836  34
  -3   3  -1 66.0975 2.32207  20
  -3   3  -1 63.5582 8.90297  32
  -3   3  -1 70.1664 2.60659  20
  -3   3  -1 69.7928 2.54359  18
  -3   3  -1 71.2973 8.45133  35
  -3   3  -1 69.0543 2.25320  19
  -3   3  -1 71.7162 6.05958  36
   5  -3   1 13.0237 1.55049  19
   5  -3   1 12.6318 2.79980   2
  -5  -3  -1 14.5150 6.59254  32
  -5  -3  -1 12.2818 1.88950  21
   5  -3   1 8.79157 1.51009  17
  -5  -3  -1 12.3115 6.03662  36
  -5  -3  -1 10.3563 1.55963  19
   5  -3   1 13.0314 4.96094  34
  -5  -3  -1 1.73408 5.12473  35
  -5  -3  -1 5.06927 4.92364  34
  -5  -3  -1 15.4195 5.58218  31
   5  -3   1 8.80357 5.61681  32
   5  -3   1 12.0145 5.91355  36
  -5  -3  -1 11.9193 1.87778  20
  -5  -3  -1 15.0539 1.82418  16
   5  -3   1 12.6728 2.03672   3
   5  -3   1 12.6059 1.96925  21
   5   3   1 10.4125 1.56112  20
   5   3   1 9.67503 1.45993  19
   5   3   1 11.4103 1.83266   2
   5   3   1 16.5151 6.31848  33
  -5   3  -1 11.2270 5.08175  31
  -5   3  -1 9.49849 4.69702  34
   5   3   1 9.21117 5.45736  35
   5   3   1 8.45335 5.09368  34
  -5   3  -1 13.9542 1.68073  19
  -5   3  -1 13.1207 1.95617  16
  -5   3  -1 13.3824 1.73092  18
   5   3   1 11.9278 1.44258  16
  -5   3  -1 12.8888 5.37093  35
   5   3   1 4.52153 4.93113  36
   5   3   1 8.48588 4.06408  31
   5   3   1 13.6315 1.88406  18
  -5   3  -1 8.81849 4.76762  35
  -5   3  -1 11.9217 1.94050  20
  -5   3  -1 12.1877 4.71644  36
  -5   3  -1 9.34506 4.44863  33
  -5   3  -1 10.8884 1.45116  21
  -5   3  -1 12.0395 1.70468  20
   5   3   1 10.7783 1.60280  21
   5   3   1 12.9875 1.88149   2
  -7  -3  -1 31.7042 7.55783  31
   7  -3   1 32.7166 2.77591  17
   7  -3   1 25.5490 7.74882  32
   7  -3   1 32.1254 10.1182  36
   7  -3   1 32.8817 2.87087   3
   7  -3   1 29.3818 7.13126  34
   7  -3   1 31.6914 2.39730  20
   7  -3   1 34.5737 4.27450   2
   7  -3   1 21.3442 6.50018  35
  -7  -3  -1 17.3600 7.55070  34
  -7  -3  -1 27.8286 9.00306  35
  -7  -3  -1 33.3652 9.48355  32
  -7  -3  -1 30.8708 2.95209  20
   7  -3   1 32.9860 2.17324  19
  -7  -3  -1 30.6183 2.71041  17
  -7  -3  -1 32.5098 2.89343  19
   7  -3   1 33.4168 3.01176  21
  -7  -3  -1 30.8966 2.20958  16
   7   3   1 29.8563 8.62880  34
   7   3   1 32.6923 3.05432  21
  -7   3  -1 27.8407 8.43526  35
  -7   3  -1 31.4939 2.57525  20
   7   3   1 27.7719 2.64118  20
   7   3   1 35.4697 3.30547   4
   7   3   1 26.3001 7.60270  33
  -7   3  -1 33.4582 2.43346  19
   7   3   1 31.0720 2.36362  18
  -7   3  -1 29.9748 2.50449  16
  -7   3  -1 24.9533 6.82659  34
   7   3   1 31.0343 2.70139  19
   7   3   1 24.5279 5.95107  31
   7   3   1 29.8224 2.75774   2
  -7   3  -1 23.7440 6.76239  31
   7   3   1 29.5870 9.92290  36
   7   3   1 27.5269 8.63439  35
  -7   3  -1 30.9443 6.84613  33
  -7   3  -1 31.5478 2.07684  18
   7   3   1 29.8550 1.88959  16
  -9  -3  -1 71.0573 2.97762  16
   9  -3   1 81.2659 15.1647  32
   9  -3   1 69.8567 3.83641  17
  -9  -3  -1 79.8301 15.3300  34
   9  -3   1 57.5164 6.01126   2
   9  -3   1 67.2003 3.75987   3
  -9  -3  -1 70.2208 4.20820  20
  -9  -3  -1 69.9671 3.79802  17
  -9  -3  -1 66.7538 9.90935  31
  -9  -3  -1 68.0633 13.0639  32
  -9  -3  -1 73.1067 3.95567  19
   9  -3   1 72.8591 4.40148  21
   9  -3   1 68.2769 16.0474  36
  -9  -3  -1 90.0293 16.8677  35
  -9   3  -1 68.0737 9.31558  33
  -9   3  -1 72.6089 2.65067  18
   9   3   1 66.6307 3.80694  19
  -9   3  -1 67.6008 3.57689  20
  -9   3  -1 70.3035 3.37064  19
   9   3   1 74.7458 4.30099  21
   9   3   1 63.8264 4.18285   2
   9   3   1 60.7239 2.46417  16
   9   3   1 66.1939 11.1377  33
   9   3   1 52.9608 12.7261  34
  -9   3  -1 70.7707 11.6594  31
  -9   3  -1 76.1962 12.3163  34
   9   3   1 49.4292 8.15435  31
  -9   3  -1 61.3589 12.5293  35
   9   3   1 70.4981 3.04296  18
   9   3   1 76.7413 15.9990  36
  -9   3  -1 70.6489 3.54618  16
   9   3   1 66.4008 4.49687   4
 -11  -3  -1 1.05841 4.92740  31
 -11  -3  -1 1.37660 2.04147  17
  11  -3   1 6.13591 10.4535  36
 -11  -3  -1 5.16041 7.43902  34
 -11  -3  -1 2.61335 8.27048  35
 -11  -3  -1 2.97654 8.48840  32
  11  -3   1 7.67087 2.59722  21
 -11  -3  -1 2.32761 1.42119  16
 -11  -3  -1 0.12121 2.15265  20
  11  -3   1 3.87369 3.86229   2
 -11  -3  -1 1.28451 1.97401  19
  11  -3   1 2.46828 2.01285   3
 -11   3  -1 -3.1519 6.27660  35
 -11   3  -1 2.78211 1.81924  16
 -11   3  -1 1.96684 1.84129  17
 -11   3  -1 -0.4062 5.73161  31
  11   3   1 1.72560 2.25545  21
 -11   3  -1 0.78418 7.07108  32
 -11   3  -1 3.04513 1.79760  19
  11   3   1 1.69878 4.90278  33
 -11   3  -1 0.54921 4.31303  33
  11   3   1 -2.9113 7.95214  36
  11   3   1 0.24595 2.17534   4
  11   3   1 3.35909 3.04679  19
  11   3   1 2.49000 1.22617  18
 -11   3  -1 2.48968 1.90459  20
  11   3   1 2.87624 2.38467   2
 -11   3  -1 2.50201 1.17740  18
 -11   3  -1 4.75514 6.86950  34
 -13  -3  -1 19.5272 3.19345  17
  13  -3   1 21.0760 5.41111   2
 -13  -3  -1 19.0784 12.6029  34
 -13  -3  -1 16.0704 12.5948  32
 -13  -3  -1 21.7968 3.35412  19
  13  -3   1 17.9632 0.87470   5
  13  -3   1 17.4522 3.48636  21
  13  -3   1 18.9605 2.93751   3
  13  -3   1 21.8399 14.9497  36
 -13   3  -1 11.9042 8.24501  31
  13   3   1 24.1685 3.85724  21
  13   3   1 31.2558 15.2856  36
 -13   3  -1 17.4879 10.6402  32
 -13   3  -1 19.9328 2.99580  19
 -13   3  -1 17.3399 2.80764  17
 -13   3  -1 16.6845 2.61571  16
  13   3   1 22.0435 3.96403   2
 -13   3  -1 22.5343 10.9081  34
  13   3   1 20.6312 1.00671  15
  13   3   1 15.6562 3.47583   4
 -15  -3  -1 0.81946 0.54401  30
  15  -3   1 -0.6995 3.14404  21
 -15  -3  -1 3.32564 2.95337  17
 -15  -3  -1 3.57573 12.5729  32
  15  -3   1 1.26845 0.60643   5
  15  -3   1 1.37843 0.69550  15
  15  -3   1 0.20553 5.12321   2
  15  -3   1 -1.6740 13.0172  36
  15  -3   1 2.85443 2.61113   3
  15   3   1 6.67237 12.7404  36
 -15   3  -1 1.71273 2.62236  17
 -15   3  -1 0.84170 0.50345  30
 -15   3  -1 1.23991 2.30948  16
 -15   3  -1 4.05327 8.72783  31
  15   3   1 1.64352 0.55739   1
 -15   3  -1 1.30666 11.1967  32
  15   3   1 -0.1519 3.45120   4
  15   3   1 0.64274 3.28840  21
  15   3   1 1.75825 0.69596  15
  15   3   1 1.26958 0.45341   5
  17  -3   1 7.99083 6.55399   2
 -17  -3  -1 1.93401 3.47142  17
 -17  -3  -1 3.86417 0.56362  10
 -17  -3  -1 -3.4914 14.1088  32
  17  -3   1 3.37206 0.82832  22
 -17  -3  -1 3.85690 0.68500  30
  17  -3   1 4.24247 0.72983  27
  17  -3   1 4.15853 0.84079  15
  17  -3   1 3.69807 0.74032   5
 -17   3  -1 4.47041 0.67617  30
  17   3   1 1.37664 4.15220   4
 -17   3  -1 0.79419 13.3490  32
 -17   3  -1 3.94225 3.28513  17
  17   3   1 4.24062 0.56901   5
  17   3   1 4.15563 0.83707  27
  17   3   1 3.55427 0.68466   1
 -17   3  -1 3.83778 0.57748  10
  17   3   1 4.03044 0.89327  15
  19  -3   1 0.03156 0.78032  24
  19  -3   1 0.44370 0.79078  28
  19  -3   1 -0.0972 0.86468  29
  19  -3   1 -0.2195 0.95538  22
  19  -3   1 0.04292 0.85704  23
  19  -3   1 0.24858 0.66543  11
  19  -3   1 0.23180 0.88976   5
 -19  -3  -1 0.18461 0.66864  10
  19  -3   1 0.16646 0.80085  26
  19  -3   1 0.03279 0.82876  27
  19  -3   1 0.09092 0.92021  15
 -19  -3  -1 0.51367 0.77090  30
  19  -3   1 -0.1055 0.94857  25
 -19   3  -1 0.22750 0.80792  30
 -19   3  -1 0.05804 0.64493  10
  19   3   1 -0.3486 4.60996   4
  19   3   1 0.65303 0.79401  26
  19   3   1 0.39285 0.92530  22
  19   3   1 -0.1432 0.77096  24
  19   3   1 0.22128 0.64898   5
  19   3   1 -0.1540 0.96134  29
  19   3   1 0.20625 1.05237  15
  19   3   1 -0.6398 0.91011  27
  21  -3   1 -0.4248 1.02062  15
  21  -3   1 0.30991 0.96371  29
  21  -3   1 -0.1043 0.94698  28
  21  -3   1 -0.7918 0.96794  23
  21  -3   1 0.34778 0.91724  24
  21  -3   1 0.39919 0.89908  26
  21  -3   1 0.01264 1.13815  22
  21  -3   1 -0.4471 1.08187   5
  21  -3   1 0.52906 0.72251  11
  21  -3   1 0.28051 1.08716  25
  21  -3   1 0.15142 1.01864  27
 -21  -3  -1 0.25984 0.78026  10
 -21  -3  -1 -0.2068 0.84523  30
  21   3   1 2.74957 5.57622   4
  21   3   1 0.03351 1.06771  27
  21   3   1 0.37445 0.87399  24
 -21   3  -1 0.21346 0.79437  10
  21   3   1 -0.1583 0.89019  26
  21   3   1 0.41259 0.75789   5
  21   3   1 0.32045 0.99226  22
  21   3   1 -0.1050 1.15507  15
  21   3   1 -0.4590 1.10659  29
 -21   3  -1 -0.0540 0.98878  30
  23  -3   1 3.53455 1.17977  23
 -23  -3  -1 3.43941 0.91522  10
  23  -3   1 2.76720 1.17736  29
  23  -3   1 3.37309 0.81809  11
  23  -3   1 2.63866 1.13911  15
  23  -3   1 3.45970 1.27571  25
  23  -3   1 4.21744 1.12390  24
  23  -3   1 2.26020 1.03459  26
  23  -3   1 3.45600 1.26811  27
  23  -3   1 3.10512 1.21096   5
  23  -3   1 4.09110 1.26732  22
  23  -3   1 3.59291 1.13589  28
  23   3   1 3.13130 1.03301  24
  23   3   1 2.43557 1.29491  27
  23   3   1 3.03026 1.03464  26
  23   3   1 3.71086 1.26416  29
 -23   3  -1 3.19352 0.91022  10
  23   3   1 3.45506 1.38505  22
 -23   3  -1 3.00929 1.16442  30
  23   3   1 3.02414 1.33900  15
  23   3   1 2.38640 0.91860   5
  25  -3   1 1.24991 1.25241   5
  25  -3   1 1.06519 1.19808  28
  25  -3   1 -0.0054 1.17838  15
  25  -3   1 1.12812 1.41131  22
  25  -3   1 0.29251 1.16488  26
  25  -3   1 0.26747 1.36969  25
 -25  -3  -1 0.98612 1.02655  10
  25  -3   1 0.77372 1.31440  29
  25  -3   1 -0.1873 1.22467  23
  25  -3   1 0.93699 1.25484  24
  25  -3   1 0.75828 1.34863  27
  25   3   1 2.16444 1.39174  29
  25   3   1 0.91012 1.11837  26
  25   3   1 0.84781 0.96796  13
  25   3   1 0.25292 1.26305  24
 -25   3  -1 0.34695 1.00535  10
 -25   3  -1 1.29964 1.29022  30
  25   3   1 0.96460 0.99774   5
  25   3   1 0.04903 1.46883  15
  25   3   1 1.24448 1.42002  27
  27  -3   1 1.40757 1.31724  29
  27  -3   1 2.24642 1.41261  25
  27  -3   1 0.31604 1.34813  24
 -27  -3  -1 1.31604 1.07409  10
  27  -3   1 2.56229 1.46349  27
  27  -3   1 2.25667 1.20945  26
  27  -3   1 1.33526 1.23840   5
 -27   3  -1 1.27694 1.05251  10
  27   3   1 1.49402 1.50695  15
  27   3   1 0.96844 1.12329  26
  27   3   1 1.35829 1.41462  29
 -27   3  -1 0.72783 1.29923  30
  27   3   1 0.50092 0.96814   5
  27   3   1 0.45571 1.42273  27
 -27   3  -1 1.38984 1.68742  22
  29  -3   1 0.32702 1.18272  29
  29  -3   1 0.35975 1.13017  26
  29  -3   1 1.05093 1.34762  25
 -29  -3  -1 -0.7707 1.01767  10
  29  -3   1 0.25696 1.33642  27
  29  -3   1 0.92095 1.14125   5
  29  -3   1 0.26624 1.27036  24
 -29   3  -1 -0.3501 1.21263  30
  29   3   1 0.84222 1.26373  15
  29   3   1 0.04441 1.29486  27
  29   3   1 0.38837 1.30647  29
 -29   3  -1 0.26407 1.45975  22
  29   3   1 0.13848 0.84739   5
 -29   3  -1 0.07733 0.93690  10
  28  -4  -1 -0.3977 1.17518   5
 -28  -4   1 -0.1150 1.10156  10
  28  -4  -1 1.75603 1.38143  29
  28  -4  -1 0.66693 1.25012  26
  28  -4  -1 0.63811 1.25726  23
  28  -4  -1 0.52996 1.43233  22
  28  -4  -1 0.32641 1.33513  27
  28  -4  -1 0.28066 1.45824  25
  28  -4  -1 0.51553 1.31836  24
 -28   4   1 0.78814 0.95241  10
  28   4  -1 0.18505 1.28905  27
  28   4  -1 0.24919 1.19764  26
 -28   4   1 -0.4740 1.27457  30
  28   4  -1 0.64856 1.43021  15
  28   4  -1 0.76998 1.41739  29
  26  -4  -1 2.08502 1.39498  29
  26  -4  -1 2.40613 1.26451   5
  26  -4  -1 1.72098 1.28272  26
  26  -4  -1 1.72763 1.34957  23
  26  -4  -1 1.89242 1.49696  25
 -26  -4   1 1.15613 1.05456  10
  26  -4  -1 0.70069 1.39136  27
  26  -4  -1 1.77002 1.38460  22
  26  -4  -1 1.98232 1.30690  24
 -26   4   1 2.61992 1.30445  30
  26   4  -1 2.64751 1.43216  27
  26   4  -1 1.65975 1.21091  26
 -26   4   1 2.66779 1.00695  10
  26   4  -1 1.83226 1.46019  29
  26   4  -1 1.10505 1.44687  15
  24  -4  -1 8.35620 1.41320  25
  24  -4  -1 8.73020 1.33740  11
  24  -4  -1 8.99692 1.43974  22
  24  -4  -1 7.26220 1.21129  26
 -24  -4   1 8.41898 1.03490  10
  24  -4  -1 8.49878 1.29570  29
 -24  -4   1 10.0107 1.30622  30
  24  -4  -1 9.72098 1.27804  28
  24  -4  -1 8.47975 1.29004  23
  24  -4  -1 8.29169 1.31598  27
  24  -4  -1 7.98436 1.25381  24
  24  -4  -1 8.55282 1.21970  15
  24  -4  -1 7.76049 1.28771   5
  24   4  -1 8.63404 1.41322  15
 -24   4   1 8.49249 0.97318  10
 -24   4   1 7.24260 1.24869  30
  24   4  -1 7.32617 7.00311   4
  24   4  -1 8.58794 1.19953  26
  24   4  -1 6.56456 1.37983  29
  24   4  -1 7.30943 1.30349  27
  24   4  -1 8.72946 1.33563   5
  22  -4  -1 5.82992 1.23530  25
  22  -4  -1 4.84297 1.06915  26
  22  -4  -1 4.31241 1.15875  23
 -22  -4   1 5.29340 0.99484  30
  22  -4  -1 6.28096 0.83074  11
  22  -4  -1 4.58983 1.07637  28
  22  -4  -1 5.49010 1.15639   5
  22  -4  -1 5.84959 1.14114  29
  22  -4  -1 5.60358 1.26811  22
  22  -4  -1 4.77421 1.13993  15
 -22  -4   1 5.28998 0.90506  10
  22  -4  -1 5.73753 1.12518  24
  22  -4  -1 4.68244 1.13875  27
 -22   4   1 4.48640 1.05502  30
  22   4  -1 3.23046 1.25555  29
  22   4  -1 4.92458 1.15786  27
 -22   4   1 5.13294 0.86210  10
  22   4  -1 5.78089 0.79343   5
  22   4  -1 1.43035 6.39817   4
  22   4  -1 5.24692 0.97504   1
  22   4  -1 5.49397 1.36664  15
  22   4  -1 4.37536 1.01653  26
  20  -4  -1 2.41672 0.91095  24
 -20  -4   1 2.08313 0.72968  10
  20  -4  -1 2.37870 0.92033  26
  20  -4  -1 2.20078 1.02171  22
  20  -4  -1 2.39020 0.93614  27
  20  -4  -1 1.96320 0.96757  23
  20  -4  -1 2.81426 1.07353  25
  20  -4  -1 2.71345 1.00262  15
  20  -4  -1 1.82686 0.71839  11
 -20  -4   1 3.52696 0.85180  30
  20  -4  -1 2.84979 0.92026  28
  20  -4  -1 1.90600 0.97962   5
  20  -4  -1 2.13876 0.95335  29
  20   4  -1 2.58733 0.90410  26
 -20   4   1 2.26220 0.84251  30
  20   4  -1 2.41250 1.12732  29
  20   4  -1 -1.1419 5.54554   4
 -20   4   1 2.58319 0.75268  10
  20   4  -1 2.29700 0.87545   1
  20   4  -1 2.28892 0.65775   5
  20   4  -1 2.36586 1.15428  15
  20   4  -1 2.84186 1.00725  27
 -18  -4   1 2.37568 0.73120  30
  18  -4  -1 2.44978 0.83195  23
  18  -4  -1 1.87298 0.80606   5
  18  -4  -1 2.73545 0.87828  15
  18  -4  -1 1.59325 0.82553  22
  18  -4  -1 2.15358 0.79447  24
  18  -4  -1 2.41502 0.77043  28
  18  -4  -1 3.13190 0.67183  11
  18  -4  -1 2.58767 0.95384  25
  18  -4  -1 1.98628 0.86840  29
  18  -4  -1 1.83166 0.81510  27
 -18  -4   1 2.28004 0.63718  10
  18  -4  -1 1.93273 0.80834  26
  18   4  -1 0.99825 0.92051  15
  18   4  -1 1.99212 0.75398   1
  18   4  -1 1.64994 4.95281   4
  18   4  -1 2.46854 0.84009  26
 -18   4   1 1.81079 0.60834  10
  18   4  -1 3.14358 0.92783  29
  18   4  -1 2.83746 0.86368  27
  18   4  -1 2.12735 0.55411   5
 -18   4   1 2.69630 0.65368  30
  16  -4  -1 6.82929 3.29968  21
 -16  -4   1 7.32857 15.7443  32
  16  -4  -1 7.00819 1.14673  15
 -16  -4   1 5.56185 0.63962  30
  16  -4  -1 6.98006 13.6382  36
  16  -4  -1 6.70155 6.40688   2
 -16  -4   1 4.34045 3.67177  17
  16  -4  -1 6.21527 0.74450   5
  16   4  -1 6.69373 0.99415   1
  16   4  -1 5.71612 0.84158  15
  16   4  -1 4.78025 3.97767  21
 -16   4   1 3.95124 3.19993  17
  16   4  -1 7.09221 0.76382   5
 -16   4   1 5.66488 0.85610  30
  16   4  -1 12.0373 18.9068  36
  16   4  -1 5.05869 4.43522   4
 -16   4   1 -1.8924 12.8261  32
 -14  -4   1 53.3675 18.3192  32
  14  -4  -1 56.5835 1.10700   5
 -14  -4   1 63.3620 5.62988  19
  14  -4  -1 61.1799 4.93121  21
 -14  -4   1 53.5363 18.0316  34
  14  -4  -1 56.5270 4.68674   3
 -14  -4   1 62.0186 5.67770  17
  14  -4  -1 50.2545 17.2237  36
  14  -4  -1 72.9668 9.09661   2
 -14   4   1 60.0801 5.12028  17
  14   4  -1 54.8209 18.8621  36
  14   4  -1 60.7588 1.07375   1
 -14   4   1 47.5304 15.6573  32
  14   4  -1 62.6090 6.71252   2
  14   4  -1 58.3242 5.75811  21
 -14   4   1 50.4412 12.3075  31
  14   4  -1 62.8908 1.23688  15
  14   4  -1 59.7033 6.03242   4
 -14   4   1 58.0323 4.17212  16
  12  -4  -1 38.2864 14.0069  36
  12  -4  -1 36.7164 4.02136  21
 -12  -4   1 43.1839 14.9885  34
 -12  -4   1 39.5768 4.47599  20
 -12  -4   1 38.9428 4.53044  17
 -12  -4   1 21.5849 12.6352  32
  12  -4  -1 41.5506 3.99889   3
 -12  -4   1 37.5994 4.29443  19
  12  -4  -1 37.2064 6.14958   2
 -12  -4   1 27.3027 13.8342  35
 -12   4   1 33.0599 10.1296  31
  12   4  -1 35.2834 4.95706   2
 -12   4   1 47.4776 15.5854  35
 -12   4   1 38.4502 3.70593  16
 -12   4   1 40.5706 4.65220  20
  12   4  -1 40.8040 0.89403   1
  12   4  -1 45.8394 5.08028   4
 -12   4   1 40.3458 3.41283  19
 -12   4   1 37.5718 13.2710  32
  12   4  -1 41.3474 4.75215  21
  12   4  -1 40.4446 14.7636  36
 -12   4   1 37.2917 4.17228  17
 -12   4   1 36.6405 10.9537  34
  10  -4  -1 9.78782 8.90768  32
  10  -4  -1 13.6754 2.44515   3
 -10  -4   1 4.25526 8.98210  35
 -10  -4   1 11.1726 2.44052  19
 -10  -4   1 8.19635 8.13035  34
 -10  -4   1 11.0323 2.63781  17
 -10  -4   1 13.9981 2.73987  20
  10  -4  -1 14.2856 2.34618  21
 -10  -4   1 7.78337 9.04722  32
  10  -4  -1 11.6319 2.43611  17
  10  -4  -1 15.2785 4.47242   2
  10  -4  -1 6.86503 7.78829  36
 -10   4   1 15.9125 2.45724  19
  10   4  -1 22.3059 11.4693  36
 -10   4   1 9.66367 5.52465  33
  10   4  -1 12.8047 2.94545   2
  10   4  -1 16.5507 2.73416  21
  10   4  -1 15.4522 1.96018  16
 -10   4   1 12.1005 1.65494  18
  10   4  -1 12.9981 4.78808  31
  10   4  -1 15.5539 3.35245   4
 -10   4   1 10.2856 7.04889  31
  10   4  -1 15.4166 2.81133  19
  10   4  -1 16.7948 7.00729  33
 -10   4   1 14.3490 1.94209   4
 -10   4   1 12.7189 7.16070  34
  10   4  -1 12.5664 1.78888  18
  10   4  -1 6.44538 10.6846  34
 -10   4   1 5.56573 8.23164  35
 -10   4   1 13.2155 2.38574  20
 -10   4   1 13.2051 2.19892  16
   8  -4  -1 1.59067 6.62335  32
  -8  -4   1 6.39918 7.84581  32
  -8  -4   1 -1.8077 6.08488  35
   8  -4  -1 2.81160 1.79644   3
  -8  -4   1 6.31813 2.02322  20
  -8  -4   1 1.18900 6.07100  34
   8  -4  -1 2.00850 1.37026  21
  -8  -4   1 2.53905 1.93539  17
   8  -4  -1 -0.0205 5.40498  36
   8  -4  -1 3.16666 2.76894   2
   8  -4  -1 -0.0731 1.81271  17
  -8  -4   1 2.35082 1.65937  19
  -8   4   1 2.21196 4.45075  34
   8   4  -1 2.36906 3.88953  31
   8   4  -1 2.29413 1.98551   4
   8   4  -1 6.80755 7.10049  36
  -8   4   1 2.84185 1.66955  20
   8   4  -1 1.84321 1.69188  21
   8   4  -1 2.63357 2.02283   2
   8   4  -1 3.76862 1.47400  18
   8   4  -1 0.54289 5.27531  33
  -8   4   1 2.58101 5.99012  35
  -8   4   1 1.60113 4.62046  33
   8   4  -1 0.43822 3.78641  31
   8   4  -1 4.29247 1.78184  20
  -8   4   1 1.90738 1.27439  18
   8   4  -1 2.14060 0.91631  16
  -8   4   1 3.23774 5.35275  31
   8   4  -1 1.53351 1.58631  19
   8   4  -1 1.03140 6.20716  34
   8   4  -1 4.75176 6.75367  35
   8   4  -1 3.54738 1.20875  16
  -8   4   1 8.42214 1.82921  16
  -8   4   1 2.95921 1.32030  19
  -6  -4   1 127.350 15.2334  35
  -6  -4   1 108.724 14.6273  34
  -6  -4   1 113.533 4.24765  19
  -6  -4   1 127.130 4.56332  20
   6  -4  -1 114.884 4.27835   3
  -6  -4   1 116.518 15.4939  32
  -6  -4   1 124.256 4.70495  17
   6  -4  -1 124.509 10.7004  34
   6  -4  -1 109.523 6.17080   2
   6  -4  -1 128.882 15.4331  32
   6  -4  -1 118.925 11.2201  36
  -6  -4   1 121.648 5.23879   2
   6  -4  -1 120.856 2.93700  19
   6  -4  -1 118.087 3.12400  21
   6   4  -1 109.850 4.01753  20
   6   4  -1 105.170 13.1409  36
  -6   4   1 116.532 3.82374  20
   6   4  -1 112.462 14.8428  34
   6   4  -1 110.440 3.94350  18
  -6   4   1 120.903 13.4004  33
  -6   4   1 121.909 14.7336  35
   6   4  -1 129.060 4.80347   4
   6   4  -1 106.482 2.95379  16
  -6   4   1 115.311 3.77547  18
   6   4  -1 115.440 14.0195  33
  -6   4   1 120.130 4.04657  16
   6   4  -1 89.1828 9.52609  31
  -6   4   1 111.210 3.06263  21
   6   4  -1 119.310 3.36606  16
  -6   4   1 113.320 12.7240  31
  -6   4   1 108.707 12.9160  35
   6   4  -1 111.653 3.83493  21
  -6   4   1 115.328 10.7636  34
   6   4  -1 100.659 14.0880  35
  -6   4   1 114.166 11.0958  36
  -6   4   1 118.647 4.34027  20
  -6   4   1 118.458 3.09144  19
   6   4  -1 108.065 4.12742  19
   6   4  -1 125.210 10.8785  31
  -4  -4   1 16.3363 6.04446  36
   4  -4  -1 22.6661 5.54784  34
   4  -4  -1 19.4390 2.58514  17
  -4  -4   1 20.6858 2.44577  20
  -4  -4   1 21.6771 2.72284  17
  -4  -4   1 13.2013 2.18443   2
   4  -4  -1 24.1231 1.66164  19
  -4  -4   1 19.4382 2.28588  19
  -4  -4   1 20.7253 1.86565  21
  -4  -4   1 13.0002 7.93730  32
  -4  -4   1 18.7674 7.14059  35
  -4  -4   1 25.0388 7.60866  34
   4  -4  -1 19.7736 3.21664   2
   4  -4  -1 19.3448 1.25055  21
   4  -4  -1 18.8699 2.38413   3
   4  -4  -1 22.8514 4.48510  36
   4  -4  -1 23.9914 8.08478  32
  -4   4   1 21.4271 1.65951  19
  -4   4   1 22.4266 4.58297  36
  -4   4   1 21.8733 5.39626  34
   4   4  -1 14.9049 5.58646  31
   4   4  -1 19.4245 6.88541  35
  -4   4   1 20.7948 1.28404  21
   4   4  -1 22.1162 2.55068  18
   4   4  -1 17.4967 7.41294  33
  -4   4   1 17.8195 2.28749  18
   4   4  -1 22.2140 6.13769  31
  -4   4   1 14.7008 6.29327  35
  -4   4   1 23.0726 2.38854  20
  -4   4   1 20.4316 2.37348  16
  -4   4   1 25.4765 7.29297  35
  -4   4   1 16.1687 6.65054  33
   4   4  -1 20.1547 2.37523  20
   4   4  -1 20.5579 2.27469  19
   4   4  -1 14.6512 6.83586  34
  -4   4   1 18.9794 6.65980  31
   4   4  -1 22.4238 1.93155  21
   4   4  -1 25.4267 2.51395   4
   4   4  -1 20.2965 1.99598  16
   4   4  -1 20.0462 1.86180  16
   4   4  -1 27.2477 6.83715  36
  -4   4   1 22.3471 2.16800  20
   2  -4  -1 43.5476 3.55804   2
   2  -4  -1 40.3457 2.65966   3
   2  -4  -1 46.2841 2.75391  20
  -2  -4   1 46.3522 3.02714  17
  -2  -4   1 47.4901 10.4861  32
  -2  -4   1 47.5429 6.89184  31
  -2  -4   1 43.4897 1.68362  21
  -2  -4   1 45.0967 2.74430  20
  -2  -4   1 41.9503 9.44030  35
  -2  -4   1 45.7141 6.26350  36
   2  -4  -1 40.7312 8.80317  35
  -2  -4   1 42.1017 3.33175   2
   2  -4  -1 50.3131 10.1243  32
   2  -4  -1 44.4267 2.78792  17
  -2  -4   1 47.1116 2.32807  16
  -2   4   1 28.0386 8.62807  33
  -2   4   1 39.6702 8.78120  31
   2   4  -1 30.7002 7.48425  35
   2   4  -1 37.0827 5.35937  36
   2   4  -1 43.4890 2.50084  16
   2   4  -1 40.7035 2.45891  20
  -2   4   1 39.8109 2.54131  20
  -2   4   1 43.9897 2.76202  16
  -2   4   1 43.6082 7.19382  34
  -2   4   1 39.8724 2.73862  18
   2   4  -1 42.5879 1.59697  21
   2   4  -1 42.2197 10.2889  33
   2   4  -1 34.3901 2.73462  18
   2   4  -1 53.2486 9.85266  34
  -2   4   1 33.8558 8.39880  35
   2   4  -1 46.2195 2.54812  19
  -2   4   1 43.5253 1.96297  19
   2   4  -1 34.2083 8.92906  34
   2   4  -1 32.7212 6.95859  31
   0  -4   1 65.1400 9.99976  35
   0  -4  -1 65.7540 3.06349  20
   0  -4  -1 76.9279 11.3636  32
   0  -4   1 71.9968 2.79724  16
   0  -4   1 62.8653 3.87276   2
   0  -4   1 65.4119 2.76045  20
   0  -4   1 62.7735 11.4839  32
   0  -4   1 61.8436 1.10772  21
   0  -4   1 63.7541 4.07866  36
   0  -4   1 63.8218 8.43566  31
   0  -4  -1 61.3885 11.0817  35
   0  -4   1 58.5212 2.99440   3
   0  -4  -1 65.3488 2.88819   3
   0  -4   1 64.7431 3.91058  36
   0  -4  -1 63.6407 3.49354   2
   0  -4   1 62.2906 3.00581  17
   0  -4  -1 67.6885 3.05592  17
   0   4  -1 77.6929 9.79181  31
   0   4   1 62.5294 2.91033  20
   0   4   1 61.5370 2.43469  19
   0   4  -1 59.9688 3.08718  18
   0   4  -1 71.5822 2.81535  19
   0   4  -1 61.5670 8.69079  34
   0   4   1 56.8024 11.4084  33
   0   4   1 63.7357 3.45902   2
   0   4  -1 71.4105 9.77520  34
   0   4   1 65.5476 8.96342  34
   0   4  -1 67.4614 2.81427  20
   0   4  -1 61.3919 9.29272  35
   0   4   1 60.8379 3.09120  18
   0   4   1 59.9306 11.0471  35
   0   4  -1 63.7483 2.53746  19
   0   4  -1 64.4019 2.88343  16
   0   4   1 62.1998 2.54864  19
   0   4   1 61.9861 3.03567  16
   0   4   1 56.0964 8.46403  34
   0   4   1 48.8972 10.7575  31
   0   4  -1 66.3212 12.2784  33
   0   4   1 66.4529 10.3231  31
  -2  -4  -1 -1.3359 4.20594  35
   2  -4   1 5.68053 1.54303  17
   2  -4   1 5.43390 1.15519  19
  -2  -4  -1 3.62797 1.49567  20
  -2  -4  -1 5.29932 4.18606  34
   2  -4   1 5.10418 1.49745   3
  -2  -4  -1 -1.4396 4.46678  32
   2  -4   1 8.45278 2.22493   2
  -2  -4  -1 2.75574 2.77815  36
  -2  -4  -1 3.95830 1.49654   2
  -2  -4  -1 4.66442 1.48209  17
  -2  -4  -1 3.49478 1.12794  19
   2  -4   1 -2.5442 3.62643  35
   2  -4   1 2.45857 3.78166  34
   2  -4   1 5.51681 0.74137  21
  -2  -4  -1 5.78314 1.53825   3
   2  -4   1 4.05115 1.27186  20
   2  -4   1 1.94141 4.48336  32
  -2  -4  -1 4.57018 0.80064  21
   2  -4   1 11.5595 3.29773  36
   2   4   1 2.61477 1.10551  19
  -2   4  -1 4.42555 0.69582  21
   2   4   1 3.36060 2.98836  36
  -2   4  -1 3.24914 1.28132  16
   2   4   1 7.19377 4.85378  34
  -2   4  -1 3.65780 1.05609  19
   2   4   1 4.04264 0.81121  21
   2   4   1 3.75228 4.35210  31
   2   4   1 4.46657 1.32397  16
  -2   4  -1 5.19364 4.11536  34
   2   4   1 5.26098 1.35851  20
  -2   4  -1 4.33210 1.40243  18
   2   4   1 2.30738 4.70755  33
   2   4   1 3.49782 4.25454  35
  -2   4  -1 4.84849 1.89956  36
   2   4   1 5.11524 1.24913  16
  -2   4  -1 4.88312 1.21923  20
  -2   4  -1 5.21452 4.30865  35
   2   4   1 4.20394 1.38630  18
  -2   4  -1 4.66875 4.67711  31
   2   4   1 2.65860 1.19212   2
   2   4   1 1.74353 4.02096  31
  -2   4  -1 3.51729 5.02988  33
   4  -4   1 56.2603 3.29407   3
   4  -4   1 58.3291 3.23446  17
  -4  -4  -1 62.8198 3.63309  20
   4  -4   1 66.8802 9.21989  36
   4  -4   1 60.9780 2.41256  21
  -4  -4  -1 69.6887 13.2022  32
   4  -4   1 63.1863 9.18904  34
   4  -4   1 69.3091 2.62055  19
  -4  -4  -1 62.6688 3.40257   2
   4  -4   1 49.6715 10.5022  32
  -4  -4  -1 42.2479 10.6027  35
  -4  -4  -1 63.8148 2.54114  21
  -4  -4  -1 65.1871 3.43672  17
  -4  -4  -1 60.6714 11.4467  34
  -4  -4  -1 59.2607 3.02066  19
  -4  -4  -1 58.2549 8.91706  36
  -4   4  -1 60.7844 9.67145  35
   4   4   1 52.7501 2.96496  19
   4   4   1 62.9907 3.00708  16
  -4   4  -1 56.8413 2.93573  20
  -4   4  -1 54.9971 2.44012  19
   4   4   1 44.9751 8.47322  36
   4   4   1 67.8827 11.3022  35
  -4   4  -1 62.3154 6.36463  36
   4   4   1 55.7683 2.68725  16
   4   4   1 57.1674 2.96408   2
  -4   4  -1 57.9116 10.8938  33
   4   4   1 69.1672 12.1647  34
  -4   4  -1 53.7217 2.52172  20
  -4   4  -1 58.0754 9.00648  34
   4   4   1 55.3808 3.17173  20
   4   4   1 62.6624 9.51055  31
  -4   4  -1 57.2080 2.92299  18
  -4   4  -1 46.0428 8.98127  31
   4   4   1 56.7333 2.56156  21
   4   4   1 46.3677 9.03041  31
   4   4   1 57.6218 3.22668   4
  -4   4  -1 59.4080 1.82852  21
   4   4   1 61.6609 3.22484  18
  -4   4  -1 62.2171 3.16301  16
  -4   4  -1 64.5725 10.2731  35
   4   4   1 58.2573 11.2240  33
   6  -4   1 3.43087 1.72686   3
  -6  -4  -1 6.56875 5.54112  31
   6  -4   1 4.94594 6.12583  36
   6  -4   1 3.76244 4.74153  34
   6  -4   1 4.59349 1.25639  19
  -6  -4  -1 4.98578 1.81644  20
   6  -4   1 4.32394 3.00131   2
   6  -4   1 5.60260 1.52629  21
   6  -4   1 4.16648 1.69648  17
  -6  -4  -1 6.28005 1.84558  17
  -6  -4  -1 6.64984 1.81175  19
  -6  -4  -1 7.04880 6.76246  35
   6  -4   1 4.67652 6.65691  32
  -6  -4  -1 6.52023 1.53573  16
  -6  -4  -1 4.31713 6.69383  34
  -6  -4  -1 3.31246 6.77724  32
   6   4   1 4.35650 5.54141  36
  -6   4  -1 5.86796 1.50266  20
  -6   4  -1 3.22791 4.96374  31
   6   4   1 9.61538 6.76631  33
   6   4   1 6.87161 6.46366  35
  -6   4  -1 5.70447 1.16700  21
  -6   4  -1 1.91420 3.84466  36
  -6   4  -1 5.53936 5.61996  35
  -6   4  -1 4.36595 1.59776  16
   6   4   1 5.26710 1.62000   2
   6   4   1 3.21002 1.10222  16
  -6   4  -1 6.24246 1.41548  19
  -6   4  -1 5.99458 6.43443  35
  -6   4  -1 5.55930 1.48857  18
  -6   4  -1 5.17490 5.02973  34
   6   4   1 5.73098 1.77983  20
   6   4   1 5.43637 6.30524  34
  -6   4  -1 4.11864 1.53348  20
   6   4   1 2.64181 1.51765  19
   6   4   1 4.71202 1.50582  21
  -6   4  -1 3.35574 5.19792  33
   6   4   1 4.68439 1.87531   4
   6   4   1 5.19971 4.65652  31
   6   4   1 10.5186 1.83265  18
   8  -4   1 11.6130 3.40977   2
   8  -4   1 14.8655 2.30296  21
  -8  -4  -1 1.50227 8.10584  35
  -8  -4  -1 11.6495 1.86449  16
   8  -4   1 11.3400 2.22501   3
  -8  -4  -1 11.8976 2.49533  20
  -8  -4  -1 14.8608 8.59665  34
  -8  -4  -1 10.3531 6.14293  31
   8  -4   1 15.0731 8.54307  36
  -8  -4  -1 13.7967 2.41801  19
  -8  -4  -1 13.7530 2.46773  17
  -8  -4  -1 5.49331 8.22876  32
   8  -4   1 11.7391 2.26786  17
   8  -4   1 7.12563 7.44449  32
  -8   4  -1 12.1150 2.11767  16
   8   4   1 10.9919 7.44163  33
  -8   4  -1 9.96938 7.18972  31
  -8   4  -1 6.74878 6.25735  34
   8   4   1 15.7182 2.95445   4
  -8   4  -1 17.6929 7.79656  35
  -8   4  -1 14.7108 2.13201  20
  -8   4  -1 11.7602 1.90405  19
   8   4   1 14.6139 2.41179   2
   8   4   1 10.4342 2.07870  21
  -8   4  -1 11.4646 1.70711  18
   8   4   1 11.0460 2.10641  19
   8   4   1 11.9605 1.94203  18
  -8   4  -1 8.45304 5.80999  33
   8   4   1 14.0534 8.85507  34
   8   4   1 10.8600 7.54670  36
  10  -4   1 4.50982 8.07591  32
 -10  -4  -1 -1.1731 5.40179  31
  10  -4   1 -0.2517 7.86176  36
 -10  -4  -1 3.09121 2.36462  20
 -10  -4  -1 -1.0603 7.41892  32
  10  -4   1 4.51925 3.97353   2
 -10  -4  -1 7.54707 9.38352  34
 -10  -4  -1 1.97292 1.56485  16
 -10  -4  -1 4.50977 9.86850  35
 -10  -4  -1 8.56410 2.49081  19
 -10  -4  -1 3.32887 2.26228  17
  10  -4   1 2.28104 2.22522  17
  10  -4   1 3.79428 2.10303  21
  10  -4   1 2.59394 2.13149   3
  10   4   1 3.38965 1.59865  18
 -10   4  -1 5.67773 1.56269  18
  10   4   1 2.37734 2.14665  21
 -10   4  -1 4.84691 7.46048  35
 -10   4  -1 3.63462 1.98096  16
  10   4   1 2.18453 2.42748   4
  10   4   1 7.36445 8.01988  34
  10   4   1 3.29113 6.57767  33
  10   4   1 1.81959 1.90281  19
 -10   4  -1 6.72570 7.51413  31
 -10   4  -1 1.82835 1.80972  20
 -10   4  -1 3.99615 6.39425  34
  10   4   1 3.56299 7.81854  36
 -10   4  -1 4.22073 5.54469  33
  10   4   1 1.87849 2.22021   2
 -10   4  -1 3.98458 1.80399  19
  12  -4   1 40.9042 15.1174  36
  12  -4   1 39.1310 4.43911   3
  12  -4   1 46.5908 4.66730  21
 -12  -4  -1 48.5399 15.9364  34
 -12  -4  -1 39.1331 4.46749  17
 -12  -4  -1 44.0011 4.53906  19
  12  -4   1 47.1957 7.60919   2
 -12  -4  -1 45.7001 15.5158  32
 -12   4  -1 50.8862 12.7255  31
  12   4   1 48.5880 5.13973   2
 -12   4  -1 43.1406 4.35082  17
 -12   4  -1 41.5297 13.7556  32
 -12   4  -1 44.9750 3.84976  16
 -12   4  -1 48.0944 13.3295  34
  12   4   1 47.6510 1.00651  15
 -12   4  -1 42.2231 3.77825  19
  12   4   1 43.2633 1.47273   1
  12   4   1 44.2634 4.86255  21
  12   4   1 39.0308 5.51041   4
  12   4   1 40.4921 15.6647  36
 -14  -4  -1 0.24735 2.83269  17
  14  -4   1 0.77709 0.59850   5
  14  -4   1 1.70305 5.12060   2
  14  -4   1 10.6183 12.6003  36
  14  -4   1 1.49586 2.75322   3
 -14  -4  -1 4.43103 12.9110  32
  14  -4   1 0.98198 2.89474  21
  14   4   1 1.37927 0.56398   1
  14   4   1 0.97431 2.91841  21
  14   4   1 -7.3528 11.0432  36
 -14   4  -1 0.69912 2.55721  17
 -14   4  -1 1.62393 0.46780  30
  14   4   1 1.33746 0.52547   5
 -14   4  -1 -0.8944 10.1227  32
  14   4   1 2.18056 3.28811   4
 -14   4  -1 0.65840 8.23759  31
  14   4   1 1.98048 0.63397  15
 -14   4  -1 0.29944 2.32643  16
 -16  -4  -1 2.53373 0.61231  30
  16  -4   1 3.55873 3.33555  21
 -16  -4  -1 9.86068 15.0672  32
  16  -4   1 10.6523 15.7947  36
  16  -4   1 1.98394 0.70858   5
  16  -4   1 2.86591 3.01198   3
 -16  -4  -1 2.01436 3.37789  17
  16  -4   1 0.53997 6.01249   2
 -16  -4  -1 2.08697 0.51601  10
  16   4   1 3.09146 0.79926  15
  16   4   1 2.62637 0.49134   5
  16   4   1 2.50440 0.64711   1
 -16   4  -1 2.56862 3.00005  17
 -16   4  -1 -0.1590 10.6555  32
  16   4   1 3.36126 4.38326   4
 -16   4  -1 1.96994 0.58521  30
  18  -4   1 1.58044 0.84571  29
  18  -4   1 1.03529 0.81416   5
  18  -4   1 1.90008 0.77289  26
  18  -4   1 1.13849 0.94503  25
  18  -4   1 1.34500 0.82124  23
  18  -4   1 1.63811 0.81529  27
  18  -4   1 1.84579 0.69474  11
 -18  -4  -1 1.35708 0.70796  30
 -18  -4  -1 1.11268 0.63203  10
  18  -4   1 1.18997 0.77524  28
  18  -4   1 1.72546 0.93029  22
  18  -4   1 0.80958 0.79948  24
  18   4   1 0.92003 0.91412  27
 -18   4  -1 1.28839 0.63112  10
 -18   4  -1 1.13318 0.72411  30
  18   4   1 2.61911 5.12398   4
  18   4   1 1.41540 0.94370  29
  18   4   1 0.89372 0.96603  15
  18   4   1 1.38077 0.73583   1
  18   4   1 1.60410 0.71148  24
  18   4   1 1.40788 0.57319   5
  18   4   1 1.60335 0.77644  26
  20  -4   1 11.2584 1.46980  28
 -20  -4  -1 11.0665 1.17582  10
  20  -4   1 11.6056 1.24532  11
  20  -4   1 11.6465 1.41633  26
  20  -4   1 10.6102 1.52095  24
  20  -4   1 9.69012 1.42145  29
  20  -4   1 11.1623 1.49954  27
  20  -4   1 12.6010 1.56403  23
  20  -4   1 12.0740 1.71914  25
  20  -4   1 11.0087 1.62435  22
  20  -4   1 12.3831 1.67933   5
  20   4   1 10.8879 1.62873  29
 -20   4  -1 11.3886 1.58552  30
  20   4   1 12.0916 1.34630   1
  20   4   1 12.0809 1.09291   5
  20   4   1 11.3769 1.81218  15
 -20   4  -1 12.7067 1.18833  10
  20   4   1 8.62108 5.91605   4
  20   4   1 9.22779 1.37705  26
  20   4   1 10.7989 1.72353  27
  20   4   1 11.6614 1.38414  24
  22  -4   1 0.79914 1.06514  28
  22  -4   1 0.38268 1.24411  25
  22  -4   1 1.07704 1.10117  29
  22  -4   1 0.48196 0.82840  11
  22  -4   1 0.74382 1.13067  27
  22  -4   1 0.66237 1.11854  23
  22  -4   1 0.96733 1.11862   5
 -22  -4  -1 0.80744 0.83229  10
  22  -4   1 0.74284 1.24969  22
  22  -4   1 0.35296 1.02167  26
  22  -4   1 0.25240 1.08453  24
  22   4   1 0.82233 1.25985  15
  22   4   1 0.69499 0.98862  26
  22   4   1 -0.1063 1.23794  29
 -22   4  -1 0.17138 0.83925  10
 -22   4  -1 1.06544 1.10192  30
  22   4   1 0.50391 0.79579   5
  22   4   1 0.94155 1.21365  27
  22   4   1 0.89018 0.95569  24
  22   4   1 3.87383 6.10273   4
  24  -4   1 1.27268 1.26928  27
  24  -4   1 1.46202 1.24542  23
  24  -4   1 0.97452 1.20168  29
  24  -4   1 0.41105 1.20443   5
  24  -4   1 1.02896 1.20063  24
  24  -4   1 1.13387 1.40770  25
 -24  -4  -1 0.76653 0.96734  10
  24  -4   1 1.41271 1.17877  26
  24  -4   1 1.47457 1.36173  22
  24  -4   1 1.15915 0.86673  11
  24  -4   1 1.36280 1.18248  28
  24   4   1 2.00573 1.30356  29
 -24   4  -1 0.06361 0.94491  10
 -24   4  -1 0.65641 1.27497  30
  24   4   1 1.03732 1.11100  26
  24   4   1 0.40327 1.33233  27
  24   4   1 1.09481 0.85532   5
  24   4   1 0.77384 1.44109  15
  26  -4   1 0.76140 1.25333  28
  26  -4   1 0.34779 1.31363  27
  26  -4   1 1.39072 1.34727  24
  26  -4   1 0.85973 1.24596  23
 -26  -4  -1 -0.2121 1.02399  10
  26  -4   1 -0.2059 1.30960  29
  26  -4   1 0.67122 1.28025   5
  26  -4   1 0.29326 1.21015  26
  26  -4   1 1.13092 1.47262  25
  26   4   1 0.18259 1.13682  26
  26   4   1 0.25068 0.87372   5
  26   4   1 1.07764 1.54184  15
  26   4   1 0.55263 1.41276  29
 -26   4  -1 -0.2398 1.31515  30
  26   4   1 0.63359 1.43016  27
 -26   4  -1 0.59171 1.64453  22
 -26   4  -1 0.33357 0.97859  10
  28  -4   1 3.01844 1.46098  25
  28  -4   1 2.68416 1.27440  29
  28  -4   1 2.99310 1.38280  24
  28  -4   1 2.58863 1.19531   5
 -28  -4  -1 3.68284 1.06130  10
  28  -4   1 2.64385 1.18423  23
  28  -4   1 2.71961 1.34058  27
  28  -4   1 3.34742 1.16965  26
 -28   4  -1 3.19274 1.57329  22
 -28   4  -1 4.42859 1.32096  30
  28   4   1 2.52888 1.35544  15
  28   4   1 2.07172 1.33301  29
  28   4   1 3.09911 1.37853  27
 -28   4  -1 2.77780 0.97396  10
  29  -5  -1 0.52932 1.21067  29
  29  -5  -1 1.08778 1.29894  24
  29  -5  -1 0.48055 1.39152  27
  29  -5  -1 0.21420 1.21200  26
  29  -5  -1 1.05965 1.45219  25
  29  -5  -1 0.73512 1.19125  23
 -29  -5   1 0.58006 1.01687  10
  29   5  -1 1.17976 1.10189  26
  29   5  -1 -0.7014 1.19709  27
  29   5  -1 0.72281 1.30522  29
 -29   5   1 0.98124 0.84194  10
  27  -5  -1 -0.1341 1.35799  24
  27  -5  -1 -0.1183 1.31903  23
  27  -5  -1 0.25806 1.25528  26
  27  -5  -1 -0.2518 1.35000  29
  27  -5  -1 0.05764 1.20503   5
  27  -5  -1 0.51774 1.50535  25
  27  -5  -1 -1.2734 1.45539  22
  27  -5  -1 -0.1301 1.39666  27
 -27  -5   1 -0.5276 1.06322  10
  27   5  -1 0.82119 1.37476  27
 -27   5   1 0.09217 0.93368  10
 -27   5   1 1.26493 1.31785  30
  27   5  -1 0.69890 1.19871  26
  27   5  -1 0.00720 1.42386  29
  27   5  -1 -1.0552 1.41117  15
  25  -5  -1 0.81071 1.24751  26
  25  -5  -1 1.67115 1.26786  28
  25  -5  -1 1.32123 1.30928  29
  25  -5  -1 1.21535 1.30713  27
 -25  -5   1 1.87740 1.04220  10
  25  -5  -1 1.71011 1.39662  23
  25  -5  -1 2.59823 1.40068  22
  25  -5  -1 1.71697 1.34931  24
  25  -5  -1 2.72571 1.27116   5
  25  -5  -1 1.92250 0.89348  11
  25  -5  -1 2.06680 1.56075  25
  25   5  -1 1.48974 1.43675  15
  25   5  -1 0.56770 1.41821  29
 -25   5   1 1.97097 1.29008  30
  25   5  -1 4.22208 7.35491   4
  25   5  -1 2.29825 1.34367  27
 -25   5   1 1.47830 0.89070  10
  25   5  -1 1.70791 1.23830  26
  23  -5  -1 -0.0320 1.21642  23
  23  -5  -1 -0.1581 1.17734  26
  23  -5  -1 1.00559 1.19266   5
  23  -5  -1 0.20633 1.16495  28
  23  -5  -1 0.62765 1.27812  22
  23  -5  -1 0.69281 1.24941  27
  23  -5  -1 0.24064 1.37277  25
  23  -5  -1 -0.5492 1.27771  29
 -23  -5   1 0.05187 0.93085  10
  23  -5  -1 0.44650 1.16644  24
  23  -5  -1 0.64113 0.87375  11
 -23   5   1 -0.2154 0.84008  10
  23   5  -1 -0.4113 1.34171  15
  23   5  -1 1.40885 6.87383   4
  23   5  -1 0.20217 1.12780  26
 -23   5   1 0.17365 1.12539  30
  23   5  -1 0.34740 1.00987   1
  23   5  -1 -0.9412 1.24925  27
  23   5  -1 0.09635 1.38491  29
  21  -5  -1 9.62948 1.28606  25
  21  -5  -1 10.9401 1.33299  11
 -21  -5   1 11.1703 1.36107  10
  21  -5  -1 8.02697 1.18237  29
  21  -5  -1 8.65834 1.11056  26
  21  -5  -1 8.95934 1.16044  27
  21  -5  -1 12.0472 1.75458   5
  21  -5  -1 11.4815 1.74586  23
 -21  -5   1 11.2270 1.47350  30
  21  -5  -1 9.62761 1.58784  28
  21  -5  -1 9.80966 1.13800  24
  21  -5  -1 9.63892 1.20693  22
  21   5  -1 9.46162 1.23381  15
  21   5  -1 10.1935 7.04071   4
  21   5  -1 10.2166 1.48921  26
  21   5  -1 8.12342 1.17855  27
 -21   5   1 10.1554 1.57450  30
  21   5  -1 11.6008 1.52323   1
  21   5  -1 8.51038 1.31146  29
 -21   5   1 9.95147 1.32977  10
  19  -5  -1 0.38611 0.73862  11
  19  -5  -1 1.34922 1.07573  25
  19  -5  -1 0.31095 0.90216  24
  19  -5  -1 0.63125 0.94247  23
  19  -5  -1 0.75675 0.93739  22
  19  -5  -1 0.82271 0.89183  26
 -19  -5   1 0.80052 0.70722  10
  19  -5  -1 1.61299 0.92524  27
  19  -5  -1 0.71332 0.89594  28
  19  -5  -1 0.73961 0.91910   5
 -19  -5   1 2.44996 0.81015  30
  19  -5  -1 0.90460 0.97099  29
  19   5  -1 1.97960 1.09694  29
  19   5  -1 1.09395 0.85633   1
  19   5  -1 0.95131 0.98995  27
 -19   5   1 1.37071 0.68442  10
 -19   5   1 0.89154 0.71531  30
  19   5  -1 0.60228 0.99867  15
  19   5  -1 -4.6933 5.23066   4
  19   5  -1 1.35606 0.94242  26
  17  -5  -1 1.17520 0.82095  27
  17  -5  -1 0.54342 0.92104  25
  17  -5  -1 1.41729 0.82573  23
  17  -5  -1 0.47010 0.85136  29
  17  -5  -1 0.89605 0.79754  22
  17  -5  -1 1.42628 0.76173  28
 -17  -5   1 1.75146 0.68867  30
  17  -5  -1 1.30382 0.78212  26
  17  -5  -1 1.15835 0.81150  24
  17  -5  -1 1.41372 0.66389  11
  17  -5  -1 0.64880 0.77032   5
 -17  -5   1 0.88013 0.60408  10
  17   5  -1 1.14572 0.78091  26
  17   5  -1 1.20170 0.74892   1
  17   5  -1 0.79973 0.84820  27
 -17   5   1 1.18509 0.56402  10
  17   5  -1 0.45286 0.84638  15
 -17   5   1 0.67520 0.58862  30
  17   5  -1 0.50413 4.98012   4
  17   5  -1 0.53171 0.94286  29
 -15  -5   1 0.76565 3.37485  17
 -15  -5   1 0.58594 15.1623  32
  15  -5  -1 -2.2766 5.63702   2
  15  -5  -1 -5.9697 10.5322  36
 -15  -5   1 0.90561 0.57913  30
  15  -5  -1 1.91724 2.99458   3
  15  -5  -1 0.46573 0.66886   5
  15  -5  -1 0.02749 2.47159  21
 -15   5   1 4.89444 9.53122  31
  15   5  -1 0.60295 0.67713  15
 -15   5   1 1.81012 11.4474  32
  15   5  -1 0.36811 0.60860   1
 -15   5   1 -0.1848 3.01758  17
  15   5  -1 0.90341 3.21957  21
 -15   5   1 0.51648 2.48144  16
  15   5  -1 0.92954 4.23905   4
  15   5  -1 0.21037 12.0390  36
 -15   5   1 0.53759 0.45739  30
  13  -5  -1 25.8954 12.5527  36
  13  -5  -1 31.8042 3.87294  21
 -13  -5   1 21.9213 15.6859  32
 -13  -5   1 32.1077 4.42793  17
  13  -5  -1 31.7705 4.72990   3
 -13  -5   1 28.1074 18.0462  34
 -13  -5   1 22.7898 4.51887  19
  13  -5  -1 33.2277 0.98242   5
  13  -5  -1 37.6713 7.24491   2
  13   5  -1 30.0384 4.56897  21
  13   5  -1 34.3938 4.91872   2
  13   5  -1 34.0587 5.27595   4
  13   5  -1 34.9948 0.93439   1
 -13   5   1 30.5886 11.2346  31
 -13   5   1 32.1860 4.70654  17
  13   5  -1 33.2976 15.2983  36
 -13   5   1 28.8605 14.1249  32
  13   5  -1 33.7848 1.01248  15
 -13   5   1 32.8467 4.20767  16
 -11  -5   1 3.64550 2.76193  20
 -11  -5   1 3.92573 9.73713  34
 -11  -5   1 0.31929 11.0583  35
  11  -5  -1 4.94291 4.62043   2
  11  -5  -1 5.50975 10.4759  32
 -11  -5   1 0.33468 2.59780  17
  11  -5  -1 1.56997 7.43568  36
  11  -5  -1 2.68054 2.38225   3
  11  -5  -1 2.51595 1.82856  21
 -11  -5   1 3.84106 11.3376  32
  11  -5  -1 2.37581 2.61775  17
 -11  -5   1 0.71714 2.21223  19
  11   5  -1 1.91882 1.71713  18
  11   5  -1 0.84353 6.86420  33
  11   5  -1 1.52579 0.45148   1
 -11   5   1 3.00892 1.82124  19
 -11   5   1 2.87015 2.20450  16
 -11   5   1 8.47246 14.6287  35
  11   5  -1 2.06971 3.20852   4
 -11   5   1 4.16675 6.67076  33
 -11   5   1 -2.5080 5.78763  34
 -11   5   1 2.66153 1.64113  18
  11   5  -1 2.13417 2.71390   2
  11   5  -1 3.77903 2.41943  21
 -11   5   1 1.72732 7.71907  31
  11   5  -1 -0.3692 8.66155  36
  -9  -5   1 2.77662 2.05885  19
   9  -5  -1 5.31313 5.97085  36
   9  -5  -1 2.76670 3.75604   2
  -9  -5   1 5.91805 2.62247  17
  -9  -5   1 5.93205 10.8030  32
  -9  -5   1 1.93321 8.79184  35
   9  -5  -1 3.50496 9.45470  32
   9  -5  -1 3.25274 2.24268   3
   9  -5  -1 2.58575 1.44366  21
  -9  -5   1 3.87319 2.35443  20
   9  -5  -1 3.83404 2.34090  17
  -9  -5   1 8.69454 9.11304  34
   9   5  -1 -2.2274 6.26198  33
   9   5  -1 0.43571 2.25829   2
  -9   5   1 4.27513 2.07263  20
   9   5  -1 4.60679 1.82446  18
   9   5  -1 5.42958 5.23186  31
  -9   5   1 5.28376 2.08813  16
   9   5  -1 -2.1273 7.89562  34
   9   5  -1 3.82302 1.51024  16
   9   5  -1 5.56310 2.16923  19
  -9   5   1 7.41222 6.69005  33
  -9   5   1 10.9781 8.49593  35
  -9   5   1 4.61058 1.66266  19
  -9   5   1 3.53427 1.56013   4
  -9   5   1 3.47521 5.86179  34
   9   5  -1 8.55330 8.11416  36
  -9   5   1 4.37309 1.73191  18
   9   5  -1 5.50016 2.10508  21
   9   5  -1 1.22950 2.36294   4
  -9   5   1 0.14070 6.14915  31
   7  -5  -1 21.5083 10.4602  32
   7  -5  -1 27.6182 2.10061  21
  -7  -5   1 25.8044 10.6471  34
  -7  -5   1 26.9995 3.60158  20
   7  -5  -1 28.4349 4.38066   2
   7  -5  -1 25.0564 3.27819   3
  -7  -5   1 22.6868 11.4172  32
   7  -5  -1 27.1581 7.17545  36
  -7  -5   1 25.9433 11.1049  35
  -7  -5   1 27.5068 3.80812  17
  -7  -5   1 25.8935 3.20636  19
  -7  -5   1 30.1641 3.99569   2
   7  -5  -1 27.5441 3.64726  17
  -7   5   1 26.3603 2.93442  20
  -7   5   1 16.2272 8.53527  35
   7   5  -1 28.9332 2.61851  16
  -7   5   1 14.9346 7.69794  31
  -7   5   1 27.1031 3.30315  16
  -7   5   1 22.3914 2.27575   4
  -7   5   1 29.2434 2.41780  19
   7   5  -1 22.7237 2.14121  16
   7   5  -1 24.7796 3.16350  19
  -7   5   1 22.3402 9.07833  33
   7   5  -1 27.2380 9.02298  36
  -7   5   1 21.3679 6.32758  36
   7   5  -1 28.0433 3.10148  18
  -7   5   1 24.5466 2.87288  18
  -7   5   1 22.0973 7.16084  34
   7   5  -1 24.4596 7.07217  31
   7   5  -1 31.3892 10.4933  33
   7   5  -1 25.9947 2.82583  21
   7   5  -1 21.0260 9.94603  34
   7   5  -1 31.0124 3.47540   4
  -7   5   1 25.1777 1.97130  21
   7   5  -1 21.6301 7.09742  31
   5  -5  -1 22.6154 3.04867   3
   5  -5  -1 13.4234 8.80045  32
  -5  -5   1 24.8619 2.65541   3
  -5  -5   1 25.5764 10.4862  32
  -5  -5   1 24.3144 3.41020  17
   5  -5  -1 23.7027 1.49152  21
  -5  -5   1 19.6399 8.14339  34
   5  -5  -1 20.6862 4.61324  36
   5  -5  -1 21.3903 3.21462  17
  -5  -5   1 22.2787 2.93161  19
  -5  -5   1 24.4026 2.19040  21
  -5  -5   1 22.8475 3.62263   2
  -5  -5   1 15.4772 8.40396  35
  -5  -5   1 28.3522 8.22653  36
  -5  -5   1 23.5821 3.20624  20
   5   5  -1 12.3027 7.41834  34
   5   5  -1 21.6133 2.76747  20
  -5   5   1 20.3758 2.88955  16
   5   5  -1 20.5862 2.49351  16
   5   5  -1 14.7941 7.34513  35
  -5   5   1 23.6494 1.42789  21
   5   5  -1 20.3988 2.26704  21
  -5   5   1 29.9435 5.33487  36
   5   5  -1 20.6882 2.70132   4
  -5   5   1 25.9882 8.34243  35
   5   5  -1 19.8517 3.11967  18
  -5   5   1 25.7284 2.67647  20
  -5   5   1 19.4446 8.53625  35
  -5   5   1 17.4055 7.84406  31
   5   5  -1 17.2792 6.96532  31
  -5   5   1 23.9179 2.03651  19
   5   5  -1 22.7120 3.01284  19
  -5   5   1 23.5838 6.61613  34
  -5   5   1 16.9742 7.84803  33
  -5   5   1 23.3036 3.02380  18
  -5   5   1 22.7385 2.84423  20
  -5   5   1 22.0271 2.11119   4
   5   5  -1 18.8707 9.58109  33
   5   5  -1 17.5320 6.49285  36
  -3  -5   1 0.25968 7.14408  32
  -3  -5   1 2.17871 0.92394  21
  -3  -5   1 1.04347 1.97761   2
   3  -5  -1 1.20193 1.64004  17
  -3  -5   1 1.53802 1.58971  20
  -3  -5   1 0.49472 1.40250   3
   3  -5  -1 1.68262 6.94732  32
  -3  -5   1 2.50222 3.60319  36
  -3  -5   1 1.05697 1.76537  17
  -3  -5   1 3.48372 5.98765  35
   3  -5  -1 1.95418 2.21544   2
   3  -5  -1 0.13148 5.14383  35
   3  -5  -1 1.97067 1.70754   3
   3  -5  -1 1.60059 1.54571  20
   3   5  -1 2.84263 5.17020  35
   3   5  -1 0.15017 5.69931  34
  -3   5   1 2.72590 1.52461  20
  -3   5   1 1.60151 5.22415  31
  -3   5   1 2.04202 1.05928  19
  -3   5   1 -1.1327 5.23258  33
   3   5  -1 2.29259 1.81050  18
   3   5  -1 2.83591 6.12154  34
   3   5  -1 0.78077 1.38756  16
   3   5  -1 5.37171 5.67640  31
  -3   5   1 -4.2564 4.63364  35
  -3   5   1 2.39916 1.26940   4
  -3   5   1 1.77080 1.68701  18
   3   5  -1 3.23945 1.52664  19
   3   5  -1 -0.6399 3.02694  36
   3   5  -1 1.03980 1.35324  19
   3   5  -1 2.67094 1.39325  20
   3   5  -1 1.74716 0.92407  21
   3   5  -1 0.96000 1.50155   4
  -3   5   1 1.05686 3.84677  34
   3   5  -1 -0.1958 5.91678  33
  -3   5   1 0.97575 1.47871  16
  -1  -5   1 52.5041 4.32438  36
  -1  -5   1 49.9231 5.02594  36
  -1  -5   1 46.2892 11.1393  35
   1  -5  -1 47.9657 10.9664  35
   1  -5  -1 43.4844 3.93807   2
  -1  -5   1 36.2902 10.8366  32
  -1  -5   1 50.5117 4.13831   2
  -1  -5   1 48.1222 3.19183   3
   1  -5  -1 49.9333 3.37633  17
  -1  -5   1 47.1625 3.55592  17
   1  -5  -1 45.5866 3.24952  20
   1  -5  -1 36.0073 10.0989  32
   1  -5  -1 49.7363 3.29545   3
  -1  -5   1 50.4291 3.16970  20
   1   5  -1 49.4387 10.7440  35
   1   5  -1 50.2675 10.5380  31
   1   5  -1 66.0587 11.8626  34
   1   5  -1 51.0070 3.01742  19
   1   5  -1 49.2252 2.98278  19
  -1   5   1 45.2209 9.13937  34
  -1   5   1 45.9363 2.77566   4
  -1   5   1 46.7922 11.8616  33
   1   5  -1 51.1515 2.90371   4
  -1   5   1 48.9194 11.0797  31
  -1   5   1 45.5224 3.40794  18
  -1   5   1 48.9785 3.11538  20
   1   5  -1 50.5036 3.55018  18
  -1   5   1 46.6330 2.47849  19
   1   5  -1 48.3345 3.05367  20
  -1   5   1 49.9796 2.78577  19
  -1   5   1 50.1668 3.38038  16
  -1   5   1 47.4513 9.03132  34
   1   5  -1 60.5991 11.8426  34
   1   5  -1 48.3260 3.10410  16
   1   5  -1 59.8357 13.5385  33
  -1   5   1 37.2049 9.83262  35
  -1  -5  -1 254.251 6.76309   2
  -1  -5  -1 260.423 6.98503  36
   1  -5   1 276.008 6.34432  17
  -1  -5  -1 233.226 20.4304  35
  -1  -5  -1 271.391 21.4114  32
   1  -5   1 248.603 6.22500   3
  -1  -5  -1 259.553 5.76218   3
   1  -5   1 252.588 7.99004   2
  -1  -5  -1 253.162 6.15409  17
   1  -5   1 264.834 5.67664  20
   1  -5   1 268.560 19.6813  35
  -1  -5  -1 266.685 6.34757  20
   1  -5   1 221.001 19.5193  32
  -1   5  -1 233.833 18.7978  35
  -1   5  -1 246.221 5.50234  20
   1   5   1 240.531 5.85147  20
  -1   5  -1 230.676 21.8626  33
   1   5   1 249.642 5.83337   4
  -1   5  -1 245.018 5.76387  16
  -1   5  -1 250.730 6.14411  18
   1   5   1 295.539 23.4574  33
   1   5   1 254.679 5.46392  19
   1   5   1 251.386 6.11619  18
  -1   5  -1 254.168 5.04751  19
   1   5   1 246.589 20.1506  35
   1   5   1 278.343 20.1278  34
   1   5   1 251.523 5.90484  16
  -1   5  -1 241.432 18.5853  31
   1   5   1 242.572 5.12409  19
   1   5   1 260.551 19.0965  34
   1   5   1 254.548 18.7927  31
  -3  -5  -1 2.12029 1.78455  17
  -3  -5  -1 1.21673 1.25498   3
   3  -5   1 -0.1868 2.45704  36
   3  -5   1 1.54432 1.17046  19
   3  -5   1 0.49292 0.64743  21
  -3  -5  -1 1.20395 1.66308   2
   3  -5   1 1.77182 1.44340  20
  -3  -5  -1 1.07161 1.67214  20
  -3  -5  -1 -1.9947 5.07418  34
  -3  -5  -1 0.92826 0.87015  21
   3  -5   1 3.33648 2.51008   2
   3  -5   1 -0.7526 5.18393  35
   3  -5   1 -0.7823 1.48115   3
  -3  -5  -1 0.71422 1.30363  19
   3  -5   1 0.65435 1.50421  17
   3  -5   1 2.30750 4.83654  34
  -3  -5  -1 0.74988 3.42118  36
   3  -5   1 0.15491 5.25064  32
  -3  -5  -1 1.32269 6.14167  35
  -3  -5  -1 4.76269 7.74426  32
   3   5   1 0.72298 0.86558  21
  -3   5  -1 -4.1327 4.61464  31
  -3   5  -1 3.97895 6.63136  33
   3   5   1 0.26259 1.37637  16
   3   5   1 2.31497 3.58127  36
  -3   5  -1 3.62352 5.89527  35
  -3   5  -1 0.32066 1.24571  20
   3   5   1 0.43175 5.00538  35
  -3   5  -1 0.79394 0.50677  21
  -3   5  -1 0.37040 1.11077  19
   3   5   1 -3.1510 5.28371  33
   3   5   1 0.58729 1.37857  19
  -3   5  -1 0.53884 1.56695  16
   3   5   1 0.52199 1.50859  18
  -3   5  -1 1.90368 1.99663  36
  -3   5  -1 1.78688 1.56750  18
  -3   5  -1 -0.2646 4.28915  34
   3   5   1 1.35268 5.02215  34
   3   5   1 3.87889 1.86191   4
   3   5   1 4.90295 5.64713  31
   3   5   1 0.31404 1.32216  20
  -5  -5  -1 10.4805 2.33721  17
  -5  -5  -1 12.6387 1.69041  21
  -5  -5  -1 12.4922 7.14193  34
  -5  -5  -1 10.7348 8.51982  32
   5  -5   1 11.7911 3.47187   2
  -5  -5  -1 8.19850 1.88718  19
   5  -5   1 15.1370 2.49174   3
   5  -5   1 11.0909 1.76586  21
  -5  -5  -1 12.2009 6.28040  36
  -5  -5  -1 12.4556 2.45387  20
   5  -5   1 5.20283 6.83607  32
  -5  -5  -1 16.9485 2.21266   3
   5  -5   1 11.9012 2.30313  17
  -5  -5  -1 2.18722 6.94218  35
  -5  -5  -1 11.4017 2.33438   2
   5  -5   1 6.47113 4.83329  36
   5   5   1 9.88835 2.07812  18
   5   5   1 11.5771 8.41061  35
  -5   5  -1 10.4644 7.44159  33
  -5   5  -1 11.2702 2.01747  20
   5   5   1 10.4886 2.00163  19
  -5   5  -1 12.6815 4.26683  36
   5   5   1 12.9534 1.98496  16
  -5   5  -1 10.4146 2.01816  18
  -5   5  -1 5.78021 6.43505  35
  -5   5  -1 10.0698 1.72725  20
  -5   5  -1 12.2880 1.38004  21
   5   5   1 14.1456 6.69371  31
   5   5   1 5.94027 6.74812  34
  -5   5  -1 23.2379 8.53414  31
  -5   5  -1 15.9383 7.60642  35
   5   5   1 11.2472 2.21134  20
   5   5   1 3.07388 6.58245  33
  -5   5  -1 9.28197 1.63269  19
   5   5   1 11.0750 5.86669  36
   5   5   1 12.4619 2.54815   4
   5   5   1 10.0615 1.57324  21
  -5   5  -1 9.25222 5.67623  34
  -7  -5  -1 14.3301 10.3716  32
   7  -5   1 11.1014 3.56223   2
  -7  -5  -1 3.32598 7.87722  35
  -7  -5  -1 13.1662 2.87257  20
   7  -5   1 10.0804 9.41903  32
   7  -5   1 9.93130 2.34092   3
  -7  -5  -1 11.3960 2.53148  17
  -7  -5  -1 7.86524 8.21751  34
  -7  -5  -1 11.9547 2.37031  19
   7  -5   1 12.0144 6.71572  36
  -7  -5  -1 11.0945 1.73405   3
   7  -5   1 8.30336 2.29474  17
   7  -5   1 14.6479 2.35401  21
   7   5   1 6.77066 6.56078  36
  -7   5  -1 11.2221 1.87862  19
   7   5   1 10.9579 2.24370  19
  -7   5  -1 19.6062 3.22030  16
   7   5   1 5.99378 7.67025  33
   7   5   1 11.7185 1.93854  16
  -7   5  -1 19.4244 9.17923  31
  -7   5  -1 11.3048 1.86123  21
  -7   5  -1 12.7967 5.90998  36
  -7   5  -1 10.3292 7.05960  35
  -7   5  -1 8.95080 1.98984  18
   7   5   1 9.55927 2.51372   4
   7   5   1 10.7722 8.32555  34
  -7   5  -1 15.3413 7.07367  34
   7   5   1 14.3003 2.40523   2
  -7   5  -1 2.73924 6.19797  33
   7   5   1 13.3922 2.30849  18
  -7   5  -1 11.3150 1.98272  20
   7   5   1 11.1119 1.97285  21
   7   5   1 6.21997 5.92619  31
  -9  -5  -1 61.0443 4.51530  19
   9  -5   1 53.4571 4.40166   3
   9  -5   1 63.8040 3.72782  21
   9  -5   1 74.6285 14.1638  36
   9  -5   1 55.0135 6.42240   2
  -9  -5  -1 59.8280 4.78266  17
   9  -5   1 47.1101 13.8738  32
   9  -5   1 51.0795 4.23640  17
  -9  -5  -1 58.5954 15.6610  32
  -9  -5  -1 50.3347 13.7392  34
  -9  -5  -1 38.0139 13.2879  35
  -9  -5  -1 58.6085 4.92370  20
  -9   5  -1 68.9028 14.7705  35
   9   5   1 51.6079 4.11439  19
   9   5   1 58.9155 3.45213  16
   9   5   1 58.4798 4.06696  21
  -9   5  -1 51.5396 11.8072  34
   9   5   1 53.9842 4.31935   2
  -9   5  -1 61.0359 3.71430  19
   9   5   1 62.7858 5.05033   4
   9   5   1 49.3923 13.1977  36
  -9   5  -1 57.2290 4.01682  20
   9   5   1 63.1166 13.3316  33
  -9   5  -1 59.4141 3.55935  18
  -9   5  -1 58.2458 13.3382  31
   9   5   1 43.2485 13.7646  34
  -9   5  -1 61.3207 4.26131  16
   9   5   1 59.1326 3.70890  18
  -9   5  -1 63.1118 12.4594  33
   9   5   1 62.1202 10.8468  31
  11  -5   1 4.10214 8.14316  36
 -11  -5  -1 1.60256 2.65605  17
  11  -5   1 0.89925 2.57167  17
  11  -5   1 -1.9595 8.99806  32
  11  -5   1 3.54117 2.22630  21
  11  -5   1 2.57569 4.53370   2
 -11  -5  -1 -5.2724 10.5237  32
  11  -5   1 -1.0603 2.44316   3
  11   5   1 2.08629 0.47901   1
  11   5   1 2.55912 0.49885  15
 -11   5  -1 1.64330 6.42611  33
 -11   5  -1 1.22006 1.96646  19
  11   5   1 6.00557 9.40133  36
  11   5   1 0.16266 2.95736   4
 -11   5  -1 3.84229 8.17850  34
  11   5   1 3.02185 2.49357   2
  11   5   1 2.23206 1.83991  18
  11   5   1 7.19644 7.74572  33
 -11   5  -1 0.64893 1.69155  18
 -11   5  -1 0.54768 7.19236  31
 -11   5  -1 0.58669 2.24528  16
 -11   5  -1 -0.2884 13.4023  35
  11   5   1 2.34511 2.31402  21
  13  -5   1 47.4478 15.8992  36
  13  -5   1 35.6115 4.47739  21
  13  -5   1 36.4864 1.11397   5
 -13  -5  -1 35.2443 5.13615  17
  13  -5   1 42.3554 7.48157   2
 -13  -5  -1 31.4028 15.9528  32
  13  -5   1 31.6377 5.03886   3
 -13   5  -1 35.8648 12.6411  31
  13   5   1 38.7134 1.05844  15
  13   5   1 24.9277 13.4946  36
  13   5   1 31.8820 4.92289  21
 -13   5  -1 33.4047 4.60574  17
  13   5   1 40.5627 5.79964   4
  13   5   1 35.2168 1.00448   1
 -13   5  -1 42.6171 14.5950  32
 -13   5  -1 36.6714 4.28177  16
 -13   5  -1 37.8197 0.83506  30
  15  -5   1 -0.3419 5.77887   2
  15  -5   1 -0.5325 3.25258   3
  15  -5   1 -0.5690 12.0442  36
  15  -5   1 -0.1218 0.67834   5
 -15  -5  -1 -5.3136 14.5988  32
  15  -5   1 0.58005 2.87807  21
 -15  -5  -1 2.35696 3.61982  17
 -15   5  -1 5.20925 10.7790  31
  15   5   1 0.42640 0.59870   5
  15   5   1 1.45834 3.11991  21
 -15   5  -1 0.16541 2.77262  16
 -15   5  -1 0.39446 0.51945  30
  15   5   1 0.37375 0.60072   1
 -15   5  -1 -0.3713 2.87996  17
  15   5   1 0.48007 0.70414  15
  15   5   1 -1.0362 4.40937   4
  15   5   1 -6.0879 12.3889  36
 -15   5  -1 -9.3616 11.2452  32
  17  -5   1 1.71878 0.84494  23
  17  -5   1 1.53161 0.81786  27
  17  -5   1 1.62138 0.81503  26
  17  -5   1 1.33638 0.80178  28
  17  -5   1 1.04803 0.95738  25
  17  -5   1 1.59106 0.87233  22
  17  -5   1 1.06768 0.77426   5
 -17  -5  -1 1.75031 0.59988  10
  17  -5   1 2.08750 0.83910  24
  17  -5   1 1.08797 0.83059  29
  17  -5   1 0.78161 3.44549   3
  17  -5   1 2.15419 0.71387  11
  17   5   1 1.44279 0.89283  15
  17   5   1 1.32739 0.74524   1
  17   5   1 -0.6476 5.07175   4
  17   5   1 0.33008 0.93803  29
  17   5   1 2.11836 0.91843  27
 -17   5  -1 1.70297 0.60243  10
  17   5   1 1.67415 0.51944   5
 -17   5  -1 1.89510 0.69805  30
  17   5   1 1.89584 0.75737  26
  19  -5   1 2.34305 1.09663  25
  19  -5   1 1.83185 1.02575  22
  19  -5   1 3.76366 0.97095   5
  19  -5   1 3.42372 0.91927  28
  19  -5   1 2.25005 0.79198  11
 -19  -5  -1 2.75698 0.68322  10
  19  -5   1 2.20570 0.92328  26
  19  -5   1 1.90847 0.98885  29
  19  -5   1 2.01578 0.95698  27
  19  -5   1 2.28619 0.96791  24
  19  -5   1 3.05166 0.96490  23
 -19   5  -1 1.99357 0.85202  30
  19   5   1 3.49106 0.86857   1
  19   5   1 2.97334 1.27354  24
 -19   5  -1 2.72765 0.69363  10
  19   5   1 2.89781 1.06623  29
  19   5   1 2.30647 1.05495  15
  19   5   1 3.24589 0.62727   5
  19   5   1 2.91357 1.05453  27
  19   5   1 5.17121 5.69961   4
  19   5   1 3.45911 0.87923  26
  21  -5   1 20.2408 1.85344   5
 -21  -5  -1 18.3614 1.23676  10
  21  -5   1 21.9113 1.79775  23
  21  -5   1 18.2444 1.66381  27
  21  -5   1 20.0262 1.75108  29
  21  -5   1 19.6950 1.63062  26
  21  -5   1 19.5755 1.50948  28
  21  -5   1 19.5342 2.03084  25
  21  -5   1 20.0146 1.45397  11
  21  -5   1 19.2478 1.75414  24
  21  -5   1 18.3948 1.78335  22
  21   5   1 16.5377 7.43384   4
 -21   5  -1 19.4148 1.24685  10
 -21   5  -1 19.2068 1.78476  30
  21   5   1 19.2466 1.57648  26
  21   5   1 19.8511 2.04467  29
  21   5   1 19.0979 1.48339   1
  21   5   1 16.4976 1.95289  27
  21   5   1 18.6921 2.03936  15
  23  -5   1 0.98932 1.17067  28
  23  -5   1 1.04321 1.21726  27
  23  -5   1 0.92338 1.20960   5
  23  -5   1 1.49653 1.27365  24
  23  -5   1 0.58480 1.13062  26
 -23  -5  -1 0.82321 0.88895  10
  23  -5   1 0.89777 1.23431  29
  23  -5   1 0.47426 1.24646  23
  23  -5   1 1.79184 1.38706  22
  23  -5   1 0.86742 0.92394  11
  23  -5   1 2.24780 1.40596  25
 -23   5  -1 1.20814 1.20818  30
  23   5   1 1.23204 1.31376  27
  23   5   1 0.95597 1.44413  15
  23   5   1 0.76270 1.08927  26
 -23   5  -1 0.80510 0.87973  10
  23   5   1 1.30982 6.79864   4
  23   5   1 1.70710 1.37982  29
  25  -5   1 0.16209 0.89818  11
  25  -5   1 0.47229 1.21409   5
  25  -5   1 -0.7303 1.27900  23
  25  -5   1 0.72234 1.33160  24
  25  -5   1 0.01684 1.52875  25
  25  -5   1 0.38025 1.18411  26
  25  -5   1 0.33992 1.35358  27
  25  -5   1 0.31329 1.31709  29
  25  -5   1 0.04662 1.30329  28
 -25  -5  -1 0.48643 0.99464  10
  25   5   1 0.75958 1.48930  15
  25   5   1 0.06690 1.12452  26
  25   5   1 1.30138 1.37311  27
 -25   5  -1 0.98342 1.29792  30
 -25   5  -1 -0.3071 0.90574  10
  25   5   1 -0.2831 1.42024  29
 -25   5  -1 -0.2922 1.61123  22
  27  -5   1 -0.3269 1.17735   5
  27  -5   1 0.48081 1.23575  23
  27  -5   1 0.22241 1.26364  28
  27  -5   1 -0.2763 1.34002  24
  27  -5   1 0.27912 1.37884  27
  27  -5   1 -1.9953 1.51011  25
 -27  -5  -1 0.47087 1.03688  10
  27  -5   1 -1.0831 1.18814  26
  27  -5   1 -0.0401 1.23396  29
  27   5   1 0.43107 1.35996  15
  27   5   1 -0.3559 1.40396  29
 -27   5  -1 0.65423 0.92055  10
 -27   5  -1 0.48172 1.30404  30
 -27   5  -1 -0.5496 1.53285  22
  27   5   1 -1.2529 1.34669  27
  28  -6  -1 0.84212 1.32048  24
  28  -6  -1 1.11134 1.53465  25
  28  -6  -1 0.83999 1.36965  27
  28  -6  -1 1.10754 1.28969  29
  28  -6  -1 0.40166 1.26345  23
 -28  -6   1 1.11565 1.03787  10
  28  -6  -1 0.35716 1.12743   5
  28  -6  -1 0.58923 1.29604  26
  28   6  -1 0.42607 1.22545  15
 -28   6   1 0.33990 1.46548  22
 -28   6   1 0.33206 1.23996  30
  28   6  -1 0.32664 1.37549  29
 -28   6   1 0.56740 1.32220  10
  28   6  -1 0.69316 1.12797  26
  28   6  -1 0.42436 1.23011  27
  26  -6  -1 8.94468 1.29070   5
  26  -6  -1 5.13971 1.57644  25
  26  -6  -1 5.66803 0.95487  11
  26  -6  -1 4.66487 1.37496  24
  26  -6  -1 6.20502 1.32797  26
  26  -6  -1 3.86020 1.38241  29
 -26  -6   1 7.71446 1.08317  10
  26  -6  -1 5.61178 1.37265  28
  26  -6  -1 4.44470 1.37570  23
  26  -6  -1 6.68725 1.51241  27
 -26   6   1 6.00380 1.34026  30
  26   6  -1 4.89562 1.36119  27
 -26   6   1 5.12886 1.59284  22
  26   6  -1 5.98855 1.29397  26
 -26   6   1 7.00828 0.92005  10
  26   6  -1 5.13230 1.49023  29
  26   6  -1 7.77449 1.48508  15
  24  -6  -1 -0.3078 1.23762   5
 -24  -6   1 0.41146 0.97028  10
  24  -6  -1 0.14958 1.37241  29
  24  -6  -1 0.84166 1.27316  28
  24  -6  -1 -0.2580 1.36184  27
  24  -6  -1 1.13375 1.37168  22
  24  -6  -1 0.39324 1.29663  24
  24  -6  -1 0.17076 1.34860  23
  24  -6  -1 -0.0174 0.94761  11
  24  -6  -1 -0.4468 1.49925  25
  24  -6  -1 0.03980 1.24962  26
  24   6  -1 -2.2459 6.66249   4
  24   6  -1 0.37659 1.32769  27
  24   6  -1 1.08111 1.39507  29
  24   6  -1 0.63326 1.19325  26
  24   6  -1 0.51066 1.39212  15
  24   6  -1 -0.0536 1.05968   1
 -24   6   1 0.58804 1.23459  30
 -24   6   1 0.74287 0.86801  10
  22  -6  -1 3.23752 1.23470  23
  22  -6  -1 3.17496 1.41691  25
 -22  -6   1 3.59281 0.89207  10
  22  -6  -1 3.38832 1.28182  29
  22  -6  -1 4.46699 1.24446  27
  22  -6  -1 3.53548 1.21485  24
  22  -6  -1 2.18573 1.18892  26
  22  -6  -1 3.17979 1.19597   5
  22  -6  -1 4.28432 1.20040  28
  22  -6  -1 4.08601 0.94154  11
  22  -6  -1 3.67498 1.26827  22
  22   6  -1 3.78761 1.30970  15
  22   6  -1 2.56593 1.23456  27
  22   6  -1 3.47377 1.16144  26
  22   6  -1 1.83971 1.37439  29
  22   6  -1 3.54321 1.08895   1
  22   6  -1 0.72858 6.83860   4
 -22   6   1 3.68844 0.83527  10
 -22   6   1 3.02005 1.05442  30
  22   6  -1 3.01338 1.04062   9
  20  -6  -1 2.56934 1.11572  23
  20  -6  -1 2.97566 1.24570  25
  20  -6  -1 3.01653 1.11378  29
  20  -6  -1 2.85058 1.05496   5
  20  -6  -1 2.54659 1.10165  22
  20  -6  -1 3.04261 1.12683  27
  20  -6  -1 3.71934 1.05046  24
 -20  -6   1 2.27118 0.77538  10
  20  -6  -1 2.00958 1.01873  28
  20  -6  -1 2.03712 0.85366  11
  20  -6  -1 2.20701 1.01847  26
  20   6  -1 1.91348 1.11772  15
 -20   6   1 2.87034 0.88549  30
  20   6  -1 3.00824 1.24640  29
 -20   6   1 3.14478 0.75692  10
  20   6  -1 2.43841 1.05447  26
  20   6  -1 2.84315 0.96877   1
  20   6  -1 -1.4730 6.22481   4
  20   6  -1 2.11951 1.12668  27
  18  -6  -1 13.7079 1.46567  24
  18  -6  -1 12.5670 1.45479  22
  18  -6  -1 13.8564 1.42443  27
  18  -6  -1 14.2682 1.44811  28
  18  -6  -1 13.9549 1.56756  29
  18  -6  -1 13.7772 1.22489  11
  18  -6  -1 12.5718 1.43956  23
  18  -6  -1 15.0516 1.46359   5
  18  -6  -1 13.7668 1.38608  26
  18  -6  -1 12.4929 1.58634  25
 -18  -6   1 12.5847 1.07349  10
  18   6  -1 10.5432 6.38619   4
  18   6  -1 12.6261 1.38226  26
 -18   6   1 12.9053 1.14484  30
  18   6  -1 12.7067 1.48243  15
 -18   6   1 13.9862 1.05675  10
  18   6  -1 13.7780 1.49957  27
  18   6  -1 11.9482 1.69169  29
  18   6  -1 14.0364 1.26520   1
  16  -6  -1 4.00643 0.72916  11
  16  -6  -1 2.77834 3.53599   3
  16  -6  -1 3.52523 0.81573   5
  16  -6  -1 2.65294 0.93045  25
  16  -6  -1 2.07856 0.82980  26
 -16  -6   1 3.17710 0.61868  10
  16  -6  -1 2.02723 0.87927  29
  16  -6  -1 4.24826 0.84370  23
  16  -6  -1 2.26250 0.81303  24
  16  -6  -1 2.69866 0.84293  27
  16  -6  -1 2.59681 0.79285  28
  16  -6  -1 2.39284 0.76456  22
  16   6  -1 2.63122 0.79860  15
  16   6  -1 4.21507 0.75660   1
  16   6  -1 2.45458 0.87787  27
  16   6  -1 2.82894 0.97351  29
 -16   6   1 2.75973 0.54958  30
  16   6  -1 2.62087 0.82212  26
  16   6  -1 0.47736 4.49598   4
 -14  -6   1 -11.148 14.5177  32
 -14  -6   1 -0.3346 3.58957  17
  14  -6  -1 0.21022 3.13798   3
  14  -6  -1 0.12318 0.65713   5
 -14  -6   1 0.58385 0.54148  30
  14  -6  -1 -0.5904 5.80216   2
  14   6  -1 0.26744 0.64431  15
 -14   6   1 -3.9507 10.0342  32
  14   6  -1 0.86623 4.49697   4
 -14   6   1 0.60200 0.43249  30
 -14   6   1 -0.3307 2.72590  16
  14   6  -1 -0.8710 2.98454  21
  14   6  -1 0.16664 0.62508   1
  14   6  -1 7.91738 12.1504  36
 -14   6   1 -0.1512 2.98114  17
 -14   6   1 -2.3594 9.98531  31
  12  -6  -1 4.79292 2.93803   3
  12  -6  -1 5.92823 13.2269  32
 -12  -6   1 4.34457 3.40109  17
  12  -6  -1 2.35546 3.18370  17
  12  -6  -1 5.70270 0.90893   5
  12  -6  -1 3.03677 5.11452   2
 -12  -6   1 2.76292 13.9171  32
  12   6  -1 5.38007 2.76565  21
  12   6  -1 4.85839 0.58822  15
 -12   6   1 1.67322 9.00122  31
  12   6  -1 1.45998 3.10400   2
  12   6  -1 2.11232 9.85583  36
  12   6  -1 1.92542 3.96663   4
 -12   6   1 3.70916 2.74049  16
  12   6  -1 5.54127 0.89507   1
 -10  -6   1 8.67415 3.23946  17
  10  -6  -1 8.77606 11.1613  32
 -10  -6   1 9.96167 13.1928  32
  10  -6  -1 7.69809 4.41002   2
  10  -6  -1 9.68688 2.96980   3
  10  -6  -1 9.58205 3.23657  17
  10   6  -1 9.20519 3.69380   4
  10   6  -1 9.66895 3.16467   2
 -10   6   1 7.97839 2.26078  18
 -10   6   1 15.7675 9.94144  31
  10   6  -1 9.20164 2.51977  21
  10   6  -1 10.0873 2.44158  18
 -10   6   1 3.64013 7.42115  33
 -10   6   1 6.75043 2.58504  16
  10   6  -1 9.76920 0.74080   1
 -10   6   1 7.99396 2.05437  19
  10   6  -1 6.97149 9.04332  33
 -10   6   1 0.44630 6.44211  34
  10   6  -1 0.98229 7.90781  36
  -8  -6   1 2.10587 2.63833  17
   8  -6  -1 -1.0900 2.39377  17
  -8  -6   1 0.63841 8.67716  34
   8  -6  -1 0.54954 8.86738  32
   8  -6  -1 2.38378 4.85578  36
  -8  -6   1 1.61326 2.16710  19
  -8  -6   1 4.57039 9.94464  35
  -8  -6   1 -3.2862 10.0933  32
   8  -6  -1 2.97568 2.48391   3
  -8  -6   1 1.91937 2.40071  20
   8  -6  -1 1.51355 1.18632  21
   8  -6  -1 1.69543 3.63977   2
  -8   6   1 -0.7082 7.36757  33
   8   6  -1 1.04956 1.66603  16
   8   6  -1 -0.8806 6.28797  36
  -8   6   1 2.87094 2.26368  16
   8   6  -1 0.93922 2.40803   2
  -8   6   1 1.39060 1.53095  19
   8   6  -1 1.84305 2.02186  18
   8   6  -1 0.00356 2.06794  19
  -8   6   1 7.88268 8.90823  31
   8   6  -1 -3.1655 8.27369  34
  -8   6   1 2.10984 2.05032  20
   8   6  -1 0.98112 1.80292  21
   8   6  -1 0.81079 2.35096   4
  -8   6   1 -1.3499 6.83644  35
   8   6  -1 -1.6376 5.63054  31
  -8   6   1 1.47028 1.60294   4
  -8   6   1 1.45653 1.95922  18
  -8   6   1 -0.9892 5.62462  34
   8   6  -1 6.77440 9.08563  33
   6  -6  -1 4.74727 2.32873   3
  -6  -6   1 -1.2425 8.99025  32
  -6  -6   1 3.40241 2.27908  20
   6  -6  -1 4.52866 0.94354  21
   6  -6  -1 3.75609 2.40307  17
  -6  -6   1 3.85865 2.67811  17
  -6  -6   1 9.53414 9.04760  34
  -6  -6   1 3.97629 9.35452  35
  -6  -6   1 2.17199 2.55888   2
  -6  -6   1 5.35092 2.00725   3
   6  -6  -1 6.71986 3.61079  36
   6  -6  -1 3.32106 3.41512   2
   6  -6  -1 8.89881 10.9150  32
  -6  -6   1 4.13563 2.12661  19
   6   6  -1 5.67878 1.89355  16
   6   6  -1 4.62675 2.24335   4
  -6   6   1 5.74011 1.71493   4
  -6   6   1 3.06926 2.04974  18
  -6   6   1 2.63214 7.53480  31
  -6   6   1 2.96214 6.48871  35
  -6   6   1 4.80315 2.27213  16
   6   6  -1 8.10200 8.38194  34
   6   6  -1 9.37324 6.48973  36
   6   6  -1 6.96339 8.25082  33
   6   6  -1 5.46002 2.22621  19
  -6   6   1 3.51375 5.40551  34
  -6   6   1 4.17556 8.49253  33
  -6   6   1 4.75655 1.53817  19
   6   6  -1 4.01555 6.16603  31
   6   6  -1 6.31133 2.26178  18
  -6   6   1 6.30093 1.95801  20
   6   6  -1 6.72199 1.68700  21
   4  -6  -1 30.8969 4.99411   2
   4  -6  -1 25.2276 10.7912  32
  -4  -6   1 26.0929 3.09138   3
  -4  -6   1 24.6389 6.78083  36
  -4  -6   1 27.6953 4.17639   2
  -4  -6   1 28.9978 12.4044  32
  -4  -6   1 26.5479 3.72749  20
   4  -6  -1 29.1909 3.41734  20
  -4  -6   1 15.9004 10.1803  35
   4  -6  -1 26.4011 3.47514  17
   4  -6  -1 26.3093 3.68742   3
  -4  -6   1 27.5049 2.03089  21
   4  -6  -1 19.6980 9.46765  35
  -4  -6   1 31.2413 4.02259  17
   4   6  -1 22.6030 2.02807  21
   4   6  -1 24.9768 6.53140  36
  -4   6   1 25.5396 2.36650  19
  -4   6   1 26.2547 2.72106   4
  -4   6   1 23.7850 3.46060  18
   4   6  -1 22.6322 11.5041  33
   4   6  -1 22.4884 3.15442  19
   4   6  -1 24.5532 3.16773  16
  -4   6   1 24.3214 3.53368  16
  -4   6   1 22.3148 11.0712  33
   4   6  -1 26.7721 3.80767  18
   4   6  -1 22.3483 10.2755  34
   4   6  -1 26.4375 3.20144   4
  -4   6   1 25.7815 10.0304  31
   4   6  -1 22.0886 3.14209  19
  -4   6   1 30.9910 8.04731  34
   4   6  -1 26.5983 10.5179  34
   4   6  -1 16.5311 7.73548  31
  -2  -6   1 54.0143 3.83617   3
  -2  -6   1 57.0973 1.63777  21
   2  -6  -1 49.1480 4.94109   2
   2  -6  -1 60.3845 13.2562  35
  -2  -6   1 49.6107 12.8170  35
  -2  -6   1 49.4969 14.2434  32
   2  -6  -1 58.9999 4.31012  17
   2  -6  -1 54.9132 4.20100   3
  -2  -6   1 55.6469 4.40174  17
  -2  -6   1 56.9718 4.04341  20
  -2  -6   1 53.2850 4.85714   2
   2  -6  -1 50.6824 13.7524  32
   2  -6  -1 52.1664 3.77609  20
  -2  -6   1 48.9009 5.71677  36
  -2  -6   1 45.2041 5.14353  36
  -2  -6   1 54.6439 1.53995  21
   2   6  -1 39.2977 13.0465  33
  -2   6   1 55.6604 3.31020   4
   2   6  -1 58.8614 3.65881   4
  -2   6   1 50.4859 10.1731  34
   2   6  -1 47.6639 11.7282  34
   2   6  -1 51.2335 3.51554  20
  -2   6   1 54.3966 4.13515  18
  -2   6   1 60.9318 3.45375  19
  -2   6   1 49.2217 2.81729  19
   2   6  -1 59.6059 3.80784  19
  -2   6   1 53.4964 12.3203  31
   2   6  -1 57.7985 12.4933  31
  -2   6   1 55.9904 11.7116  34
   2   6  -1 55.1737 13.1272  35
   2   6  -1 47.3845 3.67043  16
   2   6  -1 52.7551 4.17379  18
   2   6  -1 49.6423 12.9123  34
   2   6  -1 55.4983 3.65499  19
  -2   6   1 57.4752 14.8706  33
  -2   6   1 53.1078 4.01170  16
   0  -6  -1 16.9357 9.10838  35
   0  -6  -1 28.6145 3.97326   2
   0  -6  -1 36.6216 3.54186  20
   0  -6   1 30.6182 3.70434  17
   0  -6  -1 32.8716 3.73821  17
   0  -6  -1 36.1156 3.50473   3
   0  -6   1 26.8115 11.1214  32
   0  -6   1 21.7237 8.83791  35
   0  -6   1 31.1798 3.46574   3
   0  -6   1 31.3169 4.50067   2
   0  -6  -1 23.0406 10.6613  32
   0  -6   1 29.3122 3.16062  20
   0   6  -1 34.8088 3.23031  19
   0   6   1 30.7579 11.7149  33
   0   6  -1 26.3691 9.35169  34
   0   6  -1 32.0973 3.73588  18
   0   6  -1 26.4914 9.15371  34
   0   6  -1 26.1973 9.27196  35
   0   6   1 23.7826 8.16518  34
   0   6   1 37.7197 3.20609   4
   0   6   1 30.7858 12.5190  35
   0   6  -1 32.2153 12.4831  33
   0   6   1 23.8811 9.68276  31
   0   6  -1 29.4598 2.78601  19
   0   6  -1 28.6329 9.24806  31
   0   6  -1 30.3952 3.12356  20
   0   6   1 34.7720 3.72022  18
   0   6   1 36.3994 3.59512  16
   0   6   1 28.5373 2.67655  19
   0   6  -1 31.4253 3.41570  16
   0   6   1 33.6483 3.07997  19
   0   6   1 25.7475 9.44498  34
   0   6  -1 39.2574 3.00528   4
  -2  -6  -1 6.09119 2.38816   2
  -2  -6  -1 4.20514 2.66417  36
  -2  -6  -1 5.12091 7.85761  35
   2  -6   1 -0.9943 8.07303  32
   2  -6   1 4.20354 1.79522  20
   2  -6   1 2.69078 2.01332   3
  -2  -6  -1 3.75976 1.81728   3
   2  -6   1 3.21437 2.13340  17
   2  -6   1 3.44577 2.85400   2
   2  -6   1 -0.0346 6.62227  35
  -2  -6  -1 4.15468 2.26925  17
  -2  -6  -1 4.55810 2.15811  20
  -2  -6  -1 2.93429 7.84109  32
  -2   6  -1 -0.7741 6.02906  35
  -2   6  -1 2.99869 7.88260  33
   2   6   1 3.07395 1.99690   4
   2   6   1 3.90217 2.11752  18
   2   6   1 1.87140 5.92459  34
   2   6   1 2.60493 1.64724  19
  -2   6  -1 3.87181 1.75634  20
  -2   6  -1 6.24659 2.34087  18
   2   6   1 2.43983 7.75086  33
   2   6   1 3.97100 2.61603  36
   2   6   1 4.82136 7.03406  31
   2   6   1 5.07987 1.98589  16
  -2   6  -1 3.85376 5.61372  34
  -2   6  -1 4.78774 2.20107  16
   2   6   1 7.78353 6.69039  34
  -2   6  -1 5.56102 7.98490  31
   2   6   1 4.12350 1.63285  19
  -2   6  -1 3.08827 1.30606   4
  -2   6  -1 4.58713 1.53594  19
  -4  -6  -1 12.1234 2.74195  17
  -4  -6  -1 16.8245 5.89718  36
  -4  -6  -1 12.0495 2.22844  19
  -4  -6  -1 22.6616 11.2660  32
   4  -6   1 12.0039 2.61132   3
  -4  -6  -1 11.8853 2.74006   2
  -4  -6  -1 9.50005 9.82108  35
   4  -6   1 14.5774 2.71015  17
  -4  -6  -1 16.4327 1.92126  21
   4  -6   1 18.3736 10.4969  32
   4  -6   1 14.1144 3.73688   2
  -4  -6  -1 14.3422 2.75359  20
  -4  -6  -1 20.4030 8.38414  34
  -4  -6  -1 15.6701 2.27654   3
   4  -6   1 12.6412 3.12188  36
  -4   6  -1 19.3462 2.82223  18
   4   6   1 10.6073 5.26598  36
  -4   6  -1 6.30540 8.77298  33
  -4   6  -1 15.5574 2.57667  20
   4   6   1 12.4477 1.86432  21
  -4   6  -1 15.1386 6.99023  34
   4   6   1 10.9289 7.81348  31
  -4   6  -1 13.7778 2.55174  16
  -4   6  -1 16.1524 2.98565  36
   4   6   1 11.9472 2.53939   4
   4   6   1 16.7880 2.77293  18
  -4   6  -1 10.1536 8.48871  31
  -4   6  -1 13.7658 1.95952  19
   4   6   1 15.7184 2.48723  19
   4   6   1 16.3918 10.3643  33
   4   6   1 13.3128 2.28470  16
  -4   6  -1 13.9020 7.26255  35
   4   6   1 17.2024 9.47403  34
   6  -6   1 27.2471 5.12412   2
   6  -6   1 17.6126 10.7363  32
  -6  -6  -1 26.7257 4.25006  17
  -6  -6  -1 24.7714 12.6813  32
  -6  -6  -1 12.3953 8.40832  34
   6  -6   1 25.5705 1.90965  21
  -6  -6  -1 30.4161 4.34155  20
  -6  -6  -1 28.7959 4.12120   2
  -6  -6  -1 25.4188 3.45585  19
  -6  -6  -1 21.9866 11.6097  35
   6  -6   1 24.9598 3.97059   3
  -6  -6  -1 24.7892 2.77174   3
   6  -6   1 24.8341 3.91233  17
   6  -6   1 24.1870 6.10051  36
   6   6   1 29.5663 12.0779  33
   6   6   1 27.6732 3.50659  18
  -6   6  -1 14.5269 7.63901  34
  -6   6  -1 26.2780 11.3634  33
  -6   6  -1 22.5942 9.57827  31
  -6   6  -1 32.7078 10.7241  35
   6   6   1 28.2243 9.17588  31
   6   6   1 26.7852 3.19364  16
  -6   6  -1 27.1766 3.84707  16
   6   6   1 18.3284 7.50616  36
  -6   6  -1 26.8989 3.47031  18
   6   6   1 23.2841 3.65342   4
   6   6   1 18.9670 9.60371  34
  -6   6  -1 26.9895 2.88335  19
   6   6   1 23.8800 2.53481  21
  -6   6  -1 23.6842 3.09846  20
   6   6   1 25.3445 3.37922  19
   8  -6   1 -0.1593 2.45319   3
   8  -6   1 3.97909 3.82362   2
   8  -6   1 -2.5849 9.65788  32
  -8  -6  -1 0.75756 2.54171  17
   8  -6   1 -1.1972 5.35313  36
   8  -6   1 2.19076 1.40506  21
  -8  -6  -1 3.84629 10.7884  32
  -8  -6  -1 -3.2880 9.35289  35
   8  -6   1 0.06703 2.37445  17
  -8  -6  -1 2.84121 2.68941  20
  -8  -6  -1 0.09893 1.45232   3
   8   6   1 1.83076 6.31270  31
  -8   6  -1 -0.5622 7.04586  35
  -8   6  -1 -2.1574 8.20595  31
   8   6   1 -2.2352 7.69526  33
   8   6   1 0.15846 2.88398   4
   8   6   1 7.51313 7.66129  36
   8   6   1 2.11877 2.10469  18
   8   6   1 1.74171 1.86117  16
   8   6   1 -0.1986 2.02134   2
  -8   6  -1 0.85397 2.33947  16
  -8   6  -1 0.83744 1.84159  20
  -8   6  -1 1.72102 2.04318  18
  -8   6  -1 3.11799 7.86948  33
   8   6   1 1.41254 1.74070  21
  -8   6  -1 0.97628 1.75144  19
  -8   6  -1 2.73095 6.84430  34
 -10  -6  -1 -0.0520 11.8218  32
  10  -6   1 -0.4601 10.4007  32
  10  -6   1 3.33245 2.87496   3
  10  -6   1 6.94320 5.05059   2
  10  -6   1 3.08843 2.74416  17
 -10  -6  -1 7.11700 2.99452  17
 -10   6  -1 7.32004 2.33828  19
  10   6   1 4.75262 2.26968  21
 -10   6  -1 4.87414 8.33599  33
 -10   6  -1 8.00198 8.56036  34
  10   6   1 7.05501 0.74238   1
  10   6   1 6.10015 0.77667  15
  10   6   1 5.87230 9.28107  36
  10   6   1 2.29213 7.28283  31
  10   6   1 6.13135 2.34604  18
 -10   6  -1 4.14776 2.16367  18
 -10   6  -1 7.94725 10.1472  31
  10   6   1 5.56303 2.17634  16
  10   6   1 10.6025 9.95946  33
 -10   6  -1 4.46183 2.69859  16
  10   6   1 2.63058 3.07656   4
 -12  -6  -1 23.0181 4.11800  17
  12  -6   1 8.29918 12.1414  32
  12  -6   1 17.9300 3.75383  17
  12  -6   1 19.7526 4.04674   3
  12  -6   1 20.9443 0.99344   5
 -12  -6  -1 7.77193 14.6464  32
  12  -6   1 22.2669 6.49603   2
  12   6   1 17.5158 3.29143  21
  12   6   1 11.0773 11.5531  36
 -12   6  -1 22.9663 0.77856  30
 -12   6  -1 16.4068 3.38645  16
  12   6   1 15.5077 4.20670   4
  12   6   1 21.0404 0.91692   1
  12   6   1 21.4420 1.00696  15
 -12   6  -1 15.6290 12.1115  31
  14  -6   1 3.33105 0.71058   5
  14  -6   1 3.20057 0.64502  11
  14  -6   1 1.74617 3.38419   3
  14  -6   1 3.83707 5.82891   2
 -14  -6  -1 5.40775 15.0913  32
 -14  -6  -1 4.02375 3.59916  17
 -14   6  -1 3.38833 0.53331  30
 -14   6  -1 3.48499 3.23570  17
  14   6   1 4.35456 0.66387   1
  14   6   1 4.26745 3.17435  21
 -14   6  -1 2.84355 10.7452  31
  14   6   1 -4.1742 11.7240  36
  14   6   1 6.81827 4.82354   4
  14   6   1 3.31386 0.69324  15
 -14   6  -1 5.59522 13.1117  32
 -14   6  -1 3.14397 2.95812  16
  16  -6   1 7.23745 1.20003  27
  16  -6   1 8.35880 1.23514  24
  16  -6   1 8.22701 1.22821  29
  16  -6   1 9.28218 0.89640   8
  16  -6   1 7.63370 0.85515  26
  16  -6   1 6.33381 4.17048   3
  16  -6   1 8.06034 1.17329  28
  16  -6   1 8.71428 1.40799  25
 -16  -6  -1 8.78970 0.95642  10
  16  -6   1 8.95196 1.14305  11
  16  -6   1 8.17555 1.32661  22
  16  -6   1 7.78726 1.27536  23
  16  -6   1 8.22925 1.24091   5
 -16   6  -1 9.10118 0.94035  10
  16   6   1 9.07864 1.44935  29
  16   6   1 8.64907 1.34103  27
  16   6   1 8.07901 1.11044   9
  16   6   1 0.87600 5.26841   4
  16   6   1 7.71041 1.16109   1
  16   6   1 7.84325 1.22696  26
  16   6   1 7.51819 1.23722  15
 -16   6  -1 7.98377 1.06315  30
  18  -6   1 2.05479 0.89118   5
  18  -6   1 2.36604 0.98085  24
  18  -6   1 2.37281 0.98149  22
  18  -6   1 2.50455 0.95304  27
 -18  -6  -1 2.52592 0.65613  10
  18  -6   1 3.23167 6.18287   3
  18  -6   1 2.20736 0.82435  11
  18  -6   1 1.91830 1.10336  25
  18  -6   1 2.06110 0.98746  29
  18  -6   1 1.52189 0.91279  28
  18  -6   1 1.42018 0.91690  26
  18  -6   1 1.33482 0.99607  23
 -18   6  -1 2.31685 0.67352  10
  18   6   1 -3.1319 5.83847   4
  18   6   1 2.54064 1.00710  15
  18   6   1 2.05316 1.12073  29
  18   6   1 1.50786 0.84427   1
  18   6   1 2.20764 0.82472   9
  18   6   1 1.39093 1.02624  27
  18   6   1 2.21989 0.86863  26
 -18   6  -1 2.05315 0.79587  30
  20  -6   1 10.1477 1.16065   5
  20  -6   1 9.89535 1.21930  22
  20  -6   1 11.4763 1.61886  26
  20  -6   1 10.5599 1.72728  23
  20  -6   1 10.9107 1.75522  24
  20  -6   1 10.5696 1.58538  29
 -20  -6  -1 10.5992 1.25501  10
  20  -6   1 11.9175 1.73463  27
  20  -6   1 9.82593 1.33912  25
  20  -6   1 10.3311 1.63963  28
  20  -6   1 10.2965 1.41288  11
  20   6   1 13.1098 1.72080  27
  20   6   1 9.77433 1.01444   9
  20   6   1 13.0098 1.98279  29
  20   6   1 10.3391 1.53606  26
 -20   6  -1 10.7861 1.17898  10
  20   6   1 11.5900 6.96768   4
 -20   6  -1 11.3989 1.64426  30
  20   6   1 10.2993 1.27732  15
  20   6   1 9.52175 1.52345   1
  22  -6   1 3.21158 1.31866  22
  22  -6   1 3.56037 1.27774  24
 -22  -6  -1 3.37079 0.89394  10
  22  -6   1 3.25871 1.25995  27
  22  -6   1 3.21736 1.23692  23
  22  -6   1 3.50106 0.99222  11
  22  -6   1 3.54561 1.40268  25
  22  -6   1 2.83756 1.21489  29
  22  -6   1 5.16202 1.22625   5
  22  -6   1 2.37863 1.14879  26
  22  -6   1 3.21785 1.23629  28
  22   6   1 4.12944 1.37208  29
  22   6   1 2.61721 1.35508  27
  22   6   1 4.33160 1.06042   1
  22   6   1 2.94696 1.10529  26
 -22   6  -1 4.00962 1.18291  30
  22   6   1 0.94589 7.23171   4
 -22   6  -1 4.33689 0.86190  10
  22   6   1 4.34477 1.34557  15
  24  -6   1 1.89153 1.19983   5
  24  -6   1 2.08386 1.01316  11
  24  -6   1 1.51193 1.40455  24
  24  -6   1 2.50014 1.28360  29
  24  -6   1 1.70541 1.55450  25
  24  -6   1 2.33971 1.23019  26
  24  -6   1 1.30759 1.30334  28
 -24  -6  -1 1.12411 0.96253  10
  24  -6   1 1.92129 1.35100  23
  24  -6   1 3.43593 1.36871  27
  24   6   1 4.44158 7.41848   4
  24   6   1 2.57593 1.41285  15
 -24   6  -1 2.05010 0.89026  10
  24   6   1 1.02308 1.45966  29
  24   6   1 1.99341 1.41593  27
 -24   6  -1 1.88867 1.49485  22
 -24   6  -1 2.42384 1.29061  30
  24   6   1 2.11611 1.12787  26
  26  -6   1 1.12598 1.20649   5
  26  -6   1 3.69635 1.44965  27
  26  -6   1 1.54337 1.59323  25
 -26  -6  -1 0.69079 0.99026  10
  26  -6   1 1.30024 1.35040  23
  26  -6   1 2.18225 0.90058  11
  26  -6   1 2.13056 1.28540  26
  26  -6   1 1.71114 1.29938  29
  26  -6   1 1.54313 1.37839  24
  26  -6   1 2.46548 1.33480  28
 -26   6  -1 2.72810 0.90617  10
 -26   6  -1 0.94844 1.31945  30
  26   6   1 2.04001 1.11830  26
  26   6   1 1.97872 1.33287  27
  26   6   1 1.79017 1.39123  15
 -26   6  -1 1.35657 1.48791  22
  26   6   1 2.68057 1.47122  29
 -28  -6  -1 1.09023 0.97118  10
  28  -6   1 0.26972 1.13612  29
  28  -6   1 0.47096 1.04971   5
  28  -6   1 -0.1860 1.33526  27
  28  -6   1 -0.7497 1.13815  26
  28  -6   1 0.22914 1.23936  23
  28  -6   1 0.58834 1.28489  24
  28  -6   1 0.64608 0.78741  11
  28  -6   1 0.73149 1.51102  25
  28  -6   1 0.69004 1.25945  28
  28   6   1 0.27152 1.24636  15
  28   6   1 0.20375 1.29118  27
 -28   6  -1 0.51855 1.45959  22
  28   6   1 0.47059 1.28633  29
 -28   6  -1 0.40668 0.84602  10
 -28   6  -1 1.09689 1.23517  30
  27  -7  -1 5.22269 1.37691  24
  27  -7  -1 3.71103 0.88456  11
  27  -7  -1 4.00292 1.36076  29
  27  -7  -1 3.14151 1.37874  23
  27  -7  -1 5.64540 1.35044  27
  27  -7  -1 5.16134 1.32973  28
 -27  -7   1 4.30627 1.02792  10
  27  -7  -1 3.06825 1.29121  26
  27  -7  -1 3.65563 1.14244   5
  27  -7  -1 4.13306 1.58580  25
  27   7  -1 2.23393 1.26116  15
 -27   7   1 3.81218 1.28843  30
  27   7  -1 2.83927 1.25437  27
  27   7  -1 3.84357 1.46054  29
  27   7  -1 4.41925 1.18481  26
 -27   7   1 3.84828 1.41953  22
  25  -7  -1 0.67736 1.34681  27
  25  -7  -1 0.49250 1.30766  28
  25  -7  -1 0.97839 1.40240  24
  25  -7  -1 1.08673 1.39125  23
  25  -7  -1 1.10940 0.98182  11
  25  -7  -1 0.04473 1.51607  25
  25  -7  -1 1.75035 1.22582   5
 -25  -7   1 0.58512 1.02552  10
  25  -7  -1 1.73410 1.44086  29
  25  -7  -1 0.52702 1.35104  26
  25   7  -1 1.12234 1.48241  29
  25   7  -1 5.11652 8.62499   4
  25   7  -1 1.11891 1.24556  26
  25   7  -1 0.41397 1.09881   1
  25   7  -1 0.41515 1.32517  27
 -25   7   1 2.39610 1.44340  22
 -25   7   1 1.49214 1.28770  30
  25   7  -1 1.23825 1.33404  15
  23  -7  -1 -0.1256 1.38219  29
  23  -7  -1 0.99461 1.37792  27
  23  -7  -1 0.19197 1.32139  24
  23  -7  -1 1.05726 1.38393  23
  23  -7  -1 0.59556 1.27975  28
  23  -7  -1 0.22378 1.34220  22
  23  -7  -1 -0.1033 1.19610   5
  23  -7  -1 0.03090 0.99047  11
  23  -7  -1 0.22049 1.23308  26
  23  -7  -1 1.15862 1.45638  25
 -23  -7   1 0.08832 0.93943  10
  23   7  -1 0.79871 7.47464   4
  23   7  -1 0.53574 1.02908   9
  23   7  -1 0.06836 1.32392  15
 -23   7   1 1.04735 1.17065  30
  23   7  -1 0.24988 1.50194  29
  23   7  -1 0.18276 1.25745  27
  23   7  -1 0.28140 1.23583  26
  23   7  -1 0.42850 1.08797   1
  21  -7  -1 6.92774 1.32854  27
  21  -7  -1 6.54521 1.24835  28
 -21  -7   1 6.28214 0.91134  10
  21  -7  -1 6.18860 1.15014  22
  21  -7  -1 5.70477 1.25899  23
  21  -7  -1 6.81808 1.21127  24
  21  -7  -1 7.04382 1.29072  29
  21  -7  -1 6.38656 1.20773  26
  21  -7  -1 7.61189 1.45970  25
  21  -7  -1 7.30053 1.01191  11
  21  -7  -1 7.33800 1.18355   5
  21   7  -1 7.04847 1.15578   1
  21   7  -1 8.12002 7.56230   4
 -21   7   1 6.34834 1.04388  30
  21   7  -1 10.2877 1.58511   9
  21   7  -1 6.44286 1.45526  29
  21   7  -1 6.35188 1.26163  27
  21   7  -1 6.06815 1.17851  26
  21   7  -1 6.92551 1.23659  15
 -19  -7   1 4.05723 0.80484  10
  19  -7  -1 4.22320 1.16481  23
  19  -7  -1 3.77698 1.05437  22
  19  -7  -1 3.18306 1.09486  24
  19  -7  -1 4.37725 1.09296  28
  19  -7  -1 4.08400 1.13775  27
  19  -7  -1 3.60823 1.09978  29
  19  -7  -1 5.07362 1.01823   5
  19  -7  -1 3.89890 1.08880  26
  19  -7  -1 4.01762 1.26094  25
  19  -7  -1 4.76815 0.90432  11
  19   7  -1 5.06041 0.94444   9
  19   7  -1 4.90701 1.04128  15
  19   7  -1 4.02202 1.27410  29
  19   7  -1 3.91320 1.09368  27
  19   7  -1 3.35746 1.04746  26
  19   7  -1 0.80305 6.29114   4
  19   7  -1 5.37253 1.02007   1
 -19   7   1 4.01646 0.84371  30
  17  -7  -1 0.15577 0.98535  29
  17  -7  -1 1.19676 0.90026   5
  17  -7  -1 0.80821 0.93373  26
  17  -7  -1 1.63262 0.79710  11
  17  -7  -1 0.05966 0.96985  27
  17  -7  -1 0.56520 0.95001  23
 -17  -7   1 0.76546 0.67519  10
  17  -7  -1 1.08328 0.92284  28
  17  -7  -1 1.20896 4.08973   3
  17  -7  -1 0.15396 1.02160  25
  17  -7  -1 0.28284 0.87527  22
  17  -7  -1 1.27782 0.92895  24
  17   7  -1 0.37973 0.86982  15
  17   7  -1 0.80420 1.06869  29
  17   7  -1 0.19904 5.72972   4
  17   7  -1 1.00637 0.95600  27
 -17   7   1 1.10681 0.66710  30
  17   7  -1 1.37047 0.87852   1
  17   7  -1 -0.2043 0.89932  26
  15  -7  -1 1.78459 0.77265   5
  15  -7  -1 1.95728 0.55136   8
 -15  -7   1 0.94210 0.61247  10
  15  -7  -1 0.54940 0.89071  25
  15  -7  -1 0.82186 0.81307  23
  15  -7  -1 0.88542 0.73907  11
  15  -7  -1 1.11913 0.82090  26
  15  -7  -1 0.68180 0.83203  28
  15  -7  -1 0.40913 3.79008   3
  15  -7  -1 1.27770 0.84782  24
  15  -7  -1 1.45676 0.74078  22
  15  -7  -1 1.20217 0.86179  27
  15  -7  -1 1.71585 0.85578  29
  15   7  -1 1.17301 0.84803  27
  15   7  -1 0.52289 0.84324  26
  15   7  -1 1.53822 0.98482  29
  15   7  -1 1.22588 4.99552   4
 -15   7   1 0.78580 0.54049  30
  15   7  -1 1.28416 0.75892  15
  15   7  -1 1.67753 0.76941   1
  13  -7  -1 0.50816 0.65872   5
 -13  -7   1 7.16668 16.8963  32
  13  -7  -1 0.37099 5.46379   2
  13  -7  -1 0.76210 0.63817  11
  13  -7  -1 -1.3328 17.8546  32
  13  -7  -1 0.31013 3.37094   3
 -13  -7   1 0.54301 3.63235  17
  13  -7  -1 1.58614 4.21006  17
  13   7  -1 1.49404 4.12721  21
  13   7  -1 0.69622 0.62551  15
  13   7  -1 -10.219 10.4658  36
 -13   7   1 -0.7952 10.9029  31
  13   7  -1 1.24252 0.65120   1
 -13   7   1 0.40584 0.43764  30
 -13   7   1 -1.8383 2.96358  16
  13   7  -1 2.91496 4.70113   4
 -11  -7   1 13.3351 3.94589  17
  11  -7  -1 13.3164 0.92669   5
 -11  -7   1 19.0567 15.5858  32
  11  -7  -1 12.8470 13.2923  32
  11  -7  -1 11.3106 5.96137   2
  11  -7  -1 10.4036 3.76666  17
  11  -7  -1 11.7475 3.71931   3
 -11   7   1 -1.8662 8.35895  33
 -11   7   1 6.01019 10.9323  31
  11   7  -1 10.9489 2.86732  21
 -11   7   1 11.3380 2.77236  18
  11   7  -1 14.7392 4.57306   4
 -11   7   1 9.28450 3.34788  16
  11   7  -1 0.55958 8.65078  36
  11   7  -1 13.4359 0.89829   1
  11   7  -1 12.5580 0.84825  15
  -9  -7   1 2.31280 3.09114  17
   9  -7  -1 -0.7154 2.75820  17
   9  -7  -1 0.52445 2.92134   3
   9  -7  -1 1.69959 4.02032   2
   9  -7  -1 -3.1307 10.6633  32
  -9  -7   1 3.18388 13.7269  32
  -9   7   1 -4.2754 7.53223  31
   9   7  -1 1.14034 2.00250  21
   9   7  -1 1.12299 2.71560   2
   9   7  -1 0.74754 7.56120  36
  -9   7   1 -0.4868 2.67637  16
   9   7  -1 -0.0622 3.22399   4
   9   7  -1 0.55927 2.34245  18
   9   7  -1 -1.5809 9.41008  33
  -9   7   1 1.84935 2.38442  18
  -9   7   1 -4.8272 8.73070  33
   9   7  -1 0.21362 0.49634   1
  -7  -7   1 62.0457 5.54518  17
  -7  -7   1 74.2571 6.55395   2
  -7  -7   1 68.3764 5.25812  20
  -7  -7   1 67.1772 4.39499   3
   7  -7  -1 68.8189 5.46672   3
  -7  -7   1 43.9969 15.8037  35
   7  -7  -1 39.0606 15.5878  32
   7  -7  -1 68.0938 6.73810   2
  -7  -7   1 63.9419 19.2145  32
   7  -7  -1 62.5956 5.32792  17
  -7   7   1 59.8848 12.0714  34
  -7   7   1 56.4453 4.09814  20
   7   7  -1 65.0263 12.9745  31
  -7   7   1 66.7874 3.63162  19
  -7   7   1 60.7813 4.86936  18
  -7   7   1 37.4528 13.1025  33
  -7   7   1 63.8510 5.11678  16
   7   7  -1 64.9988 5.00809  18
  -7   7   1 57.8964 15.0462  31
   7   7  -1 69.8152 4.26206  16
   7   7  -1 64.7936 17.3987  33
   7   7  -1 59.3284 3.52922  21
   7   7  -1 57.3571 16.9275  34
  -7   7   1 67.4341 3.79148   4
   7   7  -1 60.6804 4.71574  19
   7   7  -1 73.6332 5.52992   4
  -7   7   1 48.7570 14.2557  35
   7   7  -1 43.6426 10.6120  36
  -5  -7   1 77.4628 5.68557  17
   5  -7  -1 59.1809 5.14272  17
  -5  -7   1 63.7780 4.34501   3
  -5  -7   1 62.3074 6.07429   2
  -5  -7   1 61.1033 18.5829  32
   5  -7  -1 50.5845 6.37694   2
  -5  -7   1 61.2579 17.1550  35
   5  -7  -1 74.3343 19.5419  32
   5  -7  -1 68.8531 5.35988   3
  -5  -7   1 66.2984 4.99629  20
   5   7  -1 64.9447 4.53345  19
  -5   7   1 67.5813 5.11085  16
   5   7  -1 83.7480 19.6024  33
   5   7  -1 73.5532 4.37688  16
   5   7  -1 62.3996 4.79854   4
   5   7  -1 75.3196 5.04677  18
  -5   7   1 64.9114 16.3432  31
  -5   7   1 61.7483 12.0601  34
  -5   7   1 69.2132 4.26652  20
  -5   7   1 39.1936 13.9975  33
   5   7  -1 62.7698 13.3731  31
   5   7  -1 57.4810 9.56635  36
   5   7  -1 71.5111 16.3578  34
   5   7  -1 65.3113 2.81067  21
  -5   7   1 62.9880 14.2851  35
  -5   7   1 58.3434 3.33421  19
  -5   7   1 66.4414 3.77719   4
  -5   7   1 62.5950 4.92937  18
   3  -7  -1 23.7359 3.69610  20
   3  -7  -1 24.2647 3.58796  17
   3  -7  -1 23.8337 11.4207  35
  -3  -7   1 7.70902 12.0938  32
   3  -7  -1 20.2828 12.0500  32
  -3  -7   1 21.7622 11.8938  35
  -3  -7   1 29.8372 4.00667  20
  -3  -7   1 27.9052 4.59936  17
  -3  -7   1 26.5585 3.56857   3
   3  -7  -1 22.4751 3.42349   3
   3  -7  -1 26.3446 4.58283   2
  -3  -7   1 21.7015 3.96363   2
   3   7  -1 24.1271 3.46551  18
  -3   7   1 27.6953 4.35059  18
   3   7  -1 22.2355 10.8655  34
   3   7  -1 20.4217 9.79341  31
   3   7  -1 24.9157 3.68912  16
   3   7  -1 23.4174 12.9519  33
   3   7  -1 21.9748 3.41322  19
  -3   7   1 28.6032 4.14646  16
  -3   7   1 22.7654 2.64384  19
  -3   7   1 23.8354 8.63810  34
  -3   7   1 13.4197 10.1895  33
   3   7  -1 26.7723 3.66599   4
  -3   7   1 31.6847 12.7773  31
  -3   7   1 27.1825 3.01822   4
   1  -7  -1 3.23927 2.37154   3
  -1  -7   1 6.26442 10.1530  32
  -1  -7   1 1.94163 2.61911  17
   1  -7  -1 0.87741 8.65291  35
   1  -7  -1 3.14690 2.66687  17
  -1  -7   1 -3.0132 7.61663  35
  -1  -7   1 4.62262 2.24748   3
   1  -7  -1 1.66902 9.62811  32
  -1  -7   1 3.61930 2.20843  20
   1  -7  -1 3.26839 3.04377   2
   1  -7  -1 1.77853 2.18467  20
  -1  -7   1 3.10079 2.87433   2
  -1   7   1 3.37393 1.59307  19
   1   7  -1 1.79199 2.14154  16
  -1   7   1 4.58263 2.48748  16
   1   7  -1 -1.8961 7.62021  34
  -1   7   1 2.56904 2.19487  19
  -1   7   1 0.78322 5.91169  34
   1   7  -1 14.9336 8.52395  34
  -1   7   1 3.50113 1.97053   4
  -1   7   1 11.2413 9.42895  31
   1   7  -1 2.56350 2.27057  19
  -1   7   1 4.33767 2.57859  18
   1   7  -1 3.71094 2.72783  18
   1   7  -1 4.01994 1.85105  19
   1   7  -1 4.13736 9.71180  33
   1   7  -1 3.50720 1.98186   4
   1   7  -1 7.47815 7.94819  31
  -1   7   1 3.76719 7.27226  34
  -1   7   1 3.73413 9.93470  33
   1  -7   1 97.6564 19.5224  32
  -1  -7  -1 74.0914 5.57220   2
  -1  -7  -1 63.0306 15.9987  35
   1  -7   1 83.8288 17.0314  35
  -1  -7  -1 78.6825 5.50220  17
  -1  -7  -1 88.4006 5.09142  20
   1  -7   1 94.8824 6.91291   2
   1  -7   1 81.6383 5.13031   3
  -1  -7  -1 85.3773 5.02288   3
   1  -7   1 98.3301 5.63518  17
  -1  -7  -1 94.1073 20.3053  32
   1  -7   1 85.2378 4.71584  20
  -1   7  -1 90.1418 17.7567  31
   1   7   1 86.9452 4.95022  16
  -1   7  -1 87.6251 5.14067  16
  -1   7  -1 90.2647 4.04882   4
   1   7   1 91.4370 5.31671  18
  -1   7  -1 81.4445 4.08224  19
   1   7   1 88.1703 4.69250   4
   1   7   1 80.7341 17.7156  33
  -1   7  -1 110.987 21.9232  33
   1   7   1 69.5430 15.1449  31
   1   7   1 78.8681 4.11332  19
  -1   7  -1 84.5340 5.40540  18
   1   7   1 66.3349 13.5370  34
  -1   7  -1 59.9009 12.6977  34
   3  -7   1 10.6369 2.93979  17
  -3  -7  -1 10.0746 2.99137   2
  -3  -7  -1 6.48306 10.3442  32
  -3  -7  -1 5.49320 2.61545  20
   3  -7   1 7.04946 3.53008   2
   3  -7   1 4.76919 8.54327  35
   3  -7   1 18.9631 12.0244  32
  -3  -7  -1 10.5262 2.54295   3
   3  -7   1 9.79454 2.47962  20
   3  -7   1 9.30212 2.75559   3
  -3  -7  -1 11.6234 3.16028  17
  -3  -7  -1 10.3104 11.0010  35
   3   7   1 12.2376 2.37651  19
  -3   7  -1 11.2033 2.12030  19
   3   7   1 4.74750 7.95780  34
   3   7   1 11.9504 2.77074   4
  -3   7  -1 12.9269 10.5907  31
  -3   7  -1 1.70569 9.52121  33
   3   7   1 9.45283 9.26588  31
   3   7   1 10.9105 2.53615  16
  -3   7  -1 8.96146 2.78983  18
   3   7   1 11.4893 2.80615  18
   3   7   1 10.1355 11.0902  33
  -3   7  -1 11.8148 2.84764  16
  -3   7  -1 3.12872 6.90908  34
  -3   7  -1 12.9291 2.06095   4
  -5  -7  -1 3.63223 9.53308  35
  -5  -7  -1 1.47256 11.3636  32
  -5  -7  -1 4.43919 2.12104   3
   5  -7   1 2.51365 2.79541   3
  -5  -7  -1 0.95471 2.57855   2
  -5  -7  -1 0.46106 2.55082  20
   5  -7   1 -0.0928 2.62628  17
   5  -7   1 1.59043 3.49030   2
   5  -7   1 2.14416 9.58111  32
  -5  -7  -1 3.06728 2.80932  17
  -5   7  -1 0.97942 1.86359  20
  -5   7  -1 0.07233 2.44198  16
   5   7   1 -3.7712 8.07529  33
   5   7   1 0.86474 1.28302  21
   5   7   1 0.50741 2.34450  18
   5   7   1 2.46113 2.74574   4
  -5   7  -1 0.88759 7.55484  35
  -5   7  -1 1.90908 2.44986  18
   5   7   1 2.67329 4.92530  36
  -5   7  -1 7.02063 9.36832  31
   5   7   1 -0.4483 7.10649  31
  -5   7  -1 0.25555 6.42275  34
   5   7   1 2.16234 2.07955  16
  -5   7  -1 -1.6215 8.26073  33
  -5   7  -1 0.93539 1.70847  19
  -7  -7  -1 79.9926 5.75462  17
  -7  -7  -1 73.3335 19.6803  32
   7  -7   1 61.5096 18.5319  32
   7  -7   1 78.9524 5.87391   3
   7  -7   1 72.7564 8.01714   2
   7  -7   1 68.1667 5.51793  17
  -7  -7  -1 67.2595 4.25730   3
  -7  -7  -1 76.8312 5.72717   2
   7   7   1 78.4012 4.51753  16
   7   7   1 71.6302 5.53703   4
   7   7   1 80.8755 14.7837  31
  -7   7  -1 46.5956 13.8343  33
  -7   7  -1 65.7370 4.46007  20
  -7   7  -1 67.4276 4.00347  19
  -7   7  -1 63.3625 15.1444  35
  -7   7  -1 68.1208 5.42521  16
   7   7   1 65.5992 3.55156  21
   7   7   1 66.2515 12.6763  36
   7   7   1 81.9789 17.4008  33
  -7   7  -1 73.0527 5.17662  18
  -7   7  -1 78.8963 15.2903  34
   7   7   1 75.0358 0.99014   1
   7   7   1 88.0974 5.34828  18
  -7   7  -1 54.1058 15.2562  31
  -9  -7  -1 1.63718 3.00009  17
   9  -7   1 2.36111 10.4793  32
  -9  -7  -1 3.84081 13.0974  32
   9  -7   1 -0.0268 4.44939   2
   9  -7   1 -2.0759 2.84868   3
   9  -7   1 0.82610 2.74016  17
  -9   7  -1 1.24511 2.36505  18
   9   7   1 0.61934 1.94048  21
  -9   7  -1 3.36711 10.6126  31
  -9   7  -1 2.12675 2.86294  16
   9   7   1 0.74577 0.49891   1
  -9   7  -1 -1.5268 8.80078  33
   9   7   1 1.67504 3.41129   4
   9   7   1 -0.7521 2.36179  18
   9   7   1 2.47475 8.03123  36
   9   7   1 2.11896 9.62344  33
   9   7   1 0.50520 0.44720  15
   9   7   1 0.08220 2.09717  16
   9   7   1 0.99289 7.28431  31
 -11  -7  -1 4.25696 3.48889  17
 -11  -7  -1 -2.7425 13.8218  32
  11  -7   1 2.64860 3.40857  17
  11  -7   1 3.47726 3.40833   3
  11  -7   1 8.30729 5.74235   2
  11  -7   1 5.86838 0.94090   5
  11  -7   1 9.12025 13.7636  32
  11   7   1 5.27492 0.58463  15
 -11   7  -1 1.87496 10.7245  31
  11   7   1 2.58270 9.78708  36
 -11   7  -1 5.03222 0.74267  30
  11   7   1 7.59347 4.47097   4
  11   7   1 5.22895 0.61427   1
 -11   7  -1 3.30044 2.53250  18
 -11   7  -1 -4.0886 8.51183  33
 -11   7  -1 2.12896 3.13262  16
  11   7   1 6.12248 2.69734  21
  13  -7   1 4.55219 0.70003  11
  13  -7   1 16.6208 26.9471  32
  13  -7   1 4.57650 4.92281  17
  13  -7   1 3.43614 3.99404   3
 -13  -7  -1 11.4431 15.9484  32
  13  -7   1 4.73459 0.72181   5
  13  -7   1 3.65884 5.70772   2
 -13  -7  -1 4.90172 3.73785  17
  13   7   1 4.21555 0.67006   9
  13   7   1 3.23032 4.82005   4
  13   7   1 4.31952 0.69847  15
 -13   7  -1 4.59298 0.56240  30
  13   7   1 3.88577 0.68683   1
  15  -7   1 40.8646 1.05761   8
  15  -7   1 39.7510 1.33975  28
  15  -7   1 39.2264 1.39812  23
 -15  -7  -1 40.6403 1.05660  10
  15  -7   1 43.6713 1.39277  29
  15  -7   1 39.1103 1.35530   5
  15  -7   1 41.7595 1.34469  26
  15  -7   1 38.9277 1.50271  25
  15  -7   1 40.9700 1.37860  24
  15  -7   1 36.6471 1.35902  22
  15  -7   1 31.9898 5.43868   3
  15  -7   1 39.2791 1.27762  11
  15  -7   1 38.9929 1.32951  27
  15   7   1 41.2691 7.29796   4
  15   7   1 39.3222 1.36143   1
  15   7   1 40.0833 1.41173  26
 -15   7  -1 40.4527 1.00357  10
  15   7   1 40.5298 1.60767  29
  15   7   1 39.1781 1.31893  15
  15   7   1 39.3777 1.20173   9
  15   7   1 38.2968 1.49871  27
 -15   7  -1 37.6242 1.17665  30
  17  -7   1 0.86464 0.94314  27
  17  -7   1 0.77023 0.90137  22
  17  -7   1 1.37574 0.96887  28
 -17  -7  -1 1.25134 0.66718  10
  17  -7   1 1.35722 1.00921  23
  17  -7   1 1.71903 4.40423   3
  17  -7   1 1.28343 0.62564   8
  17  -7   1 1.59643 1.12857  25
  17  -7   1 1.35539 0.99536  24
  17  -7   1 1.36630 0.84435  11
  17  -7   1 1.30695 0.86633   5
  17  -7   1 0.88417 0.93918  26
  17  -7   1 2.33832 0.97956  29
 -17   7  -1 1.43507 0.78401  30
  17   7   1 1.02317 1.03823  27
  17   7   1 0.73412 0.86328  26
 -17   7  -1 0.97541 0.62340  10
  17   7   1 0.53063 0.93245  15
  17   7   1 1.14378 0.85713   1
  17   7   1 2.14785 5.99435   4
  17   7   1 1.91721 0.83046   9
  17   7   1 0.36224 1.07393  29
  19  -7   1 0.51366 1.04817  26
  19  -7   1 -0.2838 1.04854  22
 -19  -7  -1 0.29997 0.75262  10
  19  -7   1 0.44636 1.27478  25
  19  -7   1 0.56981 1.06702  28
  19  -7   1 0.61184 1.00994   5
  19  -7   1 0.60947 1.10634  29
  19  -7   1 0.52889 1.10227  23
  19  -7   1 0.02986 1.06248  27
  19  -7   1 -0.1602 1.08593  24
  19  -7   1 0.40195 0.90914  11
 -19   7  -1 0.26969 0.71382  10
  19   7   1 0.38904 1.10857  15
  19   7   1 0.26341 0.93754   9
 -19   7  -1 0.41588 0.93481  30
  19   7   1 0.23432 1.24643  29
  19   7   1 0.62009 0.96994   1
  19   7   1 0.20147 0.90726  26
  19   7   1 -1.4024 6.37074   4
  19   7   1 0.23476 1.16882  27
  21  -7   1 2.53438 1.46387  25
  21  -7   1 1.80302 1.20677  29
  21  -7   1 1.92314 1.30252  24
  21  -7   1 2.72228 1.01764  11
  21  -7   1 1.87674 1.15748  26
  21  -7   1 1.31876 1.21472  27
  21  -7   1 1.40340 1.17185   5
  21  -7   1 2.78972 1.23623  28
 -21  -7  -1 1.70011 0.85094  10
  21  -7   1 2.31325 1.29607  23
 -21   7  -1 0.97559 1.17325  22
  21   7   1 1.90638 1.32949  29
  21   7   1 3.24080 7.43238   4
  21   7   1 1.66812 1.23560  15
  21   7   1 1.77123 1.07107   1
  21   7   1 2.37070 1.31688  27
  21   7   1 2.19145 1.07493  26
  21   7   1 2.60135 1.04024   9
 -21   7  -1 2.40742 1.13043  30
 -21   7  -1 2.18434 0.81912  10
  23  -7   1 1.13294 1.47520  25
  23  -7   1 0.22223 1.27418  26
  23  -7   1 0.96799 1.34685  23
  23  -7   1 1.22645 1.32348  28
  23  -7   1 1.61863 1.05553  11
  23  -7   1 1.29718 1.29733  29
 -23  -7  -1 1.56187 0.92196  10
  23  -7   1 1.39256 1.33212  27
  23  -7   1 1.53475 1.20790   5
  23  -7   1 0.73617 1.38590  24
  23   7   1 1.05919 1.50962  29
  23   7   1 1.43719 1.33990  15
  23   7   1 0.53060 7.38254   4
  23   7   1 0.95966 1.18080  26
 -23   7  -1 0.59677 1.34617  22
 -23   7  -1 1.25815 1.23446  30
 -23   7  -1 2.00238 0.84178  10
  23   7   1 1.17068 1.12101   1
  23   7   1 2.28262 1.35489  27
  25  -7   1 2.29701 1.38079  27
  25  -7   1 3.67088 1.37828  28
  25  -7   1 4.20238 1.18341   5
  25  -7   1 4.52352 1.63942  25
  25  -7   1 3.60774 1.42807  24
  25  -7   1 4.83577 1.02685  11
  25  -7   1 4.80950 1.34032  26
  25  -7   1 4.07975 1.36109  29
 -25  -7  -1 3.59966 0.98287  10
  25  -7   1 5.48782 1.45394  23
 -25   7  -1 4.65869 1.49174  22
 -25   7  -1 3.47351 0.85614  10
  25   7   1 4.60970 1.42611  27
  25   7   1 4.80654 1.18939  26
  25   7   1 4.51530 1.42904  15
  25   7   1 5.49965 1.52303  29
 -25   7  -1 3.38651 1.32779  30
  27  -7   1 0.32800 1.34757  27
 -27  -7  -1 0.50768 0.97362  10
  27  -7   1 0.72791 1.29921  23
  27  -7   1 0.03310 1.17800  29
  27  -7   1 -0.5413 1.29730  24
  27  -7   1 0.80805 1.58763  25
  27  -7   1 1.25054 0.88197  11
  27  -7   1 0.61200 1.27123  28
  27  -7   1 0.25995 1.19016  26
  27  -7   1 -0.0095 1.05562   5
  27   7   1 1.02522 1.37437  29
  27   7   1 -0.0730 1.26701  27
 -27   7  -1 1.24716 1.42282  22
 -27   7  -1 0.98011 1.23500  30
 -27   7  -1 1.01127 0.81763  10
  27   7   1 0.64842 1.22169  15
  26  -8  -1 13.5196 2.14679  23
  26  -8  -1 13.1987 1.52230  27
  26  -8  -1 9.97493 1.61398  25
  26  -8  -1 13.0545 2.14033  29
  26  -8  -1 13.3436 2.06937  26
  26  -8  -1 16.3876 1.80696   5
  26  -8  -1 10.4848 1.41181  24
  26  -8  -1 12.9628 1.53572  11
  26  -8  -1 12.8563 1.44724  28
 -26  -8   1 12.6685 1.55343  10
  26   8  -1 9.91736 1.31695  15
  26   8  -1 14.4541 1.67125   1
  26   8  -1 13.1035 1.91211  27
 -26   8   1 10.3466 1.37217  22
  26   8  -1 12.0482 1.52880  29
 -26   8   1 12.6527 2.07830  30
  26   8  -1 12.3850 1.85347  26
  24  -8  -1 0.81608 1.49210  25
  24  -8  -1 2.66360 1.47129  27
  24  -8  -1 1.23352 1.34461  24
  24  -8  -1 1.18788 1.03793  11
  24  -8  -1 1.19050 1.35724  26
 -24  -8   1 0.78431 1.00201  10
  24  -8  -1 1.20149 1.42016  23
  24  -8  -1 0.70930 1.34040  28
  24  -8  -1 0.95796 1.21301   5
  24  -8  -1 1.04100 1.44979  29
  24   8  -1 1.19436 1.13406   1
 -24   8   1 2.51838 1.31901  22
  24   8  -1 0.90526 1.08994   9
  24   8  -1 1.49417 1.27198  15
  24   8  -1 1.80208 1.56768  29
  24   8  -1 1.22172 1.29978  27
  24   8  -1 0.96112 1.22266  26
  24   8  -1 -3.4042 6.84580   4
 -24   8   1 0.99171 1.24703  30
  22  -8  -1 2.74554 1.07733  11
  22  -8  -1 0.84196 1.29277  24
  22  -8  -1 2.76120 1.21977   5
  22  -8  -1 1.76207 1.44095  25
 -22  -8   1 2.21401 0.97264  10
  22  -8  -1 3.10317 1.42873  29
  22  -8  -1 2.15854 1.31850  28
  22  -8  -1 1.78098 1.34541  23
  22  -8  -1 2.86642 1.31126  26
  22  -8  -1 1.48220 1.36376  27
  22   8  -1 1.12947 1.15315   1
  22   8  -1 2.45293 1.23817  15
 -22   8   1 2.63457 1.16522  30
  22   8  -1 2.44677 1.20143  26
  22   8  -1 1.37883 1.31053  27
 -22   8   1 2.92751 1.26897  22
  22   8  -1 2.32563 1.42791  29
  22   8  -1 3.24767 1.10364   9
  22   8  -1 3.67011 7.57106   4
 -20  -8   1 -0.4694 0.87471  10
  20  -8  -1 -0.3028 1.29614  29
  20  -8  -1 -0.0261 1.20384  26
  20  -8  -1 -0.0746 1.24369  28
  20  -8  -1 1.11729 1.26696  24
  20  -8  -1 -0.1219 1.11112  22
  20  -8  -1 0.80077 1.25718  27
  20  -8  -1 0.29508 1.08377   5
  20  -8  -1 0.89685 1.01443  11
  20  -8  -1 -0.2096 1.35181  25
  20  -8  -1 0.30800 1.29192  23
  20   8  -1 0.12689 1.06380   1
  20   8  -1 -0.3104 1.41003  29
  20   8  -1 0.20203 1.19935  27
 -20   8   1 0.41274 0.95740  30
  20   8  -1 0.18250 0.98107   9
  20   8  -1 3.76631 7.32216   4
  20   8  -1 -0.4925 1.11235  15
  20   8  -1 0.55497 1.12799  26
  18  -8  -1 20.7504 1.78064  26
  18  -8  -1 20.9098 1.97066  25
  18  -8  -1 21.0075 1.72611  23
  18  -8  -1 21.0158 1.55363  11
  18  -8  -1 18.8181 1.65802  27
 -18  -8   1 19.8196 1.29568  10
  18  -8  -1 19.2070 1.52614  22
  18  -8  -1 20.2991 1.65895  24
  18  -8  -1 21.2250 1.61171   5
  18  -8  -1 20.0222 1.71789  29
  18  -8  -1 20.6006 1.62574  28
  18  -8  -1 13.0978 5.25200   3
  18   8  -1 20.2358 1.49601   9
  18   8  -1 19.4637 1.63157   1
 -18   8   1 20.2181 1.40704  30
  18   8  -1 17.5336 2.08278  29
  18   8  -1 19.9139 1.77489  27
  18   8  -1 19.3355 1.58988  15
  18   8  -1 19.2461 7.67084   4
  18   8  -1 20.4831 1.71674  26
  16  -8  -1 1.38952 1.03257  25
 -16  -8   1 -0.1100 0.65956  10
  16  -8  -1 -0.6768 1.01639  29
  16  -8  -1 0.24418 0.99877  24
  16  -8  -1 -0.3065 0.96577  26
  16  -8  -1 1.09260 1.00637  23
  16  -8  -1 0.46673 0.96861  28
  16  -8  -1 -0.1696 0.85723  11
  16  -8  -1 -0.2566 0.60997   8
  16  -8  -1 0.58638 0.88477   5
  16  -8  -1 1.83057 4.38934   3
  16  -8  -1 0.33266 0.81797  22
  16  -8  -1 -0.2920 0.96937  27
  16   8  -1 0.50380 5.69684   4
 -16   8   1 0.37033 0.65544  30
  16   8  -1 0.29563 0.95185  27
  16   8  -1 0.52516 0.84468  15
  16   8  -1 0.45330 0.83686   9
  16   8  -1 -0.1757 0.96939  26
  16   8  -1 0.15401 0.89923   1
  16   8  -1 0.34623 1.14289  29
  14  -8  -1 1.81638 0.77307  11
  14  -8  -1 1.74208 0.89533  24
  14  -8  -1 1.50895 0.79001   5
 -14  -8   1 1.51434 0.62159  10
  14  -8  -1 1.90934 0.90219  28
  14  -8  -1 1.47161 4.26065   3
  14  -8  -1 1.65690 0.89119  26
  14  -8  -1 1.21310 0.70464  22
  14  -8  -1 1.54801 0.87241  23
  14  -8  -1 1.62871 0.88493  27
  14  -8  -1 1.73511 0.92222  29
  14  -8  -1 1.17129 0.92473  25
  14  -8  -1 1.57997 0.60932   8
  14   8  -1 1.67684 0.88211  26
  14   8  -1 1.32322 0.71426  15
  14   8  -1 1.37810 0.87497  27
  14   8  -1 -1.0228 5.21466   4
  14   8  -1 2.09527 1.02478  29
  14   8  -1 1.20303 0.78852   1
  14   8  -1 1.78344 0.74474   9
 -14   8   1 2.37585 0.56288  30
  12  -8  -1 25.3759 1.20706  23
  12  -8  -1 27.6905 1.12850   5
  12  -8  -1 25.7801 4.85096   3
  12  -8  -1 25.4481 1.28069  26
  12  -8  -1 25.5820 1.14083  11
  12  -8  -1 25.3221 1.53850  29
  12  -8  -1 26.7459 1.23762  28
  12  -8  -1 26.1084 0.95958   8
  12  -8  -1 24.7801 1.26822  27
  12  -8  -1 26.3968 1.25762  24
  12   8  -1 25.9010 1.01731  15
  12   8  -1 25.1670 1.20578   1
 -12   8   1 26.2813 0.86825  30
  12   8  -1 19.2346 5.53123   4
  12   8  -1 25.7495 1.40613  29
  12   8  -1 26.4930 1.08249   9
 -10  -8   1 3.18967 14.4514  32
  10  -8  -1 0.74888 4.98698   2
  10  -8  -1 1.65445 0.81287   5
  10  -8  -1 2.41659 3.45923  17
  10  -8  -1 0.42495 3.52978   3
 -10  -8   1 3.60077 3.81117  17
  10  -8  -1 10.5601 15.7046  32
 -10   8   1 1.70466 3.22702  16
  10   8  -1 1.55595 3.86302   4
 -10   8   1 0.82168 0.41048  30
  10   8  -1 1.29171 0.51912  15
 -10   8   1 0.69634 2.85050  18
  10   8  -1 -2.2704 10.8484  33
 -10   8   1 -0.5124 11.0672  33
 -10   8   1 4.41353 11.6210  31
  10   8  -1 1.33098 0.62800   1
  10   8  -1 1.17839 2.76990  18
  -8  -8   1 2.11702 3.37018  17
   8  -8  -1 0.95148 4.57085   2
  -8  -8   1 1.50998 3.54828   2
   8  -8  -1 7.29247 13.6781  32
   8  -8  -1 -0.0301 3.07593  17
   8  -8  -1 0.35224 3.46012   3
  -8  -8   1 3.26957 14.6072  32
   8   8  -1 3.10182 0.56315   1
  -8   8   1 0.47979 10.0996  33
   8   8  -1 3.08984 3.59041   4
  -8   8   1 0.61187 2.91166  18
   8   8  -1 0.48715 11.6358  33
   8   8  -1 2.10117 2.84566  18
  -8   8   1 -3.2265 10.1990  31
  -8   8   1 1.37422 3.05578  16
   6  -8  -1 -12.204 10.7869  32
   6  -8  -1 6.68616 4.64713   2
   6  -8  -1 6.18962 3.29570  17
  -6  -8   1 3.86223 3.46779  17
  -6  -8   1 15.3455 13.9320  32
  -6  -8   1 6.14930 2.67735   3
   6  -8  -1 5.95813 3.38759   3
  -6  -8   1 4.09129 3.59499   2
  -6   8   1 5.59201 3.19166  16
  -6   8   1 5.26790 10.6694  31
   6   8  -1 1.29309 10.1716  33
   6   8  -1 6.17384 2.49385  16
   6   8  -1 5.63721 2.99373   4
  -6   8   1 5.38340 3.01540  18
   6   8  -1 6.72565 0.70971   1
  -6   8   1 7.25743 2.28265   4
   6   8  -1 5.07474 3.01062  18
   6   8  -1 7.08150 8.76800  31
   6   8  -1 6.75170 2.80386  19
  -6   8   1 3.52429 9.90642  33
   6   8  -1 -6.3125 9.45462  34
  -4  -8   1 30.6421 4.99544   2
   4  -8  -1 29.5534 4.36364   3
  -4  -8   1 25.7237 3.83461  20
   4  -8  -1 19.0920 3.85178  17
   4  -8  -1 22.2606 4.89305   2
  -4  -8   1 19.3890 14.1560  32
  -4  -8   1 26.8296 4.37508  17
  -4  -8   1 27.8228 4.26804   3
   4  -8  -1 14.3216 14.2587  32
  -4  -8   1 16.0930 13.7147  35
   4   8  -1 7.59333 10.0277  34
  -4   8   1 25.4707 3.54202   4
  -4   8   1 30.1900 4.91130  18
  -4   8   1 25.5618 3.09729  19
   4   8  -1 27.2920 4.33911   4
  -4   8   1 22.9330 3.91045  16
   4   8  -1 27.4884 4.21252  16
   4   8  -1 28.6166 4.11171  19
  -4   8   1 24.7424 14.1244  33
   4   8  -1 27.4954 3.97248  18
   4   8  -1 17.7642 14.6230  33
   4   8  -1 29.5869 0.77001   1
  -4   8   1 19.2872 12.7071  31
   4   8  -1 17.4616 10.5128  31
  -4   8   1 19.3066 9.11909  34
  -2  -8   1 5.96425 3.60974   2
   2  -8  -1 4.97828 10.0979  35
  -2  -8   1 10.6061 2.96539   3
  -2  -8   1 16.2558 14.9796  32
  -2  -8   1 8.46398 3.36384  17
  -2  -8   1 5.01942 10.5779  35
   2  -8  -1 9.13728 3.24150   3
  -2  -8   1 5.57234 2.73711  20
   2  -8  -1 6.86640 3.36478  17
   2  -8  -1 4.85593 3.60537   2
   2  -8  -1 5.40414 2.57316  20
   2  -8  -1 8.69528 13.4924  32
  -2   8   1 5.81895 1.94515  19
   2   8  -1 8.24643 2.59663   4
   2   8  -1 3.47982 8.83086  31
  -2   8   1 1.63007 6.75235  34
  -2   8   1 6.06485 2.87248  16
  -2   8   1 8.23602 2.51976   4
  -2   8   1 7.20252 10.0645  31
   2   8  -1 4.82293 2.22650  19
  -2   8   1 7.77044 3.05300  18
   2   8  -1 5.64052 3.13365  18
  -2   8   1 7.14865 10.3201  33
   2   8  -1 8.58974 2.83942  16
   2   8  -1 -4.0052 9.71359  33
   2   8  -1 7.81228 9.70553  34
   0  -8   1 3.47361 2.82803   3
   0  -8   1 1.25200 3.67704   2
   0  -8   1 1.86775 2.44704  20
   0  -8  -1 3.24767 2.99057  17
   0  -8   1 6.80623 10.8644  35
   0  -8  -1 2.38456 11.5989  32
   0  -8   1 1.57314 3.16219  17
   0  -8  -1 0.77856 11.7097  35
   0  -8   1 6.76505 13.6972  32
   0  -8  -1 4.97443 3.57283   2
   0  -8  -1 3.68533 2.78972  20
   0  -8  -1 2.95373 2.69998   3
   0   8  -1 2.23826 2.10843  19
   0   8  -1 2.76063 9.24612  31
   0   8   1 3.81607 8.90591  31
   0   8   1 3.03788 1.86234  19
   0   8  -1 7.74257 9.19304  34
   0   8   1 -0.6826 9.35773  33
   0   8   1 8.34329 8.67546  34
   0   8   1 1.77029 2.25194   4
   0   8  -1 1.48085 2.66201  16
   0   8  -1 -0.4640 12.2010  33
   0   8  -1 4.11421 2.97940  18
   0   8  -1 4.24192 2.25558   4
   0   8   1 2.65626 2.62514  16
   0   8   1 3.56260 2.86944  18
   2  -8   1 1.97830 3.12596  17
  -2  -8  -1 8.85676 12.5560  32
  -2  -8  -1 0.48524 3.02041   2
   2  -8   1 6.39686 13.1548  32
  -2  -8  -1 0.30582 2.62065  20
  -2  -8  -1 0.90224 2.88797  17
  -2  -8  -1 5.69250 10.9118  35
   2  -8   1 2.62069 3.87716   2
  -2  -8  -1 0.06750 2.55232   3
   2  -8   1 0.41698 2.89884   3
   2  -8   1 3.23558 8.93670  35
   2  -8   1 0.69851 2.28650  20
   2   8   1 2.69875 9.25999  31
  -2   8  -1 1.35880 11.5361  33
  -2   8  -1 1.28267 2.71274  16
  -2   8  -1 -0.1773 1.84603  19
   2   8   1 -2.2382 7.95815  34
  -2   8  -1 3.79490 7.78114  34
   2   8   1 1.47725 2.54887  16
  -2   8  -1 7.14715 10.2138  31
   2   8   1 -0.0262 2.58310  18
   2   8   1 0.59066 9.90156  33
   2   8   1 1.55567 2.03150  19
   2   8   1 -0.4444 2.39793   4
  -2   8  -1 4.30114 3.12790  18
  -2   8  -1 2.05800 1.88633   4
   4  -8   1 -3.0344 10.4146  32
  -4  -8  -1 1.54883 3.11527   2
  -4  -8  -1 0.57941 2.34620   3
   4  -8   1 0.68415 2.88754  17
   4  -8   1 -0.5843 4.10487   2
  -4  -8  -1 -0.1062 3.16607  17
  -4  -8  -1 2.92005 12.6378  32
   4  -8   1 0.19055 3.15797   3
  -4   8  -1 4.51915 12.1171  33
  -4   8  -1 1.34763 2.09052  20
  -4   8  -1 3.01601 8.12025  34
   4   8   1 -0.0177 2.69198  18
  -4   8  -1 0.95489 2.90642  18
  -4   8  -1 10.8707 11.4036  31
   4   8   1 1.02734 2.49089   4
   4   8   1 0.40797 8.90777  34
   4   8   1 1.11174 0.43710   1
  -4   8  -1 0.12389 2.76396  16
   4   8   1 0.88701 2.42183  16
   4   8   1 1.07830 8.50901  31
   4   8   1 0.11700 10.8730  33
   4   8   1 -0.9420 2.03829  19
  -4   8  -1 -1.4539 7.46466  35
  -4   8  -1 1.49240 2.01252  19
   6  -8   1 3.36776 13.2409  32
  -6  -8  -1 14.1535 3.82832   2
   6  -8   1 15.3818 4.02193   3
  -6  -8  -1 19.3377 4.13199  17
   6  -8   1 8.90493 3.35074  17
   6  -8   1 14.5620 5.18598   2
  -6  -8  -1 13.6248 13.7373  32
  -6  -8  -1 15.9638 3.14524   3
  -6   8  -1 10.5601 3.38535  16
   6   8   1 23.5026 11.2653  31
  -6   8  -1 12.2315 11.2100  31
   6   8   1 11.9778 2.88106  16
   6   8   1 15.2039 3.31982  18
   6   8   1 12.8750 3.76493   4
   6   8   1 11.3603 2.84621  19
   6   8   1 15.1243 0.79121   1
  -6   8  -1 13.5646 3.52322  18
  -6   8  -1 10.4242 13.4192  33
   6   8   1 11.9564 12.0506  34
   6   8   1 10.3651 12.6691  33
   8  -8   1 10.4328 14.0017  32
   8  -8   1 19.8062 4.33170   3
  -8  -8  -1 20.1908 16.8153  32
  -8  -8  -1 18.8052 4.26556  17
   8  -8   1 29.6305 6.18684   2
   8  -8   1 22.9937 4.14892  17
  -8   8  -1 22.2903 3.78733  18
   8   8   1 24.7794 10.8735  31
  -8   8  -1 25.6377 0.81655  30
   8   8   1 27.3294 4.00003  16
   8   8   1 24.1544 0.91535   1
   8   8   1 19.9851 4.37345   4
   8   8   1 25.2280 0.79692  15
   8   8   1 14.7259 12.3113  33
  -8   8  -1 21.5761 4.13008  16
  -8   8  -1 12.0774 12.9561  33
  -8   8  -1 17.6932 13.9257  31
   8   8   1 23.1943 3.67396  18
  10  -8   1 3.42848 3.77137   3
  10  -8   1 10.3539 16.2309  32
  10  -8   1 0.12979 3.31869  17
  10  -8   1 2.03690 5.32075   2
 -10  -8  -1 -2.4529 14.6833  32
 -10  -8  -1 4.45962 3.70971  17
  10   8   1 1.02218 0.62369   1
  10   8   1 0.46379 0.40658   7
  10   8   1 1.50738 2.78858  18
 -10   8  -1 2.51167 14.2429  31
 -10   8  -1 1.43440 2.80652  18
 -10   8  -1 2.18992 11.6540  33
 -10   8  -1 0.59435 0.48072  30
  10   8   1 -0.0497 11.3647  33
  10   8   1 0.15621 4.10465   4
 -10   8  -1 0.53706 0.41524   6
  10   8   1 1.08181 0.39925   6
  10   8   1 2.12087 0.58353  15
 -10   8  -1 0.74097 0.38608   7
 -10   8  -1 1.00707 3.38833  16
  12  -8   1 0.17951 0.75717  27
  12  -8   1 0.05592 0.78363  23
 -12  -8  -1 1.99669 14.7688  32
  12  -8   1 3.76661 4.28312   3
  12  -8   1 -0.3656 0.77601  28
  12  -8   1 0.28296 0.85662  25
  12  -8   1 0.55679 0.57479   8
  12  -8   1 0.51708 0.71307  11
  12  -8   1 0.53248 0.83037  26
  12  -8   1 0.46150 1.03755   5
  12  -8   1 0.65368 0.76233  24
 -12  -8  -1 -0.4370 3.70556  17
  12   8   1 0.82019 0.89772  29
  12   8   1 0.50383 0.68988   1
  12   8   1 0.43121 0.81913  27
  12   8   1 -1.0807 4.74083   4
  12   8   1 0.10455 0.60893  15
  12   8   1 0.67322 0.67142   9
  12   8   1 0.44549 0.45242   7
 -12   8  -1 0.57478 0.56219  30
  12   8   1 0.27930 0.43755   6
  14  -8   1 0.39816 0.61521   8
  14  -8   1 -0.0887 0.91624  23
  14  -8   1 0.28312 4.42987   3
  14  -8   1 0.43976 0.87240  27
  14  -8   1 0.18237 0.95624  25
  14  -8   1 0.30596 0.89246  24
  14  -8   1 0.65833 0.76936  11
  14  -8   1 0.36335 0.75346   5
  14  -8   1 0.48954 0.91847  29
  14  -8   1 0.15098 0.86482  28
 -14  -8  -1 0.32562 0.58541  10
  14  -8   1 0.12882 0.88276  26
 -14   8  -1 0.77058 0.73698  22
  14   8   1 1.07884 0.76751   9
  14   8   1 1.01705 0.92614  27
  14   8   1 0.48690 0.72722  15
  14   8   1 -3.7461 5.27766   4
 -14   8  -1 0.69794 0.66143  30
  14   8   1 0.41717 1.02523  29
  14   8   1 0.43549 0.79484   1
  14   8   1 0.54038 0.86346  26
  16  -8   1 31.4468 1.65204  26
  16  -8   1 31.3343 1.68903  29
  16  -8   1 24.9983 5.87614   3
  16  -8   1 31.5997 1.13959   8
  16  -8   1 31.6875 1.63717  28
  16  -8   1 31.6043 1.51487  27
  16  -8   1 32.1072 1.56428  24
  16  -8   1 32.6530 1.45651  11
  16  -8   1 32.6754 1.46508   5
 -16  -8  -1 31.7710 1.11144  10
  16  -8   1 30.2527 1.60134  23
  16  -8   1 30.3359 1.72958  25
 -16   8  -1 32.0073 1.41754  30
  16   8   1 31.8985 1.50879  15
  16   8   1 29.9372 1.53924   1
  16   8   1 31.8506 1.63502  27
  16   8   1 32.7357 1.42623   9
 -16   8  -1 31.3052 1.42664  22
  16   8   1 32.7357 1.55381  26
  16   8   1 30.0930 1.95051  29
  16   8   1 39.0397 8.02293   4
 -16   8  -1 30.8130 1.12212  10
  18  -8   1 0.12648 1.15034  24
  18  -8   1 1.17103 0.98576  11
  18  -8   1 0.47117 1.16024  23
  18  -8   1 0.95378 1.26952  25
  18  -8   1 0.54906 1.12690  28
  18  -8   1 0.59057 0.98189   5
  18  -8   1 1.15524 1.11647  26
  18  -8   1 -2.5946 4.67864   3
  18  -8   1 0.70707 0.70603   8
 -18  -8  -1 0.65240 0.73306  10
  18  -8   1 0.86356 1.10695  27
  18  -8   1 0.73580 1.09925  29
  18   8   1 -0.2102 1.16779  27
  18   8   1 0.34952 0.98965  26
  18   8   1 0.78270 0.94294   9
  18   8   1 0.50942 1.24950  29
 -18   8  -1 0.84259 0.68172  10
  18   8   1 0.57446 1.03115  15
 -18   8  -1 0.72816 0.96776  22
 -18   8  -1 0.94391 0.92857  30
  18   8   1 -2.4709 6.77384   4
  18   8   1 -0.3090 0.99119   1
  20  -8   1 1.76257 1.25395  27
  20  -8   1 2.07443 1.43971  25
  20  -8   1 1.99860 1.05554  11
  20  -8   1 2.15158 1.28445  28
  20  -8   1 3.04232 1.17493   5
 -20  -8  -1 2.14770 0.84572  10
  20  -8   1 2.79183 1.28380  29
  20  -8   1 1.91623 1.32213  23
  20  -8   1 3.35485 1.23787  26
  20  -8   1 2.17029 1.29912  24
  20   8   1 2.16094 1.29532  27
  20   8   1 2.60550 1.05638   9
 -20   8  -1 1.92860 0.76422  10
 -20   8  -1 1.52798 1.08439  30
  20   8   1 3.37507 1.10820   1
  20   8   1 2.98713 1.18488  15
  20   8   1 1.90007 1.05720  26
  20   8   1 2.12881 7.36151   4
 -20   8  -1 3.29339 1.14565  22
  20   8   1 2.03877 1.37865  29
  22  -8   1 0.02327 1.55302  25
  22  -8   1 -0.1507 1.34616  29
  22  -8   1 -0.0174 1.35609  27
  22  -8   1 0.64556 1.35336  24
  22  -8   1 0.09840 1.39984  23
  22  -8   1 1.14566 1.31982  26
 -22  -8  -1 0.28841 0.90892  10
  22  -8   1 -0.3283 1.17096   5
  22  -8   1 -1.6278 1.33938  28
  22  -8   1 0.36849 1.10639  11
 -22   8  -1 0.16782 0.82254  10
 -22   8  -1 0.54374 1.15820  30
  22   8   1 0.13152 1.46331  29
  22   8   1 3.91995 7.34330   4
  22   8   1 0.47241 1.13876   1
  22   8   1 -0.0956 1.28123  15
  22   8   1 0.68708 1.14472  26
  22   8   1 0.06111 1.02827   9
  22   8   1 0.69566 1.37632  27
 -22   8  -1 -0.2777 1.24035  22
 -24  -8  -1 1.28716 0.97782  10
  24  -8   1 1.22600 1.38071  24
  24  -8   1 3.50194 1.10265  11
  24  -8   1 0.77148 1.32736  26
  24  -8   1 2.00327 1.43171  23
  24  -8   1 1.67447 1.39203  27
  24  -8   1 1.08273 1.39791  28
  24  -8   1 1.83258 1.66899  25
  24  -8   1 2.87981 1.17040   5
  24  -8   1 2.32704 1.40664  29
  24   8   1 1.89255 1.28860  15
 -24   8  -1 2.39409 1.36270  22
  24   8   1 2.01108 1.13293  26
 -24   8  -1 1.94586 1.27964  30
  24   8   1 1.79606 1.53299  29
  24   8   1 1.27367 1.11988   1
  24   8   1 2.44503 1.36242  27
  26  -8   1 2.45670 1.31559  28
 -26  -8  -1 2.60807 0.95516  10
  26  -8   1 2.29629 1.24192  26
  26  -8   1 2.61841 1.05684   5
  26  -8   1 2.14060 1.34856  27
  26  -8   1 2.28725 1.34282  29
  26  -8   1 3.29076 1.37230  24
  26  -8   1 2.81155 1.62674  25
  26  -8   1 3.45516 0.95545  11
  26  -8   1 2.03254 1.34192  23
 -26   8  -1 2.65795 1.41607  22
  26   8   1 2.51622 1.41770  29
  26   8   1 4.33273 1.29885  27
 -26   8  -1 2.81639 1.28811  30
  26   8   1 2.47416 1.25257  15
  25  -9  -1 0.35050 1.35060  26
  25  -9  -1 1.25299 1.43700  27
  25  -9  -1 0.45707 1.48613  29
  25  -9  -1 -0.2777 1.39033  24
 -25  -9   1 0.52866 0.95832  10
  25  -9  -1 -0.1379 1.32728  28
  25  -9  -1 -0.0280 1.46387  23
  25  -9  -1 0.14954 1.01244  11
  25  -9  -1 -0.0966 1.57674  25
  25  -9  -1 1.50178 1.08269   5
  25   9  -1 -0.0711 1.19405  27
  25   9  -1 0.31110 1.19723  26
 -25   9   1 0.29706 1.23554  30
  25   9  -1 0.32075 1.04500   1
  25   9  -1 0.29734 1.11687  15
  25   9  -1 1.02498 1.02071   9
  25   9  -1 0.16060 1.46671  29
 -25   9   1 0.89018 1.21823  22
  23  -9  -1 0.93205 1.50016  25
  23  -9  -1 1.74094 1.43372  26
  23  -9  -1 1.25055 1.39078  24
  23  -9  -1 1.11560 1.46911  29
  23  -9  -1 2.10317 1.39198  28
  23  -9  -1 2.31131 1.20926   5
 -23  -9   1 1.56841 0.98389  10
  23  -9  -1 1.82523 1.10943  11
  23  -9  -1 1.76972 1.48489  27
  23  -9  -1 0.90554 1.49514  23
 -23   9   1 1.32512 1.21455  30
  23   9  -1 1.60665 1.25695  27
 -23   9   1 1.54620 1.17328  22
  23   9  -1 1.25584 1.52012  29
  23   9  -1 1.62887 1.24042  26
  23   9  -1 1.60625 1.19958  15
  23   9  -1 1.68542 1.13347   9
  23   9  -1 1.43300 1.13142   1
  23   9  -1 6.22676 7.89120   4
  21  -9  -1 4.96297 1.20455   5
  21  -9  -1 3.07763 1.35535  28
  21  -9  -1 3.60671 1.46120  29
  21  -9  -1 3.26431 1.32957  24
 -21  -9   1 3.95907 0.95980  10
  21  -9  -1 3.32745 1.46039  23
  21  -9  -1 3.72353 1.15371  11
  21  -9  -1 3.00381 1.44401  27
  21  -9  -1 2.04173 1.39061  26
  21  -9  -1 2.98629 1.43935  25
 -21   9   1 2.85166 1.12357  30
  21   9  -1 3.11952 1.21766  26
  21   9  -1 2.79859 7.57841   4
  21   9  -1 2.99017 1.49358  29
 -21   9   1 3.01931 1.12497  22
  21   9  -1 2.46733 1.24908  27
  21   9  -1 4.06077 1.17334  15
  21   9  -1 3.67539 1.15252   9
  21   9  -1 3.74186 1.16292   1
  19  -9  -1 -0.9398 1.30730  29
  19  -9  -1 0.66650 1.33018  25
  19  -9  -1 0.51694 0.79549   8
  19  -9  -1 0.08457 1.05579   5
  19  -9  -1 0.21915 1.28693  24
  19  -9  -1 0.04215 1.29712  26
  19  -9  -1 0.56987 1.08776  11
  19  -9  -1 0.52842 1.27631  28
  19  -9  -1 0.73921 1.26157  23
 -19  -9   1 -0.1539 0.86341  10
  19  -9  -1 -0.0571 1.30005  27
  19   9  -1 0.11588 1.15012  26
  19   9  -1 -0.1058 1.04709   9
  19   9  -1 0.22840 1.02010  15
  19   9  -1 0.22108 1.08805   1
 -19   9   1 0.51606 0.98483  22
  19   9  -1 -0.3057 1.40461  29
  19   9  -1 -0.1411 1.20081  27
  19   9  -1 1.86023 7.31539   4
 -19   9   1 0.63739 1.00137  30
  17  -9  -1 5.33081 1.21031  24
  17  -9  -1 7.06593 1.01397   5
 -17  -9   1 5.20857 0.80155  10
  17  -9  -1 5.83947 0.76922   8
  17  -9  -1 3.96512 5.00425   3
  17  -9  -1 6.72069 1.20542  29
  17  -9  -1 4.86535 1.22525  23
  17  -9  -1 5.82445 1.25679  25
  17  -9  -1 5.31516 1.19336  26
  17  -9  -1 4.73405 1.19915  28
  17  -9  -1 5.27947 1.03134  11
  17  -9  -1 6.01581 1.20953  27
  17   9  -1 4.94402 1.05799   1
  17   9  -1 4.62901 0.95692   9
 -17   9   1 5.02220 0.91033  22
  17   9  -1 5.52476 1.12000  27
  17   9  -1 6.23440 0.96680  15
  17   9  -1 9.32578 6.86216   4
  17   9  -1 4.12341 1.31392  29
  17   9  -1 4.91524 1.12281  26
 -17   9   1 5.64318 0.89490  30
  15  -9  -1 0.88839 1.07560  27
  15  -9  -1 1.38421 1.07350  28
  15  -9  -1 2.22504 1.07427  26
  15  -9  -1 2.05983 1.06538  23
 -15  -9   1 2.01003 0.69190  10
  15  -9  -1 4.52863 5.10848   3
  15  -9  -1 1.55242 1.05333  25
  15  -9  -1 2.33806 0.91048   5
  15  -9  -1 2.32729 0.93661  11
  15  -9  -1 2.25397 1.11079  29
  15  -9  -1 1.11868 1.06544  24
  15  -9  -1 2.21819 0.69995   8
 -15   9   1 1.37027 0.79968  22
  15   9  -1 1.46621 1.00289  27
  15   9  -1 2.07297 0.94007   1
  15   9  -1 0.52086 6.11267   4
 -15   9   1 2.21244 0.72415  30
  15   9  -1 2.49149 1.01762  26
  15   9  -1 1.54367 0.85044   9
  15   9  -1 1.68913 0.81048  15
  15   9  -1 1.40962 1.20040  29
  13  -9  -1 0.38205 0.63230   8
  13  -9  -1 0.38007 0.95986  28
  13  -9  -1 -0.4568 0.96575  26
  13  -9  -1 1.26043 0.99384  29
 -13  -9   1 0.47889 0.60056  10
  13  -9  -1 0.82620 0.81565  11
  13  -9  -1 -0.4068 0.93372  27
  13  -9  -1 0.11207 0.96262  24
  13  -9  -1 -1.5804 4.61682   3
  13  -9  -1 0.91401 0.90940  23
  13  -9  -1 0.83015 0.95182  25
  13   9  -1 1.93418 5.12754   4
  13   9  -1 0.39325 0.91979  26
  13   9  -1 0.16339 0.79426   1
  13   9  -1 0.75730 0.76323   9
  13   9  -1 0.40317 0.67807  15
  13   9  -1 1.15106 0.87934  27
  13   9  -1 0.87914 1.04259  29
 -13   9   1 0.73001 0.61433  30
 -11  -9   1 3.04533 0.58283  10
  11  -9  -1 3.92649 0.87245  27
  11  -9  -1 4.47451 4.56171   3
  11  -9  -1 2.37058 0.88329  28
  11  -9  -1 4.07357 0.92589  26
  11  -9  -1 2.90087 0.90336  29
  11  -9  -1 4.23948 0.84154  25
  11  -9  -1 2.97357 0.83832  23
  11  -9  -1 2.72860 0.73454  11
  11  -9  -1 3.63739 0.64289   8
  11  -9  -1 3.21550 0.89843  24
  11   9  -1 3.19501 0.88785  26
  11   9  -1 3.82361 0.71878   9
  11   9  -1 2.79670 0.86077  27
  11   9  -1 2.63252 0.74902   1
 -11   9   1 3.08343 0.55339  30
  11   9  -1 1.41982 4.38406   4
  11   9  -1 2.84288 0.95148  29
   9  -9  -1 7.54827 1.04259  11
   9  -9  -1 6.34782 4.45070   3
   9  -9  -1 7.72200 0.94141   8
  -9  -9   1 1.32421 18.2772  32
  -9  -9   1 7.18222 4.26457  17
   9  -9  -1 7.49231 5.93823   2
   9   9  -1 5.89965 4.40199   4
   9   9  -1 -1.4774 12.8063  33
   9   9  -1 5.80415 3.42185  18
  -9   9   1 4.22461 13.2629  33
  -9   9   1 7.32083 0.79223  30
   9   9  -1 7.12150 0.96305   1
   9   9  -1 7.72383 0.93888   9
  -9   9   1 3.70164 3.55653  18
  -7  -9   1 8.75288 4.54278   2
   7  -9  -1 7.77666 5.58830   2
  -7  -9   1 11.3552 17.3130  32
   7  -9  -1 13.7207 4.60762   3
  -7  -9   1 8.49270 4.03733  17
   7  -9  -1 10.6109 4.16428  17
   7  -9  -1 -2.0282 16.1291  32
   7   9  -1 10.3141 3.62235  18
   7   9  -1 11.8815 0.69545   6
   7   9  -1 17.7124 14.8449  33
  -7   9   1 8.29270 3.71414  18
  -7   9   1 10.7170 0.75538  30
   7   9  -1 11.5857 0.71075   7
   7   9  -1 15.7858 4.43666   4
  -7   9   1 21.0805 16.1138  31
   7   9  -1 11.6720 0.92533   1
  -7   9   1 0.86530 12.2895  33
  -7   9   1 10.1871 4.05823  16
  -5  -9   1 -0.7450 13.1152  32
   5  -9  -1 19.0152 4.41696   3
   5  -9  -1 11.5109 4.07760  17
  -5  -9   1 10.6499 4.37660   2
   5  -9  -1 16.0255 17.3576  32
  -5  -9   1 14.2744 4.29624  17
  -5  -9   1 12.4403 3.48124   3
   5  -9  -1 9.86135 5.03139   2
   5   9  -1 17.9201 3.96177   4
   5   9  -1 20.0818 3.57627  16
  -5   9   1 15.4064 2.98951   4
  -5   9   1 2.05052 11.7686  33
   5   9  -1 19.9336 4.10881  18
  -5   9   1 19.1054 4.29289  16
   5   9  -1 33.2462 17.2040  33
   5   9  -1 16.8899 3.57929  19
   5   9  -1 17.9254 0.87147   1
   5   9  -1 6.52254 12.9903  34
   5   9  -1 17.7663 0.68320   6
  -5   9   1 13.2276 3.86225  18
   5   9  -1 31.0213 13.3195  31
  -5   9   1 20.1614 0.98870  30
   5   9  -1 17.0059 0.68820   7
  -5   9   1 10.4333 12.9901  31
  -3  -9   1 33.0863 5.62643   2
   3  -9  -1 12.6888 14.9376  32
  -3  -9   1 16.6573 17.4826  32
  -3  -9   1 27.1368 4.77304  17
   3  -9  -1 18.8942 4.24001  17
   3  -9  -1 32.0437 5.01244   3
   3  -9  -1 32.4430 5.91270   2
  -3  -9   1 34.5884 4.87377   3
  -3   9   1 10.2746 12.4292  31
  -3   9   1 32.4980 4.55186  18
   3   9  -1 39.3162 18.5101  33
   3   9  -1 25.6547 4.29775  18
  -3   9   1 27.6294 4.36974  16
   3   9  -1 30.9086 4.74125   4
  -3   9   1 33.0931 0.71476   1
   3   9  -1 30.4327 0.71797   7
   3   9  -1 29.1278 4.08345  16
   3   9  -1 32.1909 0.84481   1
   3   9  -1 30.5924 14.8163  34
   3   9  -1 25.6552 3.99147  19
  -3   9   1 20.8988 14.9443  33
   3   9  -1 31.3670 0.70780   6
   3   9  -1 20.6414 12.9563  31
  -3   9   1 32.7865 4.01390   4
  -1  -9   1 -1.4094 3.85511   2
   1  -9  -1 0.73062 3.99634   2
   1  -9  -1 1.98476 3.49048  17
  -1  -9   1 -0.9348 2.83110   3
  -1  -9   1 -1.9578 3.41584  17
   1  -9  -1 0.80662 12.6096  32
  -1  -9   1 11.5714 16.3290  32
   1  -9  -1 -1.0638 3.02125   3
   1   9  -1 -1.6378 3.24275  18
  -1   9   1 0.81172 2.57101   4
   1   9  -1 -0.3837 2.23424  19
  -1   9   1 0.56946 0.39873   1
  -1   9   1 3.45957 12.8398  33
   1   9  -1 0.49529 3.03998  16
   1   9  -1 -1.4772 9.75222  31
  -1   9   1 -0.3825 2.91954  16
  -1   9   1 -2.6329 10.6189  31
   1   9  -1 1.44733 2.40687   4
  -1   9   1 -2.1853 2.81649  18
   1   9  -1 0.62027 9.80314  34
   1   9  -1 0.66564 0.42317   1
   1   9  -1 -2.2952 13.7404  33
   1  -9   1 14.1235 4.11223  17
  -1  -9  -1 16.5320 4.60715   2
  -1  -9  -1 19.6757 16.6848  32
  -1  -9  -1 13.5318 3.78428   3
   1  -9   1 15.0678 4.09981   3
  -1  -9  -1 15.1800 4.11474  17
   1  -9   1 23.5041 18.0028  32
   1  -9   1 14.0379 5.01382   2
  -1   9  -1 6.29390 12.5000  31
   1   9   1 13.5463 3.14067   4
   1   9   1 11.8070 3.65789  18
   1   9   1 15.7758 0.74172   1
  -1   9  -1 7.74127 14.5317  33
  -1   9  -1 9.61049 3.74966  18
  -1   9  -1 14.6645 2.93093   4
  -1   9  -1 7.93434 12.2166  34
   1   9   1 11.4018 3.35804  16
   1   9   1 11.9162 10.8116  31
  -1   9  -1 12.5419 3.70411  16
  -1   9  -1 13.3266 0.87393  30
   1   9   1 22.8727 16.4781  33
  -3  -9  -1 6.01650 15.1131  32
   3  -9   1 -4.7229 12.7559  32
  -3  -9  -1 0.23460 3.37344   2
   3  -9   1 0.82530 4.25695   2
   3  -9   1 -1.1336 3.47625   3
  -3  -9  -1 0.04644 2.81426   3
   3  -9   1 0.08495 3.44646  17
  -3  -9  -1 2.95646 3.62789  17
  -3   9  -1 -0.4194 3.32330  16
   3   9   1 0.59303 2.96502   4
   3   9   1 0.91018 0.50255   1
  -3   9  -1 0.31282 0.54282   6
  -3   9  -1 0.56539 0.48226  30
   3   9   1 -0.4846 2.66305  16
   3   9   1 -0.1596 9.36126  31
   3   9   1 -0.6590 2.97853  18
  -3   9  -1 3.13682 10.9115  31
  -3   9  -1 1.83303 3.32897  18
   3   9   1 3.48438 13.5547  33
  -3   9  -1 -6.3065 11.4260  33
  -5  -9  -1 31.9372 5.04923  17
   5  -9   1 36.3712 6.87967   2
   5  -9   1 19.7823 17.9276  32
   5  -9   1 35.2352 5.05047  17
  -5  -9  -1 34.3736 5.15940   2
   5  -9   1 43.6931 6.86555   3
  -5  -9  -1 17.1047 17.6291  32
  -5  -9  -1 34.1413 5.01355   3
  -5   9  -1 35.2313 4.95817  16
   5   9   1 29.4210 4.88574   4
  -5   9  -1 28.0478 17.0270  33
   5   9   1 23.0869 12.1954  31
   5   9   1 37.5289 5.55841  18
  -5   9  -1 35.8663 0.72383   7
   5   9   1 37.5030 0.96258   1
  -5   9  -1 39.7862 18.1556  31
  -5   9  -1 30.1541 4.67458  18
   5   9   1 34.5793 5.02308  16
   5   9   1 42.7925 17.2788  33
  -5   9  -1 36.0765 0.96951  30
  -7  -9  -1 -0.3805 14.5836  32
  -7  -9  -1 5.36709 3.92518  17
  -7  -9  -1 4.65097 3.02216   3
   7  -9   1 -1.3627 16.2524  32
   7  -9   1 1.87760 3.64462  17
   7  -9   1 2.22769 4.53668   2
   7  -9   1 3.96305 4.23265   3
   7   9   1 6.93675 10.6429  31
  -7   9  -1 5.75916 0.88930  30
   7   9   1 2.04371 3.11324  18
   7   9   1 -2.0103 12.7954  33
  -7   9  -1 5.31587 3.76219  18
   7   9   1 4.41187 2.88114  16
   7   9   1 4.58783 0.64771   7
  -7   9  -1 3.96781 0.63995   7
   7   9   1 7.42374 4.29709   4
   7   9   1 4.78083 0.63241   6
  -7   9  -1 0.16409 13.4778  33
   7   9   1 4.53415 0.62343   1
  -7   9  -1 4.33420 0.67999   6
  -9  -9  -1 5.28555 15.8216  32
   9  -9   1 1.96703 0.60534   8
   9  -9   1 0.53688 4.01916   3
   9  -9   1 2.39978 0.68490  11
   9  -9   1 0.03042 5.83211   2
  -9  -9  -1 1.18830 3.80496  17
  -9   9  -1 1.55121 0.57318  30
   9   9   1 2.90234 3.18089  18
  -9   9  -1 2.60163 0.48731   6
   9   9   1 0.54361 4.10519   4
   9   9   1 1.29540 0.68223   1
   9   9   1 2.75119 0.65662   9
  -9   9  -1 -0.3006 3.32293  18
   9   9   1 2.25601 0.55708  15
  -9   9  -1 2.29444 0.44946   7
  -9   9  -1 -0.8996 14.0746  33
   9   9   1 2.12001 0.43315   6
   9   9   1 2.20007 0.44905   7
   9   9   1 2.03686 1.11839  29
   9   9   1 -1.6604 13.1281  33
  11  -9   1 13.0230 5.11670   3
  11  -9   1 11.9877 1.28450  27
  11  -9   1 11.8813 1.33277  23
  11  -9   1 11.5300 1.33305  26
  11  -9   1 11.9291 1.46598  25
  11  -9   1 11.0981 1.24889  24
  11  -9   1 12.2883 1.20940  11
  11  -9   1 12.2813 1.36929  28
  11  -9   1 10.6046 1.36112  29
  11  -9   1 12.4540 1.02420   8
  11   9   1 12.1484 1.43910  29
  11   9   1 11.3854 1.26085  26
  11   9   1 11.3761 1.14342   9
 -11   9  -1 11.1202 1.03617  30
  11   9   1 11.8804 1.47257  27
  11   9   1 9.43767 4.82947   4
  11   9   1 11.7354 1.00816  15
  11   9   1 11.4088 1.14993   1
  13  -9   1 12.4869 1.49157  25
  13  -9   1 13.1056 1.43823  26
  13  -9   1 12.3179 1.46439  29
  13  -9   1 14.1551 1.39583  27
  13  -9   1 14.1020 1.40107  28
  13  -9   1 13.6003 1.32897  11
  13  -9   1 14.5701 5.58202   3
  13  -9   1 13.3051 1.45907  23
  13  -9   1 13.8526 1.44243  24
 -13  -9  -1 14.5239 0.99174  10
  13  -9   1 15.1059 1.12335   8
  13   9   1 12.9827 1.66285  29
  13   9   1 13.7639 1.19125   9
  13   9   1 14.4320 1.47439  27
  13   9   1 14.5496 1.19843  15
  13   9   1 14.2915 1.37754   1
  13   9   1 14.0486 1.47336  26
 -13   9  -1 13.7917 1.13088  22
 -13   9  -1 13.7511 1.18634  30
  13   9   1 12.0852 6.00030   4
  15  -9   1 1.32579 1.08893  26
  15  -9   1 1.03465 1.09694  23
 -15  -9  -1 1.19730 0.64361  10
  15  -9   1 1.25415 1.14244  25
  15  -9   1 0.98308 0.71978   8
  15  -9   1 0.60724 1.06718  28
  15  -9   1 -0.5245 1.03433  29
  15  -9   1 3.75948 5.21982   3
  15  -9   1 1.16829 0.92590  11
  15  -9   1 0.44883 1.02707  27
  15  -9   1 0.00484 1.05557  24
  15   9   1 1.18109 0.92646   1
  15   9   1 0.43736 1.19535  29
 -15   9  -1 1.11945 0.78535  22
  15   9   1 0.96914 0.87907   9
  15   9   1 1.02796 0.87476  15
  15   9   1 0.62813 0.94942  26
  15   9   1 0.39882 1.05889  27
 -15   9  -1 0.84818 0.81137  30
  15   9   1 2.73727 5.50024   4
  17  -9   1 3.90547 1.22769  28
  17  -9   1 2.67252 1.34005  25
  17  -9   1 3.29917 0.78432   8
  17  -9   1 2.89975 1.19770  26
  17  -9   1 4.29626 1.07267  11
  17  -9   1 3.58687 1.17793  27
  17  -9   1 3.63199 0.98163   5
  17  -9   1 2.45267 1.21151  24
  17  -9   1 -0.5328 5.30901   3
  17  -9   1 2.45843 1.22539  23
  17  -9   1 2.29758 1.20244  29
 -17  -9  -1 3.89391 0.75452  10
  17   9   1 -0.4518 6.77487   4
  17   9   1 2.77248 1.16948  27
  17   9   1 3.17607 1.04509   1
  17   9   1 3.10390 1.30271  29
  17   9   1 2.48398 1.02575  26
  17   9   1 3.21286 1.02742  15
  17   9   1 2.77147 0.97712   9
 -17   9  -1 2.93993 0.95086  30
 -17   9  -1 3.32474 0.94108  22
  19  -9   1 2.24347 1.26392  26
  19  -9   1 1.87390 1.36886  23
  19  -9   1 2.69887 0.81353   8
  19  -9   1 2.38848 1.11295  11
  19  -9   1 2.63882 1.10169   5
  19  -9   1 2.28728 1.30790  24
  19  -9   1 1.51157 1.33820  28
  19  -9   1 2.14657 1.43627  25
  19  -9   1 1.81198 1.24386  29
  19  -9   1 1.62305 1.29594  27
 -19  -9  -1 3.03456 0.82336  10
  19  -9   1 1.00217 5.36862   3
  19   9   1 3.14416 1.11893  26
  19   9   1 2.13348 1.46666  29
  19   9   1 1.63290 1.31470  27
  19   9   1 4.40132 7.30926   4
  19   9   1 3.14116 1.05655   9
 -19   9  -1 2.45523 1.07653  22
  19   9   1 2.47342 1.11378   1
 -19   9  -1 2.03500 1.04829  30
  19   9   1 2.04393 1.10994  15
  21  -9   1 1.82602 1.40790  29
  21  -9   1 4.43389 1.35027  24
  21  -9   1 1.98336 1.42833  28
  21  -9   1 3.37783 1.14875   5
 -21  -9  -1 3.19510 0.90778  10
  21  -9   1 2.77495 1.40547  27
  21  -9   1 2.23860 1.57636  25
  21  -9   1 3.49108 1.17424  11
  21  -9   1 2.30244 1.42450  23
  21  -9   1 2.18003 1.36659  26
  21   9   1 0.83939 7.62134   4
  21   9   1 2.90387 1.10124   9
  21   9   1 2.71525 1.18119   1
  21   9   1 2.25228 1.14126  26
 -21   9  -1 4.28602 1.20317  22
  21   9   1 2.34618 1.34872  27
  21   9   1 2.28200 1.51997  29
  21   9   1 2.40297 1.17780  15
 -21   9  -1 3.19321 1.21010  30
  23  -9   1 -0.6086 1.42097  29
  23  -9   1 0.47002 1.62837  25
  23  -9   1 0.00799 1.37060  26
  23  -9   1 -1.0925 1.37557  28
  23  -9   1 0.66663 1.40411  24
  23  -9   1 0.45095 1.14071  11
  23  -9   1 0.32242 1.12315   5
  23  -9   1 0.01244 1.38640  27
  23  -9   1 1.15532 1.43819  23
 -23  -9  -1 0.29275 0.92792  10
 -23   9  -1 0.67317 1.27580  22
  23   9   1 0.82412 1.15811  26
  23   9   1 0.24481 1.08248   9
  23   9   1 -0.2649 1.32942  27
 -23   9  -1 -0.1950 1.26385  30
  23   9   1 -0.6451 1.46460  29
  23   9   1 0.75948 1.13936   1
  23   9   1 0.17765 1.20552  15
  25  -9   1 2.44776 1.58275  25
  25  -9   1 3.01619 1.42747  23
  25  -9   1 3.54166 1.06945   5
  25  -9   1 3.10714 1.36968  29
  25  -9   1 2.90249 1.35683  28
  25  -9   1 2.78443 1.39010  27
 -25  -9  -1 2.58572 0.91107  10
  25  -9   1 1.86385 1.36382  24
  25  -9   1 2.64007 1.31984  26
  25  -9   1 2.08642 1.02890  11
 -25   9  -1 2.90067 1.25204  30
 -25   9  -1 2.24647 1.29435  22
  25   9   1 2.47837 1.42065  29
  25   9   1 3.13331 1.25125  27
  25   9   1 3.21768 1.16401   1
  25   9   1 2.42975 1.15239  15
  25   9   1 2.17592 1.63667  26
  24 -10  -1 2.67871 1.07012   5
  24 -10  -1 1.52848 1.09733  11
  24 -10  -1 2.55884 1.45337  24
  24 -10  -1 1.48171 1.45300  23
 -24 -10   1 1.17029 0.94343  10
  24 -10  -1 2.10569 1.50815  29
  24 -10  -1 1.42079 1.36016  28
  24 -10  -1 1.80775 1.42124  26
  24 -10  -1 1.33314 1.45448  27
  24 -10  -1 3.79874 1.55240  25
 -24  10   1 1.31173 1.14919  22
  24  10  -1 2.77785 1.49174  29
 -24  10   1 2.16924 1.21825  30
  24  10  -1 1.44422 1.06332   9
  24  10  -1 1.52354 1.08216   1
  24  10  -1 1.96690 1.17489  27
  24  10  -1 2.46321 1.21546  26
  24  10  -1 1.96353 1.06223  15
  22 -10  -1 3.22771 1.17818   5
  22 -10  -1 2.71206 1.18425  11
  22 -10  -1 1.94007 1.50666  29
 -22 -10   1 2.29018 0.97400  10
  22 -10  -1 2.75938 1.46050  24
  22 -10  -1 2.45171 1.49920  27
  22 -10  -1 2.40650 1.54570  25
  22 -10  -1 1.04376 1.50950  23
  22 -10  -1 2.95378 1.47965  26
  22 -10  -1 2.51408 1.41383  28
  22  10  -1 1.99613 1.54879  29
 -22  10   1 2.69819 1.13618  22
  22  10  -1 1.92659 1.12681   9
  22  10  -1 2.16262 1.15431   1
 -22  10   1 2.67310 1.22120  30
  22  10  -1 1.55798 1.09967  15
  22  10  -1 2.36372 1.24161  27
  22  10  -1 2.46347 1.27093  26
  22  10  -1 1.34367 10.6933   4
  20 -10  -1 0.43021 1.41132  28
  20 -10  -1 0.45622 1.38816  27
  20 -10  -1 1.15337 1.42626  23
 -20 -10   1 -0.0925 0.93049  10
  20 -10  -1 0.19804 1.43368  26
  20 -10  -1 -0.0870 1.44761  25
  20 -10  -1 -0.7840 1.50052  29
  20 -10  -1 0.44428 1.07692   5
  20 -10  -1 0.49156 1.20201  11
  20 -10  -1 0.95741 1.44170  24
 -20  10   1 -0.1377 1.02128  22
  20  10  -1 0.34065 1.02070  15
  20  10  -1 0.44509 1.21553  26
  20  10  -1 -1.7906 7.27274   4
  20  10  -1 0.94707 1.14764   1
  20  10  -1 0.84237 1.53893  29
 -20  10   1 0.76771 1.12098  30
  20  10  -1 0.78597 1.22491  27
  20  10  -1 0.25100 1.12412   9
 -18 -10   1 0.71633 0.87906  10
  18 -10  -1 0.56257 1.37062  24
  18 -10  -1 1.07431 1.34349  25
  18 -10  -1 0.56176 1.30568  26
  18 -10  -1 0.50995 1.16581  11
  18 -10  -1 1.22040 0.81725   8
  18 -10  -1 0.14720 5.48598   3
  18 -10  -1 0.99917 1.35120  28
  18 -10  -1 -0.1780 1.37068  23
  18 -10  -1 0.34152 1.32685  27
  18 -10  -1 -0.2335 1.41401  29
  18  10  -1 0.29311 1.09711   9
  18  10  -1 0.63707 1.45532  29
  18  10  -1 -0.2963 1.19658  27
  18  10  -1 0.07320 1.10204   1
  18  10  -1 -0.0372 0.95006  15
 -18  10   1 0.01846 1.01825  30
  18  10  -1 -0.1407 1.11377  26
  18  10  -1 2.12351 7.32388   4
 -18  10   1 0.96315 1.05218  22
  16 -10  -1 0.59977 1.23884  24
  16 -10  -1 0.17627 1.21372  28
  16 -10  -1 0.60747 0.79221   8
  16 -10  -1 1.10051 1.25011  23
  16 -10  -1 -0.1570 1.30844  29
  16 -10  -1 0.27709 1.27085  26
  16 -10  -1 0.72800 1.21334  27
  16 -10  -1 0.59175 1.08819  11
  16 -10  -1 2.67537 5.53220   3
 -16 -10   1 0.30067 0.79498  10
  16 -10  -1 0.32977 1.18533  25
 -16  10   1 0.83224 0.89134  30
  16  10  -1 1.14264 0.86454  15
  16  10  -1 1.01638 1.35467  29
  16  10  -1 0.95135 1.04840   1
  16  10  -1 0.78568 1.11796  27
  16  10  -1 1.05459 1.01030   9
  16  10  -1 0.61284 1.07505  26
  16  10  -1 1.24878 6.95044   4
  14 -10  -1 42.4626 1.94883  24
  14 -10  -1 45.6560 1.31891   8
  14 -10  -1 45.0266 1.82189  25
  14 -10  -1 44.3580 1.84060  23
  14 -10  -1 46.3140 1.71327  11
  14 -10  -1 42.7966 1.96448  26
  14 -10  -1 45.1327 7.30620   3
  14 -10  -1 43.6442 1.79291  27
  14 -10  -1 43.6129 2.03113  29
 -14 -10   1 46.5479 1.23455  10
  14 -10  -1 44.3721 1.91074  28
  14  10  -1 43.3929 1.16002   6
  14  10  -1 44.3374 1.58042   9
  14  10  -1 43.5286 1.78085  27
 -14  10   1 42.7681 1.38280  30
  14  10  -1 44.1532 1.19203   7
  14  10  -1 45.7736 1.67751   1
  14  10  -1 41.7220 7.99615   4
  14  10  -1 39.7972 2.12966  29
  14  10  -1 43.2863 1.74853  26
  12 -10  -1 -0.2911 1.02757  24
  12 -10  -1 0.50263 1.01797  28
  12 -10  -1 0.13353 1.07564  26
  12 -10  -1 -0.3731 4.93867   3
 -12 -10   1 0.22771 0.65079  10
  12 -10  -1 0.41131 1.13769  29
  12 -10  -1 0.09438 0.72309   8
  12 -10  -1 -0.2224 1.02946  27
  12 -10  -1 0.55978 0.99447  25
  12 -10  -1 -0.2127 0.97685  23
  12 -10  -1 0.14421 0.86741  11
  12  10  -1 -0.1859 0.85305   1
  12  10  -1 0.35223 0.92206  27
  12  10  -1 0.13623 0.82002   9
  12  10  -1 -0.0682 0.98451  26
 -12  10   1 -0.0757 0.64137  30
  12  10  -1 0.50834 0.55049   6
  12  10  -1 0.39126 0.57583   7
  12  10  -1 1.61270 5.17977   4
  12  10  -1 0.14283 1.06287  29
  10 -10  -1 -0.3554 0.97396  27
  10 -10  -1 -0.1852 0.77461  11
  10 -10  -1 -0.6800 0.87325  23
 -10 -10   1 0.23974 0.60605  10
  10 -10  -1 0.02901 0.89401  25
  10 -10  -1 0.40135 0.96846  24
  10 -10  -1 -0.7526 4.88125   3
  10 -10  -1 0.33682 0.96066  28
  10 -10  -1 0.43750 1.00445  26
  10 -10  -1 0.32725 0.72327   8
  10 -10  -1 -0.0690 1.04953  29
  10  10  -1 0.60475 0.87718  27
  10  10  -1 0.04002 0.75377   9
 -10  10   1 0.36300 0.60915  30
  10  10  -1 0.15486 0.52374   7
  10  10  -1 0.09753 0.92510  26
  10  10  -1 -0.0931 0.49427   6
  10  10  -1 0.39043 4.26832   4
  10  10  -1 -0.0214 1.00512  29
  10  10  -1 0.78771 0.76791   1
   8 -10  -1 14.2935 1.33776  28
   8 -10  -1 15.5799 1.43513  26
   8 -10  -1 15.6024 1.40868  27
   8 -10  -1 13.3484 5.38572   3
   8 -10  -1 15.6685 1.44741  29
   8 -10  -1 15.8237 1.14321  11
   8 -10  -1 16.4654 1.34659  24
   8 -10  -1 14.6472 1.31499  23
   8 -10  -1 14.8251 1.09894   8
   8  10  -1 15.5165 1.40822  26
   8  10  -1 15.2235 0.82922   7
   8  10  -1 5.07808 15.2960  33
  -8  10   1 14.1576 4.51165  18
   8  10  -1 21.6840 4.36406  18
   8  10  -1 14.8395 0.81142   6
  -8  10   1 16.8315 0.98095  30
  -8  10   1 -3.2185 15.7362  33
   8  10  -1 14.3592 1.04687   1
   8  10  -1 15.8829 1.46759  29
   8  10  -1 15.0810 1.05108   9
   8  10  -1 12.2476 4.38818   4
   6 -10  -1 116.432 8.97478   3
   6 -10  -1 105.227 1.30418   8
  -6 -10   1 97.8768 8.95125   2
   6 -10  -1 98.1573 10.3888   2
   6 -10  -1 106.651 1.67985  26
   6 -10  -1 106.131 2.60115  29
   6  10  -1 101.343 1.09423   6
  -6  10   1 104.555 7.87243  18
  -6  10   1 38.1815 20.7863  33
   6  10  -1 92.3341 7.37381   4
   6  10  -1 104.234 1.30889   1
  -6  10   1 102.600 1.23499  30
   6  10  -1 99.4357 1.11507   7
   6  10  -1 108.349 1.26372   9
   6  10  -1 105.773 1.97355  26
   6  10  -1 97.5030 25.5996  33
   6  10  -1 96.5043 7.08187  18
   4 -10  -1 0.56426 0.62106   8
  -4 -10   1 -2.5971 15.1714  32
  -4 -10   1 0.14547 3.93632  17
   4 -10  -1 -0.9933 4.79737   2
   4 -10  -1 -0.5453 4.19221   3
   4 -10  -1 -6.8170 14.3237  32
   4 -10  -1 1.85380 3.89412  17
  -4 -10   1 -3.1870 4.22013   2
  -4 -10   1 0.61695 3.28965   3
   4  10  -1 0.53059 3.16791  16
   4  10  -1 17.6654 17.7041  33
  -4  10   1 0.85174 3.73982  18
  -4  10   1 2.39988 2.66948   4
  -4  10   1 0.83244 0.56016  30
   4  10  -1 0.82297 0.42118   7
  -4  10   1 -5.4450 14.7765  33
   4  10  -1 1.72353 12.2038  31
   4  10  -1 -0.4489 3.25526   4
   4  10  -1 0.19206 0.54108   1
   4  10  -1 0.34777 3.65868  18
   4  10  -1 0.91812 0.41785   6
  -2 -10   1 0.58993 4.07012  17
  -2 -10   1 1.86797 3.39512   3
   2 -10  -1 -2.2141 15.5327  32
  -2 -10   1 0.98283 4.30666   2
   2 -10  -1 1.28045 4.53040   2
   2 -10  -1 -2.9052 3.78292  17
   2 -10  -1 -0.9617 3.76611   3
  -2 -10   1 16.9526 17.2443  32
  -2  10   1 -8.9486 14.1727  33
   2  10  -1 1.16991 3.00190   4
  -2  10   1 1.35561 0.56713  30
   2  10  -1 0.04785 0.39746   6
   2  10  -1 4.22200 3.56101  16
  -2  10   1 0.22143 2.88601   4
  -2  10   1 0.36497 0.43848   1
   2  10  -1 0.23229 0.41341   7
   2  10  -1 -3.0097 15.5877  33
  -2  10   1 0.23853 3.62821  18
   2  10  -1 -3.3343 11.5650  31
   2  10  -1 -0.2390 3.64914  18
   2  10  -1 -0.1329 0.48972   1
  -2  10   1 9.32674 13.8703  31
   0 -10  -1 0.88107 4.24351  17
   0 -10   1 0.26971 3.94265  17
   0 -10   1 0.53801 4.81987   2
   0 -10  -1 0.74175 3.60061   3
   0 -10   1 1.05820 3.75931   3
   0 -10  -1 18.6964 18.8933  32
   0 -10   1 5.08661 15.9327  32
   0 -10  -1 2.40294 4.34310   2
   0  10   1 0.26939 0.43601   7
   0  10   1 1.26181 3.40619  16
   0  10  -1 0.04219 2.46974   4
   0  10  -1 5.33910 13.1777  31
   0  10   1 0.48990 0.60263  30
   0  10  -1 0.38418 0.39771   7
   0  10   1 -0.3529 3.44338  18
   0  10   1 -1.0253 12.0161  31
   0  10  -1 7.97483 16.9827  33
   0  10   1 0.24074 0.38242   6
   0  10   1 -2.7557 13.0287  33
   0  10   1 0.55371 0.48787   1
   0  10  -1 -2.3150 3.28959  16
   0  10  -1 0.77245 0.46014   1
   0  10  -1 0.31517 0.41515   6
   0  10   1 0.64695 3.05999   4
   0  10  -1 2.94031 3.88137  18
   2 -10   1 31.4428 5.54093  17
  -2 -10  -1 35.5766 5.43632  17
   2 -10   1 10.4950 17.0020  32
  -2 -10  -1 30.9725 5.57333   2
   2 -10   1 35.7508 5.60310   3
  -2 -10  -1 25.9024 18.6188  32
  -2 -10  -1 39.2130 5.78978   3
   2 -10   1 36.2077 6.70692   2
  -2  10  -1 27.3382 6.52614  16
   2  10   1 31.5658 18.9755  33
  -2  10  -1 35.0903 0.78311   7
  -2  10  -1 32.5583 1.11662  30
  -2  10  -1 29.5162 19.3746  33
   2  10   1 30.7196 4.71428  18
   2  10   1 16.2438 13.7375  31
   2  10   1 35.7109 0.96989   1
  -2  10  -1 39.6537 5.48933  18
  -2  10  -1 34.7998 0.77614   6
   2  10   1 27.4215 4.27078  16
   2  10   1 34.1007 0.76812   6
   2  10   1 32.4403 0.74554   7
   2  10   1 34.2017 5.31102   4
  -2  10  -1 21.6652 15.7822  31
   4 -10   1 0.66383 0.61151   8
   4 -10   1 -0.9627 5.14740   2
  -4 -10  -1 1.28446 3.25783   3
   4 -10   1 -1.0261 4.10458   3
  -4 -10  -1 -0.0065 16.4542  32
  -4 -10  -1 2.47286 4.14857  17
   4  10   1 0.96316 0.57181  14
   4  10   1 0.80488 11.1815  31
  -4  10  -1 0.72554 0.59569  30
   4  10   1 1.93493 3.13587  16
   4  10   1 0.52303 0.38702   6
  -4  10  -1 0.52792 3.95656  18
  -4  10  -1 0.32340 0.38523   6
   4  10   1 0.44560 0.39127   7
   4  10   1 -5.5574 14.0959  33
   4  10   1 0.71377 0.58919   1
  -4  10  -1 0.71002 0.39665   7
   4  10   1 0.70279 0.62735   9
   4  10   1 2.52619 3.47053  18
  -4  10  -1 -7.0054 15.6332  33
   4  10   1 0.53789 3.68383   4
   6 -10   1 1.32627 4.55055   3
  -6 -10  -1 1.85345 3.15929   3
   6 -10   1 0.98972 0.95839  26
  -6 -10  -1 1.21922 1.00957  29
   6 -10   1 1.83414 0.64723   8
   6 -10   1 3.35256 5.84391   2
   6  10   1 1.29719 4.02843   4
  -6  10  -1 0.12609 15.5408  33
   6  10   1 1.79159 0.62077  14
  -6  10  -1 -1.5332 3.91482  18
  -6  10  -1 1.49547 0.41301   7
  -6  10  -1 1.39123 0.62368  30
   6  10   1 1.65334 0.65084   9
   6  10   1 1.48654 0.42050   7
   6  10   1 1.88221 0.66304   1
   6  10   1 -3.8776 10.8204  31
   6  10   1 1.80589 0.41715   6
   6  10   1 3.71534 14.2034  33
   6  10   1 2.86557 3.17140  16
   6  10   1 1.32805 3.36302  18
  -6  10  -1 1.34484 0.42204   6
  -8 -10  -1 13.2007 1.51703  27
   8 -10   1 14.5552 1.44138  26
   8 -10   1 14.5193 1.18159  11
   8 -10   1 16.2054 1.47045  23
   8 -10   1 14.3338 1.33078  27
   8 -10   1 11.8941 5.36299   3
   8 -10   1 15.7848 1.12693   8
   8 -10   1 15.2635 1.43961  29
   8 -10   1 16.1288 1.36906  25
   8 -10   1 14.0696 1.29043  24
   8 -10   1 14.4751 1.27547  28
   8  10   1 14.1752 4.12820  18
  -8  10  -1 14.8615 0.84391   6
   8  10   1 14.7512 1.17960   1
   8  10   1 10.9373 4.87438   4
   8  10   1 15.7924 16.5148  33
  -8  10  -1 14.7807 0.78556   7
   8  10   1 16.7631 1.04915   7
   8  10   1 16.0131 0.91511   6
   8  10   1 15.0548 1.05559   9
  -8  10  -1 14.7676 1.10368  30
   8  10   1 15.2820 1.51874  29
  -8  10  -1 11.2605 4.37831  18
   8  10   1 16.4715 1.34398  26
  -8  10  -1 1.80670 18.3642  33
  10 -10   1 0.59157 0.91875  24
  10 -10   1 1.26732 1.03511  29
  10 -10   1 0.39108 1.02265  26
  10 -10   1 0.29789 0.92034  27
  10 -10   1 -0.3720 0.91908  25
  10 -10   1 0.50079 0.93433  23
  10 -10   1 0.79407 0.79314  11
  10 -10   1 -3.2146 5.04257   3
  10 -10   1 0.40661 0.70809   8
 -10 -10  -1 0.52990 1.11154  27
  10 -10   1 0.59507 0.93877  28
  10  10   1 1.25225 5.22569   4
  10  10   1 0.73287 0.97360  27
  10  10   1 0.96977 0.89192  26
  10  10   1 0.46685 0.74269   9
 -10  10  -1 0.61525 0.69342  30
  10  10   1 0.33959 1.06127  29
  10  10   1 0.55658 0.77738   1
  12 -10   1 0.70718 1.04258  23
  12 -10   1 0.02239 1.13854  29
  12 -10   1 -2.9043 5.11548   3
  12 -10   1 0.86309 0.75524   8
  12 -10   1 0.86105 1.07545  26
  12 -10   1 0.47942 1.01400  28
  12 -10   1 0.57344 1.02843  24
  12 -10   1 1.21446 0.87170  11
  12 -10   1 0.81755 1.03478  27
  12 -10   1 0.27749 1.03520  25
  12  10   1 -1.8298 5.24600   4
 -12  10  -1 1.01245 0.77867  30
  12  10   1 1.12819 0.99433  27
  12  10   1 1.66691 1.11131  29
  12  10   1 0.75832 0.89791  26
  12  10   1 0.64567 0.88368   1
  12  10   1 0.83920 0.81798   9
  12  10   1 0.43568 0.71657  15
  14 -10   1 3.32161 1.17520  23
  14 -10   1 3.34235 1.19364  25
  14 -10   1 4.19950 5.66864   3
  14 -10   1 3.34653 1.15237  27
  14 -10   1 2.53238 1.14150  24
  14 -10   1 4.05288 0.80533   8
  14 -10   1 5.00840 1.17197  28
  14 -10   1 3.57785 1.19391  26
  14 -10   1 4.30425 0.97830  11
  14 -10   1 3.68382 1.23313  29
 -14  10  -1 4.70077 0.92330  30
  14  10   1 3.94051 1.27278  29
  14  10   1 3.27461 1.09647  27
  14  10   1 4.56488 0.86422  15
  14  10   1 4.70446 1.05112  26
  14  10   1 3.70265 6.44444   4
  14  10   1 3.10971 1.00167   1
  14  10   1 4.32812 0.93409   9
  16 -10   1 12.6129 1.93485  24
  16 -10   1 10.7032 1.32781   8
  16 -10   1 9.07054 1.25200  27
  16 -10   1 10.8365 1.71760  11
  16 -10   1 2.85252 5.79984   3
  16 -10   1 10.3922 1.38511  23
  16 -10   1 9.15298 1.27987  26
  16 -10   1 9.46706 1.33901  28
  16 -10   1 9.72588 1.43214  25
  16 -10   1 9.14477 1.33832  29
 -16 -10  -1 10.2002 1.16872  10
 -16  10  -1 10.2411 1.44018  22
  16  10   1 10.1496 1.53950   9
  16  10   1 9.05258 1.43842  29
  16  10   1 10.6413 1.65738   1
  16  10   1 10.9267 1.44026  15
  16  10   1 10.0126 1.59233  26
  16  10   1 9.45677 7.19334   4
  16  10   1 8.71807 1.22345  27
 -16  10  -1 9.29879 1.07427  30
  18 -10   1 0.40576 1.17547  11
  18 -10   1 2.18339 5.67572   3
  18 -10   1 0.73647 1.28971  27
 -18 -10  -1 0.97093 0.80071  10
  18 -10   1 0.79808 1.33709  24
  18 -10   1 0.97216 0.84336   8
  18 -10   1 1.50027 1.37906  26
  18 -10   1 0.53302 1.36659  23
  18 -10   1 0.83778 1.35360  28
  18 -10   1 1.56711 1.50703  25
  18 -10   1 1.30928 1.39424  29
  18  10   1 1.47808 1.10674  26
 -18  10  -1 1.59313 1.10371  30
  18  10   1 6.01642 7.49343   4
  18  10   1 1.89895 1.29770  27
  18  10   1 1.21372 1.11823   1
  18  10   1 1.19886 1.02670  15
  18  10   1 1.24310 1.02846   9
  18  10   1 1.40949 1.43099  29
 -18  10  -1 1.05891 1.02840  22
  20 -10   1 6.34738 1.45328  27
  20 -10   1 7.35741 1.52203  29
  20 -10   1 5.36077 1.41436  28
  20 -10   1 6.23048 1.39657  24
  20 -10   1 6.03066 1.58516  25
  20 -10   1 6.21780 1.23624  11
  20 -10   1 6.89759 1.48332  26
  20 -10   1 8.18162 0.91723   8
  20 -10   1 4.69616 1.49066  23
 -20 -10  -1 6.91552 0.90968  10
  20  10   1 5.53374 1.37947  27
  20  10   1 1.96115 8.05157   4
  20  10   1 6.93750 1.16873   9
 -20  10  -1 6.94118 1.15442  22
  20  10   1 7.73843 1.19687  26
  20  10   1 4.72619 1.51592  29
  20  10   1 7.87016 1.16851  15
  20  10   1 6.90925 1.21093   1
 -20  10  -1 7.47199 1.26602  30
  22 -10   1 2.85225 1.42190  26
  22 -10   1 0.64587 1.20606  11
  22 -10   1 2.42579 1.45413  28
  22 -10   1 1.43300 1.42468  27
 -22 -10  -1 0.77112 0.90108  10
  22 -10   1 2.00741 1.47690  24
  22 -10   1 1.72805 1.49021  29
  22 -10   1 1.39462 1.47873  23
  22 -10   1 2.43814 1.62319  25
 -22  10  -1 2.22777 1.24215  30
  22  10   1 0.78446 1.47799  29
  22  10   1 1.70157 1.29476  27
  22  10   1 1.63140 1.14791  26
  22  10   1 1.83209 1.16490   1
 -22  10  -1 1.14645 1.16498  22
  22  10   1 1.12434 1.11142  15
  22  10   1 1.50407 1.11661   9
  24 -10   1 1.97548 1.40998  27
  24 -10   1 0.79216 1.32964  26
  24 -10   1 1.55401 1.33728  28
  24 -10   1 2.29174 1.11372  11
  24 -10   1 1.12703 1.41896  29
  24 -10   1 0.26664 1.53968  25
  24 -10   1 1.53986 1.42044  24
  24 -10   1 1.32144 1.44419  23
 -24 -10  -1 1.10262 0.86341  10
  24  10   1 0.94702 1.22079  27
 -24  10  -1 0.67230 1.18849  22
  24  10   1 0.90322 1.09167  15
 -24  10  -1 2.50148 1.19629  30
  24  10   1 2.04320 1.03362   9
  24  10   1 0.98748 1.08371  26
  24  10   1 0.74567 1.13450   1
  24  10   1 2.84148 1.44229  29
  23 -11  -1 2.64276 1.13349  11
  23 -11  -1 3.49625 1.47511  27
  23 -11  -1 2.09437 1.38217  28
  23 -11  -1 2.63914 1.44849  24
  23 -11  -1 2.47042 1.43793  26
 -23 -11   1 2.71697 0.91560  10
  23 -11  -1 2.53395 1.50943  29
  23 -11  -1 3.69269 1.50677  23
  23 -11  -1 0.39125 1.45222  25
  23  11  -1 2.24084 1.09735   1
  23  11  -1 1.47152 1.44670  29
 -23  11   1 2.23632 1.19085  30
  23  11  -1 2.46854 1.06105   9
  23  11  -1 3.13460 1.19584  26
  23  11  -1 2.35117 1.16819  27
 -21 -11   1 0.15141 0.93654  10
  21 -11  -1 0.80372 1.60848  29
  21 -11  -1 0.11247 1.50341  27
  21 -11  -1 -0.3424 1.50889  26
  21 -11  -1 -0.9819 1.46146  23
  21 -11  -1 0.46795 1.23424  11
  21 -11  -1 0.41436 1.47012  25
  21 -11  -1 -0.3929 1.43534  28
  21 -11  -1 -0.4822 1.48917  24
  21  11  -1 -0.3812 1.47418  29
  21  11  -1 0.25648 1.21784  26
  21  11  -1 0.13886 1.12115   1
  21  11  -1 0.63674 1.20810  27
 -21  11   1 0.29937 1.19864  30
  21  11  -1 0.37835 1.12342   9
  19 -11  -1 0.69334 0.87150   8
 -19 -11   1 0.29318 0.90132  10
  19 -11  -1 0.09310 1.45562  24
  19 -11  -1 1.09801 1.54511  26
  19 -11  -1 -0.2437 1.40391  27
  19 -11  -1 3.18086 6.19149   3
  19 -11  -1 0.58149 1.57308  29
  19 -11  -1 0.78123 1.47012  25
  19 -11  -1 0.01263 1.23923  11
  19 -11  -1 1.10622 1.45127  28
  19 -11  -1 0.57184 1.43478  23
  19  11  -1 0.74728 1.15625   1
  19  11  -1 0.99157 1.22808  26
 -19  11   1 -0.0625 1.14973  30
  19  11  -1 -0.3760 7.42553   4
  19  11  -1 0.08713 1.13182   9
  19  11  -1 -0.2941 1.26070  27
  19  11  -1 -0.1650 1.45567  29
  17 -11  -1 2.10193 1.43254  28
  17 -11  -1 1.55155 1.41058  27
  17 -11  -1 -3.2595 5.69198   3
  17 -11  -1 3.04490 1.55881  29
  17 -11  -1 1.84791 1.43219  24
  17 -11  -1 2.50262 1.48712  26
  17 -11  -1 2.49213 1.36485  23
  17 -11  -1 2.12726 1.40653  25
 -17 -11   1 2.53843 0.88729  10
  17 -11  -1 3.12949 0.90964   8
  17 -11  -1 2.42693 1.23655  11
  17  11  -1 2.09513 1.15397   1
 -17  11   1 2.96831 1.06248  30
  17  11  -1 3.66040 1.50906  29
[truncated: 3,824,861 more chars]
