# Supplementary material for: Trapping X‐ray Radiation Damage from Homolytic Se−C Bond Cleavage in BnSeSeBn Crystals (Bn=benzyl, CH2C6H5)
Source: Angew Chem Int Ed Engl. 2022 May 3;61(26):e202203665. doi: 10.1002/anie.202203665 (PMC9320817; doi:10.1002/anie.202203665)
Supplement: Supplementary file 2 — Supporting Information [file ANIE-61-0-s008.cif]

 
data_B_shelx
 
_audit_creation_method            'SHELXL-2018/3'
_shelx_SHELXL_version_number      '2018/3'
_chemical_name_systematic         ?
_chemical_name_common             ?
_chemical_melting_point           ?
_chemical_formula_moiety          'C14 H14 Se2'
_chemical_formula_sum
 'C14 H14 Se2' 
_chemical_formula_weight          340.17

loop_
 _atom_type_symbol
 _atom_type_description
 _atom_type_scat_dispersion_real
 _atom_type_scat_dispersion_imag
 _atom_type_scat_source
 'C'  'C'   0.0015   0.0009
 'International Tables Vol C Tables 4.2.6.8 and 6.1.1.4'
 'H'  'H'   0.0000   0.0000
 'International Tables Vol C Tables 4.2.6.8 and 6.1.1.4'
 'Se'  'Se'   0.2367   1.4831
 'International Tables Vol C Tables 4.2.6.8 and 6.1.1.4'
 
_space_group_crystal_system       monoclinic
_space_group_IT_number            15
_space_group_name_H-M_alt         'C 2/c'
_space_group_name_Hall            '-C 2yc'
 
_shelx_space_group_comment
;
The symmetry employed for this shelxl refinement is uniquely defined
by the following loop, which should always be used as a source of
symmetry information in preference to the above space-group names.
They are only intended as comments.
;
 
loop_
 _space_group_symop_operation_xyz
 'x, y, z'
 '-x, y, -z+1/2'
 'x+1/2, y+1/2, z'
 '-x+1/2, y+1/2, -z+1/2'
 '-x, -y, -z'
 'x, -y, z-1/2'
 '-x+1/2, -y+1/2, -z'
 'x+1/2, -y+1/2, z-1/2'
 
_cell_length_a                    13.717(2)
_cell_length_b                    8.0127(13)
_cell_length_c                    11.4944(18)
_cell_angle_alpha                 90
_cell_angle_beta                  99.303(7)
_cell_angle_gamma                 90
_cell_volume                      1246.8(3)
_cell_formula_units_Z             4
_cell_measurement_temperature     100(2)
_cell_measurement_reflns_used     9186
_cell_measurement_theta_min       2.331
_cell_measurement_theta_max       34.128
 
_exptl_crystal_description        'block'
_exptl_crystal_colour             'yellow'
_exptl_crystal_density_meas       ?
_exptl_crystal_density_method     ?
_exptl_crystal_density_diffrn     1.812          
_exptl_crystal_F_000              664
_exptl_transmission_factor_min    ?
_exptl_transmission_factor_max    ?
_exptl_crystal_size_max           0.330
_exptl_crystal_size_mid           0.255
_exptl_crystal_size_min           0.178
_exptl_absorpt_coefficient_mu     3.129
_shelx_estimated_absorpt_T_min    0.425
_shelx_estimated_absorpt_T_max    0.606
_exptl_absorpt_correction_type    multi-scan
_exptl_absorpt_correction_T_min   0.3148
_exptl_absorpt_correction_T_max   0.4404
_exptl_absorpt_process_details    'SADABS-2016/1'
_exptl_absorpt_special_details    ?
_diffrn_ambient_temperature       100(2)
_diffrn_radiation_wavelength      0.56086
_diffrn_radiation_type            AgK\a
_diffrn_source                    'INCOATEC Microsource'
_diffrn_measurement_device_type   'Bruker Smart APEX II Quazar'
_diffrn_measurement_method        'omega scans'
_diffrn_detector_area_resol_mean  ?
_diffrn_reflns_number             124178
_diffrn_reflns_av_unetI/netI      0.0092
_diffrn_reflns_av_R_equivalents   0.0246
_diffrn_reflns_limit_h_min        -30
_diffrn_reflns_limit_h_max        30
_diffrn_reflns_limit_k_min        -17
_diffrn_reflns_limit_k_max        17
_diffrn_reflns_limit_l_min        -25
_diffrn_reflns_limit_l_max        25
_diffrn_reflns_theta_min          2.331
_diffrn_reflns_theta_max          38.612
_diffrn_reflns_theta_full         19.665
_diffrn_measured_fraction_theta_max   0.999
_diffrn_measured_fraction_theta_full  0.996
_diffrn_reflns_Laue_measured_fraction_max    0.999
_diffrn_reflns_Laue_measured_fraction_full   0.996
_diffrn_reflns_point_group_measured_fraction_max   0.999
_diffrn_reflns_point_group_measured_fraction_full  0.996
_reflns_number_total              7196
_reflns_number_gt                 5391
_reflns_threshold_expression      'I > 2\s(I)'
_reflns_Friedel_coverage          0.000
_reflns_Friedel_fraction_max      .
_reflns_Friedel_fraction_full     .
 
_reflns_special_details
;
 Reflections were merged by SHELXL according to the crystal
 class for the calculation of statistics and refinement.
 
 _reflns_Friedel_fraction is defined as the number of unique
 Friedel pairs measured divided by the number that would be
 possible theoretically, ignoring centric projections and
 systematic absences.
;
 
_computing_data_collection        'APEX2 v2012.2'
_computing_cell_refinement        'SAINT V8.37A'
_computing_data_reduction         'SAINT V8.37A'
_computing_structure_solution     'SHELXT(G.M.Sheldrick,Acta Cryst.(2015)A71,3-8)'
_computing_structure_refinement 'SHELXL-2018/1 (Sheldrick, 2018)'
_computing_molecular_graphics     'XP Version 5.1'
_computing_publication_material   'XP Version 5.1'
_refine_special_details           ?
_refine_ls_structure_factor_coef  Fsqd
_refine_ls_matrix_type            full
_refine_ls_weighting_scheme       calc
_refine_ls_weighting_details
'w=1/[\s^2^(Fo^2^)+(0.0384P)^2^+0.0417P] where P=(Fo^2^+2Fc^2^)/3'
_atom_sites_solution_primary      ?
_atom_sites_solution_secondary    ?
_atom_sites_solution_hydrogens    geom
_refine_ls_hydrogen_treatment     constr
_refine_ls_extinction_method      none
_refine_ls_extinction_coef        .
_refine_ls_number_reflns          7196
_refine_ls_number_parameters      73
_refine_ls_number_restraints      0
_refine_ls_R_factor_all           0.0266
_refine_ls_R_factor_gt            0.0185
_refine_ls_wR_factor_ref          0.0644
_refine_ls_wR_factor_gt           0.0624
_refine_ls_goodness_of_fit_ref    1.065
_refine_ls_restrained_S_all       1.065
_refine_ls_shift/su_max           0.004
_refine_ls_shift/su_mean          0.000
 
loop_
 _atom_site_label
 _atom_site_type_symbol
 _atom_site_fract_x
 _atom_site_fract_y
 _atom_site_fract_z
 _atom_site_U_iso_or_equiv
 _atom_site_adp_type
 _atom_site_occupancy
 _atom_site_site_symmetry_order  
 _atom_site_calc_flag
 _atom_site_refinement_flags_posn
 _atom_site_refinement_flags_adp
 _atom_site_refinement_flags_occupancy
 _atom_site_disorder_assembly
 _atom_site_disorder_group
Se1 Se 0.50742(2) 0.49857(2) 0.35177(2) 0.01300(2) Uani 1 1 d . . . . .
C1 C 0.61414(3) 0.33210(6) 0.39461(4) 0.01447(6) Uani 1 1 d . . . . .
H1A H 0.613580 0.294557 0.476557 0.017 Uiso 1 1 calc R U . . .
H1B H 0.600107 0.233736 0.342479 0.017 Uiso 1 1 calc R U . . .
C2 C 0.71497(3) 0.39613(6) 0.38534(4) 0.01173(6) Uani 1 1 d . . . . .
C3 C 0.76641(3) 0.33131(6) 0.29993(4) 0.01427(6) Uani 1 1 d . . . . .
H3 H 0.736305 0.248990 0.246358 0.017 Uiso 1 1 calc R U . . .
C4 C 0.86176(3) 0.38688(7) 0.29293(4) 0.01644(7) Uani 1 1 d . . . . .
H4 H 0.896299 0.342099 0.234766 0.020 Uiso 1 1 calc R U . . .
C5 C 0.90626(4) 0.50736(6) 0.37069(6) 0.01689(8) Uani 1 1 d . . . . .
H5 H 0.971214 0.544796 0.365955 0.020 Uiso 1 1 calc R U . . .
C6 C 0.85521(4) 0.57342(6) 0.45600(4) 0.01665(7) Uani 1 1 d . . . . .
H6 H 0.885235 0.656729 0.508781 0.020 Uiso 1 1 calc R U . . .
C7 C 0.76058(4) 0.51738(6) 0.46367(5) 0.01446(7) Uani 1 1 d . . . . .
H7 H 0.726547 0.561607 0.522480 0.017 Uiso 1 1 calc R U . . .
 
loop_
 _atom_site_aniso_label
 _atom_site_aniso_U_11
 _atom_site_aniso_U_22
 _atom_site_aniso_U_33
 _atom_site_aniso_U_23
 _atom_site_aniso_U_13
 _atom_site_aniso_U_12
Se1 0.01085(2) 0.01689(3) 0.01131(2) -0.00030(1) 0.00195(1) 0.00212(1)
C1 0.01177(13) 0.01469(16) 0.01689(16) 0.00266(12) 0.00212(11) -0.00019(12)
C2 0.01087(12) 0.01186(14) 0.01205(13) 0.00055(11) 0.00061(10) 0.00009(10)
C3 0.01367(14) 0.01544(17) 0.01361(14) -0.00221(12) 0.00195(11) -0.00079(12)
C4 0.01379(15) 0.01972(19) 0.01627(16) 0.00103(14) 0.00383(12) 0.00091(13)
C5 0.01176(15) 0.0177(2) 0.0202(2) 0.00467(13) -0.00029(13) -0.00177(12)
C6 0.01580(16) 0.01412(17) 0.01796(17) -0.00040(13) -0.00352(12) -0.00219(13)
C7 0.01509(16) 0.01408(18) 0.01341(15) -0.00162(11) -0.00014(12) 0.00070(11)
 
_geom_special_details
;
 All esds (except the esd in the dihedral angle between two l.s. planes)
 are estimated using the full covariance matrix.  The cell esds are taken
 into account individually in the estimation of esds in distances, angles
 and torsion angles; correlations between esds in cell parameters are only
 used when they are defined by crystal symmetry.  An approximate (isotropic)
 treatment of cell esds is used for estimating esds involving l.s. planes.
;
 
loop_
 _geom_bond_atom_site_label_1
 _geom_bond_atom_site_label_2
 _geom_bond_distance
 _geom_bond_site_symmetry_2
 _geom_bond_publ_flag
Se1 C1 1.9828(5) . ?
Se1 Se1 2.3154(4) 2_655 ?
C1 C2 1.4950(6) . ?
C1 H1A 0.9900 . ?
C1 H1B 0.9900 . ?
C2 C3 1.3984(6) . ?
C2 C7 1.4014(7) . ?
C3 C4 1.3963(7) . ?
C3 H3 0.9500 . ?
C4 C5 1.3882(8) . ?
C4 H4 0.9500 . ?
C5 C6 1.3978(9) . ?
C5 H5 0.9500 . ?
C6 C7 1.3898(8) . ?
C6 H6 0.9500 . ?
C7 H7 0.9500 . ?
 
loop_
 _geom_angle_atom_site_label_1
 _geom_angle_atom_site_label_2
 _geom_angle_atom_site_label_3
 _geom_angle
 _geom_angle_site_symmetry_1
 _geom_angle_site_symmetry_3
 _geom_angle_publ_flag
C1 Se1 Se1 101.055(15) . 2_655 ?
C2 C1 Se1 113.94(3) . . ?
C2 C1 H1A 108.8 . . ?
Se1 C1 H1A 108.8 . . ?
C2 C1 H1B 108.8 . . ?
Se1 C1 H1B 108.8 . . ?
H1A C1 H1B 107.7 . . ?
C3 C2 C7 119.01(4) . . ?
C3 C2 C1 120.01(4) . . ?
C7 C2 C1 120.94(4) . . ?
C4 C3 C2 120.38(4) . . ?
C4 C3 H3 119.8 . . ?
C2 C3 H3 119.8 . . ?
C5 C4 C3 120.21(5) . . ?
C5 C4 H4 119.9 . . ?
C3 C4 H4 119.9 . . ?
C4 C5 C6 119.80(5) . . ?
C4 C5 H5 120.1 . . ?
C6 C5 H5 120.1 . . ?
C7 C6 C5 120.07(5) . . ?
C7 C6 H6 120.0 . . ?
C5 C6 H6 120.0 . . ?
C6 C7 C2 120.52(5) . . ?
C6 C7 H7 119.7 . . ?
C2 C7 H7 119.7 . . ?
 
loop_
 _geom_torsion_atom_site_label_1
 _geom_torsion_atom_site_label_2
 _geom_torsion_atom_site_label_3
 _geom_torsion_atom_site_label_4
 _geom_torsion
 _geom_torsion_site_symmetry_1
 _geom_torsion_site_symmetry_2
 _geom_torsion_site_symmetry_3
 _geom_torsion_site_symmetry_4
 _geom_torsion_publ_flag
Se1 C1 C2 C3 -112.95(4) . . . . ?
Se1 C1 C2 C7 69.03(5) . . . . ?
C7 C2 C3 C4 -0.05(7) . . . . ?
C1 C2 C3 C4 -178.10(4) . . . . ?
C2 C3 C4 C5 -0.12(8) . . . . ?
C3 C4 C5 C6 -0.18(8) . . . . ?
C4 C5 C6 C7 0.66(8) . . . . ?
C5 C6 C7 C2 -0.84(7) . . . . ?
C3 C2 C7 C6 0.53(7) . . . . ?
C1 C2 C7 C6 178.57(4) . . . . ?
 
_refine_diff_density_max    1.560
_refine_diff_density_min   -0.769
_refine_diff_density_rms    0.095

_shelx_res_file
;
CELL  0.56086  13.7173    8.0127   11.4944   90.0000   99.3031   90.0000
ZERR    4.000   0.0021    0.0013    0.0018    0.0000    0.0066    0.0000
LATT  7
SYMM -X, Y, 1/2-Z
SFAC C H SE
UNIT 56 56 8
TEMP -173.150
SIZE 0.178 0.255 0.33
L.S. 20
BOND $H
LIST 4
CONF
ACTA
FMAP 2
PLAN 20
omit      5   3   2
omit     5   1   2
omit    4   2   2
omit     3   1   2

WGHT    0.038400    0.041700
FVAR       0.10482
SE1   3    0.507422    0.498568    0.351771    11.00000    0.01085    0.01689 =
         0.01131   -0.00030    0.00195    0.00212
C1    1    0.614144    0.332103    0.394613    11.00000    0.01177    0.01469 =
         0.01689    0.00266    0.00212   -0.00019
AFIX  23
H1A   2    0.613580    0.294557    0.476557    11.00000   -1.20000
H1B   2    0.600107    0.233736    0.342479    11.00000   -1.20000
AFIX   0
C2    1    0.714966    0.396126    0.385342    11.00000    0.01087    0.01186 =
         0.01205    0.00055    0.00061    0.00009
C3    1    0.766408    0.331306    0.299928    11.00000    0.01367    0.01544 =
         0.01361   -0.00221    0.00195   -0.00079
AFIX  43
H3    2    0.736305    0.248990    0.246358    11.00000   -1.20000
AFIX   0
C4    1    0.861765    0.386879    0.292929    11.00000    0.01379    0.01972 =
         0.01627    0.00103    0.00383    0.00091
AFIX  43
H4    2    0.896299    0.342099    0.234766    11.00000   -1.20000
AFIX   0
C5    1    0.906261    0.507358    0.370695    11.00000    0.01176    0.01773 =
         0.02024    0.00467   -0.00029   -0.00177
AFIX  43
H5    2    0.971214    0.544796    0.365955    11.00000   -1.20000
AFIX   0
C6    1    0.855211    0.573425    0.455997    11.00000    0.01580    0.01412 =
         0.01796   -0.00040   -0.00352   -0.00219
AFIX  43
H6    2    0.885235    0.656729    0.508781    11.00000   -1.20000
AFIX   0
C7    1    0.760579    0.517375    0.463671    11.00000    0.01509    0.01408 =
         0.01341   -0.00162   -0.00014    0.00070
AFIX  43
H7    2    0.726547    0.561607    0.522480    11.00000   -1.20000
AFIX   0
HKLF 4


REM
REM wR2 = 0.0644, GooF = S = 1.065, Restrained GooF = 1.065 for all data
REM R1 = 0.0185 for 5391 Fo > 4sig(Fo) and 0.0266 for all 7196 data
REM 73 parameters refined using 0 restraints

END

WGHT      0.0384      0.0417

REM Highest difference peak  1.560,  deepest hole -0.769,  1-sigma level  0.095
Q1    1   0.5026  0.4973  0.3077  11.00000  0.05    1.56
Q2    1   0.5062  0.5049  0.3973  11.00000  0.05    1.23
Q3    1   0.4858  0.4428  0.3490  11.00000  0.05    0.94
Q4    1   0.4801  0.5490  0.3397  11.00000  0.05    0.79
Q5    1   0.8106  0.5590  0.4582  11.00000  0.05    0.71
Q6    1   0.8859  0.5345  0.4057  11.00000  0.05    0.71
Q7    1   0.5410  0.5639  0.3616  11.00000  0.05    0.68
Q8    1   0.8176  0.3627  0.2961  11.00000  0.05    0.65
Q9    1   0.7439  0.3573  0.3423  11.00000  0.05    0.63
Q10   1   0.7377  0.4597  0.4275  11.00000  0.05    0.58
Q11   1   0.8830  0.4454  0.3273  11.00000  0.05    0.56
Q12   1   0.6643  0.3651  0.3842  11.00000  0.05    0.47
Q13   1   0.5390  0.4364  0.3555  11.00000  0.05    0.44
Q14   1   0.6077  0.3283  0.4371  11.00000  0.05    0.36
Q15   1   0.8505  0.4243  0.2833  11.00000  0.05    0.35
Q16   1   0.4499  0.5949  0.3183  11.00000  0.05    0.35
Q17   1   0.7467  0.5415  0.4893  11.00000  0.05    0.29
Q18   1   0.5928  0.2900  0.3624  11.00000  0.05    0.27
Q19   1   0.5720  0.4058  0.3837  11.00000  0.05    0.26
Q20   1   0.7570  0.3048  0.2719  11.00000  0.05    0.23
;
_shelx_res_checksum   27578

_shelx_hkl_file
;
   2   0   0  213.91    1.24
   2   0   0  210.04    1.23
  -2   0   0  219.14    1.17
   2   0   0  213.41    1.28
  -2   0   0  212.24    1.00
  -2   0   0  215.64    1.26
  -2   0   0  210.58    1.15
  -4   0   0  401.88    2.41
  -4   0   0  401.79    2.38
  -4   0   0  411.00    3.05
   4   0   0  407.63    2.27
   4   0   0  394.00    2.39
  -4   0   0  404.08    2.35
  -6   0   0  176.27    1.56
  -6   0   0  171.81    1.23
   6   0   0  180.62    1.97
  -6   0   0  174.88    1.94
   6   0   0  177.00    1.94
  -6   0   0  177.10    1.85
  -6   0   0  180.61    2.01
  -6   0   0  181.34    1.94
  -6   0   0  176.36    1.60
   6   0   0  175.90    1.98
  -6   0   0  175.59    0.97
  -6   0   0  178.68    1.39
  -8   0   0  640.59    4.41
  -8   0   0  636.06    2.72
   8   0   0  635.72    4.26
  -8   0   0  639.05    3.46
  -8   0   0  627.57    4.03
  -8   0   0  648.94    3.09
  -8   0   0  635.86    4.28
   8   0   0  630.30    2.91
  -8   0   0  624.43    3.39
  10   0   0  181.54    1.73
  10   0   0  194.03    2.65
 -10   0   0  189.32    2.53
 -10   0   0  187.85    1.67
 -10   0   0  181.28    2.69
 -10   0   0  188.16    2.08
  10   0   0  191.20    2.47
 -10   0   0  184.96    2.60
 -10   0   0  180.14    2.40
 -10   0   0  196.77    2.63
 -12   0   0  125.03    2.29
 -12   0   0  119.14    1.83
  12   0   0  124.33    0.52
 -12   0   0  130.55    2.26
 -12   0   0  130.18    1.58
  12   0   0  128.81    2.41
 -12   0   0  116.49    2.40
  12   0   0  120.93    1.55
  12   0   0  124.77    2.20
 -12   0   0  118.60    1.84
 -12   0   0  118.07    2.19
  12   0   0  117.30    2.45
 -14   0   0  102.26    1.55
  14   0   0   97.08    0.62
 -14   0   0   95.86    1.80
  14   0   0   97.79    0.68
  14   0   0   99.41    0.71
  14   0   0   98.39    0.50
 -14   0   0   91.87    1.79
  14   0   0  101.23    2.18
 -14   0   0  101.87    1.70
  14   0   0   98.39    0.65
  14   0   0   99.54    0.67
 -14   0   0  100.66    2.24
 -14   0   0  101.63    2.17
 -14   0   0   92.79    2.33
  14   0   0  105.64    2.38
  14   0   0   99.84    0.69
  16   0   0   38.06    0.35
 -16   0   0   39.12    1.05
  16   0   0   37.78    0.47
 -16   0   0   37.81    1.47
  16   0   0   37.74    0.48
  16   0   0   38.73    0.44
  16   0   0   36.89    0.49
  16   0   0   37.93    0.43
  16   0   0   38.02    0.46
  16   0   0   38.75    0.46
 -16   0   0   38.30    1.16
  16   0   0   35.89    1.45
 -18   0   0   29.20    1.05
  18   0   0   26.20    0.31
  18   0   0   26.26    0.45
  18   0   0   26.77    0.42
  18   0   0   27.68    0.40
  18   0   0   26.12    0.43
  18   0   0   26.47    0.47
 -18   0   0   26.01    1.10
  18   0   0   27.60    0.46
 -20   0   0   23.25    1.04
  20   0   0   21.33    0.44
  20   0   0   21.12    0.43
  20   0   0   21.77    0.47
 -20   0   0   20.63    1.06
  20   0   0   21.53    0.40
  20   0   0   21.28    0.49
  20   0   0   21.84    0.46
  22   0   0   14.66    0.45
  22   0   0   15.45    0.45
  22   0   0   14.03    0.38
  22   0   0   16.04    0.47
 -22   0   0   14.95    1.01
  22   0   0   13.52    0.24
  22   0   0   14.31    0.37
  22   0   0   15.03    0.44
  24   0   0    1.79    0.29
  24   0   0    1.77    0.28
  24   0   0    1.79    0.29
  24   0   0    1.72    0.32
  24   0   0    1.49    0.23
  24   0   0    1.58    0.27
  26   0   0    1.26    0.26
  26   0   0    1.15    0.34
  26   0   0    1.10    0.29
  26   0   0    1.09    0.28
  26   0   0    1.19    0.24
  26   0   0    1.24    0.30
  28   0   0    1.30    0.31
  28   0   0    1.15    0.34
  28   0   0    1.21    0.32
  28   0   0    1.20    0.38
  28   0   0    0.99    0.31
  30   0   0    0.29    0.33
  30   0   0    0.31    0.34
 -30   0   0    0.27    0.23
  30   0   0    0.26    0.37
  30   0   0    0.23    0.36
  30   0   0    0.36    0.30
   1  -1   0  395.46    3.15
   1  -1   0  392.63    2.37
   1  -1   0  389.56    2.42
  -1  -1   0  394.94    2.55
   1  -1   0  392.79    1.82
  -1  -1   0  390.01    2.39
  -1  -1   0  399.19    2.15
   1   1   0  395.82    2.08
   1   1   0  384.33    2.10
   1   1   0  393.31    2.41
   1   1   0  384.60    2.05
  -1   1   0  392.27    2.92
  -1   1   0  397.55    1.74
   1   1   0  399.38    2.66
  -1   1   0  384.86    2.24
  -1   1   0  393.46    2.70
   1   1   0  392.14    3.15
  -1   1   0  396.92    2.34
  -3  -1   0  840.75    6.59
   3  -1   0  870.34    6.61
   3  -1   0  870.52    5.72
  -3  -1   0  866.37    4.03
  -3  -1   0  879.71    6.74
   3  -1   0  853.15    5.83
  -3   1   0  854.25    5.63
  -3   1   0  851.24    5.59
  -3   1   0  876.00    6.83
  -3   1   0  874.60    4.63
  -3   1   0  863.42    6.06
  -3   1   0  854.93    4.03
   3   1   0  861.58    6.72
   3   1   0  850.33    4.68
  -3   1   0  873.21    4.80
  -3   1   0  877.33    6.40
  -3   1   0  855.82    5.80
   5  -1   0  654.68    2.25
   5  -1   0  666.29    3.88
  -5  -1   0  649.61    3.69
   5  -1   0  660.28    3.42
  -5  -1   0  656.47    3.64
  -5  -1   0  653.11    3.56
  -5   1   0  658.13    3.69
  -5   1   0  647.64    3.18
   5   1   0  661.12    3.69
  -5   1   0  648.28    3.38
  -5   1   0  655.99    3.18
   7  -1   0  257.65    2.39
  -7  -1   0  249.24    2.66
  -7  -1   0  251.33    2.64
   7  -1   0  260.17    2.33
  -7  -1   0  248.20    2.46
  -7  -1   0  250.04    1.65
  -7  -1   0  254.29    1.79
   7  -1   0  247.36    2.36
   7  -1   0  246.38    2.53
   7  -1   0  249.90    1.21
  -7  -1   0  252.01    1.74
  -7  -1   0  251.19    2.58
   7   1   0  253.96    2.66
  -7   1   0  246.78    2.28
  -7   1   0  252.89    2.34
  -7   1   0  252.16    2.41
   7   1   0  253.58    2.49
  -7   1   0  259.26    2.40
  -7   1   0  251.96    2.28
   7   1   0  254.69    2.61
  -7   1   0  253.03    1.88
  -7   1   0  251.62    1.50
  -7   1   0  251.58    2.52
  -7   1   0  252.23    2.36
  -9  -1   0  238.44    2.87
  -9  -1   0  243.84    2.88
  -9  -1   0  241.97    1.94
  -9  -1   0  237.75    2.71
   9  -1   0  250.34    2.70
   9  -1   0  246.19    2.65
   9  -1   0  246.00    2.58
  -9   1   0  237.06    2.80
   9   1   0  246.52    2.94
  -9   1   0  238.96    2.69
  -9   1   0  244.56    1.72
  -9   1   0  238.32    2.55
  -9   1   0  245.98    1.45
  -9   1   0  238.03    2.60
  -9   1   0  244.75    2.58
   9   1   0  239.48    2.24
   9   1   0  240.84    2.90
  -9   1   0  243.97    2.66
 -11  -1   0  189.30    2.68
 -11  -1   0  193.16    1.94
 -11  -1   0  192.38    2.79
 -11   1   0  195.85    1.72
  11   1   0  192.84    2.88
 -11   1   0  192.02    2.69
  11   1   0  195.10    2.19
 -11   1   0  190.94    2.49
 -11   1   0  204.11    2.60
 -11   1   0  200.51    2.70
 -11   1   0  198.16    1.46
 -11   1   0  196.47    2.60
 -11   1   0  190.83    2.57
  11   1   0  198.48    2.75
  13  -1   0   64.22    0.53
 -13  -1   0   60.05    1.24
  13  -1   0   60.89    0.98
 -13  -1   0   60.58    1.87
  13  -1   0   64.18    0.35
  13  -1   0   63.96    0.51
 -13  -1   0   63.96    1.80
 -13  -1   0   58.66    1.65
  13  -1   0   63.33    1.89
 -13  -1   0   66.34    1.32
  13  -1   0   65.92    1.67
  13  -1   0   63.14    0.50
  13  -1   0   67.57    1.80
 -13  -1   0   63.10    1.25
  13   1   0   61.78    0.52
  13   1   0   62.56    0.41
 -13   1   0   64.35    0.93
 -13   1   0   65.21    1.57
 -13   1   0   66.23    1.70
  13   1   0   61.73    1.33
 -13   1   0   64.49    1.32
 -13   1   0   63.28    1.12
 -13   1   0   58.44    1.59
  13   1   0   59.27    1.65
 -13   1   0   66.49    1.66
 -13   1   0   64.30    1.88
  13   1   0   63.84    0.55
  13   1   0   65.87    1.88
  13   1   0   62.39    0.51
  15  -1   0   83.97    0.63
  15  -1   0   83.45    0.60
  15  -1   0   85.49    0.65
  15  -1   0   86.03    0.65
  15  -1   0   82.67    2.01
  15  -1   0   84.22    0.63
  15  -1   0   85.05    0.44
  15  -1   0   85.63    0.69
  15  -1   0   86.36    0.63
 -15  -1   0   90.04    1.59
 -15  -1   0   86.10    2.24
 -15  -1   0   86.22    1.63
  15   1   0   88.84    2.37
 -15   1   0   77.51    2.23
  15   1   0   82.67    0.69
 -15   1   0   81.82    1.97
 -15   1   0   86.24    1.44
 -15   1   0   84.95    1.16
  15   1   0   84.83    0.62
  15   1   0   82.95    0.51
 -15   1   0   87.00    2.11
  15   1   0   86.41    0.60
 -15   1   0   91.50    1.77
  15   1   0   82.48    0.64
  15   1   0   85.71    0.69
  15   1   0   81.48    2.08
  15   1   0   82.82    0.67
 -17  -1   0   52.46    1.34
  17  -1   0   48.38    0.52
  17  -1   0   49.45    0.55
  17  -1   0   49.96    0.55
  17  -1   0   48.37    0.58
 -17  -1   0   48.00    1.34
 -17  -1   0   47.68    1.72
  17  -1   0   47.20    0.48
  17  -1   0   49.30    0.52
  17  -1   0   48.27    0.54
  17   1   0   48.20    0.59
  17   1   0   46.80    0.56
  17   1   0   46.85    1.74
  17   1   0   47.63    0.52
 -17   1   0   49.62    0.98
  17   1   0   47.92    0.53
 -17   1   0   48.75    1.19
  17   1   0   48.03    0.56
  17   1   0   46.91    0.57
  17   1   0   46.51    0.42
 -17   1   0   47.91    1.38
 -19  -1   0   44.25    1.43
  19  -1   0   43.09    0.56
 -19  -1   0   48.49    1.39
  19  -1   0   44.45    0.53
  19  -1   0   43.50    0.58
  19  -1   0   43.66    0.60
  19  -1   0   44.71    0.56
  19  -1   0   45.25    0.55
 -19   1   0   43.09    1.40
  19   1   0   44.12    0.54
  19   1   0   43.34    0.61
  19   1   0   43.48    0.61
  19   1   0   42.45    0.58
  19   1   0   43.83    0.58
 -19   1   0   46.74    1.28
  19   1   0   44.60    0.57
 -21  -1   0    0.22    0.45
  21  -1   0    0.24    0.17
  21  -1   0    0.45    0.19
 -21  -1   0    0.15    0.42
  21  -1   0    0.41    0.20
  21  -1   0    0.36    0.21
  21  -1   0    0.46    0.18
  21  -1   0    0.40    0.20
 -21   1   0    0.13    0.48
  21   1   0    0.30    0.21
  21   1   0    0.27    0.20
  21   1   0    0.23    0.17
  21   1   0    0.14    0.19
  21   1   0    0.26    0.17
  21   1   0    0.26    0.20
  21   1   0    0.28    0.12
  21   1   0    0.01    0.18
  23  -1   0    9.42    0.40
  23  -1   0    9.05    0.39
  23  -1   0    8.83    0.33
  23  -1   0    8.73    0.40
  23  -1   0    9.40    0.41
  23  -1   0    8.79    0.36
  23   1   0    8.90    0.36
  23   1   0    9.69    0.40
  23   1   0    9.14    0.34
  23   1   0    8.46    0.40
  23   1   0    9.07    0.38
  23   1   0    8.84    0.40
  25  -1   0    3.32    0.40
  25  -1   0    3.11    0.33
  25  -1   0    3.22    0.33
  25  -1   0    3.45    0.36
  25  -1   0    3.60    0.41
  25  -1   0    3.26    0.34
  25   1   0    3.35    0.38
  25   1   0    3.28    0.37
  25   1   0    2.89    0.31
  25   1   0    3.71    0.42
  25   1   0    3.33    0.38
 -27  -1   0    3.36    0.29
  27  -1   0    3.14    0.36
  27  -1   0    3.52    0.35
  27  -1   0    3.54    0.44
  27  -1   0    3.23    0.42
  27  -1   0    3.39    0.39
  27  -1   0    3.21    0.37
  27   1   0    3.26    0.39
  27   1   0    3.32    0.41
  27   1   0    3.42    0.35
  27   1   0    3.40    0.43
  27   1   0    3.39    0.41
  29  -1   0    0.16    0.29
  29  -1   0    0.06    0.31
 -29  -1   0    0.06    0.21
  29  -1   0   -0.11    0.35
  29  -1   0   -0.03    0.29
  29  -1   0   -0.04    0.31
  29  -1   0    0.07    0.27
  29   1   0    0.08    0.37
  29   1   0    0.00    0.34
  29   1   0   -0.23    0.33
  29   1   0    0.04    0.35
  29   1   0    0.00    0.31
   0  -2   0  958.11    4.95
   0  -2   0  981.01    5.56
   0  -2   0  975.94    5.62
   0  -2   0  987.72    6.76
   0  -2   0 1000.00    7.26
   0   2   0  975.42    6.75
   0   2   0  962.11    5.26
   0   2   0  983.11    5.58
   0   2   0  956.97    5.57
   0   2   0  964.43    5.92
  -2  -2   0  508.33    3.53
   2  -2   0  515.79    3.55
   2  -2   0  505.65    2.07
   2  -2   0  496.73    2.59
  -2  -2   0  510.83    3.49
   2  -2   0  500.39    2.45
   2   2   0  501.50    2.67
   2   2   0  505.43    2.73
  -2   2   0  514.53    3.13
  -2   2   0  500.82    2.76
  -2   2   0  506.20    2.51
   2   2   0  505.58    2.56
   2   2   0  498.19    3.11
  -2   2   0  498.93    2.68
   2   2   0  502.52    2.82
  -2   2   0  512.07    3.17
  -4  -2   0  501.39    3.40
   4  -2   0  503.81    2.17
   4  -2   0  500.83    3.22
  -4  -2   0  509.36    2.23
   4  -2   0  493.38    2.83
   4  -2   0  493.88    3.11
  -4  -2   0  498.69    3.08
  -4   2   0  502.68    3.84
   4   2   0  505.76    3.03
   4   2   0  503.88    2.33
   4   2   0  515.35    3.17
  -4   2   0  502.70    2.60
  -4   2   0  506.43    1.90
  -4   2   0  496.71    2.96
  -4   2   0  510.23    3.07
  -4   2   0  504.35    1.98
  -4   2   0  499.09    2.41
  -4   2   0  500.35    2.50
  -4   2   0  515.75    3.20
  -6  -2   0  343.66    1.73
  -6  -2   0  333.11    2.95
  -6  -2   0  333.08    2.99
  -6  -2   0  350.88    2.95
  -6  -2   0  350.43    3.06
  -6  -2   0  340.38    2.00
   6   2   0  341.79    2.74
  -6   2   0  337.57    2.26
   6   2   0  348.68    3.02
  -6   2   0  346.35    2.23
  -6   2   0  333.43    1.48
  -6   2   0  334.69    1.95
  -6   2   0  340.61    2.82
   6   2   0  348.70    3.02
  -6   2   0  332.61    2.59
  -6   2   0  342.05    2.41
   6   2   0  339.87    3.05
  -8  -2   0  292.60    1.47
  -8  -2   0  291.07    3.19
  -8  -2   0  301.53    3.21
  -8  -2   0  293.05    3.02
  -8  -2   0  287.55    2.11
  -8  -2   0  284.93    2.05
   8  -2   0  282.10    2.92
  -8  -2   0  293.37    3.14
  -8   2   0  288.45    2.25
  -8   2   0  288.12    1.45
  -8   2   0  299.99    2.69
   8   2   0  286.90    2.69
   8   2   0  299.09    3.09
   8   2   0  282.62    3.12
  -8   2   0  282.76    2.84
  -8   2   0  289.67    2.73
  -8   2   0  295.26    2.52
  -8   2   0  292.50    1.66
   8   2   0  291.36    3.13
 -10  -2   0  175.04    2.68
 -10  -2   0  163.37    2.68
  10  -2   0  173.43    2.55
 -10  -2   0  169.25    1.41
 -10  -2   0  168.89    2.53
 -10  -2   0  171.64    2.67
  10  -2   0  166.59    2.55
 -10  -2   0  175.61    1.81
 -10  -2   0  174.60    1.79
 -10   2   0  178.44    2.41
 -10   2   0  178.35    2.31
 -10   2   0  167.14    2.49
 -10   2   0  169.37    1.28
  10   2   0  171.26    2.22
 -10   2   0  171.80    1.94
  10   2   0  170.28    2.63
 -10   2   0  178.35    2.47
 -10   2   0  162.02    2.29
 -10   2   0  175.19    2.22
  10   2   0  162.29    2.62
 -10   2   0  167.51    2.45
 -10   2   0  171.58    1.47
 -10   2   0  176.29    2.36
 -12  -2   0  158.17    1.90
 -12  -2   0  159.43    1.56
 -12  -2   0  146.55    2.56
 -12  -2   0  160.24    1.90
  12  -2   0  152.55    0.76
 -12  -2   0  151.98    2.72
 -12  -2   0  147.73    2.80
 -12  -2   0  147.47    1.55
  12  -2   0  147.38    2.68
 -12   2   0  159.21    2.52
 -12   2   0  144.94    2.38
  12   2   0  152.67    0.64
  12   2   0  152.66    0.78
 -12   2   0  151.90    1.53
 -12   2   0  158.70    2.02
  12   2   0  154.46    2.82
  12   2   0  156.43    2.28
 -12   2   0  157.39    2.39
 -12   2   0  149.88    2.50
 -12   2   0  162.05    2.40
 -12   2   0  155.92    1.37
 -12   2   0  157.64    2.50
  12   2   0  150.18    0.79
  12   2   0  154.57    2.68
 -12   2   0  148.92    2.62
  12   2   0  152.02    0.81
 -14  -2   0   92.58    2.32
  14  -2   0   91.06    0.57
  14  -2   0   84.23    2.23
 -14  -2   0   91.66    1.58
  14  -2   0   91.56    0.65
  14  -2   0   94.72    2.12
 -14  -2   0   89.28    2.38
  14  -2   0   91.16    0.61
  14  -2   0   90.66    0.66
  14   2   0   87.61    1.82
 -14   2   0   94.12    2.02
 -14   2   0   91.74    1.16
  14   2   0   89.72    0.54
 -14   2   0   89.35    2.08
 -14   2   0   94.32    1.36
  14   2   0   91.52    0.68
 -14   2   0   90.21    1.97
 -14   2   0   84.07    2.02
  14   2   0   92.06    0.67
  14   2   0   90.89    0.71
  14   2   0   92.69    0.71
  14   2   0   92.13    2.39
  14   2   0   89.53    2.19
 -14   2   0   87.99    2.23
 -14   2   0   89.85    1.67
  16  -2   0   34.87    0.44
  16  -2   0   37.38    0.44
  16  -2   0   36.54    1.49
  16  -2   0   36.81    0.42
 -16  -2   0   36.51    1.12
  16  -2   0   35.19    0.47
  16  -2   0   35.63    0.43
  16  -2   0   35.61    0.44
 -16  -2   0   39.48    1.18
  16   2   0   35.56    0.50
 -16   2   0   37.40    0.99
  16   2   0   35.89    0.46
 -16   2   0   33.26    1.41
  16   2   0   35.05    0.48
  16   2   0   34.85    0.37
  16   2   0   36.30    0.46
 -16   2   0   35.58    0.82
 -16   2   0   35.74    1.40
  16   2   0   33.59    1.47
  16   2   0   34.12    0.49
 -16   2   0   36.46    1.40
 -16   2   0   36.27    1.20
  16   2   0   34.70    0.47
 -18  -2   0   14.96    0.88
  18  -2   0   15.92    0.34
 -18  -2   0   17.33    0.92
  18  -2   0   15.74    0.36
  18  -2   0   15.23    0.34
  18  -2   0   16.66    0.36
  18  -2   0   15.17    0.36
  18  -2   0   16.25    0.33
  18   2   0   15.52    0.38
  18   2   0   15.28    0.40
  18   2   0   15.47    0.38
 -18   2   0   14.81    0.61
  18   2   0   14.68    0.35
 -18   2   0   16.60    0.99
  18   2   0   15.05    0.35
  18   2   0   16.06    0.31
  18   2   0   15.18    0.39
  20  -2   0   25.78    0.46
 -20  -2   0   27.57    1.20
 -20  -2   0   24.98    1.18
  20  -2   0   26.60    0.47
  20  -2   0   26.97    0.50
  20  -2   0   24.66    0.49
  20  -2   0   24.59    0.41
  20  -2   0   25.47    0.47
  20   2   0   24.40    0.53
  20   2   0   24.13    0.37
  20   2   0   25.23    0.47
  20   2   0   24.80    0.50
  20   2   0   24.48    0.51
  20   2   0   24.91    0.51
 -20   2   0   22.65    1.13
  20   2   0   23.65    0.44
  22  -2   0   12.75    0.45
  22  -2   0   13.28    0.43
 -22  -2   0   13.46    0.94
  22  -2   0   13.71    0.41
  22  -2   0   13.05    0.37
 -22  -2   0   12.42    1.01
  22  -2   0   12.75    0.38
  22  -2   0   13.01    0.38
  22   2   0   11.63    0.30
  22   2   0   12.97    0.43
  22   2   0   12.57    0.42
  22   2   0   12.18    0.39
  22   2   0   12.86    0.44
  22   2   0   13.55    0.45
  22   2   0   12.60    0.44
  24  -2   0    3.92    0.32
  24  -2   0    4.00    0.34
  24  -2   0    3.86    0.35
  24  -2   0    3.89    0.38
 -24  -2   0    3.44    0.25
 -24  -2   0    4.17    0.76
  24  -2   0    4.02    0.37
  24  -2   0    3.54    0.30
  24   2   0    3.82    0.41
  24   2   0    3.31    0.22
  24   2   0    4.09    0.36
  24   2   0    3.52    0.36
  24   2   0    3.80    0.34
  24   2   0    3.50    0.36
  26  -2   0    0.05    0.26
  26  -2   0    0.26    0.27
  26  -2   0    0.23    0.25
  26  -2   0    0.27    0.25
  26  -2   0    0.19    0.28
 -26  -2   0    0.24    0.18
  26   2   0    0.13    0.32
  26   2   0    0.09    0.28
  26   2   0    0.11    0.34
  26   2   0    0.17    0.29
  26   2   0    0.13    0.28
  28  -2   0    0.82    0.30
  28  -2   0    0.60    0.28
  28  -2   0    0.62    0.33
  28  -2   0    0.77    0.32
 -28  -2   0    0.54    0.21
  28  -2   0    0.78    0.35
  28   2   0    0.52    0.37
  28   2   0    0.74    0.30
  28   2   0    0.65    0.33
  28   2   0    0.76    0.37
  28   2   0    0.67    0.33
   1  -3   0  323.48    1.81
   1  -3   0  331.00    2.40
  -1  -3   0  319.80    1.70
  -1  -3   0  327.62    2.51
  -1  -3   0  325.61    1.91
   1  -3   0  328.27    1.36
   1  -3   0  323.08    1.59
   1  -3   0  328.08    1.95
  -1  -3   0  325.11    2.04
   1  -3   0  328.73    2.45
  -1   3   0  325.22    1.95
  -1   3   0  326.04    2.49
   1   3   0  317.49    2.02
   1   3   0  322.23    2.16
  -1   3   0  323.49    2.18
   1   3   0  321.48    2.04
  -1   3   0  315.27    2.32
   1   3   0  328.50    2.59
   3  -3   0  491.81    2.50
   3  -3   0  486.37    3.36
   3  -3   0  483.40    2.57
   3  -3   0  488.62    3.14
   3  -3   0  485.44    1.55
  -3  -3   0  483.32    3.06
  -3  -3   0  496.85    3.09
  -3   3   0  487.12    1.95
  -3   3   0  495.63    2.63
  -3   3   0  487.16    3.22
   3   3   0  483.31    1.96
   3   3   0  485.41    3.10
  -3   3   0  497.23    3.37
  -3   3   0  489.43    2.55
   3   3   0  481.71    3.43
  -3   3   0  479.17    2.29
  -3   3   0  491.02    3.07
  -5  -3   0  502.33    3.59
  -5  -3   0  494.14    2.42
   5  -3   0  481.48    3.66
   5  -3   0  504.35    3.78
   5  -3   0  491.01    3.39
   5  -3   0  493.03    3.06
  -5  -3   0  508.84    3.57
  -5  -3   0  487.57    2.55
  -5   3   0  493.06    2.95
   5   3   0  487.75    3.57
   5   3   0  485.36    3.56
   5   3   0  496.39    3.84
   5   3   0  487.21    1.95
  -5   3   0  494.32    2.25
  -5   3   0  496.83    1.87
  -5   3   0  492.96    2.34
  -5   3   0  488.80    2.27
  -5   3   0  493.56    2.73
  -5   3   0  507.08    3.62
  -5   3   0  489.62    2.10
  -7  -3   0  317.27    3.18
  -7  -3   0  312.69    3.22
  -7  -3   0  318.47    3.29
   7  -3   0  303.09    2.80
  -7  -3   0  312.13    2.24
  -7  -3   0  322.29    3.23
   7  -3   0  319.66    2.34
  -7  -3   0  312.07    2.13
  -7  -3   0  312.23    1.61
   7   3   0  322.11    3.09
   7   3   0  306.27    3.24
  -7   3   0  309.66    2.26
  -7   3   0  310.38    1.52
  -7   3   0  310.26    2.40
  -7   3   0  303.45    2.82
   7   3   0  300.05    3.20
   7   3   0  307.10    3.18
  -7   3   0  312.72    2.77
  -7   3   0  318.19    2.71
  -9  -3   0  153.16    1.74
   9  -3   0  143.27    2.23
  -9  -3   0  145.66    1.63
  -9  -3   0  147.36    2.43
  -9  -3   0  154.34    2.44
  -9  -3   0  148.67    2.47
  -9  -3   0  146.51    1.35
   9  -3   0  142.56    2.16
   9  -3   0  144.11    2.40
  -9   3   0  156.69    2.38
  -9   3   0  151.96    2.11
  -9   3   0  145.12    2.20
  -9   3   0  149.12    2.10
   9   3   0  140.74    2.39
  -9   3   0  145.24    1.20
  -9   3   0  147.38    1.82
  -9   3   0  148.93    1.94
  -9   3   0  141.90    2.11
   9   3   0  156.32    2.30
   9   3   0  141.83    2.38
  -9   3   0  146.90    1.12
   9   3   0  143.05    2.46
 -11  -3   0   95.00    2.18
 -11  -3   0  101.83    0.46
 -11  -3   0  103.91    2.32
 -11  -3   0  105.73    1.54
  11  -3   0   96.37    2.06
  11  -3   0  100.12    0.61
  11   3   0  102.63    0.64
 -11   3   0   96.59    1.90
  11   3   0  108.69    2.02
 -11   3   0   96.94    2.01
 -11   3   0  105.34    1.96
 -11   3   0  105.23    1.77
 -11   3   0   99.35    2.12
 -11   3   0  103.58    1.16
  11   3   0  101.90    0.63
 -11   3   0  101.19    1.62
  11   3   0  100.33    2.25
  11   3   0  100.20    2.21
 -11   3   0  102.36    1.89
  11   3   0   99.25    0.61
 -11   3   0  106.90    1.86
  13  -3   0  109.43    2.42
 -13  -3   0  104.99    2.51
 -13  -3   0  118.18    1.77
 -13  -3   0  114.23    2.55
  13  -3   0  113.10    0.71
 -13  -3   0  115.94    0.54
 -13   3   0  111.91    1.24
  13   3   0  116.98    0.61
 -13   3   0  110.34    1.84
 -13   3   0  116.76    2.08
  13   3   0  115.10    0.75
 -13   3   0  107.82    2.33
  13   3   0  105.77    2.39
 -13   3   0  116.77    2.47
  13   3   0  113.63    0.73
 -13   3   0  115.54    2.17
 -13   3   0  111.22    2.20
  13   3   0  114.51    2.61
 -13   3   0  110.59    1.32
  13   3   0  113.91    0.73
  13   3   0  118.24    2.24
  13   3   0  114.56    0.78
  15  -3   0   75.69    0.53
 -15  -3   0   76.49    1.56
  15  -3   0   76.04    0.59
  15  -3   0   70.84    2.17
  15  -3   0   74.48    0.64
  15  -3   0   81.65    2.03
  15  -3   0   73.03    0.62
  15  -3   0   74.52    0.53
 -15   3   0   71.16    2.11
  15   3   0   76.00    0.54
 -15   3   0   74.90    1.23
 -15   3   0   73.87    1.12
  15   3   0   72.09    1.86
  15   3   0   74.30    0.64
 -15   3   0   75.48    1.88
  15   3   0   67.99    2.08
 -15   3   0   71.91    1.61
  15   3   0   73.55    0.65
 -15   3   0   75.37    1.86
  15   3   0   74.18    0.68
  15   3   0   75.96    0.66
 -15   3   0   70.89    2.06
  17  -3   0   35.83    0.42
 -17  -3   0   35.74    1.18
  17  -3   0   36.60    1.55
  17  -3   0   34.27    0.47
  17  -3   0   36.34    0.46
  17  -3   0   34.69    0.50
  17   3   0   34.05    0.49
  17   3   0   33.81    0.52
  17   3   0   33.75    0.51
 -17   3   0   34.18    0.85
 -17   3   0   34.41    1.42
  17   3   0   33.55    0.51
  17   3   0   35.62    0.50
  17   3   0   33.98    0.40
 -17   3   0   32.79    1.19
  17   3   0   35.29    0.49
  19  -3   0   11.17    0.34
  19  -3   0   11.18    0.33
 -19  -3   0   11.54    0.86
 -19  -3   0   10.90    0.25
 -19  -3   0   12.89    0.91
  19  -3   0   11.33    0.33
  19  -3   0   11.20    0.29
  19  -3   0   11.19    0.34
  19  -3   0   12.04    0.33
  19   3   0   11.36    0.37
 -19   3   0   10.68    0.58
  19   3   0   11.21    0.34
  19   3   0   11.03    0.39
  19   3   0   11.03    0.35
 -19   3   0   11.04    0.89
  19   3   0   10.92    0.27
  19   3   0   11.01    0.34
  19   3   0   11.51    0.40
  21  -3   0   12.07    0.37
  21  -3   0   12.01    0.42
 -21  -3   0   13.35    0.99
 -21  -3   0   11.35    0.94
  21  -3   0   12.66    0.37
  21  -3   0   12.15    0.36
 -21  -3   0   10.95    0.28
  21  -3   0   12.31    0.35
  21   3   0   11.87    0.38
  21   3   0   12.33    0.40
 -21   3   0   11.48    0.66
  21   3   0   12.05    0.42
  21   3   0   11.37    0.31
 -21   3   0   12.18    1.03
  21   3   0   11.92    0.42
  21   3   0   12.27    0.45
  21   3   0   11.18    0.39
  23  -3   0    5.91    0.39
  23  -3   0    5.59    0.34
 -23  -3   0    5.66    0.88
 -23  -3   0    5.26    0.25
  23  -3   0    5.16    0.31
  23  -3   0    5.41    0.32
  23  -3   0    5.26    0.32
  23   3   0    5.33    0.34
  23   3   0    4.90    0.37
  23   3   0    5.57    0.38
  23   3   0    5.34    0.41
  23   3   0    5.24    0.27
  23   3   0    5.44    0.35
  23   3   0    4.69    0.34
  25  -3   0    1.58    0.26
 -25  -3   0    1.62    0.23
  25  -3   0    2.01    0.29
  25  -3   0    1.69    0.32
  25   3   0    1.82    0.37
  25   3   0    1.60    0.23
  25   3   0    1.52    0.30
  25   3   0    1.52    0.32
  25   3   0    1.52    0.29
  25   3   0    1.86    0.32
 -27  -3   0    1.01    0.20
  27  -3   0    0.95    0.34
  27  -3   0    0.80    0.29
  27   3   0    1.07    0.38
  27   3   0    0.93    0.33
  27   3   0    1.17    0.38
  27   3   0    1.28    0.39
  27   3   0    0.81    0.19
  27   3   0    1.00    0.34
 -29  -3   0    0.33    0.19
  29  -3   0    0.34    0.26
  29   3   0    0.29    0.36
  29   3   0    0.29    0.40
  29   3   0    0.41    0.38
  29   3   0    0.38    0.30
  29   3   0    0.34    0.34
   0  -4   0  282.80    2.45
   0  -4   0  297.14    1.79
   0  -4   0  289.87    1.91
   0  -4   0  297.01    2.72
   0  -4   0  294.84    2.19
   0   4   0  297.46    2.84
   0   4   0  297.85    2.54
   0   4   0  292.53    2.42
   0   4   0  300.01    2.27
   0   4   0  298.69    2.48
  -2  -4   0  447.69    2.36
   2  -4   0  446.96    3.40
   2  -4   0  449.03    3.39
  -2  -4   0  448.02    2.77
   2  -4   0  440.49    1.56
   2  -4   0  445.21    2.63
  -2  -4   0  451.05    3.46
   2  -4   0  430.39    2.50
   2   4   0  444.71    3.09
   2   4   0  430.74    3.54
  -2   4   0  442.05    3.27
   2   4   0  434.07    2.61
  -2   4   0  443.01    3.40
   2   4   0  429.58    2.82
  -2   4   0  437.44    1.55
  -4  -4   0  387.20    2.29
   4  -4   0  393.65    2.68
   4  -4   0  381.74    3.43
   4  -4   0  392.77    3.27
   4  -4   0  391.42    2.60
  -4   4   0  387.29    1.54
   4   4   0  376.18    3.54
  -4   4   0  390.07    2.62
  -4   4   0  389.34    3.34
  -4   4   0  384.78    2.36
  -4   4   0  388.03    1.49
  -4   4   0  389.34    3.46
  -4   4   0  385.22    1.65
   4   4   0  381.55    3.14
   4   4   0  384.29    2.00
  -4   4   0  399.39    3.20
   4   4   0  393.33    3.28
  -6  -4   0  176.57    2.45
   6  -4   0  177.11    2.34
   6  -4   0  168.55    1.87
  -6  -4   0  170.93    1.69
   6  -4   0  176.52    2.05
  -6  -4   0  179.29    2.38
  -6  -4   0  171.49    1.62
  -6  -4   0  170.92    2.35
   6  -4   0  167.84    2.46
  -6   4   0  174.43    1.44
  -6   4   0  173.23    1.95
  -6   4   0  165.10    1.81
  -6   4   0  177.22    2.24
  -6   4   0  174.52    0.78
   6   4   0  165.75    2.54
   6   4   0  170.48    2.40
   6   4   0  169.09    2.38
  -6   4   0  176.44    1.45
  -6   4   0  179.24    2.45
   6   4   0  167.67    1.11
  -6   4   0  169.45    1.32
  -8  -4   0  179.94    2.70
   8  -4   0  178.63    2.49
  -8  -4   0  186.29    2.72
  -8  -4   0  187.12    2.72
  -8  -4   0  184.21    1.93
  -8  -4   0  184.12    1.83
   8  -4   0  180.23    2.77
   8  -4   0  181.07    2.35
  -8  -4   0  185.52    2.78
  -8   4   0  183.79    2.24
  -8   4   0  185.65    2.41
  -8   4   0  174.28    2.04
  -8   4   0  187.18    2.68
   8   4   0  177.44    2.68
  -8   4   0  182.96    2.49
  -8   4   0  190.06    2.83
  -8   4   0  185.02    1.82
   8   4   0  172.85    2.68
  -8   4   0  178.78    1.11
  10  -4   0  152.55    2.44
 -10  -4   0  150.49    2.71
  10  -4   0  153.36    2.45
 -10  -4   0  167.23    1.98
 -10  -4   0  161.23    1.86
  10  -4   0  159.03    0.76
  10   4   0  155.18    2.76
 -10   4   0  158.87    2.08
 -10   4   0  156.43    1.23
 -10   4   0  168.65    2.02
 -10   4   0  165.36    2.36
 -10   4   0  155.76    1.28
 -10   4   0  152.93    2.38
 -10   4   0  167.48    2.07
  10   4   0  163.46    2.92
 -10   4   0  163.84    2.38
 -12  -4   0  157.24    3.01
 -12  -4   0  171.35    2.09
 -12  -4   0  166.40    0.64
  12  -4   0  166.22    0.76
  12  -4   0  163.74    0.84
  12  -4   0  157.86    2.75
 -12   4   0  161.56    2.71
 -12   4   0  165.14    1.48
  12   4   0  165.60    0.90
 -12   4   0  161.70    2.22
 -12   4   0  165.58    2.54
  12   4   0  166.26    0.87
  12   4   0  167.70    0.89
 -12   4   0  167.10    2.68
 -12   4   0  174.17    2.33
  12   4   0  168.81    0.71
  12   4   0  162.17    3.07
  12   4   0  165.49    0.85
  12   4   0  168.55    3.13
 -12   4   0  175.00    3.08
  12   4   0  167.05    0.93
  14  -4   0   31.76    0.40
  14  -4   0   31.96    1.45
  14  -4   0   32.06    0.37
 -14  -4   0   32.73    0.45
  14  -4   0   32.47    0.37
 -14  -4   0   33.21    1.08
  14  -4   0   32.22    0.42
 -14  -4   0   31.89    0.30
 -14  -4   0   31.61    1.01
  14   4   0   31.25    0.44
 -14   4   0   32.53    1.40
 -14   4   0   31.08    1.25
 -14   4   0   30.56    1.43
  14   4   0   31.99    0.43
  14   4   0   32.05    0.45
  14   4   0   30.66    0.44
  14   4   0   31.53    0.47
 -14   4   0   29.87    0.71
 -14   4   0   32.10    1.18
  14   4   0   30.93    0.42
 -14   4   0   30.88    1.12
  14   4   0   32.76    1.37
  14   4   0   28.83    1.42
  16  -4   0   37.15    0.49
  16  -4   0   40.16    0.43
 -16  -4   0   37.97    0.35
 -16  -4   0   41.06    1.30
  16  -4   0   39.36    0.50
  16  -4   0   39.46    0.44
 -16  -4   0   39.32    1.20
  16  -4   0   40.46    0.46
  16  -4   0   39.92    0.44
 -16   4   0   35.81    0.84
  16   4   0   37.77    1.53
  16   4   0   39.92    0.43
  16   4   0   38.10    0.54
  16   4   0   38.43    0.51
  16   4   0   38.19    0.53
  16   4   0   39.56    0.53
 -16   4   0   36.02    1.25
  16   4   0   37.74    0.53
  16   4   0   38.75    0.52
 -18  -4   0   16.37    0.27
  18  -4   0   17.86    0.40
 -18  -4   0   16.45    0.90
  18  -4   0   17.78    0.41
 -18  -4   0   19.40    0.99
  18  -4   0   18.03    0.39
  18   4   0   17.16    0.33
  18   4   0   15.75    0.41
  18   4   0   17.06    0.40
  18   4   0   15.69    0.40
 -18   4   0   14.83    0.93
  18   4   0   16.93    0.41
  18   4   0   16.62    0.39
  18   4   0   16.61    0.37
 -18   4   0   16.27    0.66
  18   4   0   17.02    0.43
 -20  -4   0   19.78    1.07
 -20  -4   0   17.40    0.30
  20  -4   0   19.22    0.45
 -20  -4   0   17.29    1.05
  20  -4   0   18.54    0.43
 -20   4   0   16.67    0.74
  20   4   0   18.73    0.47
  20   4   0   18.76    0.47
 -20   4   0   15.95    1.02
  20   4   0   17.57    0.46
  20   4   0   17.67    0.36
  20   4   0   18.16    0.47
  20   4   0   19.20    0.51
  20   4   0   19.35    0.52
 -22  -4   0    7.57    0.94
 -22  -4   0    6.70    0.24
  22  -4   0    7.08    0.37
  22  -4   0    7.62    0.38
  22   4   0    7.18    0.42
  22   4   0    6.85    0.40
  22   4   0    6.53    0.37
  22   4   0    6.68    0.41
  22   4   0    7.30    0.36
 -22   4   0    6.38    0.58
  22   4   0    6.54    0.28
  22   4   0    6.67    0.35
  24  -4   0    3.63    0.36
  24  -4   0    3.81    0.37
 -24  -4   0    3.44    0.22
  24   4   0    3.82    0.39
  24   4   0    3.48    0.36
  24   4   0    3.83    0.39
  24   4   0    3.38    0.27
  24   4   0    3.62    0.43
  24   4   0    4.10    0.42
  24   4   0    3.87    0.35
 -26  -4   0    1.04    0.17
  26  -4   0    1.06    0.26
  26   4   0    1.03    0.32
  26   4   0    1.06    0.21
  26   4   0    1.06    0.30
  26   4   0    1.25    0.38
  26   4   0    1.22    0.35
  26   4   0    1.19    0.37
 -28  -4   0    0.00    0.16
  28  -4   0   -0.02    0.26
  28   4   0    0.01    0.34
  28   4   0    0.21    0.40
  28   4   0    0.11    0.37
  28   4   0   -0.10    0.31
  28   4   0    0.20    0.38
  28   4   0    0.22    0.19
   1  -5   0  298.66    3.04
   1  -5   0  297.93    2.40
  -1  -5   0  300.34    2.56
   1  -5   0  286.10    2.92
   1  -5   0  297.69    1.76
   1  -5   0  292.44    2.22
  -1  -5   0  287.48    2.13
  -1   5   0  298.34    2.47
   1   5   0  298.98    2.65
  -1   5   0  296.10    3.14
   1   5   0  297.35    2.28
   1   5   0  289.13    2.61
  -1   5   0  296.93    1.74
   1   5   0  290.78    2.59
  -1   5   0  294.43    2.85
  -1   5   0  296.24    2.76
   3  -5   0  233.79    2.15
   3  -5   0  227.06    2.09
   3  -5   0  235.60    2.85
   3  -5   0  233.34    0.99
  -3  -5   0  235.43    1.88
  -3  -5   0  233.12    1.94
   3  -5   0  229.37    1.44
   3  -5   0  236.30    2.78
  -3  -5   0  235.89    2.49
   3   5   0  234.90    2.43
  -3   5   0  239.46    2.19
   3   5   0  227.79    2.96
  -3   5   0  242.13    2.76
  -3   5   0  232.88    0.98
   3   5   0  231.77    2.57
   3   5   0  240.75    2.11
   3   5   0  228.57    2.06
  -3   5   0  239.74    2.81
  -3   5   0  244.81    2.85
   5  -5   0  160.49    2.53
  -5  -5   0  164.32    1.68
  -5  -5   0  163.19    1.68
  -5  -5   0  172.82    2.57
  -5  -5   0  163.53    2.30
   5  -5   0  167.59    1.95
   5  -5   0  162.68    1.89
   5  -5   0  164.44    2.40
   5   5   0  154.96    2.59
   5   5   0  161.56    1.45
   5   5   0  164.76    1.44
  -5   5   0  161.14    1.71
   5   5   0  163.95    2.31
  -5   5   0  164.85    2.32
  -5   5   0  162.28    1.91
   5   5   0  166.36    2.43
  -5   5   0  159.16    1.16
   5   5   0  164.30    1.44
  -7  -5   0  366.31    2.64
  -7  -5   0  369.17    3.73
   7  -5   0  350.19    3.66
  -7  -5   0  371.31    2.75
  -7  -5   0  357.26    3.74
  -7  -5   0  366.88    3.99
   7  -5   0  373.66    3.23
  -7   5   0  366.46    2.13
   7   5   0  360.93    3.91
  -7   5   0  359.80    3.09
  -7   5   0  367.57    3.54
  -7   5   0  366.29    3.03
   7   5   0  347.11    3.76
   7   5   0  349.85    4.12
  -9  -5   0   83.52    2.01
   9  -5   0   85.51    1.92
  -9  -5   0   90.53    1.49
   9  -5   0   89.66    0.57
  -9  -5   0   89.23    1.41
   9  -5   0   88.83    1.78
  -9   5   0   88.81    1.63
  -9   5   0   94.21    2.20
  -9   5   0   92.73    1.33
   9   5   0   81.97    2.13
   9   5   0   91.40    0.67
  -9   5   0   86.73    1.67
  -9   5   0   86.43    1.92
  -9   5   0   89.47    0.87
   9   5   0   97.32    2.14
  -9   5   0   93.51    1.90
  -9   5   0   91.70    1.34
  11  -5   0   80.41    2.01
  11  -5   0   88.14    0.58
  11  -5   0   84.89    1.94
 -11  -5   0   81.68    2.16
  11  -5   0   85.68    0.61
  11  -5   0   85.71    0.57
 -11  -5   0   85.57    0.31
 -11  -5   0   85.45    1.48
 -11   5   0   86.53    1.83
  11   5   0   83.91    0.64
 -11   5   0   85.33    1.92
  11   5   0   83.47    2.29
  11   5   0   84.33    0.59
 -11   5   0   85.19    1.71
 -11   5   0   92.30    1.58
  11   5   0   85.22    2.25
  11   5   0   86.64    0.62
  11   5   0   85.77    0.63
 -11   5   0   83.85    0.99
 -11   5   0   84.75    1.87
  11   5   0   86.07    0.66
  13  -5   0   44.61    1.60
 -13  -5   0   49.16    1.26
 -13  -5   0   48.14    1.27
  13  -5   0   44.10    0.48
 -13  -5   0   45.41    0.28
 -13  -5   0   44.20    0.49
  13  -5   0   46.33    0.45
  13  -5   0   45.52    0.45
  13   5   0   48.59    1.70
 -13   5   0   41.86    1.28
 -13   5   0   48.11    1.81
 -13   5   0   44.83    1.47
  13   5   0   46.01    0.55
  13   5   0   46.94    0.50
 -13   5   0   42.83    0.80
  13   5   0   41.57    1.72
  13   5   0   46.64    0.52
  13   5   0   46.58    0.49
  13   5   0   43.95    0.53
 -13   5   0   45.65    1.57
  13   5   0   44.41    0.52
 -15  -5   0   83.79    1.76
 -15  -5   0   77.07    0.41
 -15  -5   0   75.78    0.68
  15  -5   0   77.10    0.68
 -15  -5   0   79.67    1.67
  15  -5   0   77.75    0.61
  15  -5   0   78.81    0.64
  15  -5   0   77.54    2.26
  15  -5   0   77.88    0.61
  15   5   0   77.12    0.70
  15   5   0   77.86    2.19
 -15   5   0   76.46    2.18
  15   5   0   75.67    0.71
  15   5   0   77.47    0.75
  15   5   0   78.14    0.76
  15   5   0   77.24    0.68
  15   5   0   78.18    0.74
 -17  -5   0   21.17    0.41
 -17  -5   0   22.82    1.06
  17  -5   0   21.66    0.42
  17  -5   0   23.10    0.38
 -17  -5   0   23.05    1.07
  17  -5   0   23.83    0.45
 -17  -5   0   21.43    0.26
  17  -5   0   23.33    0.38
  17   5   0   21.52    0.46
  17   5   0   21.78    0.43
  17   5   0   22.44    0.48
  17   5   0   23.32    0.37
  17   5   0   21.67    0.42
 -17   5   0   20.16    0.71
  17   5   0   21.77    0.45
  17   5   0   20.78    0.45
 -17   5   0   20.17    1.06
 -19  -5   0   12.75    0.94
  19  -5   0   13.38    0.38
 -19  -5   0   14.65    0.96
 -19  -5   0   12.96    0.23
  19   5   0   13.55    0.33
 -19   5   0   12.40    0.65
  19   5   0   13.49    0.43
  19   5   0   12.88    0.42
  19   5   0   12.64    0.34
 -19   5   0   11.50    0.92
  19   5   0   12.97    0.41
  19   5   0   13.00    0.38
  19   5   0   13.66    0.42
  19   5   0   13.18    0.38
 -21  -5   0    6.49    0.20
 -21  -5   0    7.19    0.88
  21  -5   0    6.66    0.33
 -21  -5   0    6.88    0.84
  21   5   0    6.46    0.29
 -21   5   0    5.51    0.58
  21   5   0    6.93    0.39
  21   5   0    7.29    0.37
  21   5   0    6.53    0.34
  21   5   0    7.31    0.39
  21   5   0    6.35    0.35
  21   5   0    6.76    0.35
 -23  -5   0    2.34    0.17
  23  -5   0    2.38    0.34
  23   5   0    2.21    0.30
  23   5   0    2.30    0.32
  23   5   0    2.34    0.35
  23   5   0    2.78    0.36
  23   5   0    2.28    0.36
  23   5   0    2.35    0.34
  23   5   0    2.45    0.26
  25  -5   0    1.52    0.31
  25   5   0    1.09    0.29
  25   5   0    1.45    0.30
  25   5   0    1.24    0.33
  25   5   0    1.29    0.23
  25   5   0    1.38    0.36
  25   5   0    1.29    0.29
  25   5   0    1.35    0.33
  27  -5   0    2.14    0.34
  27   5   0    2.37    0.39
  27   5   0    2.42    0.41
  27   5   0    2.25    0.30
  27   5   0    2.09    0.37
  27   5   0    2.13    0.35
  27   5   0    2.04    0.37
  27   5   0    2.37    0.39
   0  -6   0  286.98    2.02
   0  -6   0  289.65    2.40
   0  -6   0  296.94    2.70
   0  -6   0  294.71    3.35
   0   6   0  280.90    2.91
   0   6   0  294.15    2.18
   0   6   0  286.07    2.75
   0   6   0  293.05    3.09
   0   6   0  293.23    3.04
  -2  -6   0  201.65    1.82
   2  -6   0  202.06    2.16
  -2  -6   0  208.14    2.91
   2  -6   0  194.66    1.31
  -2  -6   0  198.42    1.98
   2  -6   0  202.68    2.81
  -2  -6   0  207.46    2.44
   2  -6   0  193.46    2.06
  -2   6   0  198.11    2.17
  -2   6   0  205.79    2.73
   2   6   0  200.69    2.30
  -2   6   0  192.82    2.38
   2   6   0  196.45    2.29
  -2   6   0  191.06    2.77
   2   6   0  200.69    2.16
  -2   6   0  198.96    2.63
   2   6   0  203.87    2.51
  -4  -6   0  205.35    2.03
   4  -6   0  205.94    2.88
   4  -6   0  209.97    2.25
   4  -6   0  203.45    2.22
  -4  -6   0  209.23    1.99
   4  -6   0  201.40    1.46
   4  -6   0  203.91    2.99
  -4  -6   0  213.04    2.67
   4   6   0  206.24    2.10
  -4   6   0  207.40    2.88
   4   6   0  205.59    2.54
  -4   6   0  206.93    2.23
   4   6   0  203.83    2.72
   4   6   0  204.84    2.08
   4   6   0  216.19    2.96
  -4   6   0  214.51    2.98
  -4   6   0  201.71    2.27
   6  -6   0   64.68    1.33
  -6  -6   0   72.27    1.27
  -6  -6   0   73.37    1.66
   6  -6   0   71.54    1.79
   6  -6   0   71.07    1.41
  -6  -6   0   69.94    1.71
   6   6   0   64.31    1.87
  -6   6   0   73.67    1.90
  -6   6   0   64.59    1.19
   6   6   0   66.16    1.65
  -6   6   0   64.70    1.19
  -6   6   0   68.76    1.37
   6   6   0   68.23    0.99
   6   6   0   65.08    1.67
   6   6   0   64.91    0.99
  -6   6   0   67.21    1.64
   6   6   0   67.97    0.99
   8  -6   0  168.82    0.77
  -8  -6   0  168.51    2.81
   8  -6   0  175.79    2.44
   8  -6   0  169.09    2.90
   8  -6   0  170.10    0.81
  -8  -6   0  168.95    1.98
   8  -6   0  166.21    0.80
  -8  -6   0  171.30    2.05
   8   6   0  168.62    0.93
   8   6   0  166.64    2.82
  -8   6   0  165.84    2.26
  -8   6   0  169.70    1.04
   8   6   0  158.40    3.04
  -8   6   0  160.20    2.22
  -8   6   0  162.88    2.56
  -8   6   0  165.12    1.37
 -10  -6   0  122.24    1.85
 -10  -6   0  113.05    2.53
  10  -6   0  120.52    2.22
  10  -6   0  120.17    0.71
 -10  -6   0  119.82    1.78
 -10  -6   0  117.16    0.76
  10  -6   0  119.09    0.72
  10  -6   0  117.43    0.70
 -10   6   0  115.52    1.09
 -10   6   0  118.11    2.29
  10   6   0  117.38    0.70
 -10   6   0  123.87    2.73
  10   6   0  116.33    0.67
 -10   6   0  114.21    2.05
 -10   6   0  113.42    2.01
  10   6   0  116.38    2.57
  10   6   0  119.94    0.84
  10   6   0  116.56    0.72
  12  -6   0   97.49    0.68
  12  -6   0   94.56    0.69
 -12  -6   0   98.23    1.79
 -12  -6   0   95.55    1.68
  12  -6   0   94.24    0.66
 -12  -6   0   94.80    0.71
  12  -6   0   94.39    2.18
  12   6   0   90.07    2.68
  12   6   0   94.70    0.70
 -12   6   0   90.27    1.91
 -12   6   0   93.74    1.14
 -12   6   0   95.21    2.14
 -12   6   0   95.51    2.15
  12   6   0   94.38    0.72
  12   6   0   93.40    0.73
  12   6   0   96.09    0.80
  12   6   0   95.30    0.67
  12   6   0  105.81    2.56
  14  -6   0   11.02    0.30
 -14  -6   0   11.52    0.72
  14  -6   0   11.96    0.28
 -14  -6   0   12.56    0.78
 -14  -6   0   11.09    0.30
  14  -6   0   12.42    0.29
  14  -6   0   11.67    0.30
  14   6   0   12.14    0.26
  14   6   0   11.94    0.32
 -14   6   0   10.28    0.48
  14   6   0   10.78    0.33
  14   6   0   11.84    0.32
  14   6   0   11.05    0.30
  14   6   0   11.23    0.32
  14   6   0   11.02    0.29
 -14   6   0   11.00    0.81
  16  -6   0   34.24    0.47
  16  -6   0   34.13    0.47
  16  -6   0   34.67    0.52
 -16  -6   0   34.84    1.26
 -16  -6   0   31.18    0.49
 -16  -6   0   32.96    1.17
  16   6   0   33.13    0.50
  16   6   0   32.75    0.53
  16   6   0   31.24    0.53
  16   6   0   32.59    0.50
  16   6   0   32.23    0.53
 -16   6   0   29.41    1.26
  18  -6   0   22.28    0.41
 -18  -6   0   23.90    1.21
  18  -6   0   21.98    0.47
 -18  -6   0   22.06    1.11
 -18  -6   0   20.37    0.44
  18  -6   0   22.14    0.41
  18   6   0   21.01    0.49
  18   6   0   21.18    0.44
  18   6   0   22.19    0.49
  18   6   0   22.47    0.39
  18   6   0   21.98    0.52
 -18   6   0   20.46    0.39
  18   6   0   20.38    0.48
 -18   6   0   18.92    0.75
 -18   6   0   20.45    1.15
  18   6   0   22.52    0.44
  18   6   0   20.58    0.45
 -20  -6   0    7.85    0.80
  20  -6   0    7.80    0.34
  20  -6   0    7.99    0.35
 -20  -6   0    8.86    0.97
  20   6   0    7.32    0.36
  20   6   0    7.86    0.36
  20   6   0    8.15    0.40
  20   6   0    7.81    0.31
 -20   6   0    7.63    0.28
  20   6   0    7.90    0.33
  20   6   0    7.08    0.36
  20   6   0    8.78    0.44
  20   6   0    7.94    0.36
 -20   6   0    7.09    0.58
  22  -6   0    4.05    0.32
  22   6   0    3.64    0.39
  22   6   0    4.48    0.44
  22   6   0    4.14    0.37
  22   6   0    4.11    0.38
  22   6   0    3.91    0.34
  22   6   0    4.08    0.40
  22   6   0    4.22    0.30
  24  -6   0    1.56    0.30
  24   6   0    1.87    0.37
  24   6   0    1.73    0.28
  24   6   0    1.66    0.30
  24   6   0    1.78    0.33
  24   6   0    1.72    0.33
  24   6   0    1.63    0.34
  24   6   0    1.87    0.35
 -26  -6   0    2.27    0.35
  26  -6   0    2.41    0.40
  26   6   0    2.38    0.36
  26   6   0    2.47    0.44
  26   6   0    3.12    0.45
  26   6   0    2.47    0.39
  26   6   0    2.46    0.31
  26   6   0    2.34    0.39
  26   6   0    2.34    0.38
 -28  -6   0    0.02    0.36
  28  -6   0   -0.05    0.27
  28   6   0    0.27    0.33
  28   6   0    0.09    0.22
  28   6   0    0.05    0.34
  28   6   0   -0.06    0.35
  28   6   0    0.07    0.42
  28   6   0   -0.03    0.36
  28   6   0   -0.11    0.39
   1  -7   0  148.32    1.92
   1  -7   0  152.99    2.08
  -1  -7   0  158.29    2.23
  -1  -7   0  151.47    1.91
  -1  -7   0  149.73    1.65
   1  -7   0  155.74    1.49
  -1   7   0  151.02    2.12
  -1   7   0  149.44    2.71
   1   7   0  148.60    2.22
   1   7   0  158.15    2.33
   1   7   0  157.76    2.35
   1   7   0  161.54    1.88
  -1   7   0  159.02    2.52
   1   7   0  156.51    2.54
  -1   7   0  149.28    2.35
  -1   7   0  163.76    2.52
  -3  -7   0  134.52    2.20
   3  -7   0  132.76    0.74
   3  -7   0  136.37    1.92
   3  -7   0  127.41    1.84
  -3  -7   0  135.17    1.80
  -3  -7   0  134.93    1.67
  -3   7   0  133.94    2.53
   3   7   0  134.50    2.02
   3   7   0  137.36    2.03
  -3   7   0  134.76    1.92
  -3   7   0  128.28    2.07
  -3   7   0  133.86    0.75
   5  -7   0  124.53    0.71
  -5  -7   0  120.87    2.20
  -5  -7   0  128.93    1.78
   5  -7   0  125.71    0.74
  -5  -7   0  134.91    2.23
   5  -7   0  130.50    1.93
   5  -7   0  122.53    1.92
  -5  -7   0  129.96    1.75
  -5   7   0  123.08    1.86
   5   7   0  124.91    1.74
   5   7   0  120.19    2.68
  -5   7   0  136.43    2.62
  -5   7   0  126.42    0.70
  -5   7   0  123.04    1.92
  -5   7   0  123.97    2.39
   5   7   0  136.54    2.61
  -5   7   0  122.64    1.24
   5   7   0  130.95    1.83
   5   7   0  120.78    2.34
   5   7   0  127.89    0.80
   5   7   0  125.65    2.20
   7  -7   0  164.09    0.75
   7  -7   0  160.85    2.26
  -7  -7   0  158.63    2.02
   7  -7   0  162.88    0.84
   7  -7   0  159.96    0.85
  -7  -7   0  164.68    0.91
  -7   7   0  169.15    3.07
   7   7   0  157.23    2.70
  -7   7   0  158.37    2.22
   7   7   0  163.23    0.97
  -7   7   0  158.76    2.75
  -7   7   0  165.21    0.85
  -7   7   0  164.29    0.82
   9  -7   0   62.33    0.51
  -9  -7   0   60.27    0.58
   9  -7   0   60.93    0.55
   9  -7   0   61.87    0.54
   9  -7   0   58.99    1.51
  -9  -7   0   63.44    1.35
  -9  -7   0   59.50    0.52
  -9  -7   0   58.56    1.83
  -9   7   0   59.50    1.71
   9   7   0   61.13    0.48
  -9   7   0   58.98    0.73
  -9   7   0   63.72    2.10
   9   7   0   62.24    0.53
   9   7   0   67.40    2.05
  -9   7   0   62.28    0.55
   9   7   0   58.56    1.81
   9   7   0   61.66    0.50
   9   7   0   59.89    0.62
  -9   7   0   58.91    1.50
  11  -7   0   52.09    0.52
  11  -7   0   52.05    0.51
  11  -7   0   52.52    0.53
  11  -7   0   50.99    0.57
 -11  -7   0   52.43    0.54
 -11  -7   0   51.79    0.57
 -11  -7   0   55.03    1.41
 -11  -7   0   53.82    1.31
 -11   7   0   53.21    0.53
  11   7   0   53.58    0.52
  11   7   0   52.44    0.55
 -11   7   0   49.93    0.82
  11   7   0   52.07    0.55
  11   7   0   51.09    0.52
 -11   7   0   50.28    1.48
  11   7   0   50.33    0.61
  11   7   0   51.42    0.47
 -11   7   0   51.27    1.65
  13  -7   0   32.26    0.44
 -13  -7   0   30.75    0.48
  13  -7   0   32.03    0.46
  13  -7   0   31.55    0.44
  13  -7   0   30.99    0.47
 -13  -7   0   33.66    1.18
 -13  -7   0   33.11    1.13
  13   7   0   31.04    0.42
 -13   7   0   29.08    1.23
  13   7   0   31.61    0.46
  13   7   0   30.75    0.53
 -13   7   0   31.38    0.43
  13   7   0   31.99    0.48
  13   7   0   31.78    0.44
 -13   7   0   30.26    1.48
 -13   7   0   29.41    0.73
  13   7   0   31.14    0.49
 -15  -7   0   41.84    1.33
 -15  -7   0   44.38    1.43
  15  -7   0   43.03    0.53
  15  -7   0   41.04    0.51
  15  -7   0   41.05    0.53
  15   7   0   40.67    0.52
  15   7   0   39.52    0.54
 -15   7   0   41.82    0.52
  15   7   0   42.86    0.56
  15   7   0   42.34    0.58
  15   7   0   40.64    0.60
 -15   7   0   39.37    1.51
 -15   7   0   38.13    0.89
 -17  -7   0   15.02    0.96
  17  -7   0   14.30    0.38
  17  -7   0   14.56    0.37
 -17  -7   0   13.73    0.39
 -17  -7   0   15.55    1.00
  17  -7   0   13.85    0.38
  17   7   0   14.99    0.34
  17   7   0   14.09    0.37
 -17   7   0   13.36    0.33
  17   7   0   14.47    0.41
  17   7   0   13.68    0.44
  17   7   0   14.41    0.44
 -17   7   0   12.73    0.63
  17   7   0   13.17    0.41
 -17   7   0   13.42    0.35
  17   7   0   13.25    0.41
 -17   7   0   12.73    0.98
 -19  -7   0   12.73    0.41
  19  -7   0   13.39    0.36
  19  -7   0   14.22    0.40
 -19  -7   0   14.08    1.05
 -19  -7   0   13.28    1.00
  19  -7   0   12.78    0.39
 -19   7   0   12.06    0.68
  19   7   0   13.69    0.42
  19   7   0   14.07    0.44
  19   7   0   13.35    0.41
  19   7   0   14.45    0.46
  19   7   0   13.37    0.45
 -19   7   0   13.55    0.38
  19   7   0   12.18    0.47
  19   7   0   12.28    0.41
  21  -7   0    2.92    0.27
  21  -7   0    2.52    0.30
  21   7   0    2.85    0.36
  21   7   0    2.82    0.36
  21   7   0    2.77    0.31
  21   7   0    2.91    0.27
  21   7   0    3.35    0.41
  21   7   0    2.60    0.31
  21   7   0    2.52    0.31
  21   7   0    2.53    0.37
 -21   7   0    2.64    0.28
 -23  -7   0    1.76    0.31
  23  -7   0    1.62    0.30
  23   7   0    1.84    0.37
  23   7   0    2.04    0.36
  23   7   0    1.60    0.30
  23   7   0    1.79    0.32
  23   7   0    2.13    0.31
  23   7   0    1.76    0.33
  23   7   0    2.07    0.34
  25  -7   0    0.97    0.28
 -25  -7   0    0.72    0.36
  25   7   0    0.70    0.24
  25   7   0    0.89    0.39
  25   7   0    0.92    0.35
  25   7   0    0.84    0.32
  25   7   0    0.71    0.35
  25   7   0    0.87    0.35
 -25   7   0    0.56    0.30
  25   7   0    0.90    0.31
  27  -7   0    1.72    0.32
 -27  -7   0    1.81    0.36
  27   7   0    1.93    0.42
  27   7   0    1.82    0.40
  27   7   0    1.93    0.38
  27   7   0    2.21    0.41
  27   7   0    1.76    0.35
  27   7   0    1.90    0.39
  27   7   0    1.67    0.27
   0  -8   0  131.79    0.83
   0  -8   0  128.20    0.80
   0  -8   0  130.87    0.82
   0  -8   0  135.25    2.13
   0  -8   0  131.64    1.94
   0   8   0  125.41    2.72
   0   8   0  136.98    2.45
   0   8   0  133.71    0.82
   0   8   0  130.30    2.41
   0   8   0  135.94    1.60
   0   8   0  131.74    0.74
   2  -8   0  102.06    0.70
  -2  -8   0  103.14    0.74
   2  -8   0  105.90    1.82
   2  -8   0  102.11    0.72
  -2  -8   0  104.50    2.01
   2  -8   0   99.31    1.32
  -2  -8   0  102.90    1.71
  -2  -8   0  105.07    1.54
   2  -8   0  104.88    0.75
   2  -8   0   96.77    1.70
   2   8   0  108.54    1.73
   2   8   0   99.93    2.02
  -2   8   0  102.91    2.45
  -2   8   0  101.18    1.83
  -2   8   0  104.53    0.67
   2   8   0  104.66    2.03
  -2   8   0  107.71    2.29
   2   8   0  103.78    0.72
   2   8   0  101.04    2.53
   2   8   0  105.82    0.73
   2   8   0  103.22    2.00
   2   8   0  111.47    2.37
  -2   8   0  105.71    0.73
  -4  -8   0  110.11    1.68
  -4  -8   0  113.79    2.02
   4  -8   0  110.56    1.86
   4  -8   0  107.69    0.74
   4  -8   0  107.43    0.71
  -4  -8   0  108.06    1.75
   4  -8   0  108.25    0.75
  -4  -8   0  109.19    0.77
   4  -8   0  101.02    1.82
   4  -8   0  105.87    0.74
  -4  -8   0  102.25    2.11
  -4   8   0  112.31    2.45
   4   8   0  108.72    0.74
  -4   8   0  108.32    0.70
  -4   8   0  103.59    2.00
   4   8   0  102.54    2.22
   4   8   0  102.27    1.85
   4   8   0  102.69    2.61
  -4   8   0  110.21    0.75
   4   8   0  110.97    0.79
   4   8   0  110.22    1.99
  -4   8   0  108.07    2.45
   6  -8   0   68.95    0.48
  -6  -8   0   70.73    0.53
   6  -8   0   70.05    0.61
   6  -8   0   67.71    0.59
  -6  -8   0   69.54    0.64
  -6  -8   0   73.83    1.47
   6  -8   0   66.76    0.62
  -6  -8   0   68.48    1.41
  -6  -8   0   64.02    1.78
  -6   8   0   69.87    0.58
   6   8   0   67.29    0.60
  -6   8   0   69.80    0.61
   6   8   0   67.77    0.66
  -6   8   0   66.24    1.91
   6   8   0   67.47    1.75
   6   8   0   74.44    2.11
   6   8   0   62.28    2.15
  -6   8   0   69.88    2.06
  -8  -8   0   62.91    0.63
  -8  -8   0   69.86    1.50
  -8  -8   0   64.34    1.45
   8  -8   0   59.71    1.56
  -8  -8   0   63.46    1.91
   8  -8   0   63.52    0.63
   8  -8   0   64.68    0.60
  -8  -8   0   66.64    0.56
   8  -8   0   65.91    0.60
  -8   8   0   65.81    0.58
  -8   8   0   65.77    0.60
   8   8   0   67.50    0.57
   8   8   0   66.13    0.50
  -8   8   0   61.58    1.58
   8   8   0   65.07    0.48
   8   8   0   64.35    0.69
   8   8   0   65.17    1.90
   8   8   0   69.79    2.15
  -8   8   0   68.06    2.00
 -10  -8   0   60.76    0.65
  10  -8   0   63.79    0.62
  10  -8   0   61.63    0.60
 -10  -8   0   60.90    0.58
  10  -8   0   61.00    0.54
  10  -8   0   62.21    0.65
 -10  -8   0   63.53    1.45
 -10   8   0   61.51    1.92
  10   8   0   59.13    0.68
 -10   8   0   59.92    0.84
  10   8   0   59.93    0.51
 -10   8   0   62.79    0.60
 -10   8   0   60.54    0.57
  10   8   0   62.01    0.58
  10   8   0   60.71    0.58
  10   8   0   62.23    0.54
 -10   8   0   58.07    1.62
  10   8   0   62.14    0.58
 -12  -8   0   41.33    0.52
 -12  -8   0   40.13    0.54
  12  -8   0   42.60    0.50
  12  -8   0   43.48    0.53
 -12  -8   0   44.08    1.30
 -12  -8   0   47.57    1.44
  12  -8   0   42.39    0.57
  12   8   0   42.42    0.54
 -12   8   0   42.49    0.53
 -12   8   0   41.47    1.51
 -12   8   0   41.97    0.50
  12   8   0   40.29    0.60
  12   8   0   40.47    0.45
  12   8   0   42.30    0.52
 -12   8   0   41.26    1.69
  12   8   0   43.32    0.50
  12   8   0   41.94    0.52
 -14  -8   0   25.43    0.49
  14  -8   0   27.60    0.46
 -14  -8   0   31.32    1.27
  14  -8   0   26.01    0.49
  14  -8   0   26.73    0.45
 -14  -8   0   26.37    1.13
  14  -8   0   26.37    0.45
 -14  -8   0   25.65    0.46
  14   8   0   26.86    0.47
  14   8   0   26.49    0.43
  14   8   0   25.04    0.44
  14   8   0   27.52    0.46
 -14   8   0   25.42    0.43
 -14   8   0   24.63    1.23
 -14   8   0   24.57    0.74
  14   8   0   25.63    0.52
  14   8   0   26.02    0.48
 -14   8   0   26.94    0.44
 -16  -8   0   12.18    0.40
  16  -8   0   13.25    0.39
 -16  -8   0   13.43    0.95
 -16  -8   0   14.41    1.01
 -16  -8   0   11.62    0.39
  16  -8   0   12.17    0.35
  16  -8   0   12.86    0.36
 -16   8   0   11.93    0.33
  16   8   0   11.84    0.39
  16   8   0   12.37    0.41
  16   8   0   12.05    0.36
 -16   8   0   11.01    0.33
  16   8   0   12.59    0.36
  16   8   0   12.62    0.39
  16   8   0   11.45    0.44
 -16   8   0   10.89    0.97
 -16   8   0   11.05    0.59
  18  -8   0    6.96    0.34
 -18  -8   0    7.27    0.89
  18  -8   0    6.03    0.31
 -18  -8   0    6.37    0.34
  18  -8   0    6.57    0.31
 -18  -8   0    6.15    0.35
 -18  -8   0    6.38    0.75
  18   8   0    6.93    0.37
  18   8   0    6.68    0.35
 -18   8   0    6.28    0.32
  18   8   0    6.22    0.36
  18   8   0    6.61    0.33
  18   8   0    7.24    0.31
  18   8   0    6.79    0.36
 -18   8   0    6.26    0.55
 -18   8   0    6.48    0.30
  18   8   0    7.60    0.37
  18   8   0    6.26    0.37
  20  -8   0    6.70    0.36
 -20  -8   0    5.83    0.36
  20  -8   0    6.23    0.35
  20  -8   0    7.05    0.37
 -20  -8   0    6.19    0.37
  20   8   0    7.19    0.44
  20   8   0    6.80    0.35
  20   8   0    6.08    0.39
  20   8   0    6.82    0.38
  20   8   0    6.27    0.36
  20   8   0    6.89    0.45
 -20   8   0    6.51    0.35
  20   8   0    6.54    0.36
  20   8   0    6.72    0.34
 -20   8   0    6.32    0.35
 -22  -8   0    4.57    0.43
  22  -8   0    4.82    0.39
  22   8   0    4.75    0.38
  22   8   0    4.54    0.39
  22   8   0    5.01    0.36
  22   8   0    4.88    0.32
  22   8   0    5.29    0.42
  22   8   0    5.12    0.47
 -22   8   0    4.59    0.34
  22   8   0    4.82    0.43
  22   8   0    5.24    0.46
 -24  -8   0    2.30    0.38
  24  -8   0    2.52    0.41
  24   8   0    2.73    0.42
  24   8   0    2.99    0.44
  24   8   0    2.87    0.34
  24   8   0    2.64    0.41
  24   8   0    2.37    0.37
  24   8   0    2.79    0.44
  24   8   0    2.81    0.43
 -26  -8   0    0.21    0.34
  26  -8   0    0.15    0.32
  26   8   0    0.03    0.31
  26   8   0    0.01    0.35
 -26   8   0   -0.11    0.30
  26   8   0   -0.10    0.36
  26   8   0    0.06    0.34
  26   8   0    0.17    0.35
  26   8   0   -0.02    0.42
  26   8   0   -0.08    0.25
   1  -9   0   56.39    1.44
   1  -9   0   55.10    1.11
  -1  -9   0   57.03    1.56
  -1  -9   0   57.07    0.55
  -1  -9   0   58.14    0.60
   1  -9   0   57.67    0.57
   1  -9   0   55.40    0.58
   1  -9   0   58.33    0.60
  -1  -9   0   55.69    1.38
  -1  -9   0   54.56    1.16
  -1  -9   0   56.85    0.56
   1   9   0   62.42    1.84
   1   9   0   59.55    0.61
  -1   9   0   60.75    1.84
  -1   9   0   59.86    0.56
  -1   9   0   54.81    1.98
  -1   9   0   57.15    1.72
  -1   9   0   58.31    0.60
   1   9   0   58.73    0.55
   1   9   0   58.74    0.60
   1   9   0   58.96    1.72
  -1   9   0   57.73    0.55
   3  -9   0   74.35    0.67
  -3  -9   0   75.36    0.62
   3  -9   0   75.02    0.68
  -3  -9   0   76.82    1.63
  -3  -9   0   74.21    1.87
   3  -9   0   70.93    1.61
   3  -9   0   76.86    0.65
  -3  -9   0   78.17    1.48
  -3  -9   0   77.17    0.70
   3  -9   0   76.02    0.67
  -3   9   0   72.21    1.85
  -3   9   0   77.32    0.62
   3   9   0   77.94    0.69
   3   9   0   81.52    2.19
  -3   9   0   77.55    0.64
  -3   9   0   73.01    2.23
  -3   9   0   76.70    0.68
  -3   9   0   79.37    2.16
   3   9   0   75.08    0.60
   3   9   0   76.62    1.83
   3   9   0   77.34    0.71
   5  -9   0  120.28    0.63
  -5  -9   0  118.35    0.77
   5  -9   0  119.13    0.82
  -5  -9   0  122.77    1.94
  -5  -9   0  114.27    1.95
  -5  -9   0  115.73    2.44
  -5  -9   0  117.45    0.87
   5  -9   0  118.44    0.86
  -5  -9   0  119.93    0.69
   5  -9   0  116.34    0.83
  -5   9   0  118.78    0.74
   5   9   0  127.52    2.93
  -5   9   0  115.06    2.75
   5   9   0  118.46    0.85
   5   9   0  117.08    0.74
   5   9   0  120.23    0.91
   5   9   0  115.27    2.25
  -5   9   0  119.93    0.80
  -5   9   0  120.55    0.85
  -7  -9   0   37.71    0.45
  -7  -9   0   38.80    1.48
   7  -9   0   39.10    0.50
  -7  -9   0   40.85    1.22
  -7  -9   0   36.00    0.52
   7  -9   0   36.61    0.51
   7  -9   0   39.40    0.41
  -7  -9   0   41.33    1.26
  -7  -9   0   36.56    1.54
  -7  -9   0   38.76    0.44
   7  -9   0   38.32    0.51
  -7   9   0   39.03    0.51
  -7   9   0   37.43    0.48
   7   9   0   36.95    0.49
   7   9   0   37.81    0.44
  -7   9   0   37.97    0.43
   7   9   0   36.20    0.54
   7   9   0   37.64    1.45
   9  -9   0   41.78    0.54
   9  -9   0   43.39    0.54
   9  -9   0   41.77    0.45
  -9  -9   0   41.71    0.49
   9  -9   0   41.22    0.57
  -9  -9   0   40.39    1.22
  -9  -9   0   39.80    0.55
  -9  -9   0   44.86    1.33
   9   9   0   41.27    0.51
  -9   9   0   41.76    0.54
   9   9   0   39.52    0.60
   9   9   0   42.38    0.43
   9   9   0   41.84    0.47
  -9   9   0   37.16    1.36
   9   9   0   43.06    0.50
  -9   9   0   41.38    0.51
 -11  -9   0   21.45    0.46
  11  -9   0   21.81    0.43
  11  -9   0   20.80    0.44
  11  -9   0   21.06    0.42
  11  -9   0   20.49    0.36
 -11  -9   0   21.16    1.03
 -11  -9   0   21.07    0.97
 -11  -9   0   20.71    0.39
  11   9   0   19.65    0.37
  11   9   0   20.71    0.35
  11   9   0   21.02    0.39
 -11   9   0   17.80    1.05
 -11   9   0   19.49    0.57
 -11   9   0   20.62    0.39
 -11   9   0   19.88    0.40
  11   9   0   20.57    0.39
  11   9   0   19.26    0.46
  11   9   0   21.06    0.36
  13  -9   0   33.97    0.50
  13  -9   0   32.67    0.53
  13  -9   0   34.29    0.52
 -13  -9   0   33.99    0.57
  13  -9   0   34.57    0.54
 -13  -9   0   34.85    0.53
 -13  -9   0   38.72    1.41
 -13  -9   0   33.75    1.27
  13   9   0   33.13    0.51
 -13   9   0   32.35    0.50
 -13   9   0   32.96    0.49
  13   9   0   34.35    0.49
 -13   9   0   33.30    1.48
  13   9   0   34.21    0.52
  13   9   0   34.34    0.51
  13   9   0   31.21    0.59
  13   9   0   32.60    0.45
 -15  -9   0   14.97    0.42
  15  -9   0   15.57    0.41
  15  -9   0   16.20    0.41
 -15  -9   0   16.54    1.14
 -15  -9   0   14.91    0.99
 -15  -9   0   15.09    0.43
  15  -9   0   15.79    0.39
  15   9   0   14.30    0.46
 -15   9   0   15.14    0.38
  15   9   0   15.26    0.38
  15   9   0   15.22    0.43
  15   9   0   15.77    0.43
  15   9   0   16.27    0.41
 -15   9   0   13.80    0.64
 -15   9   0   14.48    0.38
 -15   9   0   13.92    1.15
  15   9   0   15.03    0.42
 -17  -9   0    8.17    0.81
 -17  -9   0    9.94    0.96
  17  -9   0    8.72    0.36
  17  -9   0    8.74    0.35
 -17  -9   0    7.77    0.35
  17  -9   0    8.94    0.36
 -17  -9   0    7.93    0.39
 -17   9   0    7.40    0.57
 -17   9   0    8.28    0.35
  17   9   0    7.38    0.39
  17   9   0    9.73    0.42
  17   9   0    9.23    0.39
  17   9   0    9.03    0.37
  17   9   0    8.83    0.41
 -17   9   0    7.83    0.33
  17   9   0    8.25    0.38
  17   9   0    8.63    0.36
 -19  -9   0    6.16    0.36
  19  -9   0    6.70    0.39
 -19  -9   0    5.52    0.34
  19  -9   0    6.69    0.39
  19  -9   0    6.40    0.34
  19   9   0    6.81    0.37
  19   9   0    5.69    0.39
  19   9   0    6.57    0.38
  19   9   0    6.46    0.38
  19   9   0    6.93    0.38
  19   9   0    6.37    0.42
  19   9   0    5.93    0.35
 -19   9   0    6.34    0.33
  19   9   0    6.99    0.35
 -19   9   0    6.48    0.35
  21  -9   0    1.88    0.31
  21  -9   0    1.93    0.32
 -21  -9   0    1.81    0.34
  21  -9   0    1.76    0.27
  21   9   0    2.23    0.35
  21   9   0    1.88    0.31
  21   9   0    2.02    0.31
 -21   9   0    1.85    0.28
  21   9   0    1.40    0.32
  21   9   0    2.22    0.36
  21   9   0    1.91    0.33
 -21   9   0    1.71    0.28
  21   9   0    1.98    0.32
  21   9   0    1.84    0.34
  23  -9   0    1.79    0.34
 -23  -9   0    2.15    0.34
  23   9   0    1.91    0.33
  23   9   0    2.17    0.36
  23   9   0    2.10    0.34
  23   9   0    2.39    0.41
  23   9   0    1.83    0.36
  23   9   0    1.81    0.33
  23   9   0    1.73    0.33
  23   9   0    1.95    0.40
  25  -9   0    0.26    0.32
 -25  -9   0    0.40    0.32
 -25   9   0    0.32    0.34
  25   9   0    0.42    0.34
  25   9   0    0.53    0.37
  25   9   0    0.41    0.38
  25   9   0    0.41    0.27
  25   9   0    0.50    0.35
  25   9   0    0.57    0.35
  25   9   0    0.45    0.36
   0 -10   0   77.63    0.74
   0 -10   0   75.24    0.69
   0 -10   0   74.77    1.71
   0 -10   0   79.86    0.72
   0  10   0   78.33    0.67
   0  10   0   76.97    0.70
   0  10   0   78.30    0.75
   0  10   0   84.58    2.23
   0  10   0   76.24    2.12
   2 -10   0   44.32    0.58
  -2 -10   0   40.74    1.28
  -2 -10   0   42.95    1.14
   2 -10   0   42.06    0.56
  -2 -10   0   43.87    0.58
   2 -10   0   43.05    0.54
  -2 -10   0   44.01    0.52
   2 -10   0   39.12    1.32
   2 -10   0   41.48    0.53
   2  10   0   43.31    0.57
  -2  10   0   43.30    0.57
  -2  10   0   42.04    1.57
  -2  10   0   44.42    0.53
  -2  10   0   42.81    0.52
   2  10   0   43.43    0.52
   2  10   0   44.63    0.59
  -4 -10   0   49.57    1.43
  -4 -10   0   52.74    1.35
   4 -10   0   48.99    0.60
  -4 -10   0   48.41    0.54
  -4 -10   0   50.62    0.62
   4 -10   0   50.50    0.62
   4 -10   0   44.43    1.44
   4 -10   0   47.73    0.57
  -4  10   0   50.20    0.61
  -4  10   0   49.65    0.54
   4  10   0   50.30    0.61
   4  10   0   48.24    0.62
  -4  10   0   45.53    1.63
  -4  10   0   51.12    0.57
   4  10   0   48.94    0.53
  -6 -10   0   35.51    1.25
  -6 -10   0   38.03    1.20
   6 -10   0   35.37    0.54
  -6 -10   0   34.65    0.55
   6 -10   0   37.36    0.53
   6 -10   0   35.92    0.54
  -6 -10   0   34.59    0.46
  -6  10   0   36.80    0.47
  -6  10   0   36.70    0.55
   6  10   0   33.85    0.55
  -6  10   0   34.64    0.49
   6  10   0   35.67    0.53
  -8 -10   0   31.97    0.53
  -8 -10   0   34.92    1.23
   8 -10   0   28.85    1.25
   8 -10   0   33.28    0.51
   8 -10   0   32.31    0.52
  -8 -10   0   34.17    0.45
  -8 -10   0   31.85    0.44
   8 -10   0   32.82    0.53
   8 -10   0   34.16    0.42
  -8 -10   0   32.40    1.18
   8  10   0   32.92    0.44
   8  10   0   31.81    0.56
   8  10   0   32.92    0.51
  -8  10   0   28.34    1.25
  -8  10   0   32.71    0.48
  -8  10   0   31.69    0.51
  10 -10   0   31.88    0.55
  10 -10   0   32.12    0.45
 -10 -10   0   30.49    1.20
  10 -10   0   31.61    0.56
 -10 -10   0   30.89    0.47
 -10 -10   0   29.55    0.53
  10 -10   0   31.47    0.52
 -10 -10   0   34.21    1.29
 -10  10   0   29.10    0.47
 -10  10   0   29.81    0.51
 -10  10   0   27.61    1.29
  10  10   0   30.54    0.47
  10  10   0   29.25    0.59
 -12 -10   0   22.04    1.16
  12 -10   0   18.46    0.47
  12 -10   0   19.49    0.47
 -12 -10   0   18.06    1.03
  12 -10   0   19.44    0.40
 -12 -10   0   18.91    0.48
  12 -10   0   19.01    0.44
 -12 -10   0   18.70    0.42
 -12  10   0   17.87    0.40
  12  10   0   19.47    0.44
 -12  10   0   17.00    0.61
 -12  10   0   18.42    0.45
 -12  10   0   16.54    1.12
  12  10   0   18.72    0.41
  12  10   0   19.17    0.38
  12  10   0   18.01    0.52
  14 -10   0   20.04    0.50
  14 -10   0   20.03    0.44
 -14 -10   0   19.17    0.46
 -14 -10   0   19.17    0.50
 -14 -10   0   20.01    1.08
 -14 -10   0   21.01    1.19
  14 -10   0   20.27    0.47
  14  10   0   19.63    0.40
  14  10   0   18.82    0.44
 -14  10   0   18.61    0.42
  14  10   0   19.23    0.45
 -14  10   0   18.30    0.44
  14  10   0   20.15    0.42
  14  10   0   19.92    0.45
  14  10   0   17.84    0.54
 -14  10   0   17.48    0.70
 -16 -10   0    5.20    0.85
 -16 -10   0    4.45    0.31
  16 -10   0    4.54    0.30
  16 -10   0    4.75    0.33
 -16 -10   0    4.66    0.37
  16 -10   0    4.74    0.38
  16  10   0    4.36    0.35
 -16  10   0    4.68    0.53
 -16  10   0    4.43    0.35
  16  10   0    5.00    0.36
 -16  10   0    4.10    0.29
  16  10   0    4.56    0.31
  16  10   0    3.67    0.40
  16  10   0    4.28    0.27
  16  10   0    4.18    0.29
  18 -10   0    4.50    0.39
  18 -10   0    4.29    0.33
 -18 -10   0    3.91    0.33
  18 -10   0    4.22    0.37
 -18 -10   0    3.75    0.33
  18  10   0    4.65    0.40
  18  10   0    4.15    0.33
 -18  10   0    3.92    0.35
  18  10   0    4.17    0.34
  18  10   0    4.40    0.38
  18  10   0    4.28    0.38
  18  10   0    3.67    0.31
  18  10   0    3.81    0.38
 -18  10   0    3.75    0.30
 -20 -10   0    3.36    0.41
  20 -10   0    3.93    0.39
  20 -10   0    3.80    0.34
  20 -10   0    4.48    0.40
 -20 -10   0    3.66    0.34
  20  10   0    4.03    0.37
  20  10   0    4.37    0.42
 -20  10   0    3.52    0.31
  20  10   0    3.93    0.37
  20  10   0    4.15    0.33
  20  10   0    3.93    0.40
  20  10   0    3.11    0.39
  20  10   0    3.67    0.37
 -20  10   0    3.52    0.33
  20  10   0    4.49    0.43
  22 -10   0    2.27    0.34
 -22 -10   0    3.02    0.44
  22 -10   0    3.22    0.39
 -22  10   0    3.17    0.38
  22  10   0    3.01    0.36
  22  10   0    3.17    0.39
  22  10   0    3.38    0.46
 -22  10   0    2.48    0.41
  22  10   0    2.89    0.40
  22  10   0    3.09    0.40
  22  10   0    2.39    0.42
  22  10   0    3.08    0.42
  22  10   0    2.62    0.41
 -24 -10   0    1.41    0.38
  24 -10   0    1.30    0.34
  24  10   0    1.54    0.37
  24  10   0    1.25    0.37
  24  10   0    1.38    0.34
  24  10   0    1.12    0.42
  24  10   0    1.25    0.32
  24  10   0    1.26    0.35
  24  10   0    1.37    0.30
   1 -11   0   29.07    1.18
  -1 -11   0   31.72    1.27
   1 -11   0   33.14    0.54
  -1 -11   0   32.65    0.54
   1 -11   0   32.30    0.50
   1 -11   0   33.08    0.52
  -1 -11   0   34.42    0.52
  -1  11   0   33.80    0.51
   1  11   0   34.30    0.51
   1  11   0   31.49    0.52
  -1  11   0   32.51    0.54
   1  11   0   33.18    0.55
  -1  11   0   31.89    0.50
   3 -11   0   34.25    0.53
   3 -11   0   32.40    1.29
   3 -11   0   33.85    0.55
   3 -11   0   33.26    0.52
  -3 -11   0   34.44    0.56
  -3 -11   0   34.00    0.51
  -3 -11   0   32.92    1.28
  -3 -11   0   33.27    1.14
   3  11   0   33.23    0.48
   3  11   0   33.15    0.54
  -3  11   0   33.79    0.50
   3  11   0   33.81    0.55
  -3  11   0   33.44    0.55
  -3  11   0   34.78    0.51
  -5 -11   0   33.72    0.56
   5 -11   0   33.87    0.56
   5 -11   0   33.29    0.55
   5 -11   0   35.12    0.56
   5 -11   0   30.47    1.32
  -5 -11   0   34.68    1.22
  -5 -11   0   32.16    1.28
  -5 -11   0   33.58    0.50
   5  11   0   33.81    0.60
   5  11   0   33.68    0.56
  -5  11   0   33.84    0.52
  -5  11   0   33.52    0.56
   5  11   0   33.81    0.49
  -7 -11   0   23.98    1.07
  -7 -11   0   26.51    0.45
   7 -11   0   22.92    1.14
  -7 -11   0   26.85    0.52
   7 -11   0   27.56    0.52
   7 -11   0   27.06    0.51
  -7 -11   0   29.40    1.21
   7 -11   0   25.33    0.50
   7  11   0   25.72    0.50
  -7  11   0   26.56    0.48
   7  11   0   25.36    0.54
  -7  11   0   26.42    0.51
  -9 -11   0   25.02    1.16
  -9 -11   0   21.61    1.12
  -9 -11   0   21.68    0.49
   9 -11   0   22.36    0.49
   9 -11   0   23.11    0.39
   9 -11   0   23.21    0.52
   9 -11   0   22.58    0.48
   9  11   0   20.44    0.51
  -9  11   0   21.65    0.48
  -9  11   0   22.25    0.47
  -9  11   0   20.10    1.18
  11 -11   0   15.13    0.46
 -11 -11   0   14.26    0.35
  11 -11   0   15.55    0.37
  11 -11   0   15.86    0.47
  11 -11   0   15.44    0.43
 -11 -11   0   14.91    1.03
 -11 -11   0   15.02    0.47
 -11 -11   0   17.25    1.13
 -11  11   0   14.46    0.39
 -11  11   0   14.17    0.45
 -11  11   0   12.75    1.06
  11  11   0   13.48    0.47
 -11  11   0   13.17    0.55
  11  11   0   14.20    0.36
 -13 -11   0    6.84    0.84
  13 -11   0    6.41    0.39
 -13 -11   0    7.14    0.41
  13 -11   0    6.19    0.32
  13 -11   0    6.95    0.40
 -13 -11   0    6.26    0.34
  13 -11   0    6.65    0.39
 -13 -11   0    6.21    0.85
  13  11   0    5.56    0.39
 -13  11   0    5.75    0.34
 -13  11   0    5.57    0.48
  13  11   0    5.85    0.32
 -13  11   0    5.73    0.38
  15 -11   0   12.02    0.43
  15 -11   0   10.65    0.36
 -15 -11   0   11.08    0.42
  15 -11   0   11.18    0.43
 -15 -11   0   10.77    0.38
  15  11   0   10.54    0.37
  15  11   0    9.29    0.45
 -15  11   0   10.39    0.40
  15  11   0   11.18    0.36
 -15  11   0   10.56    0.38
  17 -11   0    5.83    0.42
  17 -11   0    5.68    0.36
  17 -11   0    5.64    0.37
 -17 -11   0    5.27    0.42
 -17 -11   0    5.46    0.39
 -17  11   0    5.14    0.33
  17  11   0    4.70    0.41
  17  11   0    4.81    0.36
 -17  11   0    5.20    0.36
  17  11   0    5.75    0.38
  17  11   0    6.30    0.44
  17  11   0    5.58    0.34
  17  11   0    5.60    0.38
  17  11   0    5.76    0.35
  19 -11   0    4.80    0.35
 -19 -11   0    4.81    0.43
  19 -11   0    5.16    0.43
 -19 -11   0    4.73    0.42
  19 -11   0    4.93    0.44
  19  11   0    4.09    0.42
 -19  11   0    5.06    0.40
  19  11   0    5.09    0.42
  19  11   0    4.83    0.40
  19  11   0    5.52    0.41
  19  11   0    5.27    0.38
  19  11   0    4.94    0.37
  19  11   0    5.49    0.37
 -19  11   0    4.95    0.41
  21 -11   0    0.32    0.32
 -21 -11   0    0.10    0.30
  21 -11   0    0.02    0.32
 -21 -11   0    0.19    0.32
  21 -11   0    0.30    0.29
 -21  11   0    0.34    0.30
  21  11   0    0.28    0.29
  21  11   0    0.29    0.33
  21  11   0   -0.13    0.32
 -21  11   0    0.24    0.30
  21  11   0    0.20    0.30
  21  11   0    0.16    0.32
  21  11   0    0.21    0.38
  21  11   0    0.28    0.25
  21  11   0    0.23    0.28
  23 -11   0    1.39    0.37
 -23 -11   0    1.10    0.33
  23 -11   0    1.12    0.30
  23  11   0    1.08    0.29
  23  11   0    1.31    0.39
 -23  11   0    1.14    0.32
  23  11   0    1.09    0.32
  23  11   0    1.32    0.39
  23  11   0    1.25    0.34
  23  11   0    1.22    0.34
  23  11   0    0.96    0.37
  23  11   0    1.41    0.36
   0 -12   0   47.73    0.70
   0 -12   0   40.57    1.46
   0  12   0   44.94    0.67
   0  12   0   46.64    0.63
   2 -12   0   16.08    1.08
   2 -12   0   19.63    0.48
  -2 -12   0   19.65    0.50
  -2 -12   0   18.76    0.43
   2 -12   0   19.99    0.50
  -2 -12   0   16.55    1.01
   2 -12   0   18.19    0.45
  -2  12   0   18.00    0.49
  -2  12   0   18.00    0.43
   2  12   0   19.10    0.43
   2  12   0   18.07    0.47
   2  12   0   18.24    0.48
  -2  12   0   18.87    0.45
  -4 -12   0   19.40    0.48
   4 -12   0   19.21    0.48
   4 -12   0   20.84    0.52
   4 -12   0   17.58    1.15
  -4 -12   0   19.54    0.45
  -4 -12   0   18.00    1.04
   4  12   0   18.82    0.49
  -4  12   0   19.05    0.45
  -4  12   0   18.31    0.47
  -4  12   0   18.12    0.42
   4  12   0   18.90    0.43
   4  12   0   18.45    0.50
   6 -12   0   10.70    0.40
  -6 -12   0   11.32    0.34
  -6 -12   0   10.82    0.88
  -6 -12   0   11.17    0.40
  -6 -12   0   11.00    0.88
   6 -12   0   11.62    0.40
   6 -12   0   10.53    0.92
   6 -12   0   11.87    0.39
  -6  12   0   10.63    0.40
   6  12   0   10.96    0.41
  -6  12   0   11.92    0.38
   6  12   0   10.73    0.44
   8 -12   0   23.17    0.55
   8 -12   0   24.44    0.53
  -8 -12   0   25.78    1.19
  -8 -12   0   23.04    0.54
  -8 -12   0   22.17    0.46
  -8 -12   0   21.58    1.11
   8 -12   0   24.44    0.57
   8  12   0   21.25    0.54
  -8  12   0   23.67    0.57
  -8  12   0   23.12    0.51
  10 -12   0   14.70    0.48
  10 -12   0   14.77    0.49
 -10 -12   0   14.62    1.03
  10 -12   0   12.94    0.44
 -10 -12   0   12.85    0.44
 -10 -12   0   13.37    1.03
 -10  12   0   13.25    0.43
  10  12   0   12.78    0.48
 -10  12   0   12.90    0.47
  12 -12   0   11.19    0.36
  12 -12   0   12.04    0.47
 -12 -12   0   10.48    0.43
  12 -12   0   11.47    0.44
  12 -12   0   11.69    0.47
 -12 -12   0   11.18    1.00
 -12  12   0    9.46    0.55
  12  12   0   10.31    0.47
 -12  12   0   10.26    0.42
 -12  12   0   10.30    0.39
  14 -12   0    4.61    0.32
 -14 -12   0    4.42    0.37
 -14 -12   0    4.48    0.34
  14 -12   0    4.47    0.37
  14 -12   0    4.96    0.41
 -14  12   0    3.92    0.34
  14  12   0    5.77    0.43
  14  12   0    3.67    0.39
 -14  12   0    4.38    0.33
  14  12   0    4.18    0.32
  16 -12   0    3.39    0.36
  16 -12   0    3.58    0.34
  16 -12   0    3.45    0.43
 -16 -12   0    3.19    0.41
 -16 -12   0    3.50    0.36
 -16  12   0    2.93    0.39
 -16  12   0    3.09    0.32
  16  12   0    3.10    0.45
  16  12   0    2.93    0.34
  16  12   0    3.37    0.37
  18 -12   0    3.85    0.44
  18 -12   0    3.56    0.44
  18 -12   0    3.66    0.38
 -18 -12   0    3.71    0.44
 -18 -12   0    3.49    0.39
 -18  12   0    3.45    0.42
 -18  12   0    3.48    0.39
  18  12   0    3.67    0.39
  18  12   0    3.34    0.37
  18  12   0    3.34    0.48
  20 -12   0    2.27    0.36
  20 -12   0    2.21    0.34
 -20 -12   0    2.00    0.37
 -20 -12   0    1.97    0.35
  20 -12   0    2.20    0.39
 -20  12   0    1.98    0.37
 -20  12   0    1.87    0.34
  20  12   0    1.91    0.39
  20  12   0    2.00    0.31
  20  12   0    1.75    0.33
  20  12   0    1.97    0.39
  22 -12   0    0.87    0.28
  22 -12   0    0.70    0.36
 -22 -12   0    0.92    0.35
  22 -12   0    0.76    0.36
  22  12   0    0.69    0.38
  22  12   0    0.92    0.29
  22  12   0    0.82    0.41
  22  12   0    0.83    0.39
  22  12   0    0.86    0.31
 -22  12   0    0.41    0.34
  22  12   0    0.71    0.37
 -22  12   0    0.86    0.29
  22  12   0    0.92    0.33
  -1 -13   0   11.93    0.96
  -1 -13   0   14.60    0.46
   1 -13   0   13.93    0.45
   1 -13   0   14.69    0.44
   1 -13   0   12.13    1.06
  -1 -13   0   15.46    0.47
   1  13   0   13.35    0.48
  -1  13   0   12.93    0.45
  -1  13   0   13.37    0.44
   1  13   0   12.82    0.45
  -1  13   0   13.43    0.40
   1  13   0   13.49    0.42
   3 -13   0   18.67    0.51
   3 -13   0   17.03    0.46
  -3 -13   0   19.28    0.49
  -3 -13   0   18.04    0.50
  -3 -13   0   16.71    1.08
  -3  13   0   18.20    0.54
  -3  13   0   16.95    0.45
   3  13   0   17.42    0.52
  -3  13   0   17.58    0.48
   3  13   0   18.01    0.43
   3  13   0   17.75    0.52
  -5 -13   0   11.54    0.98
   5 -13   0   11.43    0.42
  -5 -13   0   11.93    0.41
   5 -13   0   12.63    0.49
  -5 -13   0   11.43    0.43
  -5  13   0   10.78    0.43
  -5  13   0   11.56    0.43
   5  13   0   11.03    0.45
   5  13   0   10.07    0.43
   7 -13   0   15.92    0.48
  -7 -13   0   16.23    0.45
  -7 -13   0   15.61    0.49
  -7  13   0   14.96    0.48
   7  13   0   13.81    0.44
  -7  13   0   15.15    0.44
   7  13   0   15.25    0.54
  -9 -13   0    8.80    0.46
  -9 -13   0   10.00    1.06
   9 -13   0    8.95    0.45
   9 -13   0    8.14    0.40
   9 -13   0    7.98    0.42
  -9  13   0    7.51    0.41
  -9  13   0    7.48    0.36
   9  13   0    7.25    0.43
  -9  13   0    6.53    0.43
 -11 -13   0    7.58    0.43
  11 -13   0    7.89    0.42
  11 -13   0    8.01    0.48
  11 -13   0    8.00    0.46
  11  13   0    6.90    0.49
 -11  13   0    7.09    0.45
 -11  13   0    7.39    0.42
  13 -13   0    3.28    0.35
  13 -13   0    3.00    0.43
 -13 -13   0    3.03    0.42
  13 -13   0    3.05    0.37
  13  13   0    4.22    0.42
 -13  13   0    3.00    0.33
 -13  13   0    2.84    0.41
  13  13   0    2.46    0.41
  15 -13   0    5.54    0.43
  15 -13   0    4.87    0.32
  15 -13   0    4.78    0.41
 -15 -13   0    4.86    0.41
  15  13   0    4.50    0.43
  15  13   0    5.46    0.40
 -15  13   0    4.29    0.39
 -15  13   0    5.15    0.37
  17 -13   0    4.04    0.47
  17 -13   0    4.41    0.39
 -17 -13   0    3.93    0.47
  17 -13   0    4.55    0.41
  17  13   0    4.09    0.47
  17  13   0    3.06    0.43
  17  13   0    3.24    0.32
 -17  13   0    3.49    0.45
 -17  13   0    3.59    0.36
 -19 -13   0    1.22    0.32
  19 -13   0    1.09    0.32
  19 -13   0    0.96    0.34
  19 -13   0    1.25    0.35
 -19 -13   0    1.15    0.38
 -19  13   0    0.95    0.34
  19  13   0    0.97    0.37
  19  13   0    1.09    0.30
 -19  13   0    0.98    0.32
  19  13   0    1.08    0.38
   0 -14   0    7.47    0.41
   0  14   0    6.98    0.32
   0  14   0    6.40    0.40
   0  14   0    7.02    0.45
   0  14   0    7.17    0.39
  -2 -14   0   15.77    0.54
  -2 -14   0   15.97    0.50
   2 -14   0   16.38    0.57
  -2  14   0   13.67    0.46
   2  14   0   14.11    0.43
   2  14   0   15.61    0.43
  -2  14   0   13.46    0.49
   2  14   0   13.66    0.50
   2  14   0   13.64    0.49
  -2  14   0   15.07    0.46
   4 -14   0    6.35    0.41
  -4 -14   0    6.30    0.46
  -4 -14   0    6.06    0.35
  -4  14   0    5.99    0.40
  -4  14   0    5.14    0.40
   4  14   0    5.89    0.43
   4  14   0    5.80    0.42
  -6 -14   0   10.07    0.46
   6 -14   0   11.07    0.52
   6 -14   0   10.04    0.48
  -6 -14   0   10.68    0.43
   6  14   0    9.08    0.46
   6  14   0    8.63    0.45
  -6  14   0    9.70    0.41
  -6  14   0    9.30    0.50
   8 -14   0    6.69    0.47
  -8 -14   0    5.68    0.45
   8 -14   0    6.15    0.40
   8  14   0    6.59    0.42
   8  14   0    5.03    0.41
  -8  14   0    4.99    0.40
  -8  14   0    5.11    0.36
  10 -14   0    4.96    0.39
 -10 -14   0    4.33    0.39
  10 -14   0    4.82    0.40
 -10  14   0    4.01    0.44
  10  14   0    4.69    0.37
 -10  14   0    4.13    0.35
  10  14   0    3.73    0.41
  12 -14   0    7.64    0.44
 -12 -14   0    7.65    0.51
  12 -14   0    8.04    0.45
  12  14   0    6.68    0.54
  12  14   0    7.66    0.42
 -12  14   0    6.36    0.44
 -12  14   0    7.19    0.44
  14 -14   0    3.40    0.47
 -14 -14   0    3.08    0.46
  14  14   0    2.77    0.43
  14  14   0    3.20    0.39
 -14  14   0    2.29    0.37
 -14  14   0    2.68    0.40
  16 -14   0    1.90    0.37
 -16 -14   0    1.84    0.40
  16  14   0    1.91    0.39
 -16  14   0    1.56    0.31
 -16  14   0    1.27    0.34
  16  14   0    1.44    0.44
  18 -14   0    0.54    0.30
 -18 -14   0    0.33    0.38
  18 -14   0    0.32    0.38
 -18  14   0    0.29    0.29
 -18  14   0    0.48    0.32
  18  14   0    0.39    0.42
  18  14   0    0.27    0.32
  -1 -15   0    4.24    0.40
   1 -15   0    4.31    0.41
  -1  15   0    3.31    0.37
  -1  15   0    3.96    0.38
   1  15   0    3.53    0.31
   1  15   0    4.04    0.38
   1  15   0    3.66    0.40
  -1  15   0    3.27    0.39
   1  15   0    3.67    0.38
  -3 -15   0    9.33    0.48
   3 -15   0   10.72    0.55
   3  15   0    8.95    0.40
   3  15   0    8.86    0.50
  -3  15   0    9.42    0.46
  -3  15   0    8.31    0.47
   3  15   0    8.42    0.45
   5 -15   0    8.02    0.47
  -5 -15   0    7.88    0.51
  -5 -15   0    8.51    0.45
  -5  15   0    7.15    0.51
   5  15   0    6.88    0.42
   5  15   0    7.73    0.40
   5  15   0    6.78    0.48
  -5  15   0    7.40    0.41
  -7 -15   0    4.88    0.39
  -7 -15   0    4.89    0.42
   7 -15   0    5.54    0.48
   7  15   0    4.15    0.42
   7  15   0    5.14    0.35
  -7  15   0    4.58    0.43
  -7  15   0    4.32    0.47
   9 -15   0    2.30    0.38
   9 -15   0    3.43    0.41
  -9 -15   0    2.61    0.40
   9  15   0    1.97    0.41
  -9  15   0    2.32    0.41
  -9  15   0    2.55    0.40
   9  15   0    2.72    0.34
 -11 -15   0    2.89    0.42
  11 -15   0    2.57    0.40
  11 -15   0    3.14    0.46
  11  15   0    2.79    0.46
 -11  15   0    2.30    0.42
 -11  15   0    2.70    0.36
  11  15   0    2.85    0.36
 -13 -15   0    3.53    0.49
  13 -15   0    3.20    0.48
 -13  15   0    3.09    0.37
  13  15   0    2.92    0.48
 -13  15   0    2.78    0.46
  13  15   0    3.19    0.45
 -15 -15   0    1.23    0.42
  15 -15   0    1.48    0.41
  15  15   0    0.94    0.43
  15  15   0    1.33    0.39
 -15  15   0    1.46    0.33
 -15  15   0    1.25    0.35
   0 -16   0    4.70    0.46
   0  16   0    3.71    0.49
   0  16   0    3.90    0.43
   0  16   0    4.07    0.41
  -2 -16   0    5.81    0.47
   2 -16   0    6.24    0.48
   2  16   0    4.87    0.46
  -2  16   0    5.37    0.52
  -2  16   0    5.01    0.38
   2  16   0    4.98    0.49
   2  16   0    5.64    0.38
   4 -16   0    3.03    0.43
  -4 -16   0    2.33    0.43
   4  16   0    2.50    0.35
   4  16   0    2.22    0.39
  -4  16   0    2.05    0.32
   4  16   0    2.11    0.39
  -4  16   0    1.75    0.37
   6 -16   0    4.64    0.52
  -6 -16   0    4.01    0.43
   6  16   0    3.66    0.43
   6  16   0    4.16    0.35
  -6  16   0    3.55    0.39
  -6  16   0    3.79    0.43
  -8 -16   0    3.03    0.44
   8 -16   0    3.68    0.50
   8  16   0    3.29    0.41
   8  16   0    2.59    0.43
  -8  16   0    3.07    0.44
  -8  16   0    2.59    0.44
 -10 -16   0    2.12    0.45
  10 -16   0    2.40    0.44
  10  16   0    1.93    0.37
  10  16   0    1.64    0.45
 -10  16   0    1.60    0.42
 -10  16   0    1.78    0.38
 -12 -16   0    2.02    0.44
  12 -16   0    2.52    0.42
  12  16   0    2.25    0.39
 -12  16   0    1.82    0.37
  12  16   0    1.66    0.41
 -12  16   0    1.90    0.43
   1 -17   0    2.72    0.47
  -1 -17   0    2.37    0.41
   1  17   0    2.13    0.39
  -1  17   0    2.32    0.37
  -1  17   0    2.43    0.45
   3 -17   0    2.86    0.47
  -3 -17   0    3.22    0.52
   3  17   0    2.67    0.42
  -3  17   0    2.12    0.44
  -3  17   0    2.42    0.38
   3  17   0    2.55    0.44
  -5 -17   0    2.56    0.46
   5 -17   0    2.68    0.45
  -5  17   0    2.29    0.39
   5  17   0    2.51    0.37
   5  17   0    2.01    0.43
  -5  17   0    1.97    0.45
   7 -17   0    2.33    0.46
  -7 -17   0    1.99    0.45
  -7  17   0    1.93    0.35
  -7  17   0    1.66    0.40
   7  17   0    2.09    0.35
   7  17   0    1.93    0.43
  -9  17   0    1.41    0.38
  -9  17   0    1.49    0.43
  30   0  -1    0.08    0.33
  30   0  -1   -0.01    0.36
 -30   0   1   -0.09    0.23
  30   0  -1   -0.02    0.34
  30   0  -1    0.00    0.32
  30   0  -1   -0.03    0.31
  28   0  -1   -0.07    0.28
  28   0  -1   -0.04    0.31
  28   0  -1   -0.11    0.29
  28   0  -1   -0.05    0.30
  28   0  -1    0.08    0.25
  26   0  -1   -0.02    0.29
  26   0  -1   -0.08    0.27
  26   0  -1    0.00    0.31
  26   0  -1   -0.05    0.22
  26   0  -1   -0.03    0.23
  26   0  -1    0.03    0.27
  24   0  -1   -0.08    0.27
  24   0  -1    0.04    0.23
  24   0  -1   -0.03    0.21
  24   0  -1   -0.09    0.23
  24   0  -1    0.07    0.21
  24   0  -1    0.05    0.22
  22   0  -1    0.07    0.23
  22   0  -1    0.06    0.22
  22   0  -1   -0.08    0.20
  22   0  -1   -0.04    0.17
  22   0  -1   -0.05    0.18
  22   0  -1   -0.02    0.18
 -22   0   1    0.31    0.53
 -22   0   1    0.28    0.44
 -20   0   1   -0.11    0.42
  20   0  -1   -0.17    0.16
  20   0  -1   -0.08    0.09
  20   0  -1   -0.06    0.15
  20   0  -1   -0.08    0.16
  20   0  -1    0.05    0.17
  20   0  -1   -0.04    0.19
  20   0  -1    0.02    0.20
  20   0  -1    0.05    0.20
 -20   0   1    0.20    0.39
  18   0  -1    0.04    0.13
 -18   0   1    0.09    0.42
  18   0  -1    0.00    0.14
 -18   0   1   -0.09    0.40
 -18   0   1   -0.01    0.32
  18   0  -1   -0.01    0.16
  18   0  -1   -0.08    0.13
  18   0  -1   -0.05    0.16
  18   0  -1   -0.14    0.14
  18   0  -1   -0.05    0.15
  18   0  -1   -0.02    0.44
  18   0  -1   -0.03    0.08
  16   0  -1   -0.05    0.11
 -16   0   1   -0.06    0.38
  16   0  -1   -0.08    0.12
  16   0  -1    0.32    0.44
  16   0  -1   -0.01    0.07
  16   0  -1    0.08    0.12
 -16   0   1   -0.13    0.28
  16   0  -1    0.08    0.12
 -16   0   1    0.18    0.34
  16   0  -1   -0.04    0.11
  16   0  -1   -0.06    0.11
  16   0  -1   -0.03    0.10
 -14   0   1   -0.11    0.19
 -14   0   1    0.02    0.24
 -14   0   1    0.01    0.24
  14   0  -1   -0.02    0.10
 -14   0   1   -0.14    0.35
  14   0  -1    0.02    0.09
  14   0  -1   -0.14    0.39
 -14   0   1   -0.13    0.24
  14   0  -1   -0.13    0.09
  14   0  -1   -0.12    0.10
  14   0  -1   -0.07    0.10
  14   0  -1    0.29    0.34
  14   0  -1   -0.04    0.08
  14   0  -1   -0.05    0.08
  14   0  -1   -0.02    0.20
 -14   0   1    0.03    0.32
 -14   0   1   -0.11    0.37
  14   0  -1    0.03    0.06
 -12   0   1    0.14    0.21
 -12   0   1    0.00    0.22
  12   0  -1   -0.09    0.26
 -12   0   1   -0.09    0.19
  12   0  -1    0.02    0.05
 -12   0   1    0.02    0.26
 -12   0   1    0.10    0.19
 -12   0   1   -0.17    0.26
 -12   0   1    0.00    0.25
  12   0  -1    0.18    0.31
 -12   0   1   -0.10    0.26
  12   0  -1    0.02    0.18
  10   0  -1    0.10    0.21
 -10   0   1    0.05    0.16
 -10   0   1    0.02    0.11
 -10   0   1    0.01    0.21
  10   0  -1    0.01    0.24
 -10   0   1    0.04    0.20
 -10   0   1    0.06    0.22
 -10   0   1   -0.05    0.15
 -10   0   1   -0.01    0.21
 -10   0   1   -0.10    0.20
  10   0  -1    0.00    0.15
 -10   0   1   -0.04    0.16
 -10   0   1   -0.06    0.15
  10   0  -1   -0.02    0.24
  -8   0   1   -0.01    0.13
   8   0  -1    0.09    0.19
   8   0  -1   -0.04    0.16
  -8   0   1    0.00    0.12
   8   0  -1    0.02    0.14
   8   0  -1   -0.01    0.16
  -8   0   1    0.00    0.16
  -8   0   1    0.01    0.15
  -8   0   1   -0.02    0.13
  -8   0   1    0.00    0.16
  -8   0   1    0.04    0.15
   8   0  -1   -0.04    0.12
  -8   0   1   -0.03    0.12
  -8   0   1   -0.07    0.15
  -8   0   1   -0.02    0.08
  -6   0   1    0.03    0.09
  -6   0   1   -0.01    0.09
   6   0  -1    0.01    0.09
  -6   0   1   -0.03    0.11
  -6   0   1   -0.01    0.12
  -6   0   1    0.00    0.10
   6   0  -1   -0.01    0.08
  -6   0   1    0.00    0.07
   6   0  -1    0.01    0.12
  -6   0   1    0.03    0.12
   6   0  -1    0.03    0.13
  -6   0   1    0.05    0.13
  -6   0   1    0.06    0.06
  -6   0   1    0.14    0.13
  -6   0   1    0.00    0.07
  -4   0   1    0.08    0.07
  -4   0   1    0.01    0.07
   4   0  -1    0.07    0.10
   4   0  -1    0.02    0.07
   4   0  -1    0.05    0.10
  -4   0   1    0.02    0.03
  -4   0   1    0.01    0.07
   4   0  -1    0.00    0.06
  -4   0   1    0.00    0.05
  -4   0   1    0.02    0.05
  -4   0   1    0.45    0.12
   4   0  -1   -0.02    0.07
  -4   0   1    0.03    0.09
   4   0  -1    0.02    0.08
  -4   0   1   -0.01    0.06
  -4   0   1   -0.01    0.09
  -2   0   1    0.03    0.03
  -2   0   1    0.07    0.04
  -2   0   1    0.03    0.05
   2   0  -1    0.14    0.06
   2   0  -1    0.01    0.03
   2   0  -1    0.01    0.03
   2   0  -1    0.11    0.05
   2   0  -1    0.01    0.04
  -2   0   1    0.01    0.04
   2   0  -1    0.01    0.05
  -2   0   1   -0.03    0.04
  -2   0   1    0.02    0.04
  -2   0   1    0.01    0.04
   2   0  -1    0.02    0.04
  -2   0   1    0.04    0.04
  -2   0   1    0.07    0.05
   0   0   1    0.01    0.03
   0   0  -1    0.01    0.02
   0   0  -1    0.00    0.01
   0   0   1    0.00    0.02
   0   0   1    0.04    0.03
   0   0  -1    0.00    0.03
   0   0   1    0.06    0.02
   0   0   1    0.16    0.04
   0   0   1    0.01    0.03
   0   0  -1    0.01    0.03
   0   0  -1    0.01    0.02
   0   0  -1    0.00    0.02
   0   0   1    0.01    0.02
   0   0   1    0.03    0.02
   0   0   1    0.00    0.01
   0   0  -1    0.01    0.03
   0   0  -1    0.02    0.02
  -2   0  -1    0.04    0.04
   2   0   1    0.02    0.04
   2   0   1    0.00    0.03
  -2   0  -1    0.01    0.03
   2   0   1    0.06    0.03
   2   0   1    0.01    0.05
   2   0   1    0.10    0.05
   2   0   1    0.00    0.05
  -2   0  -1    0.00    0.03
  -2   0  -1    0.02    0.02
  -2   0  -1    0.06    0.06
  -2   0  -1   -0.01    0.04
  -2   0  -1    0.04    0.06
   4   0   1    0.02    0.07
   4   0   1    0.08    0.09
  -4   0  -1    0.03    0.06
  -4   0  -1   -0.01    0.05
  -4   0  -1    0.00    0.04
   4   0   1    0.00    0.06
  -4   0  -1    0.04    0.09
  -4   0  -1    0.02    0.08
  -4   0  -1    0.04    0.09
  -4   0  -1    0.00    0.07
  -4   0  -1    0.02    0.07
   4   0   1    0.00    0.09
   4   0   1    0.03    0.07
   6   0   1    0.01    0.08
   6   0   1   -0.02    0.11
  -6   0  -1    0.02    0.13
   6   0   1    0.02    0.10
  -6   0  -1    0.03    0.14
  -6   0  -1    0.02    0.12
  -6   0  -1   -0.02    0.09
   6   0   1    0.05    0.13
  -6   0  -1    0.03    0.07
   6   0   1   -0.06    0.13
  -6   0  -1   -0.01    0.10
  -6   0  -1   -0.01    0.09
  -6   0  -1    0.00    0.06
  -6   0  -1    0.07    0.11
   8   0   1   -0.13    0.12
  -8   0  -1    0.00    0.08
   8   0   1    0.09    0.21
  -8   0  -1   -0.02    0.14
  -8   0  -1   -0.05    0.16
  -8   0  -1    0.01    0.17
   8   0   1   -0.02    0.12
  -8   0  -1   -0.05    0.13
  -8   0  -1   -0.04    0.10
   8   0   1    0.02    0.18
   8   0   1    0.10    0.12
  -8   0  -1    0.02    0.14
  -8   0  -1    0.01    0.13
  -8   0  -1   -0.06    0.17
   8   0   1   -0.05    0.16
  10   0   1    0.32    0.17
  10   0   1    0.07    0.18
 -10   0  -1    0.04    0.18
 -10   0  -1    0.06    0.19
 -10   0  -1    0.12    0.23
 -10   0  -1    0.01    0.17
 -10   0  -1    0.13    0.24
 -10   0  -1   -0.02    0.11
 -10   0  -1    0.08    0.16
  10   0   1    0.03    0.13
  10   0   1   -0.06    0.21
  10   0   1    0.23    0.25
 -10   0  -1    0.00    0.19
  10   0   1    0.01    0.23
 -10   0  -1    0.13    0.14
 -12   0  -1    0.01    0.20
 -12   0  -1   -0.03    0.29
 -12   0  -1   -0.12    0.23
 -12   0  -1    0.01    0.23
 -12   0  -1   -0.05    0.21
  12   0   1   -0.19    0.30
  12   0   1    0.02    0.05
  12   0   1    0.16    0.16
  12   0   1   -0.13    0.22
  12   0   1   -0.01    0.28
 -12   0  -1   -0.04    0.13
  12   0   1   -0.12    0.16
  12   0   1    0.00    0.25
 -12   0  -1    0.18    0.20
 -12   0  -1   -0.03    0.23
  12   0   1    0.02    0.09
 -14   0  -1    0.31    0.36
  14   0   1    0.01    0.10
 -14   0  -1   -0.16    0.23
 -14   0  -1    0.08    0.20
 -14   0  -1    0.22    0.29
  14   0   1   -0.02    0.08
 -14   0  -1    0.02    0.17
  14   0   1    0.01    0.10
 -14   0  -1    0.05    0.28
  14   0   1    0.29    0.12
  14   0   1   -0.02    0.06
  14   0   1   -0.03    0.35
  14   0   1    0.03    0.11
  14   0   1   -0.03    0.11
  14   0   1   -0.06    0.33
 -14   0  -1   -0.05    0.30
 -14   0  -1   -0.20    0.24
 -14   0  -1   -0.10    0.27
  14   0   1   -0.04    0.30
  16   0   1   -0.01    0.07
  16   0   1    0.03    0.09
  16   0   1   -0.02    0.12
  16   0   1   -0.06    0.10
 -16   0  -1   -0.17    0.27
 -16   0  -1    0.10    0.35
  16   0   1    0.01    0.13
 -16   0  -1    0.01    0.27
  16   0   1   -0.04    0.12
  16   0   1   -0.02    0.10
  16   0   1    0.12    0.36
  16   0   1   -0.08    0.11
 -18   0  -1   -0.04    0.32
  18   0   1    0.01    0.12
  18   0   1   -0.06    0.14
  18   0   1   -0.10    0.14
  18   0   1    0.01    0.09
  18   0   1   -0.02    0.14
  18   0   1    0.04    0.15
 -18   0  -1    0.03    0.29
  18   0   1   -0.08    0.13
 -20   0  -1    0.12    0.46
  20   0   1   -0.03    0.18
  20   0   1    0.01    0.10
  20   0   1   -0.16    0.18
  20   0   1   -0.20    0.18
  20   0   1   -0.10    0.15
  20   0   1   -0.21    0.19
 -20   0  -1   -0.14    0.38
  20   0   1   -0.17    0.14
  22   0   1    0.00    0.22
  22   0   1   -0.09    0.20
  22   0   1   -0.04    0.10
  22   0   1   -0.07    0.20
  22   0   1    0.09    0.21
  22   0   1   -0.08    0.18
 -22   0  -1    0.10    0.51
  22   0   1    0.09    0.19
  24   0   1   -0.19    0.21
  24   0   1    0.10    0.24
  24   0   1   -0.09    0.24
  24   0   1   -0.13    0.21
  24   0   1   -0.05    0.24
  24   0   1   -0.04    0.20
  26   0   1   -0.10    0.25
  26   0   1   -0.01    0.29
  26   0   1   -0.03    0.30
  26   0   1   -0.09    0.23
  26   0   1    0.06    0.31
  26   0   1   -0.05    0.27
  28   0   1   -0.12    0.35
  28   0   1   -0.32    0.33
  28   0   1    0.02    0.27
  28   0   1    0.04    0.36
  28   0   1   -0.26    0.28
  29  -1  -1   -0.12    0.28
  29  -1  -1    0.02    0.36
  29  -1  -1    0.03    0.31
  29  -1  -1   -0.11    0.32
  29  -1  -1   -0.14    0.27
 -29  -1   1   -0.01    0.22
  29   1  -1    0.02    0.35
  29   1  -1    0.08    0.34
  29   1  -1   -0.05    0.29
  29   1  -1    0.03    0.38
  29   1  -1    0.00    0.31
  27  -1  -1    0.23    0.30
  27  -1  -1    0.23    0.30
  27  -1  -1    0.36    0.25
  27  -1  -1    0.24    0.25
  27  -1  -1    0.29    0.33
 -27  -1   1    0.17    0.20
  27  -1  -1    0.34    0.27
  27   1  -1    0.20    0.31
  27   1  -1    0.18    0.33
  27   1  -1    0.20    0.35
  27   1  -1    0.12    0.29
  27   1  -1    0.30    0.31
  25  -1  -1   -0.05    0.24
  25  -1  -1    0.00    0.26
  25  -1  -1   -0.17    0.28
  25  -1  -1   -0.07    0.23
  25  -1  -1   -0.07    0.19
  25  -1  -1    0.04    0.22
  25   1  -1    0.05    0.25
  25   1  -1   -0.03    0.23
  25   1  -1   -0.02    0.24
  25   1  -1    0.06    0.25
  25   1  -1   -0.07    0.26
 -23  -1   1    0.01    0.43
  23  -1  -1    0.00    0.25
  23  -1  -1   -0.01    0.18
  23  -1  -1    0.07    0.22
  23  -1  -1    0.03    0.21
  23  -1  -1    0.04    0.24
  23  -1  -1    0.00    0.20
  23   1  -1    0.05    0.12
  23   1  -1    0.04    0.24
  23   1  -1   -0.19    0.23
  23   1  -1    0.00    0.23
  23   1  -1    0.04    0.22
  23   1  -1   -0.09    0.20
  23   1  -1    0.08    0.23
  21  -1  -1    1.24    0.20
  21  -1  -1    1.19    0.22
  21  -1  -1    1.19    0.22
 -21  -1   1    1.09    0.53
  21  -1  -1    1.41    0.21
  21  -1  -1    1.31    0.23
 -21  -1   1    1.29    0.52
  21  -1  -1    1.18    0.18
  21   1  -1    1.03    0.24
 -21   1   1    1.12    0.50
  21   1  -1    1.21    0.24
  21   1  -1    1.12    0.21
  21   1  -1    1.07    0.16
  21   1  -1    1.16    0.21
  21   1  -1    1.04    0.19
  21   1  -1    0.89    0.13
 -19  -1   1    5.55    0.66
  19  -1  -1    5.44    0.30
  19  -1  -1    5.48    0.25
  19  -1  -1    5.68    0.25
  19  -1  -1    5.72    0.25
  19  -1  -1    5.37    0.29
  19  -1  -1    5.82    0.29
 -19  -1   1    5.95    0.63
  19  -1  -1    5.28    0.24
 -19   1   1    5.55    0.60
  19   1  -1    5.44    0.25
  19   1  -1    5.40    0.27
  19   1  -1    5.55    0.25
  19   1  -1    5.22    0.27
  19   1  -1    5.42    0.27
  19   1  -1    5.29    0.28
 -19   1   1    5.06    0.65
  19   1  -1    5.27    0.19
  19   1  -1    5.36    0.29
  17  -1  -1    0.61    0.14
  17  -1  -1    0.53    0.13
  17  -1  -1    0.62    0.09
 -17  -1   1    0.85    0.38
  17  -1  -1    0.39    0.13
  17  -1  -1    0.52    0.14
  17  -1  -1    0.46    0.13
  17  -1  -1    0.53    0.48
 -17  -1   1    0.58    0.50
 -17  -1   1    0.69    0.36
  17  -1  -1    0.47    0.15
  17  -1  -1    0.51    0.14
 -17  -1   1    0.55    0.12
  17  -1  -1    0.69    0.14
 -17   1   1    0.80    0.46
  17   1  -1    0.65    0.51
  17   1  -1    0.47    0.10
  17   1  -1    0.60    0.14
  17   1  -1    0.48    0.16
  17   1  -1    0.52    0.15
  17   1  -1    0.49    0.15
 -17   1   1    0.31    0.28
  17   1  -1    0.55    0.15
  17   1  -1    0.70    0.14
 -17   1   1    0.23    0.35
  17   1  -1    0.55    0.13
  17   1  -1    0.43    0.14
  15  -1  -1    0.03    0.06
 -15  -1   1   -0.17    0.36
  15  -1  -1    0.08    0.11
 -15  -1   1    0.10    0.28
  15  -1  -1    0.00    0.38
  15  -1  -1    0.04    0.12
  15  -1  -1    0.16    0.45
  15  -1  -1    0.26    0.10
  15  -1  -1    0.14    0.11
  15  -1  -1    0.04    0.11
  15  -1  -1    0.04    0.10
  15  -1  -1    0.29    0.11
 -15  -1   1    0.14    0.41
 -15  -1   1    0.12    0.29
  15   1  -1    0.08    0.42
  15   1  -1   -0.01    0.10
  15   1  -1   -0.04    0.10
  15   1  -1   -0.06    0.12
 -15   1   1    0.06    0.35
 -15   1   1    0.15    0.38
  15   1  -1    0.04    0.11
 -15   1   1    0.12    0.31
 -15   1   1    0.12    0.31
  15   1  -1    0.09    0.11
  15   1  -1    0.04    0.11
 -15   1   1    0.22    0.21
 -15   1   1    0.01    0.36
  15   1  -1   -0.22    0.35
 -15   1   1    0.02    0.24
  15   1  -1    0.02    0.07
  15   1  -1    0.04    0.10
 -13  -1   1    2.48    0.35
 -13  -1   1    2.36    0.38
 -13  -1   1    2.04    0.33
  13  -1  -1    2.16    0.49
 -13  -1   1    2.49    0.54
 -13  -1   1    2.23    0.35
  13  -1  -1    1.77    0.27
 -13  -1   1    2.03    0.52
  13  -1  -1    2.88    0.57
  13  -1  -1    2.11    0.09
  13  -1  -1    2.10    0.15
  13   1  -1    2.04    0.14
 -13   1   1    2.51    0.49
 -13   1   1    2.14    0.42
 -13   1   1    2.07    0.48
 -13   1   1    2.63    0.51
  13   1  -1    2.13    0.56
 -13   1   1    1.98    0.42
 -13   1   1    2.03    0.25
 -13   1   1    2.77    0.35
  13   1  -1    1.97    0.11
  13   1  -1    2.12    0.48
 -13   1   1    2.58    0.50
 -13   1   1    2.26    0.38
  13   1  -1    2.27    0.15
  13   1  -1    1.95    0.37
  11  -1  -1    7.95    0.37
  11  -1  -1   10.40    0.70
  11  -1  -1    9.17    0.64
 -11  -1   1    9.17    0.72
 -11  -1   1    8.93    0.72
 -11  -1   1    8.97    0.69
  11  -1  -1    8.30    0.68
 -11  -1   1    8.69    0.48
 -11  -1   1    8.11    0.45
 -11  -1   1    9.29    0.58
 -11  -1   1    9.17    0.46
 -11  -1   1    9.41    0.69
 -11  -1   1    9.04    0.50
 -11   1   1    8.66    0.60
 -11   1   1    8.21    0.61
  11   1  -1    8.59    0.70
 -11   1   1    9.53    0.67
 -11   1   1    9.06    0.69
 -11   1   1    9.08    0.50
 -11   1   1    8.66    0.63
 -11   1   1    8.49    0.62
 -11   1   1    9.25    0.61
  11   1  -1    8.92    0.68
 -11   1   1    8.68    0.68
  11   1  -1    9.03    0.75
  11   1  -1    9.04    0.55
 -11   1   1    8.76    0.41
 -11   1   1    8.52    0.33
   9  -1  -1    0.43    0.25
  -9  -1   1    0.12    0.13
  -9  -1   1    0.24    0.22
  -9  -1   1    0.20    0.13
  -9  -1   1    0.18    0.18
  -9  -1   1   -0.04    0.17
  -9  -1   1    0.06    0.20
  -9  -1   1    0.03    0.22
   9  -1  -1    0.13    0.23
  -9  -1   1    0.05    0.19
  -9  -1   1    0.25    0.23
   9  -1  -1   -0.03    0.19
   9  -1  -1    0.09    0.11
   9  -1  -1    0.13    0.19
  -9  -1   1    0.16    0.15
   9   1  -1    0.06    0.21
  -9   1   1    0.13    0.19
  -9   1   1    0.06    0.20
  -9   1   1    0.02    0.09
  -9   1   1    0.17    0.18
  -9   1   1    0.24    0.20
  -9   1   1    0.04    0.13
  -9   1   1    0.00    0.18
  -9   1   1    0.22    0.21
   9   1  -1    0.02    0.20
   9   1  -1    0.75    0.29
  -9   1   1    0.04    0.17
   9   1  -1    0.10    0.17
  -9   1   1    0.05    0.19
  -9   1   1    0.03    0.15
   7  -1  -1    8.50    0.49
  -7  -1   1    8.41    0.53
  -7  -1   1    8.46    0.52
  -7  -1   1    8.31    0.33
   7  -1  -1    7.74    0.47
   7  -1  -1    7.96    0.28
   7  -1  -1    8.06    0.47
  -7  -1   1    8.58    0.52
  -7  -1   1    8.74    0.52
  -7  -1   1    8.61    0.37
   7  -1  -1    7.49    0.47
  -7  -1   1    7.60    0.32
  -7  -1   1    7.90    0.33
  -7  -1   1    7.80    0.40
  -7  -1   1    7.47    0.50
  -7  -1   1    8.60    0.41
  -7   1   1    7.89    0.47
   7   1  -1    8.47    0.42
  -7   1   1    7.54    0.25
  -7   1   1    8.02    0.43
  -7   1   1    8.20    0.49
  -7   1   1    7.86    0.36
  -7   1   1    8.37    0.31
  -7   1   1    8.37    0.47
  -7   1   1    8.21    0.46
  -7   1   1    8.11    0.46
  -7   1   1    7.59    0.44
   7   1  -1    8.81    0.35
  -7   1   1    8.07    0.48
   7   1  -1    7.67    0.50
   7   1  -1    8.55    0.53
   7   1  -1    7.70    0.51
  -7   1   1    8.41    0.24
   5  -1  -1    0.01    0.11
  -5  -1   1    0.01    0.08
   5  -1  -1    0.02    0.11
  -5  -1   1    0.07    0.11
   5  -1  -1    0.08    0.11
  -5  -1   1    0.04    0.06
   5  -1  -1    0.04    0.10
   5  -1  -1    0.08    0.13
  -5  -1   1    0.33    0.15
  -5  -1   1   -0.01    0.08
  -5  -1   1    0.11    0.12
  -5  -1   1    0.04    0.13
   5  -1  -1    0.21    0.12
  -5  -1   1    0.02    0.07
  -5  -1   1    0.06    0.08
   5  -1  -1    0.04    0.06
  -5   1   1    0.04    0.08
  -5   1   1    0.08    0.10
  -5   1   1    0.00    0.10
  -5   1   1    0.22    0.14
   5   1  -1    0.08    0.10
  -5   1   1    0.03    0.04
  -5   1   1    0.02    0.06
   5   1  -1    0.04    0.12
   5   1  -1    0.05    0.11
  -5   1   1    0.08    0.10
   5   1  -1    0.10    0.07
  -5   1   1    0.09    0.12
  -5   1   1    0.07    0.09
  -5   1   1    0.04    0.11
   5   1  -1    0.14    0.13
  -5   1   1    0.03    0.10
  -5   1   1    0.06    0.05
  -3  -1   1    0.74    0.13
  -3  -1   1    0.95    0.09
   3  -1  -1    0.98    0.13
   3  -1  -1    0.98    0.10
  -3  -1   1    0.91    0.14
  -3  -1   1    1.40    0.17
  -3  -1   1    0.91    0.11
   3  -1  -1    0.85    0.13
   3  -1  -1    0.99    0.09
  -3  -1   1    0.89    0.12
  -3  -1   1    1.04    0.10
  -3  -1   1    1.01    0.10
   3  -1  -1    0.86    0.11
  -3  -1   1    0.89    0.16
   3  -1  -1    0.96    0.15
   3  -1  -1    1.02    0.11
   3   1  -1    0.93    0.15
  -3   1   1    1.00    0.11
  -3   1   1    1.02    0.11
  -3   1   1    1.13    0.15
  -3   1   1    1.09    0.15
  -3   1   1    0.96    0.09
   3   1  -1    0.90    0.10
  -3   1   1    0.97    0.13
  -3   1   1    1.01    0.15
  -3   1   1    1.05    0.09
   3   1  -1    0.95    0.11
   3   1  -1    0.98    0.15
  -3   1   1    0.97    0.04
  -3   1   1    0.85    0.11
   3   1  -1    1.01    0.09
  -3   1   1    1.05    0.13
   3   1  -1    0.83    0.15
  -1  -1   1   21.44    0.26
   1  -1  -1   22.81    0.38
   1  -1  -1   22.41    0.45
  -1  -1   1   23.74    0.46
  -1  -1   1   23.06    0.36
   1  -1  -1   21.92    0.28
  -1  -1   1   22.54    0.30
  -1  -1   1   21.37    0.36
   1  -1  -1   22.71    0.30
  -1  -1   1   21.84    0.41
   1  -1  -1   21.92    0.37
   1  -1  -1   22.01    0.42
   1   1  -1   21.22    0.29
   1   1  -1   20.84    0.37
   1   1  -1   23.46    0.38
  -1   1   1   22.89    0.39
  -1   1   1   22.18    0.44
   1   1  -1   23.42    0.46
   1   1  -1   22.41    0.44
  -1   1   1   23.99    0.47
  -1   1   1   21.86    0.38
  -1  -1  -1    7.90    0.20
  -1  -1  -1    7.43    0.23
  -1  -1  -1    7.59    0.22
  -1  -1  -1    7.63    0.23
  -1  -1  -1    7.30    0.14
   1  -1   1    8.00    0.19
   1  -1   1    7.59    0.26
  -1  -1  -1    7.45    0.25
   1  -1   1    7.68    0.19
   1  -1   1    7.54    0.16
  -1  -1  -1    7.46    0.14
  -1  -1  -1    7.48    0.25
  -1  -1  -1    7.57    0.26
   1  -1   1    7.47    0.21
   1  -1   1    7.99    0.27
   1   1   1    7.37    0.25
  -1   1  -1    7.90    0.28
  -1   1  -1    7.20    0.19
  -1   1  -1    7.65    0.18
  -1   1  -1    8.13    0.17
   1   1   1    7.27    0.26
   1   1   1    8.07    0.23
   1   1   1    7.24    0.22
   1   1   1    7.51    0.26
   1   1   1    7.35    0.14
  -1   1  -1    7.73    0.22
   1   1   1    7.52    0.14
   1   1   1    7.31    0.22
  -3  -1  -1    0.17    0.06
  -3  -1  -1    0.29    0.10
   3  -1   1    0.19    0.05
   3  -1   1    0.13    0.08
   3  -1   1    0.19    0.07
   3  -1   1    0.17    0.07
   3  -1   1    0.19    0.09
  -3  -1  -1    0.17    0.05
  -3  -1  -1    0.43    0.12
  -3  -1  -1    0.19    0.09
  -3  -1  -1    0.22    0.11
  -3   1  -1    0.18    0.04
   3   1   1    0.20    0.10
   3   1   1    0.19    0.10
  -3   1  -1    0.24    0.07
  -3   1  -1    0.14    0.07
  -3   1  -1    0.20    0.09
  -3   1  -1    0.20    0.07
   3   1   1    0.22    0.10
   3   1   1    0.32    0.11
   3   1   1    0.13    0.05
  -3   1  -1    0.22    0.10
  -3   1  -1    0.22    0.07
  -3   1  -1    0.15    0.07
  -3   1  -1    0.22    0.05
  -3   1  -1    0.14    0.05
   3   1   1    0.24    0.06
  -5  -1  -1    2.14    0.26
  -5  -1  -1    2.44    0.17
  -5  -1  -1    2.17    0.24
  -5  -1  -1    2.31    0.18
  -5  -1  -1    1.94    0.25
  -5  -1  -1    2.01    0.17
   5  -1   1    2.14    0.26
   5  -1   1    2.36    0.21
  -5  -1  -1    2.41    0.28
   5  -1   1    2.08    0.13
   5  -1   1    2.14    0.23
  -5   1  -1    2.43    0.21
  -5   1  -1    2.10    0.18
  -5   1  -1    2.14    0.26
  -5   1  -1    2.45    0.24
   5   1   1    2.09    0.21
   5   1   1    2.11    0.16
  -5   1  -1    2.13    0.20
   5   1   1    2.09    0.26
  -5   1  -1    2.08    0.12
  -5   1  -1    2.29    0.22
   5   1   1    2.11    0.26
   5   1   1    2.75    0.27
  -5   1  -1    1.89    0.13
   5   1   1    2.03    0.26
  -5   1  -1    1.86    0.23
  -7  -1  -1    2.35    0.22
   7  -1   1    2.23    0.17
  -7  -1  -1    2.25    0.30
   7  -1   1    2.06    0.25
  -7  -1  -1    2.44    0.34
  -7  -1  -1    2.15    0.33
  -7  -1  -1    2.14    0.22
   7  -1   1    1.99    0.29
   7  -1   1    2.29    0.29
  -7  -1  -1    2.01    0.20
   7  -1   1    2.40    0.16
   7  -1   1    2.10    0.35
  -7  -1  -1    2.20    0.31
  -7  -1  -1    2.06    0.22
   7   1   1    2.25    0.27
  -7   1  -1    2.22    0.25
   7   1   1    2.33    0.36
  -7   1  -1    2.43    0.32
  -7   1  -1    2.37    0.18
  -7   1  -1    1.83    0.24
   7   1   1    2.20    0.25
  -7   1  -1    2.43    0.23
  -7   1  -1    2.42    0.31
  -7   1  -1    2.47    0.31
  -7   1  -1    2.17    0.16
  -7   1  -1    2.24    0.28
   7   1   1    2.21    0.30
   7   1   1    2.16    0.21
  -7   1  -1    2.51    0.34
   7   1   1    2.00    0.32
  -9  -1  -1    1.43    0.23
   9  -1   1    1.41    0.34
  -9  -1  -1    1.65    0.32
  -9  -1  -1    1.60    0.23
   9  -1   1    1.84    0.30
   9  -1   1    1.16    0.31
   9  -1   1    1.53    0.17
   9  -1   1    1.40    0.30
  -9  -1  -1    1.20    0.32
  -9  -1  -1    1.11    0.31
  -9  -1  -1    1.74    0.35
  -9  -1  -1    1.48    0.24
  -9  -1  -1    1.47    0.23
   9  -1   1    1.50    0.18
   9   1   1    1.17    0.23
  -9   1  -1    1.22    0.28
  -9   1  -1    1.30    0.30
   9   1   1    1.49    0.30
  -9   1  -1    1.24    0.29
  -9   1  -1    1.64    0.30
  -9   1  -1    1.56    0.32
  -9   1  -1    1.47    0.25
  -9   1  -1    1.38    0.21
   9   1   1    1.32    0.33
  -9   1  -1    1.50    0.17
   9   1   1    1.59    0.27
  -9   1  -1    1.83    0.29
   9   1   1    1.45    0.24
  -9   1  -1    1.46    0.33
   9   1   1    1.50    0.35
  11  -1   1    0.03    0.12
 -11  -1  -1   -0.04    0.17
  11  -1   1    0.13    0.29
 -11  -1  -1    0.11    0.23
  11  -1   1   -0.04    0.20
  11  -1   1    0.05    0.23
 -11  -1  -1    0.25    0.21
  11  -1   1    0.07    0.12
 -11  -1  -1    0.00    0.17
 -11  -1  -1    0.03    0.25
  11  -1   1   -0.05    0.25
 -11  -1  -1    0.08    0.16
  11   1   1   -0.04    0.26
 -11   1  -1    0.06    0.21
 -11   1  -1    0.11    0.15
 -11   1  -1    0.02    0.22
  11   1   1    0.06    0.20
  11   1   1    0.03    0.17
 -11   1  -1    0.00    0.19
  11   1   1   -0.14    0.26
 -11   1  -1    0.04    0.22
 -11   1  -1    0.04    0.24
  11   1   1   -0.05    0.17
 -11   1  -1    0.00    0.13
  11   1   1    0.07    0.25
 -11   1  -1    0.13    0.25
 -11   1  -1    0.05    0.22
 -11   1  -1   -0.20    0.21
 -11   1  -1   -0.03    0.21
  13  -1   1    0.80    0.13
 -13  -1  -1    0.85    0.26
  13  -1   1    0.92    0.14
 -13  -1  -1    0.99    0.28
  13  -1   1    1.27    0.38
  13  -1   1    0.48    0.37
 -13  -1  -1    0.84    0.34
 -13  -1  -1    0.65    0.38
  13  -1   1    0.90    0.08
  13  -1   1    0.97    0.13
  13  -1   1    0.86    0.36
 -13  -1  -1    0.86    0.28
 -13  -1  -1    0.69    0.25
  13  -1   1    0.86    0.41
  13   1   1    0.87    0.09
 -13   1  -1    1.25    0.36
  13   1   1    0.80    0.13
  13   1   1    1.01    0.13
  13   1   1    0.87    0.12
 -13   1  -1    0.99    0.36
 -13   1  -1    0.90    0.20
 -13   1  -1    0.93    0.28
 -13   1  -1    0.93    0.33
  13   1   1    0.85    0.12
  13   1   1    1.09    0.30
 -13   1  -1    1.11    0.34
  13   1   1    0.83    0.28
  13   1   1    0.82    0.13
 -13   1  -1    0.71    0.38
  13   1   1    0.96    0.12
 -13   1  -1    0.95    0.25
  13   1   1    1.11    0.39
 -13   1  -1    0.58    0.32
  13   1   1    1.07    0.43
  15  -1   1    0.64    0.39
 -15  -1  -1    0.93    0.36
  15  -1   1    0.49    0.12
  15  -1   1    0.45    0.11
  15  -1   1    0.54    0.08
  15  -1   1    0.64    0.13
  15  -1   1    0.49    0.12
  15  -1   1    0.58    0.11
 -15  -1  -1    0.62    0.29
  15  -1   1    0.52    0.12
 -15  -1  -1    0.48    0.40
  15  -1   1    0.58    0.47
  15   1   1    0.73    0.43
  15   1   1    0.57    0.11
 -15   1  -1    0.61    0.33
 -15   1  -1    0.49    0.41
 -15   1  -1    0.63    0.37
  15   1   1    0.41    0.43
  15   1   1    0.54    0.12
  15   1   1    0.58    0.13
  15   1   1    0.48    0.09
  15   1   1    0.58    0.15
 -15   1  -1    0.53    0.21
  15   1   1    0.60    0.13
 -15   1  -1    0.56    0.37
  15   1   1    0.49    0.12
 -15   1  -1    0.32    0.25
  15   1   1    0.49    0.13
  17  -1   1    0.24    0.13
  17  -1   1    0.15    0.14
  17  -1   1    0.17    0.12
  17  -1   1    0.25    0.15
  17  -1   1    0.20    0.13
 -17  -1  -1    0.40    0.35
  17  -1   1    0.21    0.08
 -17  -1  -1    0.15    0.36
  17  -1   1    0.28    0.14
  17   1   1    0.16    0.13
 -17   1  -1    0.21    0.29
  17   1   1    0.20    0.12
  17   1   1    0.21    0.09
 -17   1  -1    0.29    0.33
  17   1   1    0.22    0.11
  17   1   1    0.22    0.14
  17   1   1    0.19    0.14
  17   1   1    0.12    0.14
 -17   1  -1    0.33    0.25
  17   1   1    0.28    0.14
 -19  -1  -1    0.10    0.38
  19  -1   1    0.22    0.16
  19  -1   1    0.16    0.13
  19  -1   1    0.11    0.17
  19  -1   1    0.07    0.14
 -19  -1  -1    0.52    0.39
  19  -1   1    0.12    0.17
  19  -1   1    0.15    0.08
  19  -1   1    0.20    0.16
  19   1   1    0.26    0.16
  19   1   1    0.34    0.18
  19   1   1    0.05    0.15
  19   1   1    0.23    0.17
  19   1   1    0.20    0.14
  19   1   1    0.18    0.11
  19   1   1    0.19    0.15
  19   1   1    0.25    0.19
 -19   1  -1    0.21    0.39
 -21  -1  -1    1.24    0.48
  21  -1   1    1.12    0.25
  21  -1   1    1.21    0.22
  21  -1   1    1.03    0.12
  21  -1   1    0.96    0.18
  21  -1   1    0.96    0.23
  21  -1   1    1.26    0.25
 -21  -1  -1    1.26    0.50
  21  -1   1    1.16    0.19
  21   1   1    0.98    0.23
 -21   1  -1    1.11    0.50
  21   1   1    1.01    0.23
  21   1   1    1.22    0.19
  21   1   1    0.95    0.22
  21   1   1    0.89    0.19
  21   1   1    0.96    0.25
  21   1   1    1.11    0.17
  23  -1   1    0.29    0.22
  23  -1   1    0.22    0.23
  23  -1   1    0.26    0.21
  23  -1   1    0.18    0.21
  23  -1   1    0.17    0.26
  23  -1   1    0.32    0.25
  23   1   1    0.17    0.26
  23   1   1    0.21    0.21
  23   1   1    0.45    0.25
  23   1   1    0.21    0.13
  23   1   1    0.06    0.23
  23   1   1    0.33    0.25
  23   1   1    0.12    0.24
  25  -1   1   -0.07    0.26
  25  -1   1   -0.01    0.20
  25  -1   1   -0.11    0.19
  25  -1   1   -0.12    0.28
  25  -1   1   -0.06    0.25
  25  -1   1    0.00    0.30
  25   1   1   -0.11    0.26
  25   1   1   -0.10    0.21
  25   1   1   -0.15    0.30
  25   1   1   -0.04    0.27
  25   1   1    0.01    0.13
  25   1   1   -0.09    0.27
  27  -1   1    0.09    0.25
  27  -1   1    0.10    0.24
 -27  -1  -1    0.08    0.20
  27  -1   1    0.10    0.31
  27  -1   1   -0.16    0.31
  27  -1   1    0.15    0.34
  27  -1   1    0.17    0.25
  27   1   1   -0.17    0.32
  27   1   1    0.13    0.27
  27   1   1   -0.05    0.30
  27   1   1   -0.17    0.27
  27   1   1   -0.02    0.34
  29  -1   1    0.14    0.29
  29  -1   1    0.00    0.25
  29  -1   1    0.17    0.33
  29  -1   1    0.19    0.28
  29  -1   1    0.24    0.30
 -29  -1  -1   -0.01    0.21
  29  -1   1   -0.05    0.36
  29   1   1    0.14    0.35
  29   1   1    0.07    0.31
  29   1   1    0.15    0.33
  29   1   1    0.05    0.37
 -29   1  -1    0.22    0.30
  29   1   1    0.26    0.34
 -30  -2   1    0.08    0.21
  30  -2  -1    0.07    0.34
  30  -2  -1    0.17    0.29
  30   2  -1    0.08    0.39
  30   2  -1    0.32    0.36
  30   2  -1    0.01    0.29
  30   2  -1   -0.03    0.39
  30   2  -1    0.07    0.37
  28  -2  -1    0.39    0.30
  28  -2  -1    0.36    0.25
  28  -2  -1    0.47    0.34
  28  -2  -1    0.53    0.31
  28  -2  -1    0.24    0.29
 -28  -2   1    0.31    0.20
  28   2  -1    0.47    0.36
  28   2  -1    0.56    0.38
  28   2  -1    0.34    0.28
  28   2  -1    0.36    0.37
  28   2  -1    0.55    0.35
 -26  -2   1    0.03    0.19
  26  -2  -1    0.08    0.26
  26  -2  -1   -0.04    0.26
  26  -2  -1    0.02    0.26
  26  -2  -1   -0.05    0.28
  26  -2  -1    0.22    0.23
  26  -2  -1    0.16    0.22
  26   2  -1    0.16    0.29
  26   2  -1    0.12    0.28
  26   2  -1    0.16    0.25
  26   2  -1   -0.04    0.28
  26   2  -1   -0.02    0.26
  24  -2  -1    0.04    0.26
 -24  -2   1   -0.12    0.16
  24  -2  -1   -0.05    0.24
  24  -2  -1    0.02    0.20
  24  -2  -1   -0.07    0.22
 -24  -2   1   -0.14    0.47
  24  -2  -1    0.05    0.27
  24  -2  -1   -0.10    0.23
  24   2  -1    0.03    0.14
  24   2  -1   -0.03    0.23
  24   2  -1    0.07    0.25
  24   2  -1   -0.08    0.24
  24   2  -1    0.00    0.29
  24   2  -1    0.01    0.23
  24   2  -1    0.09    0.27
 -22  -2   1   -0.03    0.49
 -22  -2   1   -0.05    0.50
  22  -2  -1    0.23    0.23
  22  -2  -1    0.11    0.18
  22  -2  -1    0.04    0.22
 -22  -2   1    0.07    0.14
  22  -2  -1    0.08    0.18
  22  -2  -1    0.13    0.22
  22  -2  -1    0.15    0.17
  22   2  -1    0.10    0.20
  22   2  -1    0.15    0.13
  22   2  -1    0.28    0.24
  22   2  -1    0.12    0.19
  22   2  -1   -0.02    0.21
  22   2  -1    0.09    0.22
  22   2  -1    0.19    0.21
  20  -2  -1    0.31    0.14
  20  -2  -1    0.38    0.20
 -20  -2   1    0.36    0.43
  20  -2  -1    0.19    0.16
  20  -2  -1    0.19    0.18
  20  -2  -1    0.21    0.18
  20  -2  -1    0.12    0.15
 -20  -2   1    0.32    0.46
  20   2  -1    0.22    0.17
 -20   2   1    0.26    0.44
  20   2  -1    0.18    0.19
  20   2  -1    0.15    0.18
  20   2  -1    0.25    0.20
  20   2  -1    0.33    0.19
  20   2  -1    0.17    0.13
  20   2  -1   -0.01    0.21
  18  -2  -1    0.15    0.16
  18  -2  -1    0.09    0.13
  18  -2  -1    0.05    0.14
 -18  -2   1    0.06    0.14
 -18  -2   1    0.10    0.35
  18  -2  -1    0.02    0.15
  18  -2  -1    0.02    0.13
  18  -2  -1    0.05    0.12
 -18  -2   1    0.12    0.34
  18  -2  -1    0.10    0.13
 -18   2   1   -0.07    0.25
  18   2  -1    0.05    0.12
  18   2  -1   -0.03    0.16
  18   2  -1    0.10    0.14
  18   2  -1    0.14    0.17
  18   2  -1   -0.01    0.15
  18   2  -1    0.02    0.15
  18   2  -1    0.13    0.15
 -18   2   1    0.09    0.29
  18   2  -1    0.04    0.14
  18   2  -1    0.04    0.10
 -18   2   1    0.07    0.38
 -16  -2   1    0.11    0.11
  16  -2  -1    0.11    0.11
  16  -2  -1    0.04    0.10
  16  -2  -1    0.19    0.10
 -16  -2   1   -0.02    0.31
  16  -2  -1    0.01    0.11
  16  -2  -1    0.05    0.10
  16  -2  -1   -0.05    0.11
 -16  -2   1    0.07    0.34
  16  -2  -1    0.05    0.12
  16  -2  -1    0.01    0.11
  16  -2  -1    0.07    0.13
  16  -2  -1    0.03    0.43
  16   2  -1    0.01    0.09
  16   2  -1    0.02    0.10
 -16   2   1   -0.10    0.36
 -16   2   1   -0.02    0.23
 -16   2   1    0.14    0.37
 -16   2   1    0.19    0.38
 -16   2   1    0.16    0.36
  16   2  -1    0.03    0.12
  16   2  -1    0.13    0.13
  16   2  -1    0.03    0.13
 -16   2   1    0.06    0.20
  16   2  -1    0.02    0.13
  16   2  -1    0.11    0.13
  16   2  -1    0.00    0.12
  16   2  -1    0.23    0.45
 -16   2   1    0.11    0.42
  16   2  -1    0.06    0.12
  14  -2  -1    0.82    0.40
  14  -2  -1    0.60    0.10
 -14  -2   1    0.55    0.31
 -14  -2   1    0.58    0.42
  14  -2  -1    0.53    0.11
  14  -2  -1    0.61    0.10
 -14  -2   1    0.67    0.42
 -14  -2   1    0.63    0.29
  14  -2  -1    0.72    0.11
 -14   2   1    0.71    0.35
  14   2  -1    0.70    0.12
  14   2  -1    0.52    0.40
  14   2  -1    0.48    0.11
  14   2  -1    0.53    0.11
  14   2  -1    0.50    0.12
  14   2  -1    0.52    0.12
 -14   2   1    0.72    0.39
 -14   2   1    0.78    0.39
 -14   2   1    0.59    0.20
 -14   2   1    0.69    0.36
  14   2  -1    0.64    0.12
  14   2  -1    0.69    0.36
  14   2  -1    0.63    0.09
  14   2  -1    0.62    0.09
  14   2  -1    0.61    0.46
 -14   2   1    0.76    0.42
 -14   2   1    0.94    0.25
 -12  -2   1    1.31    0.43
 -12  -2   1    1.99    0.33
  12  -2  -1    1.73    0.13
  12  -2  -1    1.31    0.40
 -12  -2   1    1.52    0.24
 -12  -2   1    2.07    0.36
 -12  -2   1    1.61    0.25
 -12  -2   1    1.54    0.45
 -12  -2   1    1.71    0.31
  12  -2  -1    1.61    0.43
 -12   2   1    1.71    0.41
 -12   2   1    1.75    0.42
 -12   2   1    1.26    0.38
  12   2  -1    1.60    0.10
  12   2  -1    1.66    0.15
  12   2  -1    1.38    0.13
 -12   2   1    1.85    0.23
  12   2  -1    1.46    0.11
 -12   2   1    1.52    0.37
  12   2  -1    1.76    0.45
 -12   2   1    1.74    0.28
 -12   2   1    1.58    0.41
  12   2  -1    1.46    0.36
  12   2  -1    1.72    0.48
  12   2  -1    1.48    0.13
 -12   2   1    1.59    0.33
 -12   2   1    1.48    0.38
 -12   2   1    1.49    0.41
 -12   2   1    1.88    0.42
  10  -2  -1    2.94    0.43
 -10  -2   1    3.08    0.35
 -10  -2   1    2.64    0.22
 -10  -2   1    2.95    0.25
  10  -2  -1    3.17    0.44
 -10  -2   1    3.31    0.47
 -10  -2   1    3.27    0.48
  10  -2  -1    3.30    0.44
 -10  -2   1    3.20    0.46
 -10  -2   1    2.94    0.46
 -10  -2   1    3.00    0.34
 -10  -2   1    2.74    0.46
 -10  -2   1    3.12    0.34
 -10   2   1    3.31    0.42
 -10   2   1    2.84    0.22
 -10   2   1    3.17    0.44
 -10   2   1    3.09    0.27
 -10   2   1    3.25    0.40
 -10   2   1    2.94    0.34
  10   2  -1    2.33    0.43
  10   2  -1    2.74    0.49
 -10   2   1    2.97    0.42
  10   2  -1    3.18    0.46
 -10   2   1    2.94    0.41
  10   2  -1    2.79    0.40
 -10   2   1    2.89    0.40
 -10   2   1    2.58    0.40
 -10   2   1    2.97    0.44
  -8  -2   1    3.66    0.42
   8  -2  -1    3.72    0.43
  -8  -2   1    4.03    0.45
  -8  -2   1    4.04    0.44
  -8  -2   1    4.17    0.32
  -8  -2   1    3.70    0.19
  -8  -2   1    4.05    0.44
   8  -2  -1    4.19    0.40
  -8  -2   1    4.16    0.22
   8  -2  -1    4.41    0.41
  -8  -2   1    4.34    0.45
   8  -2  -1    4.02    0.43
  -8  -2   1    3.83    0.30
  -8   2   1    4.31    0.38
  -8   2   1    4.06    0.37
  -8   2   1    4.17    0.42
  -8   2   1    4.33    0.33
   8   2  -1    3.81    0.44
   8   2  -1    4.17    0.45
  -8   2   1    3.86    0.37
   8   2  -1    4.09    0.41
  -8   2   1    4.12    0.41
  -8   2   1    3.66    0.25
  -8   2   1    4.27    0.45
  -8   2   1    4.16    0.40
   8   2  -1    4.30    0.45
  -8   2   1    3.74    0.37
  -8   2   1    3.94    0.19
  -6  -2   1    8.60    0.35
  -6  -2   1    7.96    0.33
   6  -2  -1    8.27    0.18
  -6  -2   1    8.14    0.34
   6  -2  -1    7.49    0.45
  -6  -2   1    8.16    0.52
  -6  -2   1    8.29    0.49
  -6  -2   1    8.74    0.52
   6  -2  -1    7.83    0.40
  -6  -2   1    8.31    0.46
   6  -2  -1    7.40    0.41
  -6  -2   1    7.92    0.50
   6  -2  -1    8.70    0.52
  -6  -2   1    7.34    0.17
  -6  -2   1    8.11    0.20
  -6   2   1    7.60    0.41
  -6   2   1    8.69    0.41
   6   2  -1    8.42    0.51
   6   2  -1    8.02    0.47
  -6   2   1    7.89    0.18
  -6   2   1    8.46    0.29
  -6   2   1    8.17    0.19
  -6   2   1    7.60    0.39
   6   2  -1    7.88    0.51
  -6   2   1    8.41    0.47
   6   2  -1    8.10    0.18
  -6   2   1    7.50    0.39
   6   2  -1    7.78    0.33
   6   2  -1    8.09    0.50
  -6   2   1    7.90    0.49
  -6   2   1    9.09    0.51
  -6   2   1    7.89    0.45
  -6   2   1    8.12    0.37
   4  -2  -1    3.13    0.28
  -4  -2   1    2.85    0.26
  -4  -2   1    2.77    0.18
   4  -2  -1    2.90    0.27
  -4  -2   1    2.87    0.27
  -4  -2   1    3.20    0.30
  -4  -2   1    2.73    0.19
   4  -2  -1    2.78    0.21
  -4  -2   1    2.85    0.19
  -4  -2   1    3.13    0.12
  -4  -2   1    3.00    0.28
   4  -2  -1    2.90    0.14
  -4  -2   1    3.40    0.28
   4  -2  -1    2.96    0.22
  -4   2   1    2.97    0.16
   4   2  -1    3.24    0.29
  -4   2   1    2.85    0.28
  -4   2   1    2.70    0.27
   4   2  -1    2.79    0.19
   4   2  -1    2.84    0.12
   4   2  -1    2.99    0.28
   4   2  -1    2.90    0.27
   4   2  -1    3.01    0.30
  -4   2   1    3.20    0.21
  -4   2   1    2.89    0.16
  -4   2   1    2.84    0.29
  -4   2   1    2.78    0.20
  -4   2   1    2.78    0.19
  -4   2   1    3.11    0.22
  -2  -2   1    1.76    0.17
  -2  -2   1    1.96    0.18
   2  -2  -1    1.89    0.11
   2  -2  -1    2.07    0.21
   2  -2  -1    1.86    0.14
   2  -2  -1    1.98    0.13
  -2  -2   1    1.94    0.19
  -2  -2   1    2.04    0.20
  -2  -2   1    2.04    0.21
  -2  -2   1    1.92    0.13
  -2  -2   1    2.13    0.15
   2  -2  -1    2.03    0.20
  -2  -2   1    2.09    0.14
   2  -2  -1    1.99    0.14
  -2   2   1    2.01    0.15
  -2   2   1    2.21    0.23
   2   2  -1    1.81    0.18
   2   2  -1    2.09    0.22
  -2   2   1    1.81    0.21
   2   2  -1    1.94    0.20
   2   2  -1    2.02    0.15
  -2   2   1    1.95    0.21
  -2   2   1    1.97    0.11
  -2   2   1    2.09    0.16
   2   2  -1    1.98    0.20
   0  -2   1  119.44    0.76
   0  -2  -1  121.33    1.06
   0  -2   1  123.44    0.74
   0  -2   1  121.73    1.14
   0  -2  -1  123.82    1.12
   0  -2  -1  119.45    1.29
   0  -2   1  122.79    0.90
   0  -2   1  124.33    1.21
   0  -2   1  125.34    1.17
   0  -2  -1  122.39    0.83
   0   2   1  124.79    1.06
   0   2   1  121.93    1.15
   0   2   1  123.19    1.31
   0   2   1  121.80    0.86
   0   2  -1  126.34    1.21
   0   2  -1  126.30    1.20
   0   2  -1  123.11    1.24
   2  -2   1  128.65    0.57
  -2  -2  -1  132.22    1.28
   2  -2   1  128.92    1.31
  -2  -2  -1  126.03    0.86
  -2  -2  -1  125.46    1.26
  -2  -2  -1  129.23    1.37
   2  -2   1  129.50    1.22
   2  -2   1  128.10    1.39
   2   2   1  127.87    1.40
   2   2   1  122.37    1.32
  -2   2  -1  127.77    0.59
  -2   2  -1  126.36    0.39
   2   2   1  129.31    1.00
  -2   2  -1  127.28    0.37
  -2   2  -1  129.63    1.21
  -2   2  -1  130.47    1.30
   2   2   1  129.07    1.28
  -2   2  -1  128.72    1.04
   2   2   1  126.07    0.85
  -2   2  -1  131.63    1.49
   4  -2   1    1.00    0.20
  -4  -2  -1    1.17    0.13
  -4  -2  -1    1.06    0.14
   4  -2   1    1.82    0.16
   4  -2   1    1.16    0.17
  -4  -2  -1    1.04    0.20
  -4  -2  -1    1.15    0.21
   4  -2   1    1.12    0.21
   4  -2   1    1.13    0.10
   4  -2   1    1.28    0.16
  -4  -2  -1    1.19    0.11
  -4  -2  -1    1.38    0.24
  -4  -2  -1    1.28    0.21
  -4   2  -1    1.30    0.11
  -4   2  -1    1.18    0.08
   4   2   1    1.48    0.25
   4   2   1    1.20    0.22
  -4   2  -1    1.15    0.20
  -4   2  -1    1.33    0.16
  -4   2  -1    1.17    0.21
  -4   2  -1    1.12    0.15
  -4   2  -1    1.25    0.17
   4   2   1    1.09    0.11
  -4   2  -1    1.24    0.23
   4   2   1    1.24    0.21
  -6  -2  -1    0.00    0.14
  -6  -2  -1    0.01    0.07
   6  -2   1   -0.04    0.11
   6  -2   1    0.15    0.15
  -6  -2  -1    0.05    0.15
   6  -2   1    0.06    0.12
  -6  -2  -1    0.00    0.11
  -6  -2  -1    0.04    0.09
  -6  -2  -1    0.10    0.15
  -6  -2  -1    0.06    0.15
   6  -2   1    0.03    0.15
  -6  -2  -1   -0.04    0.07
   6   2   1    0.00    0.15
  -6   2  -1    0.14    0.16
   6   2   1   -0.02    0.16
   6   2   1    0.02    0.16
  -6   2  -1    0.06    0.15
  -6   2  -1    0.15    0.07
  -6   2  -1    0.14    0.12
   6   2   1    0.08    0.06
  -6   2  -1    0.08    0.07
  -6   2  -1   -0.01    0.13
  -6   2  -1    0.10    0.14
  -6   2  -1   -0.01    0.11
  -6   2  -1   -0.02    0.12
  -8  -2  -1   17.31    0.45
  -8  -2  -1   16.73    0.52
   8  -2   1   17.14    0.76
  -8  -2  -1   18.54    0.78
  -8  -2  -1   16.85    0.80
  -8  -2  -1   15.33    0.78
   8  -2   1   16.63    0.76
   8  -2   1   19.23    0.70
  -8  -2  -1   17.13    0.46
  -8  -2  -1   15.84    0.39
  -8  -2  -1   17.04    0.82
  -8  -2  -1   16.46    0.55
  -8   2  -1   19.70    0.78
   8   2   1   17.24    0.76
   8   2   1   17.13    0.82
  -8   2  -1   17.31    0.63
   8   2   1   16.71    0.80
  -8   2  -1   16.80    0.73
  -8   2  -1   16.98    0.59
  -8   2  -1   16.14    0.76
   8   2   1   14.90    0.64
  -8   2  -1   16.64    0.64
  -8   2  -1   17.00    0.68
  -8   2  -1   17.96    0.65
   8   2   1   18.41    0.73
  -8   2  -1   16.48    0.38
   8   2   1   17.43    0.42
  -8   2  -1   16.45    0.39
 -10  -2  -1    1.42    0.38
 -10  -2  -1    1.88    0.22
 -10  -2  -1    2.32    0.43
  10  -2   1    2.21    0.38
  10  -2   1    1.78    0.37
 -10  -2  -1    2.30    0.31
 -10  -2  -1    1.93    0.41
 -10  -2  -1    1.86    0.24
 -10  -2  -1    2.16    0.30
  10  -2   1    1.94    0.43
 -10  -2  -1    2.27    0.27
  10   2   1    1.99    0.42
 -10   2  -1    1.97    0.34
  10   2   1    2.37    0.39
 -10   2  -1    2.38    0.37
 -10   2  -1    2.37    0.37
 -10   2  -1    1.86    0.41
  10   2   1    2.57    0.37
 -10   2  -1    2.04    0.23
 -10   2  -1    1.93    0.41
 -10   2  -1    2.18    0.40
 -10   2  -1    2.04    0.35
 -10   2  -1    1.95    0.30
  10   2   1    1.90    0.40
 -10   2  -1    2.25    0.22
  10   2   1    2.25    0.45
 -10   2  -1    2.31    0.41
  12  -2   1    0.44    0.32
  12  -2   1    0.67    0.11
 -12  -2  -1    0.59    0.18
 -12  -2  -1    0.84    0.27
 -12  -2  -1    0.81    0.25
 -12  -2  -1    0.98    0.37
  12  -2   1    0.67    0.37
 -12  -2  -1    0.85    0.26
  12  -2   1    0.93    0.36
 -12  -2  -1    0.72    0.37
 -12  -2  -1    0.57    0.21
 -12   2  -1    0.58    0.29
 -12   2  -1    0.86    0.21
  12   2   1    0.68    0.28
  12   2   1    0.98    0.38
  12   2   1    0.60    0.38
  12   2   1    0.67    0.10
  12   2   1    0.84    0.32
 -12   2  -1    0.75    0.33
 -12   2  -1    0.73    0.35
  12   2   1    0.82    0.12
 -12   2  -1    0.79    0.35
  12   2   1    0.74    0.09
 -12   2  -1    0.75    0.19
 -12   2  -1    0.58    0.29
 -12   2  -1    0.41    0.28
 -12   2  -1    0.72    0.29
  12   2   1    0.74    0.11
 -12   2  -1    0.69    0.32
  14  -2   1    1.55    0.08
  14  -2   1    1.49    0.15
 -14  -2  -1    1.23    0.55
  14  -2   1    1.24    0.49
 -14  -2  -1    1.58    0.36
 -14  -2  -1    1.47    0.37
  14  -2   1    1.61    0.15
  14  -2   1    1.76    0.46
  14  -2   1    1.57    0.14
  14  -2   1    1.54    0.14
  14   2   1    1.53    0.18
 -14   2  -1    2.23    0.47
 -14   2  -1    1.70    0.28
  14   2   1    1.60    0.15
 -14   2  -1    2.03    0.53
  14   2   1    1.51    0.48
  14   2   1    1.74    0.16
  14   2   1    1.53    0.39
 -14   2  -1    1.63    0.28
 -14   2  -1    1.57    0.40
  14   2   1    1.61    0.12
  14   2   1    1.16    0.50
 -14   2  -1    1.84    0.40
  14   2   1    1.58    0.16
 -14   2  -1    1.46    0.46
  14   2   1    1.56    0.12
  14   2   1    1.52    0.15
 -14   2  -1    1.91    0.43
  14   2   1    1.59    0.16
  16  -2   1   -0.09    0.12
  16  -2   1   -0.28    0.42
  16  -2   1    0.02    0.11
  16  -2   1   -0.03    0.12
  16  -2   1    0.01    0.05
 -16  -2  -1    0.03    0.29
  16  -2   1   -0.04    0.10
  16  -2   1    0.05    0.12
  16  -2   1   -0.02    0.13
 -16  -2  -1   -0.02    0.32
  16   2   1   -0.01    0.10
  16   2   1    0.01    0.12
  16   2   1   -0.26    0.36
 -16   2  -1   -0.01    0.21
  16   2   1   -0.03    0.11
 -16   2  -1   -0.11    0.30
  16   2   1    0.05    0.13
 -16   2  -1   -0.08    0.38
  16   2   1    0.00    0.09
  16   2   1   -0.01    0.11
  16   2   1   -0.01    0.13
 -16   2  -1   -0.14    0.29
 -16   2  -1    0.08    0.25
  16   2   1    0.01    0.13
  18  -2   1    1.65    0.19
  18  -2   1    1.46    0.17
  18  -2   1    1.45    0.19
 -18  -2  -1    1.34    0.40
  18  -2   1    1.60    0.21
 -18  -2  -1    1.52    0.43
  18  -2   1    1.71    0.24
  18  -2   1    1.65    0.20
 -18   2  -1    1.81    0.52
  18   2   1    1.64    0.23
  18   2   1    1.65    0.21
  18   2   1    1.55    0.15
  18   2   1    1.82    0.21
  18   2   1    1.66    0.18
 -18   2  -1    1.51    0.32
  18   2   1    1.73    0.18
  18   2   1    1.73    0.23
  18   2   1    1.67    0.22
  20  -2   1    1.39    0.21
 -20  -2  -1    1.47    0.53
  20  -2   1    1.30    0.22
  20  -2   1    1.46    0.24
 -20  -2  -1    1.57    0.54
  20  -2   1    1.47    0.22
  20  -2   1    1.15    0.17
  20  -2   1    1.40    0.23
  20   2   1    1.29    0.20
 -20   2  -1    1.45    0.36
  20   2   1    1.47    0.23
  20   2   1    1.13    0.22
 -20   2  -1    1.52    0.51
  20   2   1    1.35    0.23
  20   2   1    1.23    0.24
  20   2   1    1.30    0.18
  20   2   1    1.35    0.25
  22  -2   1    0.19    0.20
  22  -2   1    0.28    0.19
  22  -2   1    0.27    0.19
  22  -2   1    0.24    0.22
 -22  -2  -1    0.52    0.53
  22  -2   1    0.43    0.20
  22  -2   1    0.28    0.24
 -22  -2  -1    0.24    0.45
  22   2   1    0.24    0.21
  22   2   1    0.28    0.14
  22   2   1    0.39    0.23
  22   2   1    0.40    0.24
  22   2   1    0.24    0.23
  22   2   1    0.41    0.21
  24  -2   1   -0.06    0.23
  24  -2   1   -0.01    0.20
  24  -2   1   -0.14    0.24
  24  -2   1   -0.13    0.25
  24  -2   1   -0.08    0.20
  24  -2   1   -0.09    0.27
 -24  -2  -1   -0.10    0.16
  24   2   1   -0.04    0.26
  24   2   1    0.00    0.15
  24   2   1   -0.03    0.23
  24   2   1   -0.11    0.25
  24   2   1    0.03    0.29
  24   2   1   -0.08    0.31
  26  -2   1    0.06    0.26
 -26  -2  -1    0.16    0.19
  26  -2   1    0.24    0.23
  26  -2   1    0.13    0.32
  26  -2   1    0.19    0.26
  26  -2   1    0.07    0.28
  26   2   1    0.20    0.29
  26   2   1    0.13    0.29
  26   2   1    0.14    0.15
  26   2   1    0.24    0.25
  26   2   1    0.21    0.27
  26   2   1    0.11    0.34
  28  -2   1   -0.11    0.34
  28  -2   1    0.15    0.31
  28  -2   1   -0.09    0.29
  28  -2   1   -0.14    0.27
 -28  -2  -1   -0.12    0.19
  28  -2   1   -0.06    0.32
  28   2   1   -0.08    0.31
  28   2   1   -0.05    0.31
  28   2   1   -0.06    0.35
 -28   2  -1   -0.11    0.31
 -28   2  -1   -0.21    0.30
  28   2   1    0.17    0.37
  28   2   1   -0.07    0.29
 -29  -3   1    0.04    0.19
  29  -3  -1    0.03    0.29
  29   3  -1   -0.09    0.29
  29   3  -1    0.05    0.33
  29   3  -1    0.01    0.36
  29   3  -1    0.04    0.39
  29   3  -1   -0.17    0.39
  27  -3  -1    0.05    0.28
 -27  -3   1    0.00    0.18
  27   3  -1    0.04    0.32
  27   3  -1   -0.04    0.27
  27   3  -1    0.05    0.35
  27   3  -1   -0.12    0.35
  27   3  -1    0.04    0.29
  25  -3  -1    0.30    0.23
  25  -3  -1    0.28    0.29
 -25  -3   1    0.37    0.17
  25   3  -1    0.42    0.28
  25   3  -1   -0.02    0.27
  25   3  -1    0.38    0.32
  25   3  -1    0.37    0.17
  25   3  -1    0.39    0.27
  25   3  -1    0.43    0.29
  25   3  -1    0.40    0.29
  23  -3  -1   -0.06    0.19
 -23  -3   1   -0.02    0.15
 -23  -3   1   -0.22    0.46
  23  -3  -1    0.11    0.23
  23  -3  -1    0.00    0.20
  23  -3  -1    0.03    0.22
  23  -3  -1    0.20    0.23
  23   3  -1    0.16    0.24
  23   3  -1   -0.02    0.21
  23   3  -1    0.05    0.24
  23   3  -1    0.00    0.21
  23   3  -1    0.02    0.15
  23   3  -1    0.03    0.22
  23   3  -1    0.04    0.27
 -21  -3   1    0.56    0.53
 -21  -3   1    0.21    0.14
  21  -3  -1    0.38    0.16
  21  -3  -1    0.34    0.18
  21  -3  -1    0.38    0.22
  21  -3  -1    0.37    0.19
  21  -3  -1    0.41    0.20
 -21  -3   1    0.51    0.53
  21  -3  -1    0.24    0.18
  21   3  -1    0.26    0.23
  21   3  -1    0.29    0.19
 -21   3   1    0.26    0.32
  21   3  -1    0.26    0.22
  21   3  -1    0.27    0.22
  21   3  -1    0.40    0.21
  21   3  -1    0.41    0.20
 -21   3   1    0.47    0.57
  21   3  -1    0.23    0.14
  19  -3  -1    3.35    0.24
 -19  -3   1    3.20    0.18
  19  -3  -1    3.35    0.22
  19  -3  -1    3.58    0.22
  19  -3  -1    3.44    0.24
 -19  -3   1    3.30    0.24
 -19  -3   1    4.02    0.61
  19  -3  -1    3.69    0.24
 -19  -3   1    3.16    0.58
  19  -3  -1    3.37    0.24
  19   3  -1    3.60    0.26
  19   3  -1    3.19    0.25
  19   3  -1    3.11    0.24
 -19   3   1    2.96    0.42
  19   3  -1    3.33    0.26
  19   3  -1    3.26    0.26
  19   3  -1    3.35    0.20
  19   3  -1    2.95    0.24
 -19   3   1    3.25    0.62
  19   3  -1    3.54    0.30
 -17  -3   1    0.27    0.15
  17  -3  -1    0.11    0.14
 -17  -3   1    0.05    0.10
  17  -3  -1    0.17    0.13
  17  -3  -1    0.14    0.13
  17  -3  -1    0.21    0.10
 -17  -3   1   -0.04    0.35
  17  -3  -1    0.13    0.12
  17  -3  -1    0.15    0.12
 -17  -3   1    0.13    0.38
  17  -3  -1    0.16    0.13
  17  -3  -1    0.12    0.12
 -17   3   1   -0.04    0.47
  17   3  -1    0.09    0.15
  17   3  -1    0.13    0.15
 -17   3   1   -0.23    0.39
  17   3  -1    0.10    0.11
  17   3  -1    0.17    0.12
 -17   3   1    0.21    0.36
  17   3  -1    0.12    0.15
  17   3  -1    0.24    0.17
 -17   3   1    0.18    0.24
  17   3  -1    0.13    0.15
  17   3  -1    0.15    0.14
  15  -3  -1   -0.04    0.11
  15  -3  -1    0.14    0.10
 -15  -3   1   -0.03    0.07
  15  -3  -1   -0.02    0.09
 -15  -3   1    0.08    0.11
 -15  -3   1    0.02    0.29
  15  -3  -1    0.11    0.44
  15  -3  -1    0.03    0.10
  15  -3  -1   -0.03    0.09
  15  -3  -1   -0.02    0.09
  15  -3  -1    0.07    0.11
 -15  -3   1   -0.03    0.28
 -15   3   1    0.09    0.22
 -15   3   1   -0.06    0.31
  15   3  -1   -0.01    0.11
 -15   3   1    0.13    0.41
 -15   3   1    0.02    0.30
 -15   3   1   -0.06    0.30
  15   3  -1   -0.06    0.42
  15   3  -1   -0.05    0.11
  15   3  -1    0.02    0.12
  15   3  -1    0.02    0.09
  15   3  -1   -0.18    0.35
  15   3  -1   -0.04    0.12
  15   3  -1    0.09    0.12
  15   3  -1   -0.01    0.13
  15   3  -1   -0.01    0.09
  15   3  -1    0.04    0.12
 -15   3   1    0.15    0.20
 -15   3   1   -0.08    0.34
  13  -3  -1   -0.08    0.09
 -13  -3   1   -0.08    0.24
 -13  -3   1   -0.17    0.32
 -13  -3   1   -0.04    0.35
  13  -3  -1   -0.02    0.35
 -13  -3   1   -0.05    0.29
 -13  -3   1   -0.05    0.06
  13   3  -1   -0.11    0.10
  13   3  -1   -0.09    0.07
  13   3  -1    0.05    0.11
 -13   3   1    0.10    0.29
  13   3  -1   -0.01    0.09
  13   3  -1   -0.04    0.09
 -13   3   1   -0.06    0.28
  13   3  -1    0.01    0.10
 -13   3   1   -0.10    0.32
 -13   3   1   -0.12    0.26
 -13   3   1   -0.04    0.16
  13   3  -1    0.12    0.28
  13   3  -1    0.35    0.42
  13   3  -1    0.07    0.37
 -13   3   1    0.06    0.31
 -13   3   1    0.00    0.29
 -13   3   1    0.25    0.19
  13   3  -1    0.06    0.10
  11  -3  -1    3.09    0.52
 -11  -3   1    3.47    0.37
  11  -3  -1    2.77    0.14
 -11  -3   1    2.91    0.36
 -11  -3   1    2.89    0.10
 -11  -3   1    2.60    0.51
 -11  -3   1    2.71    0.52
 -11   3   1    3.16    0.49
 -11   3   1    2.65    0.29
 -11   3   1    2.80    0.37
 -11   3   1    2.97    0.48
 -11   3   1    3.02    0.43
  11   3  -1    2.75    0.15
  11   3  -1    3.37    0.51
 -11   3   1    2.72    0.44
  11   3  -1    2.71    0.52
  11   3  -1    2.45    0.51
 -11   3   1    2.93    0.23
  11   3  -1    3.04    0.15
 -11   3   1    3.08    0.45
 -11   3   1    3.43    0.50
 -11   3   1    3.08    0.50
  -9  -3   1    0.29    0.26
  -9  -3   1    0.34    0.27
  -9  -3   1    0.43    0.27
   9  -3  -1    0.41    0.27
  -9  -3   1    0.38    0.27
  -9  -3   1    0.46    0.20
   9  -3  -1    0.32    0.26
   9  -3  -1    0.32    0.26
  -9  -3   1    0.39    0.28
  -9  -3   1    0.36    0.17
  -9  -3   1    0.40    0.20
  -9   3   1    0.37    0.11
  -9   3   1    0.55    0.25
  -9   3   1    0.50    0.22
  -9   3   1    0.47    0.25
  -9   3   1    0.42    0.22
  -9   3   1    0.57    0.15
  -9   3   1    0.43    0.22
   9   3  -1    0.38    0.29
   9   3  -1    0.34    0.28
  -9   3   1    0.36    0.25
  -9   3   1    0.55    0.23
   9   3  -1    0.42    0.27
   9   3  -1    0.37    0.28
  -9   3   1    0.61    0.28
  -9   3   1    0.28    0.26
  -7  -3   1    1.35    0.20
  -7  -3   1    1.22    0.31
  -7  -3   1    1.46    0.23
  -7  -3   1    1.40    0.31
  -7  -3   1    1.26    0.32
  -7  -3   1    1.37    0.23
  -7  -3   1    1.21    0.30
   7  -3  -1    1.44    0.30
   7  -3  -1    1.26    0.27
   7  -3  -1    1.44    0.33
  -7   3   1    1.53    0.30
  -7   3   1    1.44    0.11
  -7   3   1    1.43    0.17
  -7   3   1    1.39    0.23
   7   3  -1    1.31    0.33
   7   3  -1    1.37    0.30
  -7   3   1    1.56    0.24
  -7   3   1    1.65    0.26
   7   3  -1    1.15    0.29
   7   3  -1    1.47    0.19
  -7   3   1    1.65    0.32
  -7   3   1    1.26    0.23
  -7   3   1    1.36    0.09
   7   3  -1    1.35    0.32
  -7   3   1    1.10    0.30
  -7   3   1    1.51    0.12
  -7   3   1    1.19    0.30
  -7   3   1    1.59    0.28
  -5  -3   1   16.73    0.65
  -5  -3   1   16.12    0.47
   5  -3  -1   15.96    0.52
  -5  -3   1   14.46    0.61
   5  -3  -1   16.73    0.68
  -5  -3   1   17.94    0.73
  -5  -3   1   17.14    0.71
  -5  -3   1   15.62    0.25
   5  -3  -1   17.21    0.72
   5  -3  -1   16.56    0.49
  -5  -3   1   16.23    0.47
   5   3  -1   16.31    0.74
  -5   3   1   17.13    0.51
  -5   3   1   15.58    0.37
  -5   3   1   16.27    0.51
   5   3  -1   15.91    0.66
   5   3  -1   15.56    0.44
  -5   3   1   18.76    0.74
   5   3  -1   15.46    0.68
  -5   3   1   16.71    0.50
   5   3  -1   16.42    0.68
  -5   3   1   15.80    0.69
  -5   3   1   16.16    0.41
  -5   3   1   16.53    0.66
   5   3  -1   16.47    0.28
  -5   3   1   16.82    0.48
   3  -3  -1    1.52    0.16
  -3  -3   1    1.44    0.26
   3  -3  -1    1.25    0.14
   3  -3  -1    1.73    0.25
  -3  -3   1    1.27    0.23
   3  -3  -1    1.19    0.22
  -3  -3   1    1.01    0.21
   3  -3  -1    1.30    0.15
  -3  -3   1    1.18    0.14
   3  -3  -1    1.43    0.18
  -3  -3   1    1.25    0.16
  -3  -3   1    1.29    0.21
  -3   3   1    1.32    0.14
   3   3  -1    1.32    0.14
   3   3  -1    1.14    0.25
  -3   3   1    1.33    0.15
   3   3  -1    1.17    0.15
  -3   3   1    1.34    0.25
  -3   3   1    1.22    0.18
   3   3  -1    1.14    0.23
   3   3  -1    1.33    0.22
  -3   3   1    1.22    0.15
  -3   3   1    1.86    0.26
  -3   3   1    1.28    0.24
   3   3  -1    1.46    0.24
   1  -3  -1    3.44    0.19
  -1  -3   1    3.44    0.29
   1  -3  -1    3.13    0.18
  -1  -3   1    3.48    0.21
   1  -3  -1    3.15    0.30
  -1  -3   1    3.41    0.21
   1  -3  -1    3.41    0.21
  -1  -3   1    3.51    0.30
   1  -3  -1    3.08    0.27
   1  -3  -1    3.74    0.21
  -1  -3   1    3.13    0.23
  -1  -3   1    3.00    0.16
  -1  -3   1    3.06    0.21
  -1  -3   1    3.50    0.27
  -1   3   1    3.42    0.19
   1   3  -1    3.41    0.31
   1   3  -1    3.15    0.23
   1   3  -1    3.46    0.29
  -1   3   1    3.69    0.21
  -1   3   1    3.77    0.29
   1   3  -1    3.48    0.22
  -1   3   1    3.53    0.31
  -1   3   1    3.10    0.28
  -1   3   1    3.22    0.25
   1   3  -1    3.10    0.25
   1   3  -1    3.36    0.28
  -1  -3  -1    2.43    0.21
   1  -3   1    2.34    0.19
   1  -3   1    2.47    0.26
   1  -3   1    2.40    0.12
   1  -3   1    2.64    0.10
  -1  -3  -1    2.41    0.17
   1  -3   1    2.31    0.24
  -1  -3  -1    2.33    0.22
   1  -3   1    2.37    0.24
   1  -3   1    2.36    0.09
  -1  -3  -1    2.54    0.18
  -1  -3  -1    2.78    0.21
  -1  -3  -1    2.34    0.27
   1  -3   1    2.46    0.22
  -1   3  -1    2.60    0.24
  -1   3  -1    2.45    0.26
   1   3   1    2.32    0.23
  -1   3  -1    2.40    0.25
   1   3   1    2.37    0.22
   1   3   1    2.65    0.22
  -1   3  -1    2.45    0.22
   1   3   1    2.29    0.27
  -1   3  -1    2.44    0.24
  -3  -3  -1    9.04    0.46
  -3  -3  -1    8.92    0.29
  -3  -3  -1    8.65    0.44
   3  -3   1    7.90    0.31
  -3  -3  -1    8.36    0.30
   3  -3   1    8.48    0.36
   3  -3   1    8.58    0.42
   3  -3   1    8.27    0.46
  -3  -3  -1    8.04    0.32
  -3  -3  -1    9.06    0.49
  -3  -3  -1    8.95    0.44
   3  -3   1    7.99    0.40
   3   3   1    8.80    0.46
   3   3   1    8.47    0.44
  -3   3  -1    8.90    0.35
   3   3   1    8.72    0.32
  -3   3  -1    8.14    0.48
   3   3   1    8.76    0.50
  -3   3  -1    7.64    0.43
  -3   3  -1    8.82    0.42
  -3   3  -1    8.72    0.43
   5  -3   1    1.57    0.25
  -5  -3  -1    2.11    0.35
  -5  -3  -1    1.58    0.11
  -5  -3  -1    1.63    0.20
  -5  -3  -1    1.68    0.30
   5  -3   1    1.59    0.17
   5  -3   1    1.49    0.22
  -5  -3  -1    1.57    0.18
  -5  -3  -1    1.96    0.31
   5  -3   1    1.60    0.30
   5  -3   1    1.65    0.26
  -5  -3  -1    1.48    0.28
   5   3   1    1.44    0.13
  -5   3  -1    1.63    0.26
  -5   3  -1    1.54    0.10
  -5   3  -1    1.66    0.23
  -5   3  -1    1.47    0.11
  -5   3  -1    1.17    0.28
   5   3   1    1.48    0.30
  -5   3  -1    1.42    0.17
   5   3   1    1.28    0.26
  -5   3  -1    1.63    0.16
   5   3   1    1.32    0.29
  -5   3  -1    1.58    0.16
  -5   3  -1    1.69    0.30
  -5   3  -1    1.64    0.25
  -7  -3  -1    5.50    0.52
   7  -3   1    4.09    0.45
   7  -3   1    4.61    0.33
  -7  -3  -1    4.35    0.46
   7  -3   1    3.98    0.38
  -7  -3  -1    4.08    0.28
   7  -3   1    4.29    0.44
  -7  -3  -1    4.36    0.46
  -7  -3  -1    4.39    0.49
  -7  -3  -1    4.38    0.34
  -7   3  -1    3.94    0.18
  -7   3  -1    4.20    0.37
  -7   3  -1    4.22    0.47
   7   3   1    4.95    0.46
  -7   3  -1    4.04    0.38
  -7   3  -1    3.82    0.38
   7   3   1    4.00    0.47
  -7   3  -1    3.97    0.20
   7   3   1    3.89    0.44
  -7   3  -1    3.93    0.30
  -7   3  -1    4.30    0.33
   7   3   1    4.14    0.44
  -7   3  -1    4.70    0.46
  -7   3  -1    4.04    0.33
  -9  -3  -1    7.90    0.62
  -9  -3  -1    6.64    0.14
   9  -3   1    8.65    0.65
   9  -3   1    8.16    0.51
  -9  -3  -1    7.35    0.29
  -9  -3  -1    7.38    0.63
   9  -3   1    7.11    0.51
  -9  -3  -1    7.57    0.63
   9  -3   1    7.08    0.58
  -9  -3  -1    8.18    0.65
  -9  -3  -1    7.80    0.43
  -9   3  -1    7.12    0.50
   9   3   1    7.37    0.63
  -9   3  -1    6.61    0.29
  -9   3  -1    6.32    0.59
  -9   3  -1    6.77    0.45
   9   3   1    8.25    0.62
  -9   3  -1    7.89    0.60
  -9   3  -1    8.11    0.57
   9   3   1    7.29    0.63
   9   3   1    7.64    0.62
  -9   3  -1    6.82    0.28
  -9   3  -1    7.37    0.47
  -9   3  -1    8.01    0.50
  -9   3  -1    8.06    0.52
  11  -3   1    0.35    0.08
 -11  -3  -1    0.40    0.24
 -11  -3  -1    0.55    0.17
 -11  -3  -1    0.35    0.06
  11  -3   1    0.43    0.32
 -11  -3  -1    0.53    0.36
 -11  -3  -1    0.50    0.22
  11  -3   1    0.23    0.26
 -11  -3  -1    0.48    0.33
 -11   3  -1    0.17    0.29
  11   3   1    0.34    0.09
  11   3   1    0.42    0.31
 -11   3  -1    0.36    0.26
 -11   3  -1    0.55    0.25
  11   3   1    0.38    0.10
 -11   3  -1    0.37    0.15
 -11   3  -1    0.37    0.27
  11   3   1    0.09    0.32
 -11   3  -1    0.41    0.15
  11   3   1    0.42    0.32
 -11   3  -1    0.37    0.24
 -11   3  -1    0.30    0.27
 -11   3  -1    0.23    0.25
 -11   3  -1    0.42    0.30
  13  -3   1    2.00    0.14
 -13  -3  -1    1.86    0.36
  13  -3   1    1.78    0.15
 -13  -3  -1    1.85    0.11
 -13  -3  -1    1.66    0.52
  13  -3   1    1.74    0.51
 -13  -3  -1    1.82    0.37
  13  -3   1    2.28    0.48
 -13   3  -1    1.93    0.40
  13   3   1    1.96    0.16
 -13   3  -1    2.53    0.46
  13   3   1    1.98    0.15
 -13   3  -1    2.09    0.44
  13   3   1    2.40    0.56
 -13   3  -1    1.96    0.53
  13   3   1    1.78    0.52
  13   3   1    1.95    0.15
 -13   3  -1    2.15    0.29
  13   3   1    1.91    0.16
 -13   3  -1    2.03    0.44
  13   3   1    2.27    0.49
 -13   3  -1    1.89    0.27
  13   3   1    2.16    0.18
  13   3   1    2.10    0.16
 -13   3  -1    1.89    0.48
  13   3   1    1.82    0.12
 -13   3  -1    1.80    0.38
  15  -3   1    0.06    0.11
  15  -3   1    0.04    0.11
 -15  -3  -1    0.05    0.08
  15  -3   1    0.04    0.35
  15  -3   1    0.13    0.41
 -15  -3  -1    0.17    0.34
  15  -3   1    0.05    0.12
  15  -3   1    0.07    0.08
  15  -3   1    0.19    0.13
 -15  -3  -1    0.09    0.28
  15  -3   1    0.20    0.12
  15  -3   1    0.06    0.09
  15   3   1    0.05    0.12
  15   3   1    0.10    0.37
  15   3   1    0.10    0.09
  15   3   1    0.05    0.13
 -15   3  -1    0.04    0.41
 -15   3  -1    0.21    0.31
  15   3   1    0.32    0.14
 -15   3  -1    0.16    0.36
 -15   3  -1    0.12    0.21
  15   3   1    0.12    0.12
  15   3   1    0.10    0.11
 -15   3  -1    0.13    0.38
  15   3   1    0.11    0.11
  15   3   1    0.02    0.36
  17  -3   1    0.60    0.17
  17  -3   1    0.53    0.15
  17  -3   1    0.54    0.13
  17  -3   1    0.46    0.14
  17  -3   1    0.64    0.14
 -17  -3  -1    0.40    0.40
 -17  -3  -1    0.47    0.10
 -17  -3  -1    0.67    0.37
  17  -3   1    0.63    0.15
  17   3   1    0.49    0.14
 -17   3  -1    0.57    0.42
  17   3   1    0.53    0.15
  17   3   1    0.40    0.54
  17   3   1    0.56    0.16
 -17   3  -1    0.51    0.26
  17   3   1    0.54    0.16
  17   3   1    0.62    0.17
  17   3   1    0.59    0.16
  17   3   1    0.52    0.12
 -19  -3  -1    0.01    0.10
  19  -3   1    0.00    0.15
  19  -3   1   -0.05    0.17
  19  -3   1   -0.01    0.14
 -19  -3  -1    0.18    0.43
 -19  -3  -1    0.08    0.37
  19  -3   1   -0.07    0.16
  19  -3   1   -0.07    0.18
  19  -3   1    0.04    0.13
  19   3   1    0.00    0.17
  19   3   1    0.00    0.16
 -19   3  -1    0.21    0.28
 -19   3  -1    0.13    0.44
  19   3   1   -0.13    0.18
  19   3   1   -0.05    0.18
  19   3   1   -0.02    0.18
  19   3   1    0.09    0.16
  19   3   1    0.06    0.12
 -21  -3  -1   -0.08    0.47
  21  -3   1   -0.12    0.21
  21  -3   1   -0.05    0.17
 -21  -3  -1   -0.05    0.48
 -21  -3  -1   -0.09    0.13
  21  -3   1   -0.04    0.18
  21  -3   1   -0.06    0.18
  21  -3   1   -0.01    0.20
  21   3   1   -0.03    0.20
 -21   3  -1   -0.08    0.31
  21   3   1   -0.01    0.21
  21   3   1    0.11    0.21
  21   3   1   -0.04    0.21
 -21   3  -1    0.16    0.45
  21   3   1   -0.11    0.22
  21   3   1   -0.02    0.13
  21   3   1    0.04    0.22
 -23  -3  -1    0.33    0.15
  23  -3   1    0.44    0.22
 -23  -3  -1    0.36    0.59
  23  -3   1    0.51    0.24
  23  -3   1    0.41    0.23
  23  -3   1    0.22    0.24
  23  -3   1    0.43    0.23
  23   3   1    0.57    0.31
  23   3   1    0.56    0.25
  23   3   1    0.47    0.26
  23   3   1    0.37    0.24
  23   3   1    0.46    0.27
  23   3   1    0.27    0.23
  23   3   1    0.47    0.17
  25  -3   1    0.08    0.29
  25  -3   1    0.22    0.22
  25  -3   1    0.04    0.23
  25  -3   1   -0.03    0.20
 -25  -3  -1    0.03    0.16
  25  -3   1    0.10    0.26
  25   3   1   -0.02    0.29
  25   3   1    0.04    0.30
 -25   3  -1   -0.13    0.21
  25   3   1    0.00    0.29
  25   3   1   -0.01    0.24
  25   3   1    0.04    0.31
  25   3   1    0.00    0.17
 -27  -3  -1    0.15    0.18
  27  -3   1    0.11    0.24
  27  -3   1    0.07    0.28
  27   3   1    0.11    0.31
  27   3   1    0.17    0.32
  27   3   1    0.20    0.38
  27   3   1   -0.02    0.31
  27   3   1    0.03    0.31
  27   3   1    0.26    0.17
  29  -3   1   -0.08    0.34
  29  -3   1   -0.12    0.29
 -29  -3  -1    0.00    0.17
  29   3   1   -0.03    0.29
  29   3   1   -0.22    0.37
  29   3   1   -0.24    0.38
  29   3   1    0.03    0.33
  29   3   1   -0.06    0.35
 -28  -4   1    0.16    0.17
  28  -4  -1    0.11    0.30
  28   4  -1   -0.03    0.34
  28   4  -1   -0.19    0.39
  28   4  -1    0.12    0.33
  28   4  -1   -0.10    0.38
  28   4  -1    0.02    0.36
 -26  -4   1    0.24    0.17
  26  -4  -1    0.13    0.24
  26   4  -1    0.15    0.33
  26   4  -1    0.24    0.19
  26   4  -1    0.41    0.30
  26   4  -1    0.29    0.29
  26   4  -1    0.26    0.29
  26   4  -1    0.35    0.28
  26   4  -1    0.26    0.31
  24  -4  -1    1.11    0.24
 -24  -4   1    1.02    0.17
  24   4  -1    0.97    0.19
  24   4  -1    1.22    0.33
  24   4  -1    1.23    0.29
  24   4  -1    1.06    0.33
  24   4  -1    1.39    0.30
  24   4  -1    1.13    0.29
  24   4  -1    1.09    0.27
  22  -4  -1    0.63    0.21
 -22  -4   1    0.97    0.54
 -22  -4   1    0.57    0.15
  22   4  -1    0.58    0.25
  22   4  -1    0.65    0.23
  22   4  -1    0.68    0.27
  22   4  -1    0.58    0.25
  22   4  -1    0.75    0.26
 -22   4   1    0.83    0.38
  22   4  -1    0.67    0.25
  22   4  -1    0.58    0.17
 -20  -4   1    0.50    0.44
  20  -4  -1    0.32    0.20
 -20  -4   1    0.49    0.46
  20  -4  -1    0.23    0.18
 -20  -4   1    0.23    0.12
 -20   4   1    0.14    0.30
  20   4  -1    0.24    0.21
  20   4  -1    0.21    0.15
  20   4  -1    0.18    0.22
  20   4  -1    0.33    0.23
  20   4  -1    0.24    0.21
  20   4  -1    0.32    0.22
 -20   4   1    0.24    0.46
  20   4  -1    0.25    0.23
  18  -4  -1    0.18    0.13
 -18  -4   1    0.09    0.39
 -18  -4   1    0.04    0.10
 -18  -4   1    0.22    0.17
  18  -4  -1    0.04    0.15
  18  -4  -1    0.29    0.15
 -18  -4   1    0.32    0.39
  18  -4  -1    0.12    0.16
  18   4  -1    0.16    0.16
  18   4  -1    0.17    0.17
  18   4  -1    0.15    0.16
  18   4  -1    0.22    0.17
 -18   4   1    0.51    0.27
  18   4  -1    0.24    0.14
  18   4  -1    0.20    0.20
 -18   4   1    0.44    0.41
  18   4  -1    0.27    0.17
  18   4  -1    0.18    0.13
 -16  -4   1    1.16    0.42
  16  -4  -1    0.92    0.16
  16  -4  -1    0.97    0.15
 -16  -4   1    0.68    0.10
 -16  -4   1    0.87    0.38
  16  -4  -1    0.83    0.13
  16  -4  -1    0.45    0.48
 -16  -4   1    0.83    0.16
  16  -4  -1    0.85    0.16
  16  -4  -1    0.66    0.15
  16   4  -1    0.78    0.15
  16   4  -1    0.59    0.15
  16   4  -1    0.72    0.14
  16   4  -1    0.74    0.16
 -16   4   1    1.17    0.49
  16   4  -1    0.71    0.17
  16   4  -1    0.79    0.13
  16   4  -1    0.81    0.16
  16   4  -1    1.02    0.17
 -16   4   1    0.58    0.43
 -16   4   1    0.71    0.25
 -16   4   1    0.45    0.37
  16   4  -1    0.46    0.48
  14  -4  -1    7.19    0.21
 -14  -4   1    7.38    0.58
  14  -4  -1    7.18    0.22
 -14  -4   1    7.05    0.25
  14  -4  -1    7.09    0.23
  14  -4  -1    7.39    0.22
 -14  -4   1    7.02    0.16
 -14  -4   1    8.14    0.64
  14  -4  -1    6.39    0.78
 -14   4   1    7.37    0.76
 -14   4   1    7.23    0.43
  14   4  -1    6.96    0.24
  14   4  -1    7.34    0.25
 -14   4   1    7.54    0.76
  14   4  -1    7.19    0.25
  14   4  -1    6.63    0.25
 -14   4   1    7.16    0.62
  14   4  -1    7.01    0.25
  14   4  -1    7.25    0.85
 -14   4   1    7.84    0.83
 -14   4   1    6.90    0.39
  14   4  -1    6.85    0.23
  14   4  -1    7.04    0.78
 -14   4   1    6.55    0.65
  14   4  -1    7.45    0.20
 -12  -4   1    5.08    0.48
 -12  -4   1    5.15    0.71
  12  -4  -1    5.55    0.19
 -12  -4   1    4.60    0.75
 -12  -4   1    5.64    0.53
  12  -4  -1    4.72    0.20
  12  -4  -1    5.02    0.64
 -12  -4   1    5.02    0.13
  12  -4  -1    5.43    0.18
  12   4  -1    4.76    0.19
 -12   4   1    5.12    0.58
  12   4  -1    5.01    0.19
  12   4  -1    5.45    0.21
  12   4  -1    5.76    0.74
 -12   4   1    4.22    0.58
  12   4  -1    5.02    0.16
 -12   4   1    5.55    0.58
 -12   4   1    5.08    0.35
  12   4  -1    4.97    0.20
 -12   4   1    4.44    0.52
  12   4  -1    4.82    0.20
  12   4  -1    4.63    0.76
  12   4  -1    4.50    0.68
  12   4  -1    5.05    0.19
 -12   4   1    4.79    0.30
 -12   4   1    5.16    0.52
 -12   4   1    5.11    0.56
 -12   4   1    5.62    0.75
  10  -4  -1    1.46    0.39
 -10  -4   1    1.58    0.30
  10  -4  -1    1.29    0.12
 -10  -4   1    1.37    0.08
 -10  -4   1    1.45    0.42
  10  -4  -1    1.54    0.38
 -10  -4   1    1.19    0.28
 -10  -4   1    1.39    0.23
 -10  -4   1    1.27    0.42
 -10   4   1    1.56    0.34
 -10   4   1    0.95    0.34
  10   4  -1    1.09    0.42
 -10   4   1    1.78    0.34
 -10   4   1    1.30    0.34
 -10   4   1    1.23    0.31
 -10   4   1    1.38    0.22
 -10   4   1    1.28    0.18
 -10   4   1    1.35    0.37
  10   4  -1    1.01    0.40
 -10   4   1    1.37    0.42
 -10   4   1    1.49    0.32
  10   4  -1    0.94    0.38
   8  -4  -1    0.43    0.25
  -8  -4   1    0.37    0.28
  -8  -4   1    0.40    0.27
  -8  -4   1    0.66    0.30
  -8  -4   1    0.47    0.27
  -8  -4   1    0.54    0.23
   8  -4  -1    0.28    0.26
  -8  -4   1    0.40    0.20
   8  -4  -1    0.41    0.23
  -8   4   1    0.69    0.23
  -8   4   1    0.59    0.21
  -8   4   1    0.44    0.14
  -8   4   1    0.60    0.24
  -8   4   1    0.44    0.10
  -8   4   1    0.21    0.24
   8   4  -1    0.47    0.30
  -8   4   1    0.60    0.30
  -8   4   1    0.47    0.23
   8   4  -1    0.28    0.29
   8   4  -1    0.50    0.14
   8   4  -1    0.58    0.30
  -8   4   1    0.60    0.28
  -8   4   1    0.61    0.21
  -8   4   1    0.76    0.32
   8   4  -1    0.47    0.31
  -8   4   1    0.51    0.10
  -8   4   1    0.56    0.09
  -6  -4   1   12.46    0.70
  -6  -4   1   12.99    0.50
   6  -4  -1   12.90    0.46
   6  -4  -1   12.17    0.68
  -6  -4   1   12.48    0.47
  -6  -4   1   13.03    0.72
   6  -4  -1   12.03    0.52
   6  -4  -1   12.94    0.74
  -6  -4   1   12.12    0.64
   6   4  -1   12.42    0.24
   6   4  -1   12.13    0.67
  -6   4   1   12.03    0.70
   6   4  -1   13.07    0.71
  -6   4   1   12.87    0.51
  -6   4   1   13.80    0.68
  -6   4   1   13.06    0.44
   6   4  -1   12.63    0.70
  -6   4   1   13.73    0.74
   6   4  -1   11.88    0.26
  -6   4   1   13.57    0.46
   6   4  -1   13.19    0.45
  -6   4   1   11.39    0.38
  -6   4   1   13.07    0.47
   6   4  -1   12.88    0.77
  -6   4   1   12.86    0.37
  -6   4   1   13.25    0.54
  -4  -4   1    3.10    0.39
  -4  -4   1    2.82    0.24
   4  -4  -1    3.06    0.28
  -4  -4   1    2.96    0.22
   4  -4  -1    3.00    0.38
   4  -4  -1    3.12    0.25
  -4  -4   1    3.16    0.34
  -4  -4   1    3.05    0.26
   4  -4  -1    3.02    0.37
  -4  -4   1    3.20    0.39
   4  -4  -1    2.97    0.22
   4   4  -1    2.87    0.34
  -4   4   1    2.97    0.38
   4   4  -1    2.81    0.24
  -4   4   1    3.33    0.23
   4   4  -1    2.76    0.25
  -4   4   1    2.99    0.21
  -4   4   1    2.96    0.38
  -4   4   1    3.17    0.28
  -4   4   1    3.19    0.37
   4   4  -1    3.29    0.37
   4   4  -1    3.08    0.38
  -4   4   1    2.96    0.25
   4   4  -1    2.92    0.40
   4   4  -1    2.97    0.22
  -2  -4   1    4.93    0.39
  -2  -4   1    5.66    0.44
   2  -4  -1    5.39    0.28
  -2  -4   1    4.78    0.31
  -2  -4   1    4.83    0.31
   2  -4  -1    4.75    0.24
  -2  -4   1    4.55    0.25
   2  -4  -1    4.91    0.40
  -2  -4   1    4.91    0.38
   2  -4  -1    5.21    0.43
  -2  -4   1    4.79    0.29
   2  -4  -1    4.87    0.26
  -2   4   1    5.23    0.43
  -2   4   1    4.87    0.40
  -2   4   1    4.94    0.27
  -2   4   1    4.61    0.25
   2   4  -1    5.28    0.40
   2   4  -1    4.79    0.31
   2   4  -1    4.94    0.32
   2   4  -1    4.90    0.33
  -2   4   1    4.86    0.40
  -2   4   1    4.47    0.33
   2   4  -1    5.08    0.44
   2   4  -1    4.92    0.41
   0  -4   1    7.87    0.26
   0  -4  -1    8.28    0.51
   0  -4  -1    7.44    0.31
   0  -4  -1    8.17    0.37
   0  -4  -1    7.94    0.34
   0  -4  -1    7.66    0.35
   0  -4   1    7.07    0.41
   0  -4   1    7.81    0.44
   0  -4   1    8.06    0.30
   0  -4  -1    7.61    0.43
   0  -4   1    8.09    0.48
   0  -4   1    8.16    0.29
   0  -4   1    8.45    0.44
   0   4   1    9.00    0.47
   0   4   1    7.85    0.45
   0   4  -1    8.02    0.49
   0   4  -1    8.32    0.48
   0   4  -1    7.69    0.45
   0   4   1    7.85    0.36
   0   4  -1    8.04    0.29
   0   4   1    7.47    0.35
   0   4  -1    8.39    0.45
   0   4   1    8.29    0.52
   0   4  -1    8.42    0.45
  -2  -4  -1    0.74    0.19
  -2  -4  -1    0.48    0.15
  -2  -4  -1    0.46    0.13
  -2  -4  -1    0.38    0.12
  -2  -4  -1    0.43    0.22
   2  -4   1    0.46    0.17
   2  -4   1    0.40    0.18
  -2  -4  -1    0.75    0.20
   2  -4   1    0.75    0.23
   2  -4   1    0.46    0.09
  -2   4  -1    0.48    0.16
   2   4   1    0.43    0.16
   2   4   1    0.32    0.21
   2   4   1    0.54    0.17
  -2   4  -1    0.41    0.17
   2   4   1    0.64    0.19
  -2   4  -1    0.66    0.20
  -2   4  -1    0.56    0.21
  -2   4  -1    0.41    0.21
   2   4   1    0.49    0.18
  -4  -4  -1    7.24    0.53
  -4  -4  -1    7.35    0.31
   4  -4   1    7.16    0.52
  -4  -4  -1    7.74    0.51
  -4  -4  -1    7.31    0.37
  -4  -4  -1    7.28    0.48
  -4  -4  -1    7.58    0.48
   4  -4   1    7.72    0.49
   4  -4   1    7.31    0.45
  -4  -4  -1    7.37    0.35
   4   4   1    6.95    0.32
  -4   4  -1    6.60    0.18
   4   4   1    7.33    0.31
  -4   4  -1    6.79    0.53
  -4   4  -1    8.14    0.50
  -4   4  -1    7.68    0.52
  -4   4  -1    7.28    0.37
  -4   4  -1    7.11    0.44
   4   4   1    6.52    0.46
   4   4   1    6.66    0.52
   4   4   1    6.66    0.47
   4   4   1    7.49    0.51
  -6  -4  -1    0.64    0.27
  -6  -4  -1    0.57    0.26
   6  -4   1    0.49    0.20
  -6  -4  -1    0.46    0.24
   6  -4   1    0.40    0.21
   6  -4   1    0.61    0.27
  -6  -4  -1    0.72    0.27
   6  -4   1    0.58    0.24
  -6  -4  -1    0.46    0.18
  -6  -4  -1    0.57    0.18
   6   4   1    0.50    0.08
  -6   4  -1    0.62    0.10
  -6   4  -1    0.53    0.21
   6   4   1    0.69    0.28
  -6   4  -1    0.60    0.28
  -6   4  -1    0.57    0.13
   6   4   1    0.52    0.09
  -6   4  -1    0.57    0.14
   6   4   1    0.53    0.27
   6   4   1    0.43    0.23
   6   4   1    0.72    0.27
  -6   4  -1    0.56    0.09
  -6   4  -1    1.28    0.28
  -6   4  -1    0.56    0.26
  -6   4  -1    0.61    0.23
  -6   4  -1    0.62    0.13
  -8  -4  -1    1.59    0.28
   8  -4   1    2.09    0.28
  -8  -4  -1    1.91    0.42
  -8  -4  -1    1.74    0.41
  -8  -4  -1    2.06    0.29
  -8  -4  -1    1.69    0.39
   8  -4   1    1.92    0.41
  -8  -4  -1    1.88    0.10
  -8  -4  -1    1.82    0.43
   8  -4   1    1.90    0.37
   8  -4   1    1.65    0.37
   8   4   1    1.81    0.40
  -8   4  -1    1.80    0.35
  -8   4  -1    2.01    0.27
  -8   4  -1    1.91    0.34
   8   4   1    1.67    0.39
  -8   4  -1    2.15    0.38
  -8   4  -1    1.92    0.32
  -8   4  -1    2.05    0.40
  -8   4  -1    1.82    0.15
   8   4   1    1.77    0.41
  -8   4  -1    1.55    0.41
  -8   4  -1    1.87    0.18
  -8   4  -1    1.78    0.26
   8   4   1    1.47    0.39
  10  -4   1    0.33    0.24
  10  -4   1    0.23    0.09
  10  -4   1    0.32    0.32
 -10  -4  -1    0.24    0.22
  10  -4   1    0.11    0.24
 -10  -4  -1    0.21    0.31
 -10  -4  -1    0.30    0.22
 -10   4  -1    0.44    0.26
 -10   4  -1    0.18    0.13
  10   4   1    0.23    0.32
 -10   4  -1    0.32    0.12
 -10   4  -1    0.21    0.24
  10   4   1    0.30    0.10
 -10   4  -1    0.26    0.21
 -10   4  -1    0.47    0.30
  10   4   1    0.14    0.35
 -10   4  -1    0.33    0.34
 -10   4  -1    0.41    0.23
 -10   4  -1    0.31    0.26
  10   4   1    0.26    0.08
  10   4   1    0.37    0.32
  12  -4   1    4.79    0.18
  12  -4   1    4.76    0.54
 -12  -4  -1    4.50    0.73
 -12  -4  -1    4.68    0.12
 -12  -4  -1    5.29    0.45
  12  -4   1    4.80    0.18
 -12  -4  -1    5.02    0.49
  12  -4   1    4.76    0.67
 -12   4  -1    5.12    0.52
 -12   4  -1    4.86    0.70
 -12   4  -1    4.42    0.56
  12   4   1    4.55    0.18
  12   4   1    4.95    0.16
 -12   4  -1    4.73    0.50
 -12   4  -1    5.22    0.52
 -12   4  -1    5.13    0.57
  12   4   1    5.50    0.72
 -12   4  -1    4.77    0.65
 -12   4  -1    4.80    0.32
  12   4   1    4.73    0.20
  12   4   1    4.84    0.20
  12   4   1    5.16    0.21
 -12   4  -1    4.69    0.31
  12   4   1    4.58    0.70
  12   4   1    4.75    0.62
  12   4   1    4.89    0.19
  12   4   1    4.84    0.19
  14  -4   1    0.16    0.09
  14  -4   1    0.04    0.11
  14  -4   1    0.04    0.38
 -14  -4  -1    0.03    0.28
  14  -4   1    0.31    0.40
  14  -4   1    0.11    0.10
 -14  -4  -1   -0.08    0.30
  14  -4   1    0.13    0.10
 -14  -4  -1    0.05    0.06
  14  -4   1    0.10    0.09
  14   4   1    0.11    0.14
  14   4   1    0.10    0.12
  14   4   1    0.11    0.11
  14   4   1    0.12    0.12
 -14   4  -1    0.34    0.32
  14   4   1    0.31    0.44
 -14   4  -1    0.13    0.33
  14   4   1    0.11    0.11
  14   4   1    0.22    0.41
 -14   4  -1    0.31    0.37
 -14   4  -1    0.07    0.38
  14   4   1    0.09    0.08
 -14   4  -1    0.04    0.19
 -14   4  -1   -0.08    0.33
  14   4   1    0.13    0.12
  16  -4   1    0.25    0.13
  16  -4   1    0.14    0.11
 -16  -4  -1    0.20    0.08
 -16  -4  -1    0.32    0.13
  16  -4   1    0.27    0.12
  16  -4   1    0.25    0.13
 -16  -4  -1    0.22    0.40
 -16  -4  -1    0.33    0.37
  16  -4   1    0.28    0.13
  16  -4   1    0.29    0.12
  16   4   1    0.05    0.13
 -16   4  -1    0.27    0.25
  16   4   1    0.21    0.14
  16   4   1    0.20    0.15
  16   4   1    0.27    0.13
 -16   4  -1    0.42    0.37
  16   4   1    0.20    0.14
  16   4   1    0.14    0.15
  16   4   1    0.22    0.11
  16   4   1    0.06    0.44
  18  -4   1    0.15    0.15
 -18  -4  -1    0.42    0.42
  18  -4   1    0.22    0.13
 -18  -4  -1    0.16    0.10
 -18  -4  -1    0.31    0.44
  18  -4   1    0.18    0.15
  18  -4   1    0.04    0.15
  18   4   1    0.11    0.18
 -18   4  -1   -0.04    0.26
  18   4   1    0.08    0.16
  18   4   1    0.12    0.17
  18   4   1    0.20    0.18
  18   4   1    0.11    0.16
  18   4   1    0.22    0.18
  18   4   1    0.15    0.12
 -18   4  -1   -0.02    0.37
 -20  -4  -1    1.44    0.49
  20  -4   1    1.70    0.26
 -20  -4  -1    1.70    0.54
  20  -4   1    1.56    0.24
 -20  -4  -1    1.50    0.17
  20  -4   1    1.69    0.24
  20   4   1    1.66    0.25
  20   4   1    1.67    0.22
  20   4   1    1.47    0.24
  20   4   1    1.59    0.26
  20   4   1    1.68    0.27
 -20   4  -1    1.43    0.38
  20   4   1    1.43    0.26
 -20   4  -1    1.44    0.52
 -22  -4  -1   -0.14    0.48
  22  -4   1   -0.10    0.20
  22  -4   1    0.15    0.24
 -22  -4  -1    0.00    0.13
  22   4   1    0.00    0.28
 -22   4  -1    0.01    0.34
  22   4   1    0.10    0.23
  22   4   1    0.00    0.16
  22   4   1   -0.11    0.21
  22   4   1    0.12    0.27
  22   4   1   -0.09    0.23
  22   4   1   -0.08    0.22
  24  -4   1   -0.02    0.22
 -24  -4  -1    0.04    0.14
  24  -4   1    0.06    0.27
  24   4   1    0.03    0.30
  24   4   1    0.15    0.25
  24   4   1    0.19    0.22
  24   4   1    0.12    0.18
  24   4   1    0.10    0.24
  24   4   1    0.13    0.30
  24   4   1    0.15    0.29
 -26  -4  -1    0.06    0.15
  26  -4   1    0.04    0.30
  26  -4   1   -0.01    0.27
  26   4   1   -0.04    0.26
  26   4   1   -0.04    0.30
  26   4   1   -0.08    0.32
  26   4   1   -0.04    0.31
  26   4   1   -0.04    0.31
  26   4   1    0.00    0.19
  28  -4   1    0.39    0.31
  28   4   1    0.43    0.20
  28   4   1    0.32    0.31
  28   4   1    0.40    0.40
  28   4   1    0.58    0.34
  28   4   1    0.56    0.34
  28   4   1    0.41    0.34
 -29  -5   1   -0.09    0.37
  29  -5  -1    0.02    0.31
  29   5  -1   -0.02    0.41
  29   5  -1    0.07    0.33
  29   5  -1    0.11    0.31
  29   5  -1    0.01    0.32
  29   5  -1    0.18    0.42
 -27  -5   1    0.23    0.35
  27  -5  -1   -0.20    0.30
  27   5  -1    0.04    0.29
  27   5  -1   -0.08    0.20
  27   5  -1   -0.26    0.36
  27   5  -1   -0.03    0.30
  27   5  -1   -0.11    0.33
  27   5  -1    0.13    0.33
  27   5  -1   -0.05    0.33
 -25  -5   1    0.22    0.14
  25  -5  -1    0.14    0.28
  25   5  -1    0.31    0.32
  25   5  -1    0.32    0.34
  25   5  -1    0.25    0.20
  25   5  -1    0.22    0.30
  25   5  -1    0.28    0.28
  25   5  -1    0.28    0.30
  25   5  -1    0.31    0.33
  23  -5  -1    0.01    0.22
 -23  -5   1   -0.10    0.12
  23   5  -1   -0.01    0.23
  23   5  -1    0.01    0.23
  23   5  -1   -0.02    0.28
  23   5  -1   -0.01    0.26
  23   5  -1   -0.10    0.18
  23   5  -1   -0.06    0.26
  23   5  -1    0.11    0.26
 -21  -5   1    1.14    0.16
  21  -5  -1    1.07    0.24
 -21  -5   1    1.42    0.58
 -21  -5   1    1.07    0.54
  21   5  -1    1.51    0.29
  21   5  -1    1.28    0.27
  21   5  -1    1.29    0.26
  21   5  -1    1.20    0.25
  21   5  -1    1.21    0.26
 -21   5   1    1.38    0.40
  21   5  -1    1.02    0.19
  21   5  -1    1.20    0.23
  19  -5  -1    0.11    0.17
 -19  -5   1    0.18    0.18
 -19  -5   1    0.07    0.43
  19  -5  -1    0.13    0.16
 -19  -5   1    0.06    0.10
  19  -5  -1    0.22    0.18
 -19  -5   1   -0.03    0.40
  19   5  -1    0.07    0.20
  19   5  -1    0.10    0.19
 -19   5   1    0.17    0.45
  19   5  -1    0.02    0.20
  19   5  -1    0.09    0.14
  19   5  -1    0.10    0.14
  19   5  -1    0.24    0.22
  19   5  -1    0.08    0.18
  19   5  -1    0.10    0.18
 -19   5   1    0.24    0.29
 -17  -5   1   -0.17    0.37
 -17  -5   1    0.00    0.37
 -17  -5   1    0.04    0.09
  17  -5  -1    0.16    0.15
  17  -5  -1    0.06    0.12
 -17  -5   1    0.09    0.16
  17  -5  -1    0.17    0.15
  17   5  -1    0.06    0.17
  17   5  -1    0.04    0.15
  17   5  -1    0.05    0.17
  17   5  -1    0.14    0.16
  17   5  -1   -0.02    0.13
 -17   5   1   -0.03    0.40
  17   5  -1    0.07    0.15
  17   5  -1    0.15    0.14
 -17   5   1    0.07    0.24
  17   5  -1    0.13    0.20
 -15  -5   1    0.13    0.15
 -15  -5   1    0.11    0.35
  15  -5  -1    0.03    0.12
 -15  -5   1   -0.06    0.07
  15  -5  -1    0.07    0.13
  15  -5  -1   -0.01    0.14
 -15  -5   1   -0.04    0.32
  15  -5  -1   -0.08    0.13
 -15   5   1    0.11    0.34
  15   5  -1   -0.04    0.16
 -15   5   1    0.07    0.20
  15   5  -1   -0.17    0.12
  15   5  -1   -0.15    0.14
  15   5  -1   -0.08    0.13
  15   5  -1    0.09    0.11
 -15   5   1   -0.08    0.37
  15   5  -1    0.02    0.15
  15   5  -1   -0.36    0.45
  15   5  -1    0.02    0.10
  15   5  -1   -0.16    0.12
  13  -5  -1    4.01    0.18
 -13  -5   1    3.98    0.51
 -13  -5   1    3.87    0.20
  13  -5  -1    3.77    0.21
  13  -5  -1    4.06    0.19
 -13  -5   1    4.34    0.51
 -13  -5   1    3.89    0.12
  13  -5  -1    4.04    0.66
 -13   5   1    3.84    0.60
  13   5  -1    3.93    0.21
 -13   5   1    3.56    0.57
  13   5  -1    3.83    0.71
  13   5  -1    3.73    0.21
 -13   5   1    3.64    0.58
 -13   5   1    4.72    0.80
 -13   5   1    3.47    0.31
  13   5  -1    4.00    0.22
  13   5  -1    3.94    0.76
  13   5  -1    3.63    0.21
  13   5  -1    3.88    0.17
  13   5  -1    3.93    0.21
  13   5  -1    3.89    0.21
 -11  -5   1    0.36    0.28
  11  -5  -1    0.35    0.10
  11  -5  -1    0.54    0.10
  11  -5  -1    0.38    0.10
 -11  -5   1    0.15    0.37
 -11  -5   1    0.37    0.06
  11  -5  -1    0.59    0.35
 -11  -5   1    0.52    0.30
 -11  -5   1    0.42    0.38
  11   5  -1    0.35    0.11
 -11   5   1    0.54    0.16
  11   5  -1    0.09    0.36
  11   5  -1    0.44    0.46
 -11   5   1    0.42    0.26
  11   5  -1    0.44    0.09
 -11   5   1    0.54    0.32
 -11   5   1    0.47    0.31
 -11   5   1    0.46    0.30
  11   5  -1    0.41    0.13
 -11   5   1    0.63    0.30
 -11   5   1    0.49    0.36
 -11   5   1    0.60    0.17
  11   5  -1    0.28    0.11
  11   5  -1    0.43    0.13
  11   5  -1    0.34    0.11
 -11   5   1    0.63    0.42
  11   5  -1    0.43    0.39
  -9  -5   1    0.63    0.37
  -9  -5   1    0.63    0.25
   9  -5  -1    0.69    0.32
  -9  -5   1    0.48    0.35
  -9  -5   1    0.65    0.26
   9  -5  -1    0.65    0.30
   9  -5  -1    0.58    0.10
  -9   5   1    0.59    0.12
  -9   5   1    0.60    0.32
   9   5  -1    0.34    0.40
  -9   5   1    0.54    0.12
   9   5  -1    0.70    0.39
  -9   5   1    0.44    0.16
  -9   5   1    0.76    0.30
  -9   5   1    0.77    0.38
   9   5  -1    0.61    0.37
  -9   5   1    0.60    0.27
  -9   5   1    0.57    0.22
  -9   5   1    0.61    0.33
  -9   5   1    0.61    0.23
   9   5  -1    0.63    0.12
  -9   5   1    0.87    0.27
  -9   5   1    0.70    0.12
  -7  -5   1    2.55    0.47
  -7  -5   1    3.00    0.48
   7  -5  -1    2.91    0.48
   7  -5  -1    3.06    0.50
  -7  -5   1    2.86    0.33
   7  -5  -1    2.62    0.36
  -7  -5   1    2.75    0.32
  -7   5   1    2.98    0.26
  -7   5   1    3.05    0.30
  -7   5   1    2.67    0.48
  -7   5   1    2.65    0.34
   7   5  -1    2.88    0.46
  -7   5   1    2.73    0.23
  -7   5   1    3.26    0.29
   7   5  -1    2.81    0.53
   7   5  -1    2.74    0.27
  -7   5   1    3.23    0.46
  -7   5   1    3.05    0.31
  -7   5   1    3.08    0.41
   7   5  -1    2.91    0.51
   7   5  -1    2.50    0.47
  -5  -5   1    2.37    0.40
  -5  -5   1    2.78    0.32
   5  -5  -1    2.47    0.32
  -5  -5   1    2.92    0.40
  -5  -5   1    2.27    0.27
   5  -5  -1    2.86    0.24
  -5  -5   1    2.63    0.43
   5  -5  -1    2.58    0.41
   5  -5  -1    2.26    0.41
   5  -5  -1    2.44    0.30
   5   5  -1    2.51    0.40
  -5   5   1    2.68    0.29
   5   5  -1    2.41    0.24
   5   5  -1    2.41    0.36
  -5   5   1    2.43    0.24
  -5   5   1    2.13    0.28
  -5   5   1    2.66    0.43
   5   5  -1    2.43    0.48
  -5   5   1    2.48    0.39
   5   5  -1    2.61    0.45
  -5   5   1    2.37    0.30
   5   5  -1    2.62    0.26
  -5   5   1    2.57    0.23
   5   5  -1    2.66    0.29
  -5   5   1    2.58    0.22
  -5   5   1    2.92    0.45
   3  -5  -1    0.20    0.22
   3  -5  -1    0.28    0.13
   3  -5  -1    0.22    0.14
  -3  -5   1    0.14    0.19
   3  -5  -1    0.21    0.17
  -3  -5   1    0.20    0.16
  -3  -5   1    0.22    0.14
   3  -5  -1    0.17    0.12
  -3  -5   1    0.24    0.24
   3  -5  -1    0.14    0.21
  -3  -5   1    0.15    0.17
  -3  -5   1    0.25    0.15
  -3   5   1    0.34    0.22
   3   5  -1    0.11    0.17
  -3   5   1    0.08    0.15
  -3   5   1    0.19    0.14
  -3   5   1    0.23    0.23
   3   5  -1    0.28    0.22
  -3   5   1    0.50    0.13
   3   5  -1   -0.03    0.21
   3   5  -1    0.19    0.17
   3   5  -1    0.19    0.24
  -3   5   1    0.15    0.24
  -3   5   1    0.11    0.17
   3   5  -1    0.26    0.15
  -1  -5   1    6.03    0.44
  -1  -5   1    6.54    0.51
  -1  -5   1    7.37    0.37
   1  -5  -1    6.29    0.34
  -1  -5   1    6.81    0.48
  -1  -5   1    6.14    0.30
   1  -5  -1    6.21    0.36
   1  -5  -1    6.31    0.32
   1  -5  -1    6.62    0.53
  -1  -5   1    6.29    0.36
   1  -5  -1    6.87    0.49
   1  -5  -1    6.44    0.37
  -1   5   1    6.85    0.35
  -1   5   1    6.72    0.48
  -1   5   1    6.73    0.38
   1   5  -1    6.24    0.43
   1   5  -1    6.43    0.36
  -1   5   1    5.62    0.42
  -1   5   1    6.77    0.48
   1   5  -1    5.98    0.48
   1   5  -1    6.52    0.47
   1   5  -1    6.69    0.47
   1   5  -1    6.22    0.57
  -1   5   1    6.10    0.55
  -1   5   1    6.46    0.49
   1  -5   1   29.65    0.96
  -1  -5  -1   30.72    1.04
   1  -5   1   29.06    0.94
   1  -5   1   30.73    0.87
  -1  -5  -1   30.53    0.87
   1  -5   1   28.13    0.51
  -1  -5  -1   26.80    0.65
   1  -5   1   27.46    0.71
  -1  -5  -1   27.66    0.64
  -1  -5  -1   31.28    0.81
   1  -5   1   30.16    0.47
  -1  -5  -1   30.40    0.80
   1  -5   1   29.77    0.47
  -1   5  -1   29.16    0.90
   1   5   1   30.05    0.81
   1   5   1   28.25    1.03
  -1   5  -1   29.48    0.98
   1   5   1   30.09    0.88
  -1   5  -1   30.07    0.47
  -1   5  -1   28.69    1.01
  -1   5  -1   29.37    0.92
   1   5   1   31.81    1.00
  -1   5  -1   28.74    0.86
   1   5   1   27.67    0.76
   1   5   1   30.47    0.86
   3  -5   1    0.11    0.18
   3  -5   1    0.02    0.14
   3  -5   1    0.00    0.19
  -3  -5  -1    0.04    0.14
  -3  -5  -1   -0.05    0.13
   3  -5   1   -0.01    0.08
   3  -5   1    0.14    0.18
  -3  -5  -1    0.01    0.18
  -3  -5  -1    0.08    0.17
  -3  -5  -1    0.17    0.14
  -3  -5  -1   -0.05    0.19
  -3   5  -1   -0.05    0.20
   3   5   1    0.11    0.16
  -3   5  -1    0.09    0.21
  -3   5  -1    0.40    0.19
   3   5   1    0.04    0.22
   3   5   1   -0.08    0.15
   3   5   1    0.12    0.21
  -3   5  -1    0.06    0.16
  -3   5  -1   -0.08    0.22
   3   5   1    0.09    0.14
   3   5   1    0.00    0.14
  -5  -5  -1    1.18    0.23
   5  -5   1    0.95    0.28
  -5  -5  -1    1.16    0.09
  -5  -5  -1    1.26    0.36
  -5  -5  -1    1.44    0.33
   5  -5   1    1.79    0.35
  -5  -5  -1    1.19    0.31
  -5  -5  -1    1.37    0.25
  -5  -5  -1    1.13    0.32
   5  -5   1    1.34    0.27
   5  -5   1    1.22    0.34
  -5   5  -1    1.11    0.35
   5   5   1    1.27    0.35
   5   5   1    1.25    0.36
  -5   5  -1    1.32    0.28
   5   5   1    1.33    0.21
  -5   5  -1    1.04    0.31
   5   5   1    1.43    0.22
   5   5   1    1.37    0.15
  -5   5  -1    1.38    0.33
   5   5   1    1.54    0.34
  -5   5  -1    1.11    0.12
   5   5   1    1.21    0.31
  -5   5  -1    1.14    0.23
   7  -5   1    1.87    0.38
  -7  -5  -1    1.42    0.41
  -7  -5  -1    1.36    0.27
  -7  -5  -1    1.45    0.10
  -7  -5  -1    1.34    0.38
   7  -5   1    1.71    0.33
  -7  -5  -1    2.02    0.32
   7  -5   1    1.28    0.32
  -7  -5  -1    1.39    0.38
  -7  -5  -1    1.39    0.36
  -7   5  -1    1.45    0.42
   7   5   1    1.38    0.38
   7   5   1    1.65    0.39
  -7   5  -1    1.47    0.23
  -7   5  -1    1.33    0.21
  -7   5  -1    1.50    0.31
   7   5   1    1.10    0.39
  -7   5  -1    1.27    0.19
  -7   5  -1    1.58    0.19
  -7   5  -1    1.42    0.13
  -7   5  -1    1.56    0.17
  -7   5  -1    1.36    0.31
   7   5   1    1.81    0.45
  -7   5  -1    1.70    0.36
  -9  -5  -1    6.34    0.70
   9  -5   1    6.64    0.18
   9  -5   1    6.73    0.62
  -9  -5  -1    6.77    0.49
  -9  -5  -1    6.83    0.47
   9  -5   1    6.78    0.61
  -9   5  -1    6.87    0.53
  -9   5  -1    7.08    0.74
  -9   5  -1    7.51    0.42
  -9   5  -1    7.00    0.59
   9   5   1    7.59    0.22
  -9   5  -1    7.39    0.60
   9   5   1    8.24    0.73
  -9   5  -1    6.31    0.23
   9   5   1    6.55    0.68
   9   5   1    5.62    0.66
  -9   5  -1    7.17    0.41
  -9   5  -1    6.62    0.30
  -9   5  -1    6.75    0.61
  11  -5   1    0.20    0.09
  11  -5   1    0.36    0.30
  11  -5   1    0.21    0.09
 -11  -5  -1    0.27    0.37
 -11  -5  -1    0.25    0.26
 -11  -5  -1    0.31    0.24
  11  -5   1    0.18    0.34
  11  -5   1    0.15    0.09
  11   5   1    0.22    0.11
  11   5   1    0.19    0.13
 -11   5  -1    0.35    0.33
 -11   5  -1    0.21    0.15
  11   5   1    0.15    0.42
  11   5   1    0.24    0.11
  11   5   1    0.30    0.36
 -11   5  -1    0.16    0.28
  11   5   1    0.28    0.09
 -11   5  -1    0.27    0.23
 -11   5  -1    0.20    0.29
  11   5   1    0.47    0.11
  11   5   1    0.31    0.10
 -11   5  -1   -0.13    0.37
  11   5   1    0.46    0.39
 -11   5  -1    0.19    0.27
  13  -5   1    4.37    0.71
  13  -5   1    4.41    0.19
 -13  -5  -1    4.01    0.51
  13  -5   1    4.39    0.19
 -13  -5  -1    4.56    0.52
 -13  -5  -1    3.94    0.09
  13  -5   1    4.16    0.19
 -13  -5  -1    4.17    0.19
  13  -5   1    4.11    0.20
  13   5   1    4.57    0.25
 -13   5  -1    4.76    0.71
  13   5   1    4.26    0.22
  13   5   1    4.42    0.70
  13   5   1    4.17    0.24
  13   5   1    4.12    0.23
 -13   5  -1    4.70    0.60
  13   5   1    4.44    0.17
 -13   5  -1    4.07    0.34
 -13   5  -1    4.01    0.55
  13   5   1    4.28    0.22
  13   5   1    4.18    0.73
  13   5   1    4.21    0.21
  15  -5   1    0.12    0.51
 -15  -5  -1    0.07    0.31
 -15  -5  -1   -0.10    0.06
  15  -5   1    0.01    0.13
  15  -5   1    0.04    0.12
  15  -5   1   -0.08    0.14
 -15  -5  -1    0.06    0.13
  15  -5   1   -0.06    0.12
 -15  -5  -1    0.04    0.34
  15   5   1   -0.01    0.12
  15   5   1    0.03    0.13
  15   5   1   -0.10    0.10
  15   5   1    0.08    0.14
  15   5   1    0.12    0.47
  15   5   1    0.03    0.16
 -15   5  -1    0.18    0.45
 -15   5  -1   -0.04    0.34
  15   5   1   -0.09    0.13
  15   5   1    0.10    0.15
 -15   5  -1    0.00    0.22
 -17  -5  -1    0.23    0.39
 -17  -5  -1    0.22    0.41
 -17  -5  -1    0.15    0.08
  17  -5   1    0.31    0.16
 -17  -5  -1    0.13    0.15
  17  -5   1    0.11    0.17
  17  -5   1    0.17    0.15
 -17   5  -1    0.16    0.15
  17   5   1    0.15    0.17
  17   5   1    0.10    0.16
  17   5   1    0.13    0.15
  17   5   1    0.23    0.17
  17   5   1    0.15    0.12
 -17   5  -1    0.19    0.26
  17   5   1    0.15    0.18
 -17   5  -1    0.38    0.41
  17   5   1    0.14    0.17
 -19  -5  -1    0.50    0.48
 -19  -5  -1    0.25    0.09
 -19  -5  -1    0.39    0.46
  19  -5   1    0.37    0.17
  19  -5   1    0.30    0.18
  19   5   1    0.31    0.15
  19   5   1    0.19    0.19
  19   5   1    0.34    0.22
  19   5   1    0.22    0.21
  19   5   1    0.37    0.21
 -19   5  -1    0.58    0.53
  19   5   1    0.24    0.19
 -19   5  -1    0.33    0.31
  19   5   1    0.29    0.19
 -21  -5  -1    2.90    0.74
  21  -5   1    2.86    0.31
  21  -5   1    2.43    0.32
 -21  -5  -1    2.44    0.16
 -21  -5  -1    2.26    0.63
  21   5   1    2.46    0.25
  21   5   1    2.70    0.30
  21   5   1    2.25    0.33
  21   5   1    2.33    0.34
  21   5   1    2.71    0.37
  21   5   1    2.82    0.33
  21   5   1    2.36    0.35
 -21   5  -1    2.23    0.43
  23  -5   1   -0.02    0.25
  23   5   1   -0.03    0.27
  23   5   1    0.23    0.28
  23   5   1    0.24    0.24
  23   5   1    0.12    0.25
  23   5   1    0.22    0.27
  23   5   1    0.14    0.28
  23   5   1    0.07    0.19
  25  -5   1   -0.05    0.24
  25   5   1   -0.19    0.36
  25   5   1    0.05    0.20
  25   5   1    0.04    0.36
  25   5   1    0.06    0.29
  25   5   1    0.06    0.29
  25   5   1   -0.19    0.29
  25   5   1   -0.03    0.30
  27  -5   1   -0.17    0.30
  27   5   1   -0.13    0.39
  27   5   1   -0.05    0.21
  27   5   1   -0.03    0.35
  27   5   1   -0.20    0.33
  27   5   1   -0.19    0.38
  27   5   1   -0.11    0.32
  28  -6  -1    0.11    0.27
 -28  -6   1    0.25    0.36
  28   6  -1    0.07    0.43
  28   6  -1    0.08    0.37
  28   6  -1    0.20    0.36
  28   6  -1    0.01    0.40
  28   6  -1    0.03    0.37
  28   6  -1    0.03    0.22
  28   6  -1    0.16    0.34
  26  -6  -1    0.79    0.29
 -26  -6   1    0.81    0.36
  26   6  -1    0.71    0.23
  26   6  -1    0.93    0.34
  26   6  -1    0.93    0.34
  26   6  -1    0.77    0.35
  26   6  -1    0.99    0.35
  26   6  -1    0.73    0.35
  26   6  -1    0.91    0.37
 -24  -6   1    0.07    0.30
  24  -6  -1   -0.05    0.28
  24   6  -1   -0.04    0.33
  24   6  -1    0.08    0.30
  24   6  -1   -0.10    0.28
  24   6  -1    0.03    0.25
  24   6  -1   -0.08    0.31
  24   6  -1   -0.01    0.20
  24   6  -1   -0.08    0.30
  22  -6  -1    0.31    0.25
  22   6  -1    0.49    0.27
  22   6  -1    0.38    0.27
  22   6  -1    0.43    0.26
  22   6  -1    0.51    0.31
  22   6  -1    0.43    0.27
  22   6  -1    0.43    0.25
  22   6  -1    0.54    0.20
 -20  -6   1    0.66    0.54
  20  -6  -1    0.39    0.20
  20  -6  -1    0.45    0.20
 -20  -6   1    0.42    0.21
  20  -6  -1    0.42    0.20
 -20  -6   1    0.56    0.57
  20   6  -1    0.36    0.22
  20   6  -1    0.35    0.21
  20   6  -1    0.33    0.23
  20   6  -1    0.26    0.27
  20   6  -1    0.26    0.20
  20   6  -1    0.24    0.17
 -20   6   1    0.28    0.34
  20   6  -1    0.48    0.23
  20   6  -1    0.38    0.24
  18  -6  -1    1.43    0.24
 -18  -6   1    1.34    0.11
 -18  -6   1    1.81    0.57
 -18  -6   1    1.78    0.55
 -18  -6   1    1.66    0.22
  18  -6  -1    1.59    0.20
  18  -6  -1    1.82    0.24
  18   6  -1    1.44    0.23
  18   6  -1    1.39    0.24
  18   6  -1    1.45    0.23
  18   6  -1    1.44    0.22
  18   6  -1    1.44    0.23
 -18   6   1    1.23    0.33
 -18   6   1    1.79    0.56
  18   6  -1    1.50    0.25
  18   6  -1    1.43    0.21
  18   6  -1    1.54    0.26
  16  -6  -1    0.24    0.14
 -16  -6   1    0.53    0.39
  16  -6  -1    0.19    0.15
  16  -6  -1    0.32    0.17
 -16  -6   1    0.31    0.06
 -16  -6   1    0.25    0.16
 -16  -6   1    0.35    0.46
  16  -6  -1    0.42    0.16
  16   6  -1    0.29    0.15
  16   6  -1    0.27    0.17
  16   6  -1    0.35    0.18
  16   6  -1    0.23    0.16
  16   6  -1    0.26    0.20
  16   6  -1    0.34    0.13
  16   6  -1    0.26    0.20
  16   6  -1    0.36    0.18
 -16   6   1    0.46    0.43
 -16   6   1    0.34    0.24
  14  -6  -1    0.00    0.11
  14  -6  -1    0.08    0.12
  14  -6  -1   -0.02    0.14
 -14  -6   1    0.07    0.37
 -14  -6   1    0.12    0.37
  14  -6  -1    0.11    0.14
 -14  -6   1    0.04    0.15
 -14   6   1   -0.02    0.19
  14   6  -1    0.01    0.11
  14   6  -1    0.08    0.15
  14   6  -1    0.10    0.14
 -14   6   1    0.00    0.40
  14   6  -1    0.04    0.14
  14   6  -1    0.00    0.12
 -14   6   1    0.09    0.35
  14   6  -1   -0.05    0.10
  14   6  -1   -0.05    0.13
 -12  -6   1    0.60    0.36
  12  -6  -1    0.50    0.12
  12  -6  -1    0.53    0.13
  12  -6  -1    0.39    0.12
  12  -6  -1    0.59    0.13
 -12  -6   1    0.57    0.15
 -12  -6   1    0.51    0.37
  12   6  -1    0.47    0.51
  12   6  -1    0.44    0.11
  12   6  -1    0.46    0.15
  12   6  -1    0.40    0.13
 -12   6   1    0.71    0.20
  12   6  -1    0.53    0.16
  12   6  -1    0.39    0.13
  12   6  -1    0.54    0.11
 -12   6   1    0.37    0.37
 -12   6   1    0.42    0.35
  12   6  -1    0.45    0.12
  10  -6  -1    0.81    0.13
 -10  -6   1    0.75    0.48
 -10  -6   1    0.89    0.14
 -10  -6   1    1.15    0.33
  10  -6  -1    1.03    0.37
 -10  -6   1    0.95    0.31
  10  -6  -1    1.01    0.13
  10  -6  -1    1.03    0.14
 -10  -6   1    1.01    0.49
 -10  -6   1    0.99    0.15
  10   6  -1    0.91    0.12
 -10   6   1    0.95    0.40
 -10   6   1    0.97    0.46
 -10   6   1    1.08    0.38
 -10   6   1    0.79    0.32
  10   6  -1    0.90    0.12
 -10   6   1    1.13    0.35
 -10   6   1    0.97    0.16
  10   6  -1    0.87    0.47
  10   6  -1    1.07    0.17
  10   6  -1    1.06    0.49
  10   6  -1    0.88    0.13
  10   6  -1    0.93    0.50
  -8  -6   1    0.34    0.34
  -8  -6   1   -0.04    0.25
   8  -6  -1    0.13    0.09
   8  -6  -1    0.06    0.08
   8  -6  -1    0.24    0.25
  -8  -6   1    0.07    0.33
  -8  -6   1    0.37    0.25
   8  -6  -1    0.12    0.10
  -8   6   1    0.24    0.14
   8   6  -1    0.06    0.09
  -8   6   1    0.35    0.23
  -8   6   1    0.11    0.28
  -8   6   1    0.16    0.16
   8   6  -1    0.16    0.12
   8   6  -1    0.02    0.15
  -8   6   1    0.08    0.18
   8   6  -1    0.12    0.34
  -8   6   1    0.07    0.26
   8   6  -1   -0.11    0.33
  -8   6   1    0.12    0.16
   8   6  -1   -0.04    0.31
  -8   6   1    0.18    0.16
  -8   6   1    0.16    0.36
   6  -6  -1    0.51    0.25
  -6  -6   1    0.70    0.30
   6  -6  -1    0.96    0.36
  -6  -6   1    0.72    0.37
   6  -6  -1    0.66    0.24
   6  -6  -1    0.66    0.15
  -6  -6   1    0.46    0.22
   6  -6  -1    0.46    0.32
  -6  -6   1    0.70    0.25
  -6  -6   1    0.59    0.29
  -6   6   1    0.83    0.36
   6   6  -1    0.67    0.19
  -6   6   1    0.78    0.35
  -6   6   1    0.73    0.15
   6   6  -1    0.59    0.29
   6   6  -1    0.63    0.21
  -6   6   1    0.66    0.23
   6   6  -1    0.47    0.36
  -6   6   1    0.57    0.16
  -6   6   1    0.56    0.21
   6   6  -1    0.67    0.36
  -6   6   1    0.58    0.15
   6   6  -1    0.54    0.17
   6   6  -1    0.41    0.35
  -6   6   1    0.70    0.23
   4  -6  -1    3.06    0.47
   4  -6  -1    2.54    0.22
  -4  -6   1    2.97    0.42
   4  -6  -1    3.04    0.27
  -4  -6   1    2.70    0.33
   4  -6  -1    2.57    0.35
  -4  -6   1    2.69    0.45
   4  -6  -1    2.95    0.48
  -4  -6   1    2.67    0.29
   4  -6  -1    3.24    0.33
  -4   6   1    2.70    0.37
   4   6  -1    2.33    0.42
  -4   6   1    2.72    0.47
   4   6  -1    2.68    0.52
  -4   6   1    2.66    0.48
   4   6  -1    2.75    0.50
   4   6  -1    2.88    0.36
  -4   6   1    2.32    0.37
  -4   6   1    2.83    0.49
  -4   6   1    2.74    0.23
   4   6  -1    2.75    0.40
  -4   6   1    2.84    0.32
   4   6  -1    2.89    0.33
   2  -6  -1    5.59    0.40
  -2  -6   1    6.51    0.43
  -2  -6   1    5.67    0.45
   2  -6  -1    6.12    0.35
  -2  -6   1    6.15    0.58
  -2  -6   1    6.08    0.36
   2  -6  -1    5.81    0.40
   2  -6  -1    5.30    0.33
   2  -6  -1    6.14    0.59
  -2  -6   1    6.52    0.54
  -2  -6   1    6.32    0.43
   2  -6  -1    6.29    0.54
  -2   6   1    6.24    0.41
  -2   6   1    6.55    0.56
   2   6  -1    4.77    0.56
  -2   6   1    6.44    0.56
   2   6  -1    5.75    0.49
  -2   6   1    6.25    0.59
  -2   6   1    6.09    0.50
  -2   6   1    5.38    0.46
  -2   6   1    6.06    0.33
   2   6  -1    5.64    0.42
   2   6  -1    6.63    0.55
   2   6  -1    6.41    0.58
   2   6  -1    6.08    0.47
   0  -6  -1    4.69    0.39
   0  -6   1    4.32    0.29
   0  -6  -1    4.70    0.44
   0  -6   1    4.31    0.44
   0  -6   1    4.68    0.52
   0  -6  -1    4.57    0.36
   0  -6   1    4.33    0.44
   0  -6  -1    4.22    0.33
   0  -6   1    4.54    0.30
   0  -6  -1    4.49    0.39
   0  -6  -1    4.50    0.52
   0  -6   1    4.52    0.30
   0  -6   1    4.18    0.36
   0   6   1    4.75    0.48
   0   6  -1    5.06    0.47
   0   6   1    4.32    0.54
   0   6   1    4.73    0.50
   0   6  -1    4.47    0.43
   0   6   1    3.92    0.38
   0   6   1    3.96    0.35
   0   6   1    4.26    0.47
   0   6  -1    4.30    0.50
   0   6  -1    3.77    0.54
   0   6  -1    4.67    0.30
   0   6  -1    3.96    0.49
   2  -6   1    0.29    0.13
   2  -6   1    0.42    0.27
   2  -6   1    0.47    0.21
  -2  -6  -1    0.47    0.23
  -2  -6  -1    0.32    0.22
  -2  -6  -1    0.41    0.18
   2  -6   1    0.37    0.25
  -2  -6  -1    0.45    0.29
  -2  -6  -1    0.29    0.23
  -2  -6  -1    0.33    0.17
   2  -6   1    0.27    0.23
  -2  -6  -1    0.38    0.07
  -2   6  -1    0.44    0.25
   2   6   1    0.29    0.26
   2   6   1    0.54    0.24
   2   6   1    0.33    0.22
   2   6   1    0.45    0.23
  -2   6  -1    0.09    0.28
  -2   6  -1    0.52    0.23
  -2   6  -1    0.26    0.28
   2   6   1    0.57    0.31
  -2   6  -1    0.37    0.25
   4  -6   1    1.62    0.34
   4  -6   1    1.27    0.16
   4  -6   1    1.65    0.37
  -4  -6  -1    1.57    0.10
   4  -6   1    1.47    0.30
  -4  -6  -1    1.60    0.36
  -4  -6  -1    1.99    0.32
  -4  -6  -1    1.53    0.28
  -4  -6  -1    1.69    0.35
   4   6   1    1.51    0.43
   4   6   1    1.61    0.28
   4   6   1    1.58    0.39
   4   6   1    1.85    0.30
  -4   6  -1    1.52    0.42
   4   6   1    1.31    0.34
   4   6   1    1.67    0.36
  -4   6  -1    1.68    0.39
  -4   6  -1    1.73    0.32
  -4   6  -1    1.56    0.33
  -6  -6  -1    2.92    0.13
  -6  -6  -1    3.03    0.37
  -6  -6  -1    3.48    0.35
   6  -6   1    3.15    0.43
  -6  -6  -1    3.90    0.51
   6  -6   1    2.64    0.38
  -6  -6  -1    2.66    0.50
   6  -6   1    2.81    0.48
  -6  -6  -1    2.68    0.48
  -6   6  -1    2.71    0.33
  -6   6  -1    3.12    0.58
   6   6   1    3.01    0.29
   6   6   1    2.77    0.30
   6   6   1    2.37    0.55
  -6   6  -1    2.56    0.16
   6   6   1    3.24    0.53
   6   6   1    2.83    0.20
   6   6   1    2.58    0.48
  -6   6  -1    3.17    0.50
  -6   6  -1    3.00    0.42
   6   6   1    3.02    0.52
   8  -6   1    0.35    0.31
   8  -6   1    0.32    0.11
   8  -6   1    0.27    0.09
  -8  -6  -1    0.59    0.28
   8  -6   1    0.29    0.09
  -8  -6  -1    0.10    0.30
  -8  -6  -1    0.24    0.22
   8  -6   1    0.16    0.31
  -8   6  -1    0.29    0.09
  -8   6  -1    0.33    0.27
  -8   6  -1    0.19    0.38
   8   6   1    0.36    0.37
  -8   6  -1    0.36    0.31
  -8   6  -1    0.35    0.13
   8   6   1    0.18    0.36
  -8   6  -1    0.40    0.11
  -8   6  -1    0.32    0.27
   8   6   1    0.25    0.35
  -8   6  -1    0.17    0.17
   8   6   1    0.34    0.12
  10  -6   1    0.77    0.12
 -10  -6  -1    0.97    0.35
  10  -6   1    0.88    0.13
 -10  -6  -1    0.87    0.29
  10  -6   1    0.82    0.13
  10  -6   1    0.78    0.38
 -10  -6  -1    0.87    0.42
 -10   6  -1    0.70    0.34
 -10   6  -1    0.77    0.36
 -10   6  -1    0.90    0.36
 -10   6  -1    0.93    0.13
  10   6   1    0.90    0.13
  10   6   1    0.69    0.11
 -10   6  -1    0.58    0.45
 -10   6  -1    0.82    0.19
  10   6   1    0.85    0.13
  10   6   1    0.87    0.14
  10   6   1    0.62    0.43
 -10   6  -1    0.63    0.11
  10   6   1    0.63    0.42
  10   6   1    0.99    0.45
 -12  -6  -1    2.78    0.20
 -12  -6  -1    2.94    0.46
  12  -6   1    2.86    0.59
  12  -6   1    2.65    0.17
  12  -6   1    2.55    0.18
  12  -6   1    2.79    0.19
 -12  -6  -1    3.30    0.50
 -12   6  -1    2.60    0.51
  12   6   1    2.57    0.21
  12   6   1    2.65    0.20
 -12   6  -1    2.95    0.19
  12   6   1    2.77    0.65
  12   6   1    2.91    0.73
 -12   6  -1    2.77    0.30
  12   6   1    2.90    0.21
 -12   6  -1    2.88    0.54
  12   6   1    2.69    0.18
  12   6   1    2.74    0.19
  12   6   1    2.82    0.19
 -14  -6  -1    0.66    0.37
  14  -6   1    0.45    0.14
  14  -6   1    0.37    0.13
 -14  -6  -1    0.35    0.37
  14  -6   1    0.46    0.15
 -14  -6  -1    0.39    0.13
  14   6   1    0.31    0.17
 -14   6  -1    0.32    0.13
  14   6   1    0.39    0.13
  14   6   1    0.35    0.14
 -14   6  -1    0.29    0.14
 -14   6  -1    0.37    0.40
  14   6   1    0.40    0.16
 -14   6  -1    0.62    0.49
  14   6   1    0.43    0.15
 -14   6  -1    0.38    0.22
  14   6   1    0.47    0.11
  14   6   1    0.47    0.14
 -16  -6  -1    0.99    0.18
  16  -6   1    1.15    0.18
 -16  -6  -1    0.94    0.41
  16  -6   1    0.87    0.17
  16  -6   1    1.11    0.18
 -16  -6  -1    1.03    0.47
 -16   6  -1    0.77    0.28
  16   6   1    0.97    0.19
  16   6   1    1.03    0.18
 -16   6  -1    1.04    0.17
  16   6   1    0.93    0.19
  16   6   1    0.75    0.17
  16   6   1    0.97    0.18
  16   6   1    1.18    0.22
  16   6   1    1.07    0.15
 -16   6  -1    1.07    0.17
 -16   6  -1    0.97    0.46
  18  -6   1    0.35    0.16
 -18  -6  -1    0.10    0.47
 -18  -6  -1    0.44    0.47
  18  -6   1    0.34    0.20
  18   6   1    0.35    0.15
  18   6   1    0.31    0.18
 -18   6  -1    0.26    0.18
  18   6   1    0.28    0.18
 -18   6  -1    0.02    0.45
  18   6   1    0.31    0.21
 -18   6  -1    0.34    0.16
  18   6   1    0.10    0.21
  18   6   1    0.15    0.21
 -18   6  -1    0.26    0.30
  18   6   1    0.27    0.19
 -20  -6  -1    1.17    0.60
 -20  -6  -1    1.62    0.53
  20  -6   1    1.12    0.23
  20   6   1    1.25    0.20
  20   6   1    1.25    0.27
 -20   6  -1    1.35    0.39
  20   6   1    1.52    0.27
  20   6   1    1.19    0.21
  20   6   1    1.44    0.27
  20   6   1    1.15    0.25
  20   6   1    1.38    0.24
  20   6   1    1.61    0.28
  22  -6   1    0.35    0.23
  22   6   1    0.35    0.28
  22   6   1    0.43    0.28
  22   6   1    0.48    0.31
  22   6   1    0.40    0.25
  22   6   1    0.52    0.25
  22   6   1    0.44    0.27
  22   6   1    0.46    0.19
  24  -6   1    0.15    0.25
  24   6   1    0.27    0.31
  24   6   1    0.26    0.30
  24   6   1    0.18    0.27
  24   6   1    0.19    0.26
  24   6   1    0.42    0.32
  24   6   1    0.21    0.32
  24   6   1    0.35    0.22
  26  -6   1    0.27    0.30
  26   6   1    0.29    0.23
  26   6   1    0.16    0.29
  26   6   1    0.19    0.35
  26   6   1    0.15    0.39
  26   6   1    0.28    0.32
  26   6   1    0.35    0.41
  26   6   1    0.25    0.31
 -28  -6  -1   -0.05    0.36
  28  -6   1    0.03    0.27
  28   6   1   -0.04    0.22
  28   6   1   -0.28    0.39
  28   6   1    0.16    0.38
  28   6   1    0.04    0.31
  28   6   1   -0.21    0.36
  28   6   1   -0.14    0.42
  27  -7  -1    0.61    0.29
 -27  -7   1    0.27    0.38
  27   7  -1    0.41    0.37
  27   7  -1    0.78    0.43
  27   7  -1    0.48    0.33
  27   7  -1    0.90    0.39
  27   7  -1    0.48    0.24
  27   7  -1    0.48    0.38
  27   7  -1    0.42    0.37
 -25  -7   1    0.19    0.34
  25  -7  -1    0.01    0.30
  25   7  -1    0.17    0.34
  25   7  -1    0.12    0.36
  25   7  -1    0.39    0.34
  25   7  -1    0.16    0.29
  25   7  -1    0.09    0.23
  25   7  -1    0.12    0.32
  25   7  -1    0.07    0.34
  23  -7  -1   -0.30    0.27
 -23  -7   1    0.00    0.27
  23   7  -1   -0.04    0.28
  23   7  -1    0.01    0.29
  23   7  -1   -0.07    0.21
  23   7  -1    0.11    0.29
  23   7  -1    0.02    0.26
  23   7  -1    0.14    0.29
  23   7  -1    0.00    0.28
  21  -7  -1    0.85    0.24
 -21  -7   1    0.77    0.24
  21  -7  -1    0.85    0.21
 -21  -7   1    0.61    0.26
 -21   7   1    0.99    0.23
  21   7  -1    0.90    0.24
  21   7  -1    0.66    0.30
  21   7  -1    0.76    0.24
  21   7  -1    0.76    0.26
  21   7  -1    0.88    0.21
  21   7  -1    0.75    0.28
 -21   7   1    0.87    0.22
  21   7  -1    0.56    0.24
  21   7  -1    0.87    0.28
 -19  -7   1    0.63    0.20
 -19  -7   1    0.54    0.53
  19  -7  -1    0.51    0.19
  19  -7  -1    0.41    0.20
 -19  -7   1    0.27    0.53
 -19  -7   1    0.56    0.23
  19  -7  -1    0.56    0.21
  19   7  -1    0.33    0.27
  19   7  -1    0.42    0.18
  19   7  -1    0.47    0.24
  19   7  -1    0.32    0.21
 -19   7   1    0.47    0.18
  19   7  -1    0.50    0.22
 -19   7   1    0.52    0.34
  19   7  -1    0.44    0.23
  19   7  -1    0.63    0.24
  19   7  -1    0.53    0.21
 -17  -7   1    0.01    0.17
  17  -7  -1    0.07    0.19
 -17  -7   1   -0.01    0.40
  17  -7  -1    0.05    0.18
 -17  -7   1    0.02    0.16
  17  -7  -1    0.05    0.16
 -17  -7   1   -0.08    0.48
  17   7  -1    0.05    0.17
  17   7  -1    0.06    0.15
 -17   7   1    0.40    0.48
  17   7  -1    0.03    0.19
  17   7  -1    0.04    0.16
  17   7  -1   -0.02    0.19
  17   7  -1    0.01    0.17
  17   7  -1    0.14    0.23
  17   7  -1    0.13    0.17
 -17   7   1   -0.10    0.26
 -15  -7   1    0.24    0.40
  15  -7  -1    0.02    0.15
  15  -7  -1    0.16    0.17
  15  -7  -1    0.21    0.18
 -15  -7   1    0.17    0.18
  15  -7  -1    0.05    0.16
 -15  -7   1    0.20    0.15
 -15  -7   1    0.13    0.37
 -15   7   1    0.26    0.23
  15   7  -1    0.03    0.13
  15   7  -1    0.04    0.19
 -15   7   1    0.28    0.48
  15   7  -1   -0.02    0.16
  15   7  -1   -0.05    0.15
  15   7  -1    0.06    0.17
  15   7  -1    0.03    0.21
  15   7  -1   -0.03    0.14
  13  -7  -1    0.02    0.12
 -13  -7   1    0.12    0.16
 -13  -7   1    0.25    0.14
  13  -7  -1    0.12    0.16
 -13  -7   1    0.07    0.34
  13  -7  -1   -0.06    0.12
  13  -7  -1    0.13    0.13
 -13  -7   1    0.17    0.33
 -13   7   1    0.04    0.42
 -13   7   1    0.09    0.19
  13   7  -1    0.19    0.13
  13   7  -1    0.04    0.16
 -13   7   1   -0.15    0.42
  13   7  -1   -0.07    0.15
  13   7  -1   -0.04    0.11
  13   7  -1    0.04    0.14
  13   7  -1    0.02    0.12
 -11  -7   1    1.22    0.19
  11  -7  -1    1.34    0.16
 -11  -7   1    1.38    0.59
  11  -7  -1    1.23    0.18
  11  -7  -1    1.49    0.18
 -11  -7   1    1.67    0.40
 -11  -7   1    1.51    0.18
 -11  -7   1    1.57    0.43
  11  -7  -1    1.48    0.19
  11   7  -1    1.43    0.59
 -11   7   1    1.31    0.46
  11   7  -1    1.29    0.15
  11   7  -1    1.41    0.16
  11   7  -1    1.35    0.15
  11   7  -1    1.43    0.59
 -11   7   1    1.57    0.45
  11   7  -1    1.37    0.20
  11   7  -1    1.32    0.17
 -11   7   1    1.40    0.15
 -11   7   1    1.41    0.23
  11   7  -1    1.37    0.16
  -9  -7   1    0.19    0.27
  -9  -7   1   -0.01    0.10
   9  -7  -1   -0.01    0.12
  -9  -7   1   -0.15    0.25
  -9  -7   1   -0.14    0.40
   9  -7  -1   -0.11    0.10
  -9  -7   1   -0.01    0.11
  -9  -7   1    0.15    0.40
   9  -7  -1   -0.02    0.10
   9  -7  -1    0.02    0.10
  -9   7   1   -0.22    0.44
   9   7  -1   -0.14    0.46
   9   7  -1    0.02    0.10
  -9   7   1    0.09    0.37
   9   7  -1    0.01    0.08
   9   7  -1   -0.01    0.08
   9   7  -1   -0.02    0.13
  -9   7   1    0.04    0.10
   9   7  -1   -0.05    0.37
  -9   7   1    0.02    0.30
   9   7  -1   -0.27    0.39
   7  -7  -1    8.05    0.65
   7  -7  -1    8.52    0.57
  -7  -7   1    7.24    0.67
   7  -7  -1    7.47    0.21
  -7  -7   1    7.36    0.77
  -7  -7   1    7.68    0.23
   7  -7  -1    7.74    0.20
  -7  -7   1    7.77    0.54
  -7  -7   1    7.95    0.21
   7  -7  -1    7.70    0.21
  -7  -7   1    8.39    0.54
   7   7  -1    7.87    0.25
   7   7  -1    7.22    0.67
  -7   7   1    7.64    0.72
  -7   7   1    7.80    0.22
   7   7  -1    6.59    0.82
   7   7  -1    7.84    0.83
  -7   7   1    8.74    0.81
   7   7  -1    7.98    0.21
  -7   7   1    7.35    0.50
   7   7  -1    7.69    0.49
  -7   7   1    7.32    0.38
  -7   7   1    7.80    0.64
   5  -7  -1    7.82    0.21
  -5  -7   1    8.24    0.64
   5  -7  -1    7.75    0.51
  -5  -7   1    8.12    0.72
  -5  -7   1    8.61    0.64
  -5  -7   1    7.04    0.53
   5  -7  -1    7.71    0.56
   5  -7  -1    7.43    0.19
   5  -7  -1    7.17    0.19
  -5  -7   1    7.69    0.51
   5   7  -1    8.27    0.25
  -5   7   1    6.34    0.56
   5   7  -1    6.89    0.77
  -5   7   1    9.33    0.78
   5   7  -1    7.12    0.52
   5   7  -1    7.14    0.61
  -5   7   1    7.43    0.49
  -5   7   1    7.58    0.27
  -5   7   1    8.01    0.56
  -5   7   1    7.54    0.39
  -5   7   1    7.63    0.20
   5   7  -1    6.75    0.76
   5   7  -1    8.01    0.51
   5   7  -1    6.75    0.65
  -5   7   1    7.31    0.71
  -3  -7   1    2.82    0.37
  -3  -7   1    3.28    0.43
   3  -7  -1    2.65    0.14
   3  -7  -1    2.68    0.25
   3  -7  -1    3.03    0.39
   3  -7  -1    2.99    0.31
   3  -7  -1    2.60    0.35
  -3  -7   1    2.84    0.39
  -3  -7   1    2.63    0.34
  -3  -7   1    3.17    0.51
  -3   7   1    2.98    0.51
  -3   7   1    2.94    0.25
  -3   7   1    2.65    0.52
   3   7  -1    2.92    0.39
   3   7  -1    2.62    0.55
   3   7  -1    2.86    0.56
  -3   7   1    2.04    0.36
  -3   7   1    2.96    0.41
  -3   7   1    3.02    0.35
   3   7  -1    2.88    0.43
   3   7  -1    2.83    0.43
   3   7  -1    3.26    0.52
   1  -7  -1    0.19    0.22
  -1  -7   1    0.30    0.26
   1  -7  -1    0.09    0.17
   1  -7  -1    0.23    0.19
   1  -7  -1    0.09    0.24
  -1  -7   1    0.10    0.22
   1  -7  -1    0.26    0.07
  -1  -7   1    0.37    0.20
  -1  -7   1    0.27    0.18
  -1  -7   1    0.27    0.28
  -1  -7   1    0.27    0.20
   1   7  -1    0.24    0.23
   1   7  -1    0.32    0.27
   1   7  -1    0.05    0.31
  -1   7   1    0.33    0.34
   1   7  -1    0.37    0.31
  -1   7   1    0.06    0.28
  -1   7   1    0.16    0.28
  -1   7   1    0.18    0.17
   1   7  -1    0.18    0.19
   1   7  -1    0.16    0.29
  -1   7   1    0.30    0.29
  -1   7   1    0.29    0.21
  -1  -7  -1   11.14    0.60
  -1  -7  -1    9.58    0.60
  -1  -7  -1    9.73    0.51
  -1  -7  -1    9.48    0.19
  -1  -7  -1    9.49    0.53
   1  -7   1    9.80    0.63
   1  -7   1    8.61    0.53
   1  -7   1    8.85    0.66
   1  -7   1    9.44    0.34
   1  -7   1    9.02    0.40
   1  -7   1    9.71    0.35
  -1   7  -1    8.93    0.75
   1   7   1    8.97    0.60
  -1   7  -1    9.88    0.68
  -1   7  -1    9.20    0.71
   1   7   1    9.05    0.68
  -1   7  -1    9.30    0.64
   1   7   1    9.55    0.66
   1   7   1   10.01    0.56
   1   7   1    8.29    0.75
   1   7   1   10.38    0.68
  -1   7  -1   10.46    0.36
  -1   7  -1    8.79    0.68
   3  -7   1    1.28    0.30
  -3  -7  -1    1.34    0.34
  -3  -7  -1    1.40    0.30
   3  -7   1    1.24    0.12
   3  -7   1    1.30    0.21
   3  -7   1    1.32    0.15
   3  -7   1    1.34    0.34
  -3  -7  -1    1.46    0.29
  -3  -7  -1    1.52    0.13
  -3  -7  -1    1.59    0.36
   3   7   1    1.40    0.33
  -3   7  -1    1.35    0.48
  -3   7  -1    1.25    0.36
   3   7   1    1.17    0.43
  -3   7  -1    1.12    0.41
   3   7   1    1.45    0.37
   3   7   1    1.34    0.14
  -3   7  -1    1.38    0.33
   3   7   1    1.44    0.34
  -3   7  -1    1.35    0.12
   3   7   1    1.65    0.43
   3   7   1    1.44    0.35
  -3   7  -1    1.27    0.15
   5  -7   1    0.07    0.10
  -5  -7  -1    0.06    0.29
   5  -7   1    0.16    0.27
  -5  -7  -1    0.15    0.24
   5  -7   1    0.09    0.11
   5  -7   1    0.15    0.25
  -5  -7  -1    0.23    0.30
  -5  -7  -1    0.20    0.09
  -5  -7  -1    0.01    0.24
   5   7   1    0.32    0.33
  -5   7  -1    0.26    0.31
  -5   7  -1    0.58    0.14
   5   7   1    0.17    0.12
   5   7   1    0.32    0.37
   5   7   1    0.24    0.21
  -5   7  -1    0.22    0.37
   5   7   1    0.12    0.32
  -5   7  -1    0.13    0.09
   5   7   1    0.28    0.30
  -5   7  -1    0.11    0.11
  -5   7  -1   -0.01    0.22
  -5   7  -1    0.10    0.25
   5   7   1    0.08    0.20
   7  -7   1    8.83    0.23
   7  -7   1    8.90    0.67
   7  -7   1    8.93    0.20
  -7  -7  -1    8.46    0.54
   7  -7   1    7.45    0.58
  -7  -7  -1    8.89    0.74
  -7  -7  -1    8.67    0.25
   7  -7   1    9.12    0.26
  -7  -7  -1    9.23    0.60
  -7   7  -1    8.03    0.54
  -7   7  -1    8.99    0.79
   7   7   1    8.99    0.78
  -7   7  -1    9.32    0.26
   7   7   1    9.10    0.28
  -7   7  -1    8.74    0.23
  -7   7  -1    8.14    0.86
  -7   7  -1    9.26    0.69
   7   7   1    9.57    0.85
   7   7   1    8.07    0.84
   9  -7   1    0.03    0.12
  -9  -7  -1    0.20    0.29
  -9  -7  -1    0.04    0.33
   9  -7   1   -0.03    0.10
  -9  -7  -1    0.04    0.12
   9  -7   1   -0.04    0.31
  -9  -7  -1    0.09    0.36
   9  -7   1    0.05    0.11
   9   7   1    0.04    0.11
  -9   7  -1    0.16    0.36
   9   7   1    0.02    0.39
  -9   7  -1    0.03    0.14
   9   7   1    0.04    0.09
  -9   7  -1    0.02    0.13
   9   7   1    0.01    0.34
  -9   7  -1    0.09    0.10
   9   7   1    0.02    0.09
   9   7   1    0.00    0.39
   9   7   1    0.08    0.13
  -9   7  -1    0.14    0.31
 -11  -7  -1    0.79    0.36
  11  -7   1    0.77    0.15
 -11  -7  -1    0.69    0.16
  11  -7   1    0.71    0.14
 -11  -7  -1    0.74    0.38
  11  -7   1    0.85    0.16
  11  -7   1    0.70    0.13
  11   7   1    0.63    0.12
 -11   7  -1    0.63    0.21
  11   7   1    0.62    0.13
  11   7   1    0.83    0.14
  11   7   1    0.64    0.11
  11   7   1    0.75    0.17
  11   7   1    0.74    0.13
 -11   7  -1    0.98    0.43
 -11   7  -1    0.65    0.13
 -11   7  -1    0.74    0.14
 -11   7  -1    0.52    0.39
 -13  -7  -1    0.49    0.15
 -13  -7  -1    0.61    0.34
 -13  -7  -1    0.59    0.41
  13  -7   1    0.50    0.14
  13  -7   1    0.35    0.14
  13  -7   1    0.41    0.16
 -13   7  -1    0.73    0.44
 -13   7  -1    0.40    0.13
 -13   7  -1    0.50    0.23
  13   7   1    0.34    0.12
  13   7   1    0.52    0.17
  13   7   1    0.50    0.15
  13   7   1    0.40    0.13
  13   7   1    0.54    0.17
 -13   7  -1    0.47    0.14
  13   7   1    0.45    0.15
 -15  -7  -1    4.69    0.27
 -15  -7  -1    5.66    0.72
  15  -7   1    4.66    0.28
  15  -7   1    4.97    0.27
 -15  -7  -1    4.79    0.59
  15  -7   1    4.91    0.27
  15   7   1    5.10    0.29
 -15   7  -1    5.08    0.26
 -15   7  -1    4.87    0.26
 -15   7  -1    4.27    0.43
  15   7   1    4.83    0.29
  15   7   1    4.83    0.28
  15   7   1    4.63    0.24
  15   7   1    4.70    0.27
  15   7   1    4.69    0.30
 -15   7  -1    4.69    0.70
 -17  -7  -1   -0.21    0.46
  17  -7   1    0.04    0.16
 -17  -7  -1    0.11    0.18
  17  -7   1    0.02    0.16
 -17  -7  -1    0.12    0.43
  17  -7   1    0.07    0.20
  17   7   1    0.05    0.19
 -17   7  -1    0.03    0.28
 -17   7  -1   -0.21    0.52
  17   7   1    0.20    0.19
  17   7   1    0.12    0.20
  17   7   1    0.09    0.16
 -17   7  -1    0.13    0.17
  17   7   1    0.08    0.19
  17   7   1    0.02    0.20
  17   7   1    0.14    0.14
 -17   7  -1    0.13    0.17
  19  -7   1   -0.09    0.19
 -19  -7  -1    0.20    0.52
 -19  -7  -1   -0.05    0.47
  19  -7   1    0.02    0.20
 -19   7  -1   -0.02    0.16
  19   7   1   -0.01    0.20
  19   7   1    0.09    0.22
  19   7   1    0.06    0.26
  19   7   1   -0.03    0.26
 -19   7  -1    0.05    0.33
  19   7   1    0.01    0.25
  19   7   1    0.01    0.17
  19   7   1   -0.03    0.19
  19   7   1   -0.08    0.16
  21  -7   1   -0.01    0.22
  21   7   1    0.07    0.24
  21   7   1    0.38    0.30
  21   7   1    0.22    0.30
  21   7   1    0.14    0.21
  21   7   1    0.15    0.27
  21   7   1    0.25    0.27
  21   7   1    0.33    0.20
  21   7   1    0.24    0.22
  23  -7   1    0.20    0.24
  23   7   1    0.21    0.31
  23   7   1    0.12    0.35
  23   7   1    0.19    0.22
  23   7   1    0.14    0.25
  23   7   1    0.33    0.31
  23   7   1    0.09    0.27
  23   7   1    0.10    0.26
 -23   7  -1    0.30    0.25
 -25  -7  -1    0.54    0.31
  25  -7   1    0.54    0.27
  25   7   1    0.49    0.33
  25   7   1    0.62    0.35
  25   7   1    0.49    0.33
  25   7   1    0.40    0.41
  25   7   1    0.60    0.33
  25   7   1    0.70    0.39
  25   7   1    0.49    0.24
 -25   7  -1    0.30    0.30
 -27  -7  -1    0.13    0.31
  27  -7   1    0.07    0.28
  27   7   1   -0.14    0.34
  27   7   1   -0.17    0.36
  27   7   1    0.04    0.33
  27   7   1    0.05    0.35
  27   7   1   -0.09    0.24
  27   7   1    0.02    0.35
  27   7   1   -0.39    0.41
  26  -8  -1    1.43    0.31
 -26  -8   1    1.98    0.41
  26   8  -1    1.49    0.40
  26   8  -1    1.73    0.36
  26   8  -1    1.52    0.28
  26   8  -1    1.56    0.35
  26   8  -1    2.05    0.40
  26   8  -1    1.51    0.44
  26   8  -1    1.66    0.35
 -24  -8   1    0.15    0.30
  24  -8  -1    0.19    0.26
  24   8  -1    0.01    0.27
  24   8  -1    0.11    0.23
  24   8  -1    0.12    0.31
  24   8  -1   -0.02    0.36
  24   8  -1    0.19    0.29
  24   8  -1    0.25    0.31
  24   8  -1    0.19    0.33
  22  -8  -1    0.33    0.25
 -22  -8   1    0.22    0.30
  22  -8  -1    0.13    0.28
  22   8  -1    0.26    0.32
  22   8  -1    0.22    0.28
  22   8  -1    0.48    0.33
  22   8  -1    0.20    0.25
 -22   8   1    0.20    0.23
  22   8  -1    0.32    0.29
  22   8  -1    0.37    0.26
  22   8  -1    0.26    0.23
  22   8  -1    0.27    0.30
 -20  -8   1    0.02    0.24
 -20  -8   1    0.00    0.24
  20  -8  -1   -0.04    0.20
  20  -8  -1    0.03    0.25
  20  -8  -1    0.05    0.23
  20   8  -1   -0.10    0.19
  20   8  -1   -0.02    0.25
  20   8  -1    0.02    0.21
  20   8  -1   -0.02    0.29
  20   8  -1   -0.11    0.24
  20   8  -1    0.00    0.25
  20   8  -1    0.01    0.24
 -20   8   1    0.07    0.21
 -20   8   1   -0.06    0.22
  20   8  -1    0.16    0.25
 -18  -8   1    2.38    0.29
 -18  -8   1    2.29    0.27
  18  -8  -1    2.53    0.30
 -18  -8   1    2.56    0.70
  18  -8  -1    2.35    0.29
  18  -8  -1    2.27    0.27
 -18  -8   1    2.22    0.59
  18   8  -1    2.41    0.27
  18   8  -1    2.49    0.31
 -18   8   1    2.39    0.23
 -18   8   1    2.27    0.27
  18   8  -1    2.37    0.32
  18   8  -1    2.15    0.30
  18   8  -1    2.11    0.30
  18   8  -1    2.42    0.34
  18   8  -1    2.29    0.27
  18   8  -1    2.26    0.28
 -18   8   1    2.17    0.40
 -16  -8   1   -0.12    0.46
 -16  -8   1    0.05    0.18
  16  -8  -1   -0.05    0.17
  16  -8  -1    0.01    0.20
 -16  -8   1   -0.04    0.21
  16  -8  -1   -0.01    0.21
  16  -8  -1   -0.10    0.19
 -16  -8   1    0.29    0.46
 -16   8   1   -0.03    0.53
  16   8  -1   -0.01    0.21
 -16   8   1   -0.07    0.26
  16   8  -1    0.01    0.19
  16   8  -1   -0.02    0.15
  16   8  -1    0.02    0.20
  16   8  -1   -0.02    0.17
  16   8  -1   -0.16    0.18
 -16   8   1    0.18    0.19
  16   8  -1   -0.09    0.15
  16   8  -1    0.01    0.21
  14  -8  -1    0.25    0.19
  14  -8  -1    0.22    0.18
 -14  -8   1    0.17    0.17
 -14  -8   1    0.12    0.44
  14  -8  -1    0.13    0.17
 -14  -8   1    0.40    0.43
 -14  -8   1    0.18    0.19
  14  -8  -1    0.18    0.15
 -14   8   1    0.19    0.45
  14   8  -1   -0.01    0.18
 -14   8   1    0.24    0.23
  14   8  -1    0.13    0.18
 -14   8   1    0.27    0.17
  14   8  -1    0.13    0.15
  14   8  -1    0.26    0.20
  14   8  -1    0.13    0.15
  14   8  -1    0.09    0.13
  12  -8  -1    2.86    0.25
  12  -8  -1    3.23    0.21
  12  -8  -1    3.02    0.21
 -12  -8   1    2.78    0.52
 -12  -8   1    2.99    0.51
 -12  -8   1    2.68    0.22
  12  -8  -1    3.01    0.21
 -12  -8   1    2.93    0.22
 -12   8   1    3.75    0.64
 -12   8   1    3.05    0.21
  12   8  -1    2.88    0.21
  12   8  -1    3.10    0.26
  12   8  -1    2.65    0.21
  12   8  -1    2.71    0.21
  12   8  -1    2.96    0.20
 -12   8   1    2.90    0.30
  12   8  -1    2.68    0.18
  10  -8  -1    0.19    0.13
 -10  -8   1   -0.01    0.36
 -10  -8   1    0.16    0.36
  10  -8  -1    0.19    0.12
 -10  -8   1    0.12    0.14
  10  -8  -1    0.21    0.14
 -10  -8   1    0.18    0.14
  10  -8  -1    0.04    0.12
 -10  -8   1    0.11    0.41
 -10  -8   1    0.18    0.12
  10   8  -1   -0.05    0.39
 -10   8   1    0.18    0.13
  10   8  -1    0.02    0.10
 -10   8   1    0.25    0.44
 -10   8   1    0.20    0.11
  10   8  -1    0.12    0.15
  10   8  -1    0.10    0.12
  10   8  -1    0.05    0.11
 -10   8   1    0.26    0.38
 -10   8   1    0.14    0.14
  10   8  -1    0.03    0.10
  10   8  -1    0.06    0.13
  -8  -8   1    0.42    0.42
  -8  -8   1    0.35    0.13
   8  -8  -1    0.28    0.10
   8  -8  -1    0.36    0.13
  -8  -8   1    0.29    0.35
  -8  -8   1    0.66    0.37
  -8  -8   1    0.45    0.41
  -8  -8   1    0.42    0.14
   8  -8  -1    0.42    0.14
  -8  -8   1    0.46    0.13
   8  -8  -1    0.18    0.35
   8  -8  -1    0.34    0.13
   8   8  -1    0.40    0.49
   8   8  -1    0.08    0.41
  -8   8   1    0.30    0.13
   8   8  -1    0.37    0.10
  -8   8   1    0.56    0.46
   8   8  -1    0.25    0.10
   8   8  -1    0.39    0.13
   8   8  -1    0.32    0.13
  -8   8   1    0.32    0.36
   8   8  -1    0.39    0.15
  -8   8   1    0.43    0.12
  -6  -8   1    0.98    0.15
   6  -8  -1    0.81    0.11
  -6  -8   1    0.64    0.39
   6  -8  -1    0.93    0.15
   6  -8  -1    0.72    0.14
  -6  -8   1    0.73    0.32
  -6  -8   1    1.08    0.49
  -6  -8   1    1.02    0.14
   6  -8  -1    0.81    0.13
   6  -8  -1    0.76    0.35
  -6  -8   1    1.01    0.31
   6   8  -1    0.96    0.55
  -6   8   1    0.91    0.47
   6   8  -1    0.74    0.39
  -6   8   1    0.83    0.32
   6   8  -1    0.99    0.16
  -6   8   1    0.89    0.14
   6   8  -1    1.03    0.17
  -6   8   1    1.05    0.47
   6   8  -1    0.96    0.15
  -6   8   1    0.95    0.14
   6   8  -1    0.79    0.47
  -6   8   1    0.92    0.15
  -4  -8   1    3.14    0.42
   4  -8  -1    2.59    0.44
  -4  -8   1    2.99    0.56
  -4  -8   1    2.53    0.46
   4  -8  -1    3.08    0.19
   4  -8  -1    3.14    0.18
  -4  -8   1    3.28    0.44
  -4  -8   1    3.49    0.49
   4  -8  -1    3.06    0.16
   4  -8  -1    3.07    0.33
  -4  -8   1    3.06    0.19
  -4   8   1    3.04    0.16
  -4   8   1    2.94    0.63
  -4   8   1    3.09    0.16
   4   8  -1    3.10    0.62
   4   8  -1    2.78    0.45
   4   8  -1    2.87    0.19
   4   8  -1    2.48    0.44
   4   8  -1    3.07    0.18
  -4   8   1    2.81    0.56
  -4   8   1    3.17    0.49
  -4   8   1    3.18    0.18
   4   8  -1    2.46    0.62
   2  -8  -1    0.89    0.13
   2  -8  -1    0.86    0.12
   2  -8  -1    0.97    0.28
  -2  -8   1    0.90    0.37
   2  -8  -1    1.03    0.15
   2  -8  -1    1.13    0.15
  -2  -8   1    0.94    0.15
  -2  -8   1    1.00    0.35
   2  -8  -1    1.10    0.26
   2  -8  -1    1.17    0.34
  -2  -8   1    0.90    0.26
  -2  -8   1    1.30    0.31
   2   8  -1    0.97    0.15
   2   8  -1    1.03    0.39
  -2   8   1    1.20    0.44
  -2   8   1    0.97    0.49
  -2   8   1    1.04    0.13
  -2   8   1    1.03    0.14
   2   8  -1    0.75    0.28
  -2   8   1    0.99    0.37
   2   8  -1    0.88    0.14
   2   8  -1    0.83    0.38
   2   8  -1    0.98    0.35
  -2   8   1    0.99    0.13
   2   8  -1    0.80    0.44
   2   8  -1    1.05    0.43
   2   8  -1    1.05    0.15
   0  -8  -1    0.42    0.09
   0  -8   1    0.38    0.20
   0  -8   1    0.45    0.29
   0  -8  -1    0.28    0.27
   0  -8   1    0.43    0.32
   0  -8  -1    0.32    0.27
   0  -8   1    0.51    0.12
   0  -8   1    0.47    0.11
   0  -8  -1    0.43    0.11
   0  -8  -1    0.35    0.12
   0  -8  -1    0.40    0.24
   0  -8  -1    0.37    0.10
   0  -8   1    0.43    0.12
   0   8   1   -0.02    0.37
   0   8   1    0.36    0.11
   0   8   1    0.45    0.10
   0   8   1    0.40    0.12
   0   8  -1    0.48    0.31
   0   8  -1    0.27    0.32
   0   8   1    0.41    0.33
   0   8  -1    0.42    0.12
   0   8  -1    0.25    0.38
   0   8  -1    0.40    0.11
   0   8  -1    0.27    0.34
   0   8   1    0.51    0.23
   0   8   1    0.14    0.27
   0   8   1    0.42    0.31
   2  -8   1    0.22    0.11
   2  -8   1    0.09    0.17
   2  -8   1    0.06    0.27
  -2  -8  -1    0.08    0.08
  -2  -8  -1    0.08    0.12
  -2  -8  -1    0.10    0.29
   2  -8   1    0.05    0.26
   2  -8   1    0.10    0.12
  -2  -8  -1    0.28    0.27
   2  -8   1    0.21    0.11
   2  -8   1    0.03    0.10
  -2  -8  -1    0.16    0.28
  -2  -8  -1    0.17    0.25
   2   8   1    0.20    0.29
   2   8   1    1.00    0.32
   2   8   1    0.15    0.35
  -2   8  -1    0.06    0.11
  -2   8  -1   -0.09    0.26
   2   8   1    0.02    0.11
   2   8   1    0.15    0.11
   2   8   1    0.02    0.28
  -2   8  -1    0.08    0.10
   2   8   1   -0.03    0.32
   2   8   1    0.13    0.28
  -2   8  -1    0.21    0.39
  -2   8  -1   -0.03    0.32
  -2   8  -1    0.05    0.31
   4  -8   1    0.07    0.12
  -4  -8  -1    0.04    0.30
   4  -8   1    0.06    0.27
   4  -8   1    0.00    0.11
  -4  -8  -1    0.00    0.12
  -4  -8  -1    0.00    0.25
  -4  -8  -1    0.08    0.31
   4  -8   1    0.11    0.29
   4  -8   1    0.00    0.10
   4  -8   1    0.04    0.11
  -4  -8  -1    0.02    0.24
  -4   8  -1   -0.04    0.42
  -4   8  -1   -0.08    0.28
  -4   8  -1    0.32    0.28
   4   8   1    0.10    0.12
   4   8   1    0.05    0.35
   4   8   1   -0.04    0.26
   4   8   1    0.02    0.30
  -4   8  -1    0.04    0.10
   4   8   1    0.00    0.29
  -4   8  -1   -0.05    0.33
   4   8   1    0.15    0.44
  -4   8  -1    0.06    0.11
   4   8   1    0.06    0.10
   6  -8   1    1.62    0.17
   6  -8   1    1.38    0.16
  -6  -8  -1    1.37    0.45
  -6  -8  -1    1.87    0.40
   6  -8   1    2.10    0.45
   6  -8   1    1.68    0.16
  -6  -8  -1    1.70    0.39
   6  -8   1    1.57    0.40
  -6  -8  -1    1.71    0.17
   6  -8   1    1.68    0.18
   6  -8   1    1.70    0.13
  -6   8  -1    1.57    0.38
  -6   8  -1    1.70    0.18
   6   8   1    1.71    0.48
   6   8   1    1.55    0.50
  -6   8  -1    2.21    0.65
  -6   8  -1    1.79    0.54
   6   8   1    1.88    0.18
  -6   8  -1    1.77    0.16
   6   8   1    1.32    0.53
  -8  -8  -1    2.98    0.49
   8  -8   1    3.07    0.22
  -8  -8  -1    2.96    0.47
   8  -8   1    2.92    0.19
   8  -8   1    2.97    0.19
   8  -8   1    2.82    0.16
  -8  -8  -1    2.78    0.18
   8  -8   1    2.43    0.48
  -8  -8  -1    2.79    0.57
  -8  -8  -1    2.82    0.20
  -8   8  -1    3.51    0.58
   8   8   1    3.33    0.64
  -8   8  -1    3.00    0.61
   8   8   1    2.87    0.18
  -8   8  -1    2.87    0.23
  -8   8  -1    3.06    0.23
   8   8   1    2.75    0.14
   8   8   1    3.28    0.72
   8   8   1    2.85    0.22
   8   8   1    2.85    0.16
  -8   8  -1    2.89    0.20
  10  -8   1    0.09    0.15
 -10  -8  -1    0.06    0.14
 -10  -8  -1    0.18    0.39
 -10  -8  -1    0.27    0.30
  10  -8   1    0.16    0.12
  10  -8   1    0.14    0.14
  10  -8   1   -0.03    0.16
 -10  -8  -1    0.05    0.13
  10   8   1    0.06    0.15
  10   8   1    0.32    0.11
 -10   8  -1    0.18    0.36
 -10   8  -1    0.19    0.41
 -10   8  -1    0.11    0.15
  10   8   1    0.13    0.11
  10   8   1    0.11    0.13
  10   8   1    0.12    0.12
 -10   8  -1    0.06    0.12
 -10   8  -1    0.15    0.18
  10   8   1    0.11    0.10
 -12  -8  -1    0.04    0.15
  12  -8   1    0.00    0.16
 -12  -8  -1   -0.01    0.13
 -12  -8  -1   -0.04    0.35
  12  -8   1   -0.04    0.15
  12  -8   1    0.05    0.13
 -12  -8  -1    0.19    0.38
  12  -8   1    0.08    0.16
 -12   8  -1    0.08    0.20
  12   8   1    0.15    0.17
  12   8   1   -0.02    0.11
  12   8   1    0.01    0.12
 -12   8  -1    0.04    0.45
 -12   8  -1   -0.01    0.15
  12   8   1    0.04    0.15
  12   8   1    0.12    0.14
 -12   8  -1    0.07    0.16
  12   8   1    0.08    0.15
  14  -8   1   -0.04    0.16
 -14  -8  -1   -0.13    0.18
 -14  -8  -1   -0.04    0.40
  14  -8   1    0.04    0.16
 -14  -8  -1   -0.08    0.47
  14  -8   1   -0.07    0.14
 -14  -8  -1    0.08    0.19
 -14   8  -1    0.01    0.16
  14   8   1    0.05    0.14
 -14   8  -1   -0.05    0.24
  14   8   1    0.03    0.17
 -14   8  -1   -0.16    0.44
  14   8   1   -0.06    0.19
 -14   8  -1    0.12    0.14
  14   8   1    0.13    0.14
  14   8   1    0.05    0.15
  14   8   1    0.05    0.16
 -16  -8  -1    4.31    0.72
 -16  -8  -1    3.88    0.30
  16  -8   1    4.12    0.30
  16  -8   1    3.98    0.27
 -16  -8  -1    3.61    0.63
  16  -8   1    3.76    0.26
  16   8   1    3.78    0.30
 -16   8  -1    3.89    0.74
 -16   8  -1    3.40    0.45
  16   8   1    3.82    0.28
  16   8   1    4.20    0.30
  16   8   1    3.93    0.32
  16   8   1    3.87    0.29
 -16   8  -1    3.87    0.27
 -16   8  -1    4.19    0.26
  16   8   1    3.71    0.27
 -18  -8  -1    0.07    0.52
  18  -8   1   -0.02    0.19
  18  -8   1    0.02    0.19
 -18  -8  -1   -0.14    0.22
  18  -8   1    0.13    0.22
 -18  -8  -1    0.04    0.51
 -18  -8  -1   -0.07    0.20
  18   8   1    0.08    0.22
  18   8   1    0.02    0.17
 -18   8  -1    0.08    0.21
  18   8   1   -0.06    0.19
  18   8   1   -0.07    0.18
  18   8   1    0.02    0.20
  18   8   1    0.12    0.24
 -18   8  -1    0.03    0.31
 -18   8  -1    0.09    0.20
  18   8   1   -0.05    0.22
  20  -8   1    0.41    0.24
  20  -8   1    0.29    0.22
 -20  -8  -1    0.36    0.24
  20   8   1    0.31    0.23
  20   8   1    0.33    0.24
 -20   8  -1    0.22    0.21
  20   8   1    0.46    0.29
  20   8   1    0.27    0.30
  20   8   1    0.30    0.20
  20   8   1    0.24    0.23
  20   8   1    0.20    0.21
  20   8   1    0.33    0.29
  22  -8   1   -0.02    0.24
 -22  -8  -1   -0.06    0.30
  22   8   1   -0.01    0.31
  22   8   1   -0.02    0.21
  22   8   1    0.09    0.33
  22   8   1   -0.04    0.27
  22   8   1    0.03    0.29
  22   8   1   -0.04    0.25
  22   8   1   -0.12    0.25
  22   8   1   -0.02    0.34
  24  -8   1    0.19    0.27
 -24  -8  -1    0.23    0.29
  24   8   1    0.33    0.34
  24   8   1    0.14    0.31
 -24   8  -1    0.23    0.31
  24   8   1    0.24    0.32
  24   8   1    0.28    0.25
  24   8   1    0.19    0.28
  24   8   1    0.24    0.40
  24   8   1    0.15    0.30
 -26  -8  -1    0.32    0.32
  26  -8   1    0.30    0.32
  26   8   1    0.46    0.34
  26   8   1    0.33    0.26
  26   8   1    0.37    0.37
 -26   8  -1    0.30    0.33
  26   8   1    0.33    0.32
  26   8   1    0.16    0.36
  26   8   1    0.38    0.40
  26   8   1    0.47    0.35
  25  -9  -1   -0.01    0.32
 -25  -9   1    0.04    0.37
  25   9  -1   -0.16    0.26
  25   9  -1    0.20    0.39
  25   9  -1   -0.01    0.34
  25   9  -1   -0.14    0.38
  25   9  -1   -0.08    0.30
  25   9  -1   -0.11    0.39
  25   9  -1   -0.16    0.35
 -23  -9   1    0.10    0.34
  23  -9  -1    0.02    0.28
  23  -9  -1    0.09    0.26
  23   9  -1    0.09    0.32
  23   9  -1    0.24    0.32
 -23   9   1    0.25    0.26
  23   9  -1   -0.05    0.31
  23   9  -1    0.11    0.30
  23   9  -1    0.36    0.32
  23   9  -1    0.17    0.29
  23   9  -1    0.09    0.30
  23   9  -1    0.19    0.25
  21  -9  -1    0.27    0.25
  21  -9  -1    0.38    0.25
 -21  -9   1    0.49    0.32
 -21  -9   1    0.54    0.28
  21  -9  -1    0.59    0.25
  21   9  -1    0.48    0.28
  21   9  -1    0.62    0.31
  21   9  -1    0.56    0.34
  21   9  -1    0.42    0.28
  21   9  -1    0.43    0.24
  21   9  -1    0.46    0.27
  21   9  -1    0.32    0.29
  21   9  -1    0.21    0.29
 -21   9   1    0.39    0.23
 -21   9   1    0.36    0.25
  19  -9  -1   -0.03    0.24
 -19  -9   1    0.00    0.26
  19  -9  -1   -0.03    0.25
  19  -9  -1    0.05    0.22
 -19  -9   1    0.05    0.24
  19   9  -1   -0.19    0.23
  19   9  -1    0.00    0.25
  19   9  -1   -0.01    0.20
  19   9  -1    0.07    0.19
  19   9  -1   -0.18    0.27
  19   9  -1   -0.18    0.22
  19   9  -1   -0.10    0.22
  19   9  -1   -0.02    0.27
 -19   9   1   -0.02    0.20
 -19   9   1   -0.10    0.21
 -17  -9   1    0.62    0.23
  17  -9  -1    0.66    0.21
 -17  -9   1    0.72    0.23
  17  -9  -1    0.83    0.22
 -17  -9   1    0.56    0.56
  17  -9  -1    0.72    0.25
 -17  -9   1    1.06    0.59
  17   9  -1    0.56    0.29
  17   9  -1    0.75    0.23
  17   9  -1    0.61    0.20
 -17   9   1    0.52    0.32
 -17   9   1    0.64    0.22
  17   9  -1    0.64    0.21
  17   9  -1    0.73    0.23
 -17   9   1    0.68    0.21
  17   9  -1    0.57    0.25
  17   9  -1    0.68    0.21
  15  -9  -1    0.23    0.19
  15  -9  -1    0.15    0.19
 -15  -9   1    0.15    0.23
 -15  -9   1    0.58    0.51
 -15  -9   1    0.01    0.22
  15  -9  -1    0.12    0.18
  15  -9  -1    0.19    0.18
 -15  -9   1    0.75    0.47
  15   9  -1    0.05    0.21
 -15   9   1    0.23    0.18
  15   9  -1    0.19    0.22
  15   9  -1    0.27    0.20
  15   9  -1    0.12    0.18
 -15   9   1    0.07    0.51
  15   9  -1    0.38    0.20
  15   9  -1    0.19    0.18
 -15   9   1    0.22    0.19
  15   9  -1    0.19    0.21
 -15   9   1    0.00    0.26
 -13  -9   1    0.03    0.44
  13  -9  -1    0.01    0.17
 -13  -9   1   -0.03    0.20
  13  -9  -1    0.07    0.17
 -13  -9   1    0.25    0.41
  13  -9  -1   -0.16    0.15
  13  -9  -1    0.04    0.17
 -13  -9   1   -0.13    0.18
 -13   9   1    0.06    0.22
  13   9  -1   -0.11    0.17
 -13   9   1   -0.20    0.45
  13   9  -1   -0.03    0.15
  13   9  -1    0.21    0.21
  13   9  -1   -0.11    0.18
  13   9  -1   -0.09    0.15
  13   9  -1    0.00    0.15
 -13   9   1    0.02    0.15
 -13   9   1    0.03    0.18
  11  -9  -1    0.44    0.17
  11  -9  -1    0.35    0.16
 -11  -9   1    0.41    0.17
 -11  -9   1    0.37    0.18
 -11  -9   1    0.34    0.38
  11  -9  -1    0.37    0.16
 -11  -9   1    0.51    0.42
  11  -9  -1    0.42    0.17
 -11   9   1    0.47    0.15
 -11   9   1   -0.24    0.48
  11   9  -1    0.34    0.15
 -11   9   1    0.37    0.16
  11   9  -1    0.31    0.16
  11   9  -1    0.33    0.12
  11   9  -1    0.32    0.19
  11   9  -1    0.32    0.14
  11   9  -1    0.26    0.15
 -11   9   1    0.39    0.19
  -9  -9   1    0.93    0.15
  -9  -9   1    0.29    0.49
   9  -9  -1    0.77    0.15
   9  -9  -1    0.83    0.16
   9  -9  -1    1.00    0.17
   9  -9  -1    0.89    0.18
  -9  -9   1    0.97    0.20
  -9  -9   1    0.94    0.40
  -9  -9   1    0.95    0.16
  -9  -9   1    0.79    0.39
   9   9  -1    0.83    0.13
   9   9  -1    0.88    0.21
   9   9  -1    0.69    0.49
  -9   9   1    0.94    0.48
   9   9  -1    0.82    0.14
  -9   9   1    1.03    0.15
  -9   9   1    0.91    0.17
   9   9  -1    0.88    0.17
   9   9  -1    0.87    0.16
  -9   9   1    0.83    0.15
   9   9  -1    0.86    0.13
   9   9  -1    0.82    0.14
  -7  -9   1    1.19    0.40
  -7  -9   1    1.80    0.43
   7  -9  -1    1.49    0.18
  -7  -9   1    1.32    0.54
  -7  -9   1    1.32    0.19
  -7  -9   1    1.26    0.18
  -7  -9   1    2.07    0.54
   7  -9  -1    1.45    0.19
   7  -9  -1    1.20    0.16
  -7  -9   1    1.35    0.17
   7  -9  -1    1.39    0.43
   7  -9  -1    1.84    0.20
   7   9  -1    1.21    0.20
   7   9  -1    1.47    0.21
  -7   9   1    1.46    0.17
  -7   9   1    1.41    0.21
   7   9  -1    1.29    0.50
  -7   9   1    1.32    0.15
   7   9  -1    1.50    0.18
   5  -9  -1    1.85    0.19
  -5  -9   1    1.62    0.19
   5  -9  -1    1.37    0.14
  -5  -9   1    1.50    0.41
   5  -9  -1    1.42    0.42
  -5  -9   1    1.75    0.17
  -5  -9   1    1.87    0.41
  -5  -9   1    1.78    0.14
   5  -9  -1    1.84    0.20
   5  -9  -1    1.65    0.18
  -5  -9   1    1.91    0.56
   5   9  -1    1.76    0.21
  -5   9   1    1.75    0.17
   5   9  -1    1.67    0.17
   5   9  -1    1.47    0.61
  -5   9   1    1.86    0.18
  -5   9   1    1.67    0.44
   5   9  -1    1.76    0.20
  -5   9   1    1.65    0.19
   3  -9  -1    3.64    0.21
   3  -9  -1    3.11    0.20
   3  -9  -1    3.60    0.19
  -3  -9   1    3.55    0.21
   3  -9  -1    3.57    0.22
  -3  -9   1    3.51    0.21
  -3  -9   1    3.47    0.49
  -3  -9   1    3.21    0.59
   3  -9  -1    2.74    0.48
  -3  -9   1    3.36    0.45
   3  -9  -1    3.04    0.38
   3   9  -1    3.86    0.61
   3   9  -1    2.75    0.63
  -3   9   1    3.54    0.66
   3   9  -1    3.33    0.21
   3   9  -1    3.44    0.21
   3   9  -1    3.61    0.20
  -3   9   1    3.71    0.23
  -3   9   1    3.50    0.19
  -3   9   1    3.12    0.52
  -3   9   1    3.71    0.19
  -1  -9   1    0.03    0.34
   1  -9  -1    0.05    0.12
  -1  -9   1    0.00    0.12
   1  -9  -1    0.22    0.33
  -1  -9   1    0.00    0.13
  -1  -9   1   -0.08    0.28
   1  -9  -1    0.07    0.13
   1  -9  -1    0.02    0.11
  -1  -9   1    0.08    0.23
   1  -9  -1    0.04    0.23
   1  -9  -1    0.06    0.10
   1   9  -1   -0.04    0.14
  -1   9   1    0.34    0.40
   1   9  -1    0.15    0.44
  -1   9   1    0.05    0.31
   1   9  -1   -0.02    0.13
  -1   9   1    0.01    0.13
   1   9  -1   -0.03    0.31
   1   9  -1    0.04    0.12
  -1   9   1    0.01    0.12
   1   9  -1    0.00    0.35
  -1   9   1    0.08    0.12
  -1  -9  -1    1.46    0.16
   1  -9   1    1.54    0.17
  -1  -9  -1    1.51    0.15
   1  -9   1    1.86    0.44
   1  -9   1    1.37    0.38
  -1  -9  -1    1.49    0.41
   1  -9   1    1.48    0.18
  -1  -9  -1    1.53    0.35
  -1  -9  -1    1.43    0.18
   1  -9   1    1.53    0.29
   1  -9   1    1.49    0.16
   1   9   1    1.65    0.14
   1   9   1    1.53    0.19
  -1   9  -1    1.21    0.54
  -1   9  -1    1.54    0.18
   1   9   1    1.71    0.47
   1   9   1    1.56    0.19
   1   9   1    1.19    0.45
  -1   9  -1    1.46    0.18
  -1   9  -1    1.38    0.52
  -1   9  -1    1.42    0.17
  -1   9  -1    1.71    0.51
  -3  -9  -1    0.02    0.15
  -3  -9  -1    0.05    0.11
   3  -9   1   -0.03    0.12
   3  -9   1    0.03    0.14
  -3  -9  -1    0.20    0.36
   3  -9   1    0.12    0.13
   3  -9   1    0.01    0.30
  -3  -9  -1   -0.07    0.29
  -3  -9  -1   -0.03    0.32
   3  -9   1   -0.01    0.12
  -3   9  -1   -0.10    0.31
   3   9   1    0.08    0.11
  -3   9  -1   -0.11    0.39
  -3   9  -1    0.09    0.11
  -3   9  -1   -0.04    0.37
  -3   9  -1   -0.06    0.13
   3   9   1    0.12    0.34
   3   9   1   -0.02    0.14
   3   9   1    0.20    0.40
   3   9   1    0.03    0.13
  -3   9  -1   -0.07    0.11
  -5  -9  -1    3.67    0.50
  -5  -9  -1    3.38    0.60
   5  -9   1    4.14    0.24
  -5  -9  -1    3.93    0.23
  -5  -9  -1    4.20    0.52
   5  -9   1    3.39    0.54
   5  -9   1    3.81    0.21
   5  -9   1    4.10    0.16
   5  -9   1    4.06    0.23
  -5  -9  -1    3.54    0.18
   5  -9   1    4.03    0.22
   5   9   1    4.07    0.26
   5   9   1    3.88    0.20
  -5   9  -1    3.25    0.66
  -5   9  -1    3.94    0.23
   5   9   1    4.24    0.62
  -5   9  -1    4.02    0.19
  -5   9  -1    3.90    0.21
   5   9   1    3.90    0.18
  -5   9  -1    3.59    0.57
   7  -9   1    0.41    0.14
   7  -9   1    0.38    0.16
  -7  -9  -1    0.41    0.38
  -7  -9  -1    0.43    0.13
   7  -9   1    0.52    0.36
  -7  -9  -1    0.37    0.16
  -7  -9  -1    0.49    0.12
  -7  -9  -1    0.63    0.36
   7  -9   1    0.47    0.14
   7  -9   1    0.46    0.10
  -7  -9  -1    0.44    0.32
  -7   9  -1    0.55    0.44
   7   9   1    0.55    0.17
   7   9   1    0.07    0.37
  -7   9  -1    0.40    0.15
   7   9   1    0.54    0.13
   7   9   1    0.53    0.14
  -7   9  -1    0.32    0.17
   9  -9   1    0.20    0.11
  -9  -9  -1    0.46    0.37
   9  -9   1    0.40    0.17
   9  -9   1    0.20    0.15
  -9  -9  -1    0.33    0.14
  -9  -9  -1    0.26    0.18
  -9  -9  -1    0.34    0.38
   9  -9   1    0.21    0.16
   9  -9   1    0.30    0.39
  -9   9  -1    0.18    0.17
   9   9   1    0.32    0.17
  -9   9  -1    0.20    0.14
  -9   9  -1    0.11    0.37
   9   9   1    0.26    0.10
  -9   9  -1    0.23    0.16
   9   9   1    0.31    0.14
 -11  -9  -1    1.37    0.18
 -11  -9  -1    1.66    0.56
 -11  -9  -1    1.34    0.44
  11  -9   1    1.53    0.20
 -11  -9  -1    1.63    0.25
  11  -9   1    1.43    0.22
  11  -9   1    1.69    0.26
  11  -9   1    1.46    0.23
 -11   9  -1    1.28    0.26
 -11   9  -1    1.56    0.22
  11   9   1    1.53    0.21
  11   9   1    1.52    0.20
  11   9   1    1.32    0.22
 -11   9  -1    1.50    0.52
  11   9   1    1.29    0.18
 -11   9  -1    1.28    0.20
  11   9   1    1.37    0.21
  11   9   1    1.50    0.17
  13  -9   1    1.72    0.24
 -13  -9  -1    1.70    0.27
  13  -9   1    1.65    0.23
  13  -9   1    1.67    0.20
 -13  -9  -1    1.76    0.52
 -13  -9  -1    1.66    0.22
 -13  -9  -1    1.98    0.57
 -13   9  -1    1.58    0.22
  13   9   1    1.63    0.25
  13   9   1    1.55    0.22
 -13   9  -1    1.46    0.31
 -13   9  -1    1.61    0.58
  13   9   1    1.49    0.20
  13   9   1    1.76    0.25
  13   9   1    1.67    0.24
 -13   9  -1    1.80    0.23
  13   9   1    1.55    0.25
 -15  -9  -1    0.15    0.50
 -15  -9  -1    0.08    0.46
  15  -9   1   -0.03    0.22
 -15  -9  -1    0.01    0.22
  15  -9   1   -0.02    0.17
 -15  -9  -1    0.03    0.18
  15  -9   1   -0.02    0.22
  15   9   1    0.08    0.18
 -15   9  -1   -0.06    0.19
 -15   9  -1    0.11    0.29
  15   9   1    0.11    0.26
  15   9   1   -0.05    0.17
 -15   9  -1   -0.07    0.21
  15   9   1   -0.13    0.20
  15   9   1    0.00    0.17
  15   9   1    0.26    0.17
 -15   9  -1    0.03    0.50
 -17  -9  -1    0.28    0.21
  17  -9   1    0.44    0.24
 -17  -9  -1    0.04    0.63
  17  -9   1    0.52    0.25
  17  -9   1    0.40    0.20
 -17  -9  -1    0.43    0.21
 -17   9  -1    0.29    0.19
  17   9   1    0.33    0.25
  17   9   1    0.32    0.22
  17   9   1    0.46    0.18
 -17   9  -1    0.46    0.33
  17   9   1    0.40    0.20
 -17   9  -1    0.27    0.23
  17   9   1    0.48    0.21
  17   9   1    0.55    0.24
 -19  -9  -1    0.27    0.23
  19  -9   1    0.37    0.26
  19  -9   1    0.34    0.25
 -19  -9  -1    0.33    0.26
  19  -9   1    0.41    0.23
  19   9   1    0.29    0.24
  19   9   1    0.37    0.28
  19   9   1    0.41    0.31
  19   9   1    0.31    0.20
  19   9   1    0.27    0.22
  19   9   1    0.36    0.23
  19   9   1    0.55    0.26
 -19   9  -1    0.27    0.23
 -19   9  -1    0.26    0.25
  19   9   1    0.24    0.20
  21  -9   1    0.41    0.28
  21  -9   1    0.40    0.28
 -21  -9  -1    0.32    0.26
  21   9   1    0.32    0.29
  21   9   1    0.24    0.25
  21   9   1    0.15    0.24
  21   9   1    0.31    0.32
  21   9   1    0.50    0.33
  21   9   1    0.39    0.24
 -21   9  -1    0.42    0.26
  21   9   1    0.18    0.34
  21   9   1    0.18    0.21
  23  -9   1   -0.15    0.26
 -23  -9  -1   -0.08    0.33
  23   9   1    0.08    0.33
  23   9   1   -0.03    0.30
  23   9   1   -0.06    0.24
  23   9   1   -0.17    0.30
  23   9   1   -0.03    0.31
  23   9   1    0.35    0.37
 -23   9  -1   -0.07    0.28
  23   9   1   -0.38    0.35
  25  -9   1    0.37    0.32
 -25  -9  -1    0.34    0.31
  25   9   1    0.40    0.34
  25   9   1    0.25    0.34
  25   9   1    0.34    0.40
  25   9   1    0.30    0.37
  25   9   1    0.41    0.32
  25   9   1    0.58    0.41
  25   9   1    0.39    0.26
 -25   9  -1    0.37    0.35
  24 -10  -1    0.23    0.28
 -24 -10   1    0.22    0.32
  24 -10  -1    0.16    0.32
  24  10  -1    0.34    0.41
  24  10  -1    0.20    0.34
  24  10  -1    0.45    0.29
  24  10  -1    0.07    0.31
  24  10  -1    0.20    0.38
  24  10  -1    0.25    0.28
  24  10  -1    0.34    0.34
  24  10  -1    0.05    0.37
 -24  10   1    0.38    0.30
  22 -10  -1    0.42    0.32
 -22 -10   1    0.51    0.31
  22 -10  -1    0.25    0.27
  22 -10  -1    0.27    0.27
 -22 -10   1    0.24    0.29
 -22  10   1    0.36    0.27
  22  10  -1    0.24    0.33
  22  10  -1    0.29    0.28
  22  10  -1    0.45    0.33
  22  10  -1    0.26    0.31
 -22  10   1    0.55    0.30
  22  10  -1    0.06    0.32
  22  10  -1    0.13    0.29
  22  10  -1    0.10    0.30
  22  10  -1    0.35    0.25
  20 -10  -1   -0.05    0.27
  20 -10  -1   -0.02    0.30
 -20 -10   1    0.12    0.30
 -20 -10   1    0.13    0.26
  20 -10  -1   -0.06    0.28
  20  10  -1   -0.03    0.26
  20  10  -1    0.04    0.26
  20  10  -1    0.01    0.28
  20  10  -1   -0.01    0.22
  20  10  -1   -0.04    0.25
 -20  10   1   -0.04    0.27
 -20  10   1   -0.02    0.22
  20  10  -1   -0.11    0.30
  20  10  -1    0.12    0.34
  20  10  -1   -0.09    0.29
  18 -10  -1   -0.01    0.21
 -18 -10   1    0.09    0.23
  18 -10  -1   -0.11    0.27
 -18 -10   1    0.10    0.24
  18 -10  -1    0.00    0.24
  18  10  -1    0.02    0.23
  18  10  -1   -0.01    0.22
  18  10  -1    0.06    0.22
 -18  10   1    0.10    0.22
  18  10  -1    0.15    0.29
  18  10  -1    0.03    0.26
  18  10  -1    0.03    0.28
 -18  10   1    0.12    0.23
  18  10  -1    0.00    0.22
  16 -10  -1    0.07    0.23
  16 -10  -1    0.13    0.19
 -16 -10   1   -0.04    0.61
 -16 -10   1    0.20    0.25
  16 -10  -1   -0.02    0.24
 -16 -10   1    0.10    0.26
  16  10  -1    0.08    0.17
  16  10  -1    0.14    0.25
  16  10  -1    0.12    0.21
  16  10  -1    0.06    0.23
  16  10  -1    0.14    0.22
  16  10  -1    0.12    0.22
 -16  10   1    0.01    0.21
  16  10  -1   -0.04    0.16
 -16  10   1    0.00    0.30
 -16  10   1   -0.01    0.19
 -14 -10   1    4.91    0.80
 -14 -10   1    5.00    0.37
 -14 -10   1    5.13    0.33
 -14 -10   1    6.66    0.90
  14 -10  -1    5.31    0.28
  14 -10  -1    5.17    0.32
  14 -10  -1    5.73    0.36
  14 -10  -1    5.40    0.32
 -14  10   1    4.99    0.28
 -14  10   1    5.13    0.34
  14  10  -1    6.15    0.39
  14  10  -1    4.83    0.25
  14  10  -1    5.06    0.32
  14  10  -1    5.09    0.29
  14  10  -1    4.59    0.31
  14  10  -1    4.67    0.36
  14  10  -1    5.33    0.32
 -14  10   1    4.71    0.45
 -12 -10   1    0.09    0.20
  12 -10  -1   -0.02    0.15
  12 -10  -1    0.10    0.18
  12 -10  -1    0.07    0.21
 -12 -10   1   -0.05    0.18
 -12 -10   1   -0.05    0.49
 -12 -10   1   -0.17    0.40
  12 -10  -1    0.01    0.19
  12  10  -1   -0.04    0.15
 -12  10   1    0.09    0.18
  12  10  -1   -0.05    0.17
  12  10  -1   -0.09    0.14
 -12  10   1    0.03    0.16
 -12  10   1   -0.09    0.53
 -12  10   1    0.02    0.21
  12  10  -1   -0.04    0.17
  12  10  -1    0.00    0.15
  12  10  -1    0.12    0.22
 -10 -10   1   -0.06    0.36
  10 -10  -1   -0.14    0.14
 -10 -10   1    0.02    0.39
 -10 -10   1    0.08    0.15
  10 -10  -1    0.03    0.17
  10 -10  -1    0.04    0.18
 -10 -10   1    0.01    0.19
 -10 -10   1    0.02    0.14
  10 -10  -1    0.06    0.20
 -10  10   1    0.07    0.48
  10  10  -1    0.08    0.20
 -10  10   1   -0.11    0.17
 -10  10   1    0.05    0.15
  10  10  -1   -0.03    0.14
 -10  10   1    0.01    0.15
  -8 -10   1    1.42    0.23
   8 -10  -1    1.64    0.21
  -8 -10   1    1.46    0.20
   8 -10  -1    1.09    0.47
  -8 -10   1    1.53    0.21
  -8 -10   1    1.42    0.45
   8 -10  -1    1.71    0.27
   8 -10  -1    1.59    0.23
  -8 -10   1    1.32    0.46
   8 -10  -1    1.45    0.18
  -8  10   1    1.51    0.50
  -8  10   1    1.66    0.20
  -8  10   1    1.39    0.19
   8  10  -1    1.42    0.23
   8  10  -1    1.39    0.22
  -8  10   1    1.65    0.25
   6 -10  -1    9.98    0.78
   6 -10  -1   11.54    0.32
  -6 -10   1   11.47    0.31
  -6 -10   1   10.86    0.34
  -6 -10   1   11.89    0.29
  -6 -10   1   11.62    0.84
  -6 -10   1   12.62    0.74
   6 -10  -1   11.21    0.34
   6 -10  -1   11.44    0.33
  -6  10   1   11.74    0.31
   6  10  -1   10.88    0.35
  -6  10   1   11.22    0.28
   6  10  -1   11.15    0.30
  -6  10   1   11.70    0.33
   6  10  -1   11.13    0.36
  -4 -10   1    0.00    0.32
   4 -10  -1   -0.01    0.35
   4 -10  -1    0.14    0.16
   4 -10  -1    0.09    0.14
   4 -10  -1    0.09    0.13
  -4 -10   1    0.13    0.14
  -4 -10   1    0.02    0.16
  -4 -10   1    0.37    0.36
   4  10  -1    0.05    0.12
   4  10  -1    0.08    0.15
   4  10  -1    0.06    0.17
  -4  10   1    0.00    0.37
  -4  10   1    0.07    0.15
  -4  10   1    0.03    0.13
  -4  10   1    0.06    0.15
   2 -10  -1    0.12    0.14
   2 -10  -1    0.31    0.16
   2 -10  -1    0.16    0.38
  -2 -10   1   -0.03    0.33
   2 -10  -1    0.02    0.15
  -2 -10   1    0.05    0.27
   2 -10  -1    0.05    0.14
  -2 -10   1   -0.05    0.13
  -2 -10   1    0.10    0.15
  -2  10   1    0.29    0.17
   2  10  -1   -0.02    0.14
  -2  10   1   -0.09    0.36
  -2  10   1    0.00    0.14
  -2  10   1   -0.10    0.14
  -2  10   1   -0.21    0.46
   2  10  -1    0.03    0.12
   2  10  -1    0.04    0.15
   0 -10  -1    0.09    0.14
   0 -10  -1   -0.08    0.33
   0 -10   1    0.03    0.17
   0 -10   1    0.02    0.14
   0 -10  -1   -0.01    0.27
   0 -10  -1    0.13    0.15
   0 -10  -1    0.06    0.12
   0 -10   1    0.19    0.38
   0  10   1    0.07    0.40
   0  10  -1   -0.13    0.44
   0  10  -1    0.15    0.44
   0  10   1    0.07    0.14
   0  10  -1   -0.04    0.15
   0  10  -1    0.04    0.13
   0  10  -1   -0.03    0.15
   0  10   1    0.27    0.42
   0  10   1    0.02    0.13
   0  10   1    0.07    0.12
   2 -10   1    3.89    0.23
  -2 -10  -1    3.62    0.55
   2 -10   1    3.69    0.22
  -2 -10  -1    4.00    0.24
  -2 -10  -1    3.61    0.21
  -2 -10  -1    4.17    0.53
  -2 -10  -1    3.68    0.21
   2 -10   1    3.45    0.55
   2 -10   1    3.91    0.26
  -2  10  -1    3.70    0.25
   2  10   1    4.05    0.22
  -2  10  -1    3.94    0.22
  -2  10  -1    3.52    0.66
   2  10   1    3.90    0.23
  -2  10  -1    3.94    0.23
   2  10   1    3.86    0.23
  -4 -10  -1    0.27    0.35
   4 -10   1    0.05    0.15
  -4 -10  -1    0.07    0.15
   4 -10   1   -0.08    0.14
  -4 -10  -1    0.05    0.15
  -4 -10  -1   -0.13    0.37
   4 -10   1    0.03    0.15
   4 -10   1   -0.04    0.15
   4 -10   1   -0.02    0.36
   4  10   1    0.06    0.16
  -4  10  -1   -0.04    0.15
  -4  10  -1    0.00    0.16
   4  10   1    0.07    0.15
  -4  10  -1    0.04    0.13
   4  10   1    0.08    0.12
   6 -10   1    0.10    0.37
  -6 -10  -1    0.15    0.13
   6 -10   1    0.32    0.18
  -6 -10  -1    0.12    0.34
  -6 -10  -1    0.27    0.38
   6 -10   1    0.09    0.15
   6 -10   1    0.16    0.18
  -6 -10  -1    0.20    0.17
   6  10   1    0.18    0.15
   6  10   1    0.22    0.18
  -6  10  -1    0.13    0.19
  -6  10  -1    0.15    0.15
   8 -10   1    1.56    0.50
  -8 -10  -1    2.08    0.50
   8 -10   1    1.81    0.23
   8 -10   1    1.92    0.18
  -8 -10  -1    1.74    0.23
   8 -10   1    1.70    0.25
   8 -10   1    1.98    0.26
  -8 -10  -1    1.67    0.47
  -8 -10  -1    1.78    0.20
   8  10   1    1.79    0.25
  -8  10  -1    1.27    0.50
  -8  10  -1    1.68    0.23
   8  10   1    1.97    0.20
  -8  10  -1    1.81    0.22
  10 -10   1    0.06    0.18
 -10 -10  -1    0.17    0.20
  10 -10   1   -0.01    0.19
  10 -10   1    0.08    0.20
 -10 -10  -1   -0.15    0.46
 -10 -10  -1    0.09    0.15
  10 -10   1    0.06    0.12
 -10 -10  -1    0.02    0.36
 -10  10  -1    0.03    0.19
 -10  10  -1    0.04    0.43
  10  10   1    0.14    0.15
 -10  10  -1    0.05    0.18
 -10  10  -1    0.04    0.16
  10  10   1    0.01    0.20
 -12 -10  -1    0.05    0.19
  12 -10   1    0.06    0.19
 -12 -10  -1    0.06    0.38
 -12 -10  -1   -0.04    0.46
  12 -10   1    0.12    0.22
 -12 -10  -1    0.13    0.18
  12 -10   1    0.11    0.17
  12 -10   1    0.08    0.20
  12  10   1    0.14    0.22
  12  10   1    0.10    0.16
 -12  10  -1    0.23    0.22
  12  10   1    0.09    0.15
 -12  10  -1    0.18    0.25
 -12  10  -1    0.14    0.56
 -12  10  -1    0.05    0.17
  14 -10   1    0.35    0.20
 -14 -10  -1    0.42    0.19
  14 -10   1    0.65    0.22
 -14 -10  -1    0.82    0.61
 -14 -10  -1    0.78    0.52
 -14 -10  -1    0.55    0.25
  14 -10   1    0.42    0.22
  14  10   1    0.39    0.18
  14  10   1    0.52    0.20
 -14  10  -1    0.61    0.22
  14  10   1    0.44    0.19
 -14  10  -1    0.37    0.30
 -14  10  -1    0.50    0.20
  14  10   1    0.60    0.26
  14  10   1    0.60    0.21
  14  10   1    0.54    0.17
 -16 -10  -1    1.44    0.26
  16 -10   1    1.27    0.28
 -16 -10  -1    1.34    0.66
 -16 -10  -1    1.45    0.29
  16 -10   1    1.22    0.29
  16 -10   1    1.32    0.22
  16  10   1    1.16    0.29
  16  10   1    1.23    0.26
 -16  10  -1    0.95    0.38
  16  10   1    1.20    0.22
  16  10   1    1.35    0.24
 -16  10  -1    1.19    0.23
  16  10   1    1.42    0.26
  16  10   1    1.09    0.22
 -16  10  -1    1.22    0.27
  18 -10   1    0.09    0.25
  18 -10   1    0.12    0.27
 -18 -10  -1    0.07    0.27
 -18 -10  -1    0.15    0.23
  18 -10   1    0.18    0.27
  18  10   1    0.33    0.28
  18  10   1    0.15    0.26
  18  10   1    0.12    0.23
  18  10   1    0.04    0.32
  18  10   1    0.15    0.22
 -18  10  -1    0.21    0.22
 -18  10  -1   -0.07    0.25
  18  10   1    0.28    0.24
  18  10   1    0.21    0.27
 -20 -10  -1    0.75    0.27
  20 -10   1    0.91    0.26
  20 -10   1    0.92    0.30
  20 -10   1    0.81    0.27
  20  10   1    0.70    0.32
  20  10   1    0.98    0.27
  20  10   1    0.76    0.29
  20  10   1    0.85    0.32
 -20  10  -1    0.97    0.28
 -20  10  -1    0.80    0.28
  20  10   1    0.94    0.28
  20  10   1    0.86    0.28
  20  10   1    0.76    0.35
 -22 -10  -1    0.21    0.28
  22 -10   1    0.32    0.31
  22 -10   1    0.03    0.27
  22  10   1    0.23    0.27
  22  10   1    0.16    0.37
  22  10   1    0.13    0.29
  22  10   1    0.30    0.29
  22  10   1    0.27    0.37
  22  10   1    0.30    0.36
 -22  10  -1    0.08    0.28
  22  10   1    0.14    0.27
  22  10   1    0.12    0.25
  24 -10   1    0.19    0.31
 -24 -10  -1    0.00    0.36
  24  10   1    0.20    0.33
  24  10   1    0.18    0.27
  24  10   1    0.25    0.34
  24  10   1    0.18    0.39
  24  10   1    0.08    0.38
  24  10   1    0.19    0.31
 -24  10  -1    0.08    0.34
  24  10   1    0.20    0.39
  23 -11  -1    0.19    0.28
  23 -11  -1    0.39    0.32
  23 -11  -1    0.53    0.34
 -23 -11   1    0.37    0.36
  23  11  -1    0.40    0.35
 -23  11   1    0.27    0.30
  23  11  -1    0.27    0.35
  23  11  -1    0.59    0.37
  23  11  -1    0.19    0.34
  23  11  -1    0.35    0.32
 -23  11   1    0.35    0.32
  23  11  -1    0.35    0.31
  23  11  -1    0.21    0.28
  23  11  -1    0.31    0.31
  21 -11  -1   -0.09    0.31
  21 -11  -1    0.03    0.31
 -21 -11   1    0.22    0.32
 -21 -11   1    0.07    0.28
  21 -11  -1    0.17    0.30
  21  11  -1    0.09    0.33
  21  11  -1   -0.13    0.25
 -21  11   1    0.04    0.30
  21  11  -1    0.01    0.33
 -21  11   1    0.07    0.25
  21  11  -1   -0.09    0.31
  21  11  -1    0.17    0.32
  21  11  -1    0.13    0.27
  21  11  -1   -0.08    0.28
  21  11  -1    0.01    0.28
 -19 -11   1   -0.20    0.28
 -19 -11   1    0.15    0.27
  19 -11  -1   -0.07    0.31
  19 -11  -1   -0.05    0.29
  19 -11  -1    0.09    0.24
  19  11  -1    0.03    0.25
 -19  11   1    0.04    0.28
  19  11  -1   -0.02    0.29
 -19  11   1    0.10    0.23
  19  11  -1    0.00    0.35
  19  11  -1    0.03    0.27
  19  11  -1   -0.02    0.28
  19  11  -1   -0.05    0.29
  19  11  -1   -0.17    0.24
 -17 -11   1    0.35    0.30
 -17 -11   1    0.08    0.27
  17 -11  -1    0.24    0.25
  17 -11  -1    0.33    0.22
  17 -11  -1    0.28    0.30
  17  11  -1    0.22    0.23
  17  11  -1    0.26    0.25
 -17  11   1    0.26    0.22
  17  11  -1    0.38    0.31
  17  11  -1    0.33    0.26
  17  11  -1    0.13    0.19
  17  11  -1    0.24    0.33
  17  11  -1    0.33    0.22
 -17  11   1    0.15    0.28
  15 -11  -1    0.46    0.26
  15 -11  -1    0.75    0.29
  15 -11  -1    0.51    0.20
  15 -11  -1    0.62    0.28
 -15 -11   1    0.42    0.22
 -15 -11   1    0.34    0.29
  15  11  -1    0.53    0.28
  15  11  -1    0.52    0.26
 -15  11   1    0.59    0.24
 -15  11   1    0.43    0.34
  15  11  -1    0.62    0.21
  15  11  -1    0.40    0.22
 -15  11   1    0.42    0.24
  13 -11  -1    0.02    0.17
 -13 -11   1   -0.06    0.51
 -13 -11   1    0.11    0.23
 -13 -11   1    0.09    0.19
  13 -11  -1    0.06    0.23
 -13 -11   1    0.19    0.51
  13 -11  -1    0.12    0.26
  13 -11  -1    0.12    0.22
 -13  11   1    0.06    0.19
 -13  11   1    0.11    0.22
  13  11  -1    0.08    0.26
  13  11  -1    0.24    0.23
 -13  11   1    0.23    0.26
  13  11  -1    0.06    0.17
  11 -11  -1    0.18    0.21
  11 -11  -1    0.34    0.21
 -11 -11   1    0.51    0.53
 -11 -11   1    0.21    0.47
 -11 -11   1    0.28    0.22
  11 -11  -1    0.31    0.15
 -11 -11   1    0.24    0.19
  11 -11  -1    0.26    0.22
  11  11  -1    0.14    0.24
 -11  11   1    0.47    0.59
 -11  11   1    0.25    0.21
 -11  11   1    0.19    0.21
  11  11  -1    0.27    0.19
 -11  11   1    0.13    0.20
   9 -11  -1    1.02    0.23
  -9 -11   1    0.90    0.23
   9 -11  -1    0.96    0.25
  -9 -11   1    1.10    0.51
  -9 -11   1    0.90    0.52
  -9 -11   1    0.87    0.19
  -9 -11   1    0.95    0.18
   9 -11  -1    0.80    0.16
   9 -11  -1    0.92    0.21
   9  11  -1    0.88    0.22
  -9  11   1    0.95    0.24
  -9  11   1    0.96    0.19
  -9  11   1    0.64    0.56
   9  11  -1    0.96    0.28
   7 -11  -1    0.05    0.47
  -7 -11   1   -0.06    0.35
   7 -11  -1    0.07    0.18
  -7 -11   1   -0.07    0.39
   7 -11  -1    0.06    0.19
   7 -11  -1   -0.01    0.17
  -7 -11   1    0.16    0.19
  -7 -11   1    0.03    0.15
   7  11  -1   -0.01    0.20
  -7  11   1   -0.01    0.15
  -7  11   1   -0.10    0.18
  -7  11   1    0.05    0.16
   7  11  -1    0.02    0.17
   5 -11  -1    0.07    0.21
  -5 -11   1    0.03    0.15
   5 -11  -1    0.13    0.40
  -5 -11   1    0.08    0.18
   5 -11  -1    0.14    0.16
   5 -11  -1    0.04    0.17
  -5 -11   1    0.11    0.40
  -5 -11   1    0.06    0.37
  -5  11   1    0.14    0.17
   5  11  -1   -0.01    0.19
   5  11  -1    0.14    0.19
  -5  11   1    0.12    0.15
  -5  11   1    0.11    0.14
   5  11  -1    0.07    0.14
   3 -11  -1    0.60    0.48
  -3 -11   1    0.90    0.20
  -3 -11   1    0.94    0.18
   3 -11  -1    0.90    0.18
   3 -11  -1    0.88    0.21
   3 -11  -1    0.69    0.18
  -3 -11   1    0.88    0.50
  -3  11   1    0.88    0.17
   3  11  -1    0.59    0.21
  -3  11   1    0.83    0.19
  -3  11   1    0.84    0.17
   3  11  -1    0.79    0.16
   3  11  -1    0.82    0.22
   1 -11  -1    0.08    0.18
  -1 -11   1    0.03    0.43
   1 -11  -1   -0.03    0.16
  -1 -11   1    0.02    0.17
   1 -11  -1   -0.03    0.37
  -1 -11   1    0.02    0.16
   1 -11  -1    0.03    0.16
  -1  11   1    0.00    0.14
   1  11  -1   -0.04    0.16
   1  11  -1    0.06    0.18
  -1  11   1    0.01    0.15
   1  11  -1   -0.07    0.19
  -1  11   1    0.01    0.17
   1 -11   1    0.07    0.19
   1 -11   1    0.02    0.38
  -1 -11  -1    0.12    0.18
  -1 -11  -1    0.01    0.18
   1 -11   1    0.02    0.18
  -1 -11  -1    0.06    0.13
  -1 -11  -1    0.06    0.42
   1  11   1    0.10    0.16
   1  11   1    0.05    0.13
  -1  11  -1   -0.06    0.16
   1  11   1    0.10    0.16
  -1  11  -1    0.02    0.17
  -1  11  -1    0.04    0.15
   3 -11   1    0.38    0.19
  -3 -11  -1    0.42    0.33
  -3 -11  -1    0.60    0.19
  -3 -11  -1    0.50    0.16
   3 -11   1    0.86    0.50
   3 -11   1    0.53    0.18
  -3 -11  -1    0.75    0.46
   3 -11   1    0.53    0.19
  -3  11  -1    0.49    0.19
   3  11   1    0.57    0.19
  -3  11  -1    0.47    0.19
  -3  11  -1    0.52    0.17
   3  11   1    0.69    0.20
   3  11   1    0.68    0.15
   5 -11   1    6.75    0.34
   5 -11   1    6.53    0.30
   5 -11   1    5.61    0.72
  -5 -11  -1    6.16    0.64
  -5 -11  -1    6.67    0.29
   5 -11   1    6.08    0.32
  -5 -11  -1    6.39    0.68
  -5 -11  -1    6.30    0.31
  -5  11  -1    6.30    0.29
  -5  11  -1    6.22    0.32
   5  11   1    6.63    0.31
   5  11   1    6.09    0.31
   7 -11   1    4.79    0.29
  -7 -11  -1    4.95    0.70
  -7 -11  -1    5.47    0.74
  -7 -11  -1    4.74    0.26
  -7 -11  -1    5.02    0.31
   7 -11   1    5.13    0.31
   7 -11   1    4.12    0.68
   7 -11   1    5.35    0.32
  -7  11  -1    4.91    0.31
  -7  11  -1    4.93    0.28
   7  11   1    5.06    0.32
   9 -11   1    1.36    0.25
  -9 -11  -1    1.31    0.24
   9 -11   1    1.18    0.23
   9 -11   1    1.39    0.20
  -9 -11  -1    1.14    0.47
  -9 -11  -1    1.30    0.57
   9 -11   1    1.11    0.58
   9 -11   1    1.30    0.25
  -9  11  -1    1.26    0.21
  -9  11  -1    1.13    0.54
  -9  11  -1    1.37    0.24
   9  11   1    1.16    0.25
  -9  11  -1    1.08    0.24
  11 -11   1    0.18    0.21
  11 -11   1    0.43    0.20
  11 -11   1    0.31    0.22
 -11 -11  -1    0.37    0.19
  11 -11   1    0.41    0.18
 -11 -11  -1    0.52    0.50
 -11 -11  -1    0.49    0.25
 -11 -11  -1    0.51    0.57
  11  11   1    0.42    0.25
 -11  11  -1    0.33    0.20
 -11  11  -1    0.21    0.22
 -11  11  -1    0.29    0.25
  11  11   1    0.35    0.18
  13 -11   1    5.75    0.36
 -13 -11  -1    5.42    0.32
 -13 -11  -1    5.42    0.38
  13 -11   1    6.01    0.39
  13 -11   1    5.81    0.32
 -13 -11  -1    5.19    0.79
 -13 -11  -1    5.75    0.85
 -13  11  -1    5.32    0.34
  13  11   1    5.42    0.31
 -13  11  -1    4.50    0.47
 -13  11  -1    5.22    0.31
  13  11   1    5.27    0.38
  15 -11   1    1.90    0.28
  15 -11   1    1.91    0.31
 -15 -11  -1    1.89    0.30
 -15 -11  -1    2.00    0.30
  15 -11   1    1.97    0.30
  15  11   1    1.68    0.36
 -15  11  -1    2.02    0.33
  15  11   1    1.89    0.26
  15  11   1    2.10    0.28
 -15  11  -1    2.04    0.30
  17 -11   1    0.37    0.26
  17 -11   1    0.56    0.31
 -17 -11  -1    0.40    0.26
  17 -11   1    0.21    0.25
 -17 -11  -1    0.41    0.29
 -17  11  -1    0.31    0.23
  17  11   1    0.52    0.27
  17  11   1    0.47    0.23
  17  11   1    0.59    0.27
  17  11   1    0.37    0.22
  17  11   1    0.38    0.26
 -17  11  -1    0.48    0.29
  17  11   1    0.37    0.21
  17  11   1    0.35    0.33
 -19 -11  -1    0.32    0.30
  19 -11   1    0.43    0.29
  19 -11   1    0.52    0.31
  19 -11   1    0.59    0.32
 -19 -11  -1    0.53    0.26
  19  11   1    0.63    0.31
  19  11   1    0.53    0.23
  19  11   1    0.37    0.30
 -19  11  -1    0.36    0.30
  19  11   1    0.39    0.25
  19  11   1    0.46    0.25
  19  11   1    0.42    0.32
 -19  11  -1    0.47    0.25
  19  11   1    0.42    0.31
 -21 -11  -1    0.27    0.28
  21 -11   1    0.52    0.33
  21 -11   1    0.32    0.32
  21 -11   1    0.22    0.26
  21  11   1    0.43    0.28
 -21  11  -1    0.31    0.26
  21  11   1    0.45    0.35
  21  11   1    0.23    0.33
 -21  11  -1    0.36    0.31
  21  11   1    0.23    0.30
  21  11   1    0.43    0.34
  21  11   1    0.30    0.28
  21  11   1    0.18    0.32
  23 -11   1    0.02    0.32
 -23 -11  -1    0.02    0.30
  23 -11   1   -0.15    0.26
  23  11   1    0.09    0.32
 -23  11  -1    0.07    0.29
  23  11   1   -0.02    0.34
  23  11   1    0.12    0.27
  23  11   1   -0.06    0.31
  23  11   1    0.17    0.26
 -23  11  -1    0.07    0.37
  23  11   1   -0.23    0.36
  23  11   1   -0.03    0.32
  23  11   1    0.03    0.34
 -22 -12   1    0.26    0.34
  22 -12  -1    0.09    0.33
 -22 -12   1   -0.16    0.34
  22 -12  -1   -0.06    0.34
  22 -12  -1   -0.11    0.28
  22  12  -1    0.12    0.40
  22  12  -1    0.03    0.28
  22  12  -1    0.13    0.30
 -22  12   1    0.04    0.27
  22  12  -1   -0.08    0.28
  22  12  -1   -0.08    0.37
  22  12  -1    0.03    0.34
  22  12  -1   -0.06    0.32
 -22  12   1   -0.05    0.32
  22  12  -1    0.03    0.34
 -20 -12   1    0.35    0.32
  20 -12  -1    0.05    0.30
  20 -12  -1   -0.08    0.30
 -20 -12   1    0.08    0.34
  20 -12  -1    0.07    0.35
  20  12  -1    0.20    0.40
 -20  12   1    0.14    0.32
  20  12  -1    0.18    0.35
 -20  12   1   -0.02    0.30
  20  12  -1    0.24    0.30
  20  12  -1    0.04    0.27
 -18 -12   1    0.24    0.29
  18 -12  -1    0.25    0.34
  18 -12  -1    0.10    0.27
  18 -12  -1    0.17    0.33
 -18 -12   1    0.09    0.29
  18  12  -1    0.23    0.37
  18  12  -1    0.15    0.35
 -18  12   1    0.05    0.28
 -18  12   1    0.17    0.31
  18  12  -1    0.12    0.24
  16 -12  -1    0.04    0.21
  16 -12  -1    0.15    0.32
 -16 -12   1    0.14    0.23
 -16 -12   1    0.21    0.31
  16 -12  -1    0.02    0.26
 -16  12   1    0.05    0.23
 -16  12   1    0.17    0.29
  16  12  -1    0.07    0.28
  16  12  -1    0.02    0.35
  16  12  -1    0.04    0.23
  14 -12  -1    2.33    0.34
  14 -12  -1    2.13    0.32
  14 -12  -1    2.41    0.33
  14 -12  -1    2.65    0.31
 -14 -12   1    2.01    0.34
 -14 -12   1    2.17    0.32
  14  12  -1    2.23    0.39
  14  12  -1    2.11    0.31
 -14  12   1    2.03    0.28
  14  12  -1    2.78    0.34
 -14  12   1    1.92    0.32
 -12 -12   1   -0.13    0.57
  12 -12  -1   -0.08    0.20
  12 -12  -1    0.06    0.24
 -12 -12   1    0.12    0.28
  12 -12  -1    0.12    0.24
 -12 -12   1    0.11    0.21
  12 -12  -1    0.08    0.26
  12  12  -1    0.15    0.27
 -12  12   1    0.23    0.25
 -12  12   1    0.09    0.24
 -12  12   1    0.00    0.21
  12  12  -1    0.07    0.27
  10 -12  -1    0.43    0.24
  10 -12  -1    0.43    0.24
 -10 -12   1    0.35    0.59
  10 -12  -1    0.42    0.26
 -10 -12   1    0.36    0.55
 -10 -12   1    0.44    0.25
 -10  12   1    0.51    0.23
 -10  12   1    0.30    0.20
 -10  12   1    0.36    0.20
  10  12  -1    0.35    0.23
  10  12  -1    0.25    0.26
   8 -12  -1    1.02    0.55
  -8 -12   1    0.38    0.24
  -8 -12   1    0.99    0.47
  -8 -12   1    0.38    0.45
   8 -12  -1    0.53    0.27
   8 -12  -1    0.35    0.24
  -8 -12   1    0.50    0.21
   8 -12  -1    0.53    0.25
  -8  12   1    0.45    0.25
   8  12  -1    0.42    0.22
  -8  12   1    0.40    0.23
   8  12  -1    0.41    0.25
  -8  12   1    0.55    0.51
   6 -12  -1    2.74    0.30
  -6 -12   1    2.56    0.29
   6 -12  -1    2.53    0.27
   6 -12  -1    2.45    0.32
  -6 -12   1    2.43    0.28
  -6 -12   1    2.41    0.61
   6 -12  -1    2.06    0.64
  -6  12   1    2.48    0.26
  -6  12   1    2.62    0.33
   6  12  -1    2.18    0.31
  -6  12   1    2.40    0.26
   6  12  -1    2.36    0.34
  -4 -12   1   -0.07    0.20
  -4 -12   1    0.06    0.24
   4 -12  -1    0.17    0.44
   4 -12  -1   -0.16    0.20
   4 -12  -1   -0.02    0.24
  -4 -12   1    0.14    0.44
   4 -12  -1   -0.10    0.22
  -4  12   1    0.07    0.16
   4  12  -1    0.04    0.18
  -4  12   1    0.02    0.23
   4  12  -1    0.02    0.20
   4  12  -1   -0.02    0.23
  -4  12   1    0.00    0.19
  -2 -12   1    0.03    0.20
   2 -12  -1    0.00    0.21
   2 -12  -1    0.02    0.19
   2 -12  -1   -0.30    0.42
  -2 -12   1   -0.05    0.21
  -2 -12   1   -0.08    0.48
  -2  12   1    0.08    0.19
  -2  12   1    0.09    0.18
   2  12  -1   -0.13    0.18
   2  12  -1   -0.05    0.18
  -2  12   1   -0.02    0.19
   2  12  -1   -0.02    0.20
   0 -12   1    1.15    0.51
   0 -12  -1    1.16    0.19
   0 -12  -1    1.26    0.24
   0 -12  -1    1.22    0.22
   0 -12  -1    1.51    0.55
   0 -12   1    1.31    0.22
   0 -12   1    1.23    0.24
   0  12   1    1.27    0.21
   0  12  -1    1.07    0.22
   0  12  -1    1.32    0.19
   0  12   1    1.24    0.19
   0  12  -1    1.18    0.21
   0  12  -1    1.08    0.25
   0  12   1    1.12    0.25
  -2 -12  -1   -0.04    0.23
  -2 -12  -1    0.04    0.21
   2 -12   1   -0.03    0.50
   2 -12   1    0.05    0.19
  -2 -12  -1    0.35    0.48
   2 -12   1   -0.04    0.23
  -2  12  -1   -0.05    0.18
   2  12   1    0.11    0.21
   2  12   1    0.00    0.19
  -2  12  -1   -0.11    0.19
   2  12   1    0.13    0.15
  -2  12  -1   -0.01    0.21
   4 -12   1    0.13    0.21
   4 -12   1   -0.02    0.45
   4 -12   1    0.19    0.20
   4 -12   1    0.26    0.23
  -4 -12  -1    0.45    0.25
  -4 -12  -1    0.28    0.18
  -4 -12  -1    0.49    0.50
  -4  12  -1    0.20    0.21
   4  12   1    0.44    0.21
  -4  12  -1    0.17    0.22
   4  12   1    0.28    0.19
  -6 -12  -1    0.07    0.19
   6 -12   1    0.33    0.48
   6 -12   1    0.02    0.23
  -6 -12  -1    0.08    0.25
  -6 -12  -1   -0.01    0.47
   6 -12   1   -0.05    0.20
  -6 -12  -1   -0.29    0.43
   6  12   1   -0.04    0.22
  -6  12  -1   -0.07    0.19
  -6  12  -1   -0.01    0.22
   6  12   1    0.00    0.19
  -8 -12  -1    3.92    0.36
  -8 -12  -1    3.56    0.68
   8 -12   1    3.29    0.37
   8 -12   1    3.77    0.32
  -8 -12  -1    3.70    0.72
   8 -12   1    3.67    0.35
  -8  12  -1    3.41    0.29
  -8  12  -1    3.82    0.37
   8  12   1    3.38    0.38
  10 -12   1   -0.14    0.25
  10 -12   1   -0.06    0.23
 -10 -12  -1    0.09    0.49
 -10 -12  -1    0.01    0.27
 -10 -12  -1    0.08    0.42
  10 -12   1   -0.03    0.24
 -10  12  -1   -0.08    0.20
  10  12   1   -0.07    0.25
 -10  12  -1   -0.06    0.23
 -10  12  -1   -0.06    0.23
  12 -12   1   -0.02    0.19
  12 -12   1    0.15    0.25
  12 -12   1    0.01    0.25
 -12 -12  -1   -0.09    0.52
  12 -12   1    0.03    0.26
 -12 -12  -1    0.10    0.28
  12  12   1    0.16    0.31
 -12  12  -1   -0.04    0.25
 -12  12  -1   -0.02    0.27
 -12  12  -1   -0.12    0.24
 -14 -12  -1    0.66    0.31
  14 -12   1    0.47    0.22
  14 -12   1    0.54    0.31
  14 -12   1    0.61    0.31
  14  12   1    0.36    0.30
 -14  12  -1    0.46    0.30
 -14  12  -1    0.49    0.27
  16 -12   1    0.68    0.33
 -16 -12  -1    0.57    0.32
 -16 -12  -1    0.49    0.27
  16 -12   1    0.80    0.33
  16 -12   1    0.66    0.25
  16  12   1    0.61    0.25
 -16  12  -1    0.59    0.26
  16  12   1    0.81    0.32
 -16  12  -1    0.61    0.32
  16  12   1    0.49    0.35
  18 -12   1    0.17    0.27
 -18 -12  -1    0.24    0.33
 -18 -12  -1    0.26    0.28
  18 -12   1    0.07    0.29
  18 -12   1   -0.03    0.33
  18  12   1    0.07    0.32
 -18  12  -1    0.11    0.32
  18  12   1    0.25    0.26
  18  12   1    0.18    0.33
 -18  12  -1    0.15    0.30
  18  12   1    0.28    0.23
 -20 -12  -1    0.16    0.30
  20 -12   1   -0.10    0.34
  20 -12   1    0.09    0.35
  20 -12   1    0.01    0.29
  20  12   1   -0.18    0.27
 -20  12  -1   -0.04    0.26
  20  12   1    0.03    0.33
  20  12   1    0.08    0.39
  20  12   1   -0.15    0.28
 -20  12  -1   -0.06    0.32
  22 -12   1    0.20    0.36
 -22 -12  -1    0.10    0.33
  22 -12   1    0.32    0.27
 -22  12  -1    0.41    0.36
  22  12   1    0.54    0.35
 -22  12  -1    0.32    0.31
  22  12   1    0.16    0.32
  22  12   1    0.20    0.29
  22  12   1    0.43    0.36
 -22  12  -1    0.55    0.38
  19 -13  -1    1.41    0.37
  19 -13  -1    1.14    0.39
 -19 -13   1    1.38    0.39
  19 -13  -1    1.25    0.33
 -19 -13   1    1.20    0.33
  19  13  -1    1.27    0.40
 -19  13   1    1.24    0.36
  19  13  -1    1.10    0.38
 -19  13   1    1.25    0.30
  17 -13  -1    0.10    0.28
 -17 -13   1   -0.11    0.34
  17 -13  -1   -0.04    0.34
  17 -13  -1    0.01    0.31
 -17 -13   1    0.07    0.27
  17  13  -1    0.07    0.34
 -17  13   1    0.14    0.26
  17  13  -1    0.04    0.31
 -17  13   1   -0.01    0.28
 -15 -13   1    0.27    0.30
  15 -13  -1    0.20    0.35
  15 -13  -1    0.09    0.33
  15 -13  -1    0.06    0.25
  15 -13  -1    0.21    0.35
 -15 -13   1    0.20    0.29
  15  13  -1    0.27    0.29
 -15  13   1    0.35    0.25
  15  13  -1    0.13    0.36
 -15  13   1    0.43    0.32
  13 -13  -1    0.61    0.30
 -13 -13   1    0.61    0.34
  13 -13  -1    0.67    0.28
  13 -13  -1    0.59    0.29
  13  13  -1    0.49    0.32
  13  13  -1    0.53    0.31
 -13  13   1    0.44    0.25
 -13  13   1    0.47    0.27
  11 -13  -1    1.89    0.35
  11 -13  -1    1.47    0.29
  11 -13  -1    1.49    0.31
 -11 -13   1    1.32    0.65
 -11 -13   1    1.67    0.31
 -11  13   1    1.54    0.26
  11  13  -1    1.92    0.32
 -11  13   1    1.41    0.29
  11  13  -1    1.45    0.38
  -9 -13   1    0.35    0.30
   9 -13  -1    0.16    0.28
   9 -13  -1    0.08    0.30
  -9 -13   1    0.41    0.23
   9 -13  -1    0.34    0.28
  -9  13   1    0.34    0.25
   9  13  -1    0.34    0.27
  -9  13   1    0.21    0.25
   9  13  -1    0.32    0.28
   7 -13  -1    0.24    0.28
  -7 -13   1    0.07    0.20
  -7 -13   1    0.05    0.25
   7 -13  -1    0.03    0.25
   7 -13  -1    0.13    0.23
   7  13  -1    0.18    0.25
   7  13  -1   -0.03    0.25
   7  13  -1    0.14    0.21
  -7  13   1    0.02    0.21
  -7  13   1   -0.18    0.27
   5 -13  -1    0.11    0.22
  -5 -13   1    0.28    0.21
  -5 -13   1    0.26    0.24
   5 -13  -1    0.22    0.25
  -5  13   1    0.09    0.24
   5  13  -1    0.11    0.26
   5  13  -1    0.27    0.19
  -5  13   1    0.27    0.19
   5  13  -1    0.23    0.28
  -5  13   1    0.36    0.21
  -3 -13   1    0.24    0.22
  -3 -13   1    0.20    0.57
   3 -13  -1    0.05    0.25
  -3 -13   1    0.15    0.27
   3 -13  -1    0.16    0.50
   3 -13  -1    0.19    0.21
  -3  13   1    0.26    0.23
   3  13  -1    0.03    0.25
  -3  13   1    0.28    0.19
  -3  13   1    0.15    0.22
   3  13  -1    0.19    0.23
   3  13  -1    0.46    0.20
   3  13  -1    0.17    0.19
  -1 -13   1    0.90    0.27
   1 -13  -1    0.93    0.30
   1 -13  -1    0.99    0.55
  -1 -13   1    0.83    0.26
  -1 -13   1    0.22    0.50
  -1  13   1    0.75    0.24
   1  13  -1    0.72    0.21
   1  13  -1    0.81    0.28
  -1  13   1    0.87    0.23
  -1  13   1    0.77    0.24
   1  13  -1    0.77    0.22
   1  13  -1    0.75    0.20
  -1 -13  -1    0.17    0.24
  -1 -13  -1    0.49    0.56
   1 -13   1    0.23    0.23
   1 -13   1    0.31    0.24
   1  13   1    0.28    0.21
   1  13   1    0.05    0.23
  -1  13  -1    0.15    0.24
  -1  13  -1    0.09    0.23
   1  13   1    0.33    0.25
  -1  13  -1    0.11    0.22
   3 -13   1   -0.12    0.23
  -3 -13  -1    0.14    0.24
  -3 -13  -1    0.01    0.20
  -3 -13  -1   -0.22    0.51
   3  13   1    0.08    0.21
  -3  13  -1    0.10    0.25
   3  13   1    0.13    0.22
  -3  13  -1   -0.10    0.23
   3  13   1   -0.03    0.18
  -5 -13  -1    0.32    0.21
   5 -13   1    0.35    0.24
   5 -13   1    0.39    0.27
  -5 -13  -1    0.24    0.25
  -5 -13  -1    0.15    0.53
  -5  13  -1    0.30    0.25
   5  13   1    0.32    0.28
   5  13   1    0.26    0.25
  -5  13  -1    0.32    0.25
   7 -13   1   -0.14    0.23
   7 -13   1    0.03    0.27
  -7 -13  -1    0.05    0.23
  -7 -13  -1    0.11    0.25
  -7  13  -1    0.00    0.28
   7  13   1    0.05    0.29
  -7  13  -1   -0.07    0.21
   9 -13   1    0.54    0.27
  -9 -13  -1    0.71    0.59
   9 -13   1    0.77    0.26
  -9 -13  -1    0.67    0.32
  -9  13  -1    0.80    0.25
   9  13   1    0.73    0.29
  -9  13  -1    0.66    0.27
  -9  13  -1    0.77    0.31
 -11 -13  -1   -0.13    0.30
  11 -13   1    0.01    0.24
  11 -13   1    0.15    0.30
 -11  13  -1    0.02    0.30
 -11  13  -1   -0.07    0.26
  11  13   1   -0.14    0.28
  13 -13   1    0.53    0.31
 -13 -13  -1    0.62    0.29
  13 -13   1    0.42    0.29
  13  13   1    0.42    0.32
 -13  13  -1    0.49    0.29
 -13  13  -1    0.25    0.29
  15 -13   1    0.09    0.31
  15 -13   1   -0.05    0.29
  15 -13   1    0.17    0.20
 -15 -13  -1    0.13    0.34
  15  13   1    0.27    0.32
 -15  13  -1    0.11    0.26
 -15  13  -1    0.09    0.29
  15  13   1    0.04    0.33
 -17 -13  -1    0.16    0.30
  17 -13   1    0.15    0.25
  17 -13   1    0.20    0.32
  17  13   1    0.27    0.39
  17  13   1    0.10    0.29
 -17  13  -1    0.17    0.27
 -17  13  -1    0.25    0.34
  19 -13   1    0.33    0.32
  19 -13   1    0.16    0.25
 -19 -13  -1    0.23    0.35
  19  13   1    0.16    0.41
  19  13   1    0.06    0.35
 -19  13  -1    0.00    0.29
 -19  13  -1    0.12    0.32
  18 -14  -1    0.36    0.31
  18 -14  -1    0.52    0.41
 -18 -14   1    0.49    0.39
  18 -14  -1    0.37    0.33
  18  14  -1    0.23    0.37
 -18  14   1    0.32    0.33
 -18  14   1    0.15    0.36
  18  14  -1    0.23    0.37
  16 -14  -1   -0.14    0.33
  16 -14  -1   -0.08    0.37
 -16 -14   1   -0.18    0.37
 -16  14   1   -0.02    0.35
  16  14  -1   -0.06    0.31
 -16  14   1    0.09    0.31
  16  14  -1    0.27    0.40
 -14 -14   1    0.00    0.37
  14 -14  -1    0.23    0.32
  14 -14  -1   -0.05    0.32
  14 -14  -1    0.19    0.34
  14  14  -1    0.11    0.34
 -14  14   1    0.04    0.26
  14  14  -1    0.01    0.34
 -14  14   1    0.03    0.30
  12 -14  -1    0.08    0.36
 -12 -14   1   -0.01    0.34
  12 -14  -1    0.08    0.33
  12 -14  -1   -0.08    0.33
 -12  14   1    0.16    0.26
  12  14  -1   -0.08    0.31
  12  14  -1    0.10    0.33
 -12  14   1   -0.21    0.32
  10 -14  -1    0.48    0.34
  10 -14  -1    0.38    0.28
 -10 -14   1    0.36    0.33
  10 -14  -1    0.64    0.35
 -10  14   1    0.33    0.32
  10  14  -1    0.25    0.31
 -10  14   1    0.54    0.29
  10  14  -1    0.46    0.30
  -8 -14   1    0.04    0.26
   8 -14  -1    0.02    0.26
   8 -14  -1   -0.13    0.32
  -8 -14   1    0.00    0.28
   8  14  -1   -0.11    0.29
  -8  14   1   -0.12    0.26
  -8  14   1    0.03    0.27
   8  14  -1    0.00    0.24
   6 -14  -1    0.16    0.25
  -6 -14   1    0.00    0.31
  -6 -14   1   -0.05    0.25
   6 -14  -1    0.21    0.28
   6  14  -1    0.13    0.25
  -6  14   1    0.15    0.31
   6  14  -1    0.06    0.25
   6  14  -1    0.09    0.31
  -6  14   1    0.03    0.22
   4 -14  -1    0.31    0.27
  -4 -14   1    0.23    0.27
   4 -14  -1    0.43    0.28
  -4 -14   1    0.32    0.24
  -4  14   1    0.39    0.25
   4  14  -1    0.27    0.23
   4  14  -1    0.19    0.20
   4  14  -1    0.23    0.29
  -4  14   1    0.31    0.26
  -4  14   1    0.07    0.24
   4  14  -1    0.18    0.26
  -2 -14   1    0.47    0.28
  -2 -14   1    0.47    0.31
   2 -14  -1    0.64    0.32
  -2  14   1    0.52    0.27
   2  14  -1    0.30    0.28
  -2  14   1    0.37    0.27
   2  14  -1    0.49    0.25
   2  14  -1    0.34    0.30
  -2  14   1    0.44    0.22
   2  14  -1    0.28    0.21
   0 -14   1    0.09    0.24
   0 -14   1    0.17    0.27
   0 -14  -1    0.31    0.27
   0  14  -1    0.14    0.25
   0  14  -1    0.10    0.26
   0  14   1    0.20    0.25
   0  14   1    0.13    0.26
   0  14  -1    0.26    0.22
   0  14  -1    0.10    0.18
   0  14   1    0.21    0.23
  -2 -14  -1    0.50    0.28
   2 -14   1    0.19    0.27
   2  14   1    0.36    0.25
   2  14   1    0.49    0.23
  -2  14  -1    0.27    0.25
   2  14   1    0.33    0.25
  -2  14  -1    0.32    0.31
  -4 -14  -1    0.59    0.26
   4 -14   1    0.40    0.31
  -4 -14  -1    0.66    0.28
  -4  14  -1    0.53    0.25
   4  14   1    0.44    0.28
  -4  14  -1    0.43    0.29
   4  14   1    0.31    0.26
  -6 -14  -1    0.31    0.26
   6 -14   1   -0.12    0.30
  -6 -14  -1    0.13    0.28
  -6  14  -1    0.10    0.28
  -6  14  -1   -0.03    0.24
   6  14   1    0.07    0.28
   8 -14   1    0.93    0.33
   8 -14   1    0.92    0.29
  -8 -14  -1    0.95    0.35
   8  14   1    0.69    0.35
  -8  14  -1    0.58    0.33
  -8  14  -1    0.60    0.29
 -10 -14  -1    0.12    0.29
  10 -14   1   -0.07    0.30
  10 -14   1    0.00    0.32
 -10  14  -1    0.00    0.29
 -10  14  -1    0.15    0.29
  10  14   1   -0.02    0.30
  12 -14   1    0.08    0.34
 -12 -14  -1   -0.02    0.34
 -12  14  -1   -0.10    0.29
 -12  14  -1   -0.01    0.34
  12  14   1    0.24    0.27
  12  14   1    0.24    0.38
  14 -14   1   -0.08    0.31
 -14 -14  -1    0.08    0.36
  14  14   1    0.19    0.32
  14  14   1    0.14    0.34
 -14  14  -1    0.18    0.35
 -14  14  -1    0.10    0.27
  16 -14   1    0.27    0.38
 -16 -14  -1    0.49    0.38
 -16  14  -1    0.40    0.36
  16  14   1    0.38    0.36
 -16  14  -1    0.32    0.33
  16  14   1    0.54    0.35
 -18 -14  -1    0.36    0.38
  18 -14   1    0.27    0.32
  18 -14   1    0.18    0.33
 -18  14  -1    0.45    0.37
  18  14   1    0.19    0.32
 -18  14  -1    0.09    0.33
  18  14   1    0.16    0.42
 -15 -15   1    0.04    0.39
  15 -15  -1   -0.05    0.33
  15  15  -1   -0.04    0.41
 -15  15   1    0.07    0.29
 -15  15   1    0.03    0.32
  15  15  -1    0.01    0.32
 -13 -15   1    0.16    0.34
  13 -15  -1    0.06    0.33
  13 -15  -1    0.20    0.35
 -13  15   1    0.03    0.28
 -13  15   1    0.03    0.35
  13  15  -1    0.06    0.35
  13  15  -1    0.10    0.30
  11 -15  -1    0.18    0.37
  11 -15  -1   -0.01    0.31
 -11 -15   1    0.13    0.37
  11  15  -1   -0.12    0.33
  11  15  -1    0.01    0.32
 -11  15   1    0.22    0.36
 -11  15   1    0.01    0.27
   9 -15  -1   -0.01    0.30
  -9 -15   1    0.17    0.36
   9 -15  -1    0.04    0.36
  -9  15   1    0.00    0.30
   9  15  -1   -0.08    0.37
  -9  15   1   -0.14    0.34
   9  15  -1    0.08    0.26
  -7 -15   1    0.90    0.30
   7 -15  -1    0.67    0.37
   7 -15  -1    0.68    0.33
  -7 -15   1    0.65    0.36
  -7  15   1    0.68    0.35
  -7  15   1    0.76    0.30
   7  15  -1    0.69    0.32
   7  15  -1    0.34    0.29
   7  15  -1    0.56    0.33
  -5 -15   1    0.10    0.30
   5 -15  -1    0.09    0.36
  -5 -15   1   -0.01    0.30
  -5  15   1    0.12    0.24
  -5  15   1   -0.04    0.33
   5  15  -1   -0.08    0.28
   5  15  -1   -0.06    0.32
   5  15  -1   -0.01    0.26
  -3 -15   1    0.17    0.29
  -3 -15   1    0.03    0.30
   3 -15  -1    0.10    0.34
   3  15  -1    0.20    0.31
   3  15  -1   -0.03    0.24
   3  15  -1    0.17    0.28
  -3  15   1    0.07    0.26
  -3  15   1    0.12    0.24
  -3  15   1    0.02    0.33
   3  15  -1   -0.15    0.26
  -1 -15   1    0.01    0.29
  -1 -15   1   -0.04    0.26
   1 -15  -1    0.11    0.30
   1  15  -1    0.24    0.29
   1  15  -1    0.06    0.29
  -1  15   1    0.09    0.32
   1  15  -1    0.04    0.26
  -1  15   1    0.18    0.28
  -1  15   1    0.10    0.22
   1 -15   1    2.07    0.38
  -1 -15  -1    1.98    0.36
   1  15   1    1.66    0.29
  -1  15  -1    1.88    0.33
   1  15   1    1.88    0.36
  -1  15  -1    1.59    0.38
   1  15   1    1.81    0.34
   1  15   1    1.89    0.29
   3 -15   1    0.18    0.34
  -3 -15  -1    0.12    0.29
  -3  15  -1    0.14    0.29
   3  15   1    0.23    0.27
   3  15   1   -0.11    0.32
  -3  15  -1   -0.04    0.30
  -5 -15  -1    0.09    0.30
   5 -15   1    0.05    0.29
  -5  15  -1   -0.05    0.26
   5  15   1    0.20    0.31
  -5  15  -1    0.07    0.30
   5  15   1    0.00    0.34
   7 -15   1    0.07    0.34
  -7 -15  -1    0.07    0.31
   7  15   1   -0.04    0.35
  -7  15  -1    0.07    0.31
  -7  15  -1    0.06    0.35
  -9 -15  -1    0.72    0.38
   9 -15   1    0.58    0.36
   9  15   1    0.58    0.27
  -9  15  -1    0.59    0.29
  -9  15  -1    0.44    0.37
   9  15   1    0.51    0.38
 -11 -15  -1   -0.06    0.37
  11 -15   1    0.10    0.34
 -11  15  -1    0.03    0.29
  11  15   1   -0.11    0.39
 -11  15  -1   -0.24    0.36
  11  15   1    0.21    0.31
 -13 -15  -1    0.21    0.39
  13  15   1    0.18    0.41
 -13  15  -1    0.24    0.38
 -13  15  -1    0.33    0.34
  13  15   1    0.23    0.29
 -15 -15  -1    0.17    0.39
 -15  15  -1    0.13    0.36
 -15  15  -1    0.05    0.35
  15  15   1    0.06    0.35
  15  15   1   -0.11    0.35
  12 -16  -1    0.31    0.39
 -12 -16   1   -0.08    0.35
  12 -16  -1    0.10    0.38
 -12  16   1    0.00    0.33
  12  16  -1    0.05    0.41
 -12  16   1    0.08    0.33
  12  16  -1    0.03    0.30
 -10 -16   1   -0.09    0.39
  10 -16  -1    0.17    0.34
 -10  16   1   -0.06    0.33
  10  16  -1    0.04    0.35
  10  16  -1    0.01    0.33
 -10  16   1   -0.03    0.37
  -8 -16   1    0.12    0.39
   8 -16  -1    0.03    0.39
  -8  16   1   -0.04    0.33
   8  16  -1    0.00    0.33
  -8  16   1    0.04    0.27
   8  16  -1   -0.17    0.30
  -6 -16   1    0.16    0.33
   6 -16  -1    0.05    0.34
  -6 -16   1    0.29    0.32
   6  16  -1    0.26    0.34
  -6  16   1    0.11    0.28
   6  16  -1   -0.02    0.31
   6  16  -1    0.01    0.28
  -6  16   1    0.16    0.37
   4 -16  -1   -0.12    0.33
  -4 -16   1   -0.09    0.37
   4  16  -1    0.19    0.35
   4  16  -1   -0.03    0.23
  -4  16   1    0.02    0.32
   4  16  -1   -0.03    0.35
  -4  16   1   -0.01    0.29
  -2 -16   1    0.84    0.38
   2 -16  -1    0.64    0.39
  -2  16   1    0.52    0.32
   2  16  -1    0.41    0.37
   2  16  -1    0.72    0.33
  -2  16   1    0.54    0.30
   2  16  -1    0.83    0.30
   0 -16   1    0.79    0.39
   0 -16  -1    0.67    0.35
   0  16  -1    0.67    0.32
   0  16   1    0.63    0.32
   0  16   1    0.70    0.29
   0  16  -1    0.65    0.39
   0  16   1    0.71    0.36
   2 -16   1    0.27    0.34
  -2 -16  -1    0.28    0.34
  -2  16  -1    0.34    0.32
   2  16   1    0.48    0.35
   2  16   1    0.36    0.24
   2  16   1    0.14    0.34
  -2  16  -1    0.22    0.38
  -4 -16  -1    0.16    0.38
   4 -16   1    0.13    0.33
   4  16   1    0.28    0.23
   4  16   1    0.46    0.33
  -4  16  -1    0.02    0.32
  -4  16  -1    0.15    0.38
   4  16   1   -0.09    0.35
  -6 -16  -1    0.57    0.35
   6 -16   1    0.53    0.39
   6  16   1    0.51    0.28
  -6  16  -1    0.40    0.34
  -6  16  -1    0.59    0.39
   6  16   1    0.36    0.37
  -8 -16  -1    0.09    0.34
   8 -16   1    0.40    0.38
  -8  16  -1    0.05    0.38
   8  16   1   -0.03    0.39
  -8  16  -1    0.28    0.34
   8  16   1    0.27    0.30
  10 -16   1    0.12    0.37
 -10 -16  -1    0.03    0.35
  10  16   1    0.10    0.35
 -10  16  -1    0.11    0.35
 -10  16  -1    0.01    0.34
  10  16   1    0.07    0.28
 -12 -16  -1    0.86    0.38
  12  16   1    0.73    0.35
 -12  16  -1    0.50    0.36
  12  16   1    0.27    0.37
 -12  16  -1    0.60    0.41
   9 -17  -1    0.03    0.42
  -9 -17   1    0.16    0.40
  -9  17   1    0.09    0.29
   9  17  -1    0.16    0.33
   9  17  -1   -0.02    0.40
  -9  17   1    0.19    0.35
  -7 -17   1    0.51    0.36
   7 -17  -1    0.64    0.38
   7  17  -1    0.40    0.32
   7  17  -1    0.26    0.34
  -7  17   1    0.40    0.34
  -7  17   1    0.36    0.35
   5 -17  -1    0.10    0.36
  -5 -17   1    0.29    0.35
  -5  17   1   -0.02    0.39
   5  17  -1   -0.09    0.35
   5  17  -1   -0.09    0.25
   5  17  -1   -0.09    0.36
  -5  17   1    0.01    0.32
   3 -17  -1    0.28    0.42
  -3 -17   1    0.11    0.35
   3  17  -1    0.03    0.38
  -3  17   1    0.14    0.27
   3  17  -1   -0.10    0.34
  -3  17   1    0.14    0.38
  -1 -17   1    0.42    0.41
   1 -17  -1    0.39    0.37
   1  17  -1    0.60    0.41
   1  17  -1    0.20    0.33
  -1  17   1    0.18    0.39
  -1  17   1    0.51    0.32
   1 -17   1    1.24    0.43
  -1 -17  -1    1.39    0.44
  -1  17  -1    0.92    0.31
  -1  17  -1    1.19    0.43
   1  17   1    1.37    0.41
   1  17   1    1.04    0.38
  -3 -17  -1   -0.08    0.41
   3 -17   1    0.01    0.40
   3  17   1   -0.03    0.34
   3  17   1   -0.11    0.36
  -3  17  -1   -0.07    0.41
  -3  17  -1    0.03    0.34
   3  17   1   -0.04    0.27
   5 -17   1   -0.04    0.40
  -5 -17  -1   -0.09    0.41
   5  17   1    0.02    0.33
  -5  17  -1   -0.09    0.35
  -5  17  -1   -0.24    0.33
   5  17   1    0.03    0.28
  -7 -17  -1    0.11    0.41
   7 -17   1    0.11    0.39
   7  17   1   -0.15    0.39
  -7  17  -1   -0.20    0.41
  -7  17  -1    0.13    0.35
   7  17   1   -0.10    0.30
  30   0  -2    9.17    0.57
 -30   0   2    8.86    0.39
  30   0  -2    9.67    0.55
  30   0  -2    9.88    0.53
  30   0  -2   10.05    0.49
  30   0  -2    9.40    0.51
  28   0  -2   13.08    0.50
  28   0  -2   13.62    0.60
  28   0  -2   14.13    0.53
  28   0  -2   14.47    0.59
 -28   0   2   12.44    0.41
  28   0  -2   14.32    0.52
  26   0  -2   10.58    0.45
  26   0  -2   10.27    0.46
  26   0  -2    9.75    0.43
  26   0  -2   10.06    0.41
  26   0  -2   11.04    0.49
  24   0  -2   15.26    0.43
  24   0  -2   15.89    0.50
  24   0  -2   15.88    0.42
  24   0  -2   15.60    0.45
  24   0  -2   16.75    0.49
  24   0  -2   16.04    0.47
  22   0  -2   22.18    0.48
 -22   0   2   21.43    1.18
  22   0  -2   20.81    0.45
  22   0  -2   21.89    0.49
 -22   0   2   23.13    1.10
  22   0  -2   21.77    0.54
  22   0  -2   22.48    0.49
  22   0  -2   22.06    0.42
  22   0  -2   22.52    0.49
  20   0  -2   80.24    0.77
  20   0  -2   77.92    0.78
  20   0  -2   77.06    0.73
 -20   0   2   79.08    1.93
  20   0  -2   79.09    0.70
  20   0  -2   77.25    0.73
  20   0  -2   77.40    0.76
 -20   0   2   83.00    1.75
  20   0  -2   75.75    0.81
  18   0  -2   51.83    0.56
  18   0  -2   50.99    0.55
  18   0  -2   52.67    0.63
 -18   0   2   56.50    1.38
  18   0  -2   52.45    0.53
  18   0  -2   52.45    0.39
  18   0  -2   52.55    0.59
  18   0  -2   52.93    0.59
 -18   0   2   51.64    1.48
  18   0  -2   52.44    0.59
  18   0  -2   51.29    0.59
  16   0  -2   63.94    0.61
  16   0  -2   67.24    0.61
 -16   0   2   70.43    2.09
  16   0  -2   65.39    0.58
  16   0  -2   66.56    0.56
  16   0  -2   65.84    2.03
 -16   0   2   67.68    1.56
  16   0  -2   64.92    0.63
 -16   0   2   67.79    1.36
  16   0  -2   65.44    0.42
  16   0  -2   66.77    0.61
 -14   0   2   65.07    1.88
  14   0  -2   61.54    1.82
  14   0  -2   63.92    0.54
 -14   0   2   65.28    1.84
  14   0  -2   62.13    0.52
 -14   0   2   59.67    1.87
 -14   0   2   63.92    1.38
  14   0  -2   62.54    0.50
 -14   0   2   59.91    1.43
  14   0  -2   64.61    0.56
  14   0  -2   62.93    0.57
  14   0  -2   60.73    1.31
  14   0  -2   62.97    0.39
 -14   0   2   59.12    1.46
 -14   0   2   64.35    1.23
  14   0  -2   67.29    1.96
 -12   0   2  136.86    1.95
 -12   0   2  137.29    2.43
 -12   0   2  131.90    1.80
  12   0  -2  132.89    1.96
  12   0  -2  141.50    2.57
  12   0  -2  132.15    1.79
 -12   0   2  132.53    2.46
 -12   0   2  141.00    2.54
 -12   0   2  131.40    2.49
  12   0  -2  138.21    2.50
  12   0  -2  140.05    0.54
 -12   0   2  144.72    1.66
  10   0  -2  148.37    2.38
 -10   0   2  154.72    1.93
 -10   0   2  149.89    2.31
 -10   0   2  143.82    1.60
 -10   0   2  148.21    1.73
 -10   0   2  146.73    1.93
 -10   0   2  140.89    2.25
  10   0  -2  151.54    1.94
 -10   0   2  143.45    2.33
  10   0  -2  150.96    2.40
  10   0  -2  144.55    1.74
  10   0  -2  149.94    2.23
 -10   0   2  154.20    2.44
 -10   0   2  152.45    2.25
  -8   0   2   86.56    1.14
  -8   0   2   82.76    1.55
  -8   0   2   82.76    1.60
   8   0  -2   85.85    1.24
  -8   0   2   86.77    1.18
   8   0  -2   89.14    1.66
  -8   0   2   86.21    1.34
  -8   0   2   83.01    1.53
  -8   0   2   88.02    1.06
  -8   0   2   86.96    1.45
   8   0  -2   91.37    1.55
   8   0  -2   84.35    1.28
   8   0  -2   86.19    1.64
  -8   0   2   82.22    1.56
   6   0  -2  173.33    1.87
   6   0  -2  180.54    2.09
  -6   0   2  170.92    1.90
  -6   0   2  177.72    2.09
   6   0  -2  179.84    2.05
  -6   0   2  171.86    1.81
  -6   0   2  172.05    1.97
  -6   0   2  170.23    1.31
   6   0  -2  170.03    1.59
  -6   0   2  176.14    1.47
   6   0  -2  171.48    1.60
  -6   0   2  175.09    1.69
   4   0  -2  103.42    1.12
   4   0  -2   99.55    1.26
  -4   0   2  104.75    1.07
   4   0  -2  101.37    1.20
  -4   0   2  102.69    1.23
  -4   0   2  104.57    0.92
  -4   0   2  104.28    0.91
   4   0  -2  102.65    1.13
   4   0  -2  103.98    1.36
  -4   0   2  103.13    1.36
   4   0  -2  105.53    1.20
  -4   0   2  102.74    1.23
  -2   0   2   76.92    0.94
   2   0  -2   76.67    0.90
  -2   0   2   81.36    0.95
   2   0  -2   79.31    0.82
  -2   0   2   75.46    0.90
  -2   0   2   77.82    0.66
   2   0  -2   80.50    0.95
  -2   0   2   81.49    0.91
  -2   0   2   77.88    0.83
  -2   0   2   79.17    0.97
   0   0   2   36.74    0.24
   0   0  -2   37.22    0.57
   0   0   2   35.76    0.56
   0   0  -2   36.77    0.46
   0   0   2   36.92    0.56
   0   0   2   36.97    0.61
   0   0   2   37.71    0.46
   0   0  -2   38.18    0.57
   0   0  -2   37.46    0.46
   0   0  -2   36.06    0.40
   0   0   2   36.90    0.59
   0   0  -2   37.19    0.26
   0   0   2   36.84    0.47
   0   0   2   36.99    0.27
   2   0   2   84.45    1.03
   2   0   2   86.93    1.01
   2   0   2   82.96    0.95
  -2   0  -2   82.38    0.93
   2   0   2   84.70    0.53
  -2   0  -2   85.36    1.05
  -2   0  -2   85.65    0.50
  -2   0  -2   84.02    0.51
  -2   0  -2   82.09    1.00
   4   0   2   17.18    0.48
  -4   0  -2   19.05    0.56
  -4   0  -2   17.02    0.36
   4   0   2   17.83    0.50
  -4   0  -2   17.77    0.29
  -4   0  -2   19.40    0.61
   4   0   2   18.60    0.39
  -4   0  -2   18.16    0.36
   4   0   2   19.02    0.62
   4   0   2   16.48    0.39
  -4   0  -2   17.95    0.46
   4   0   2   18.03    0.56
  -4   0  -2   17.93    0.59
  -6   0  -2    0.95    0.24
   6   0   2    1.73    0.28
  -6   0  -2    1.00    0.12
  -6   0  -2    0.82    0.23
  -6   0  -2    0.84    0.19
  -6   0  -2    1.11    0.18
  -6   0  -2    1.03    0.16
  -6   0  -2    0.81    0.13
   6   0   2    0.96    0.17
   6   0   2    0.73    0.22
   6   0   2    0.65    0.16
   6   0   2    1.02    0.18
  -8   0  -2    0.05    0.13
   8   0   2    0.03    0.21
   8   0   2    0.16    0.22
  -8   0  -2    0.35    0.24
   8   0   2    0.11    0.15
  -8   0  -2    0.23    0.17
  -8   0  -2    0.12    0.09
  -8   0  -2    0.20    0.13
   8   0   2    0.22    0.14
   8   0   2    0.85    0.21
  -8   0  -2    0.17    0.20
  -8   0  -2    0.24    0.20
  -8   0  -2    0.36    0.16
  10   0   2    9.94    0.56
 -10   0  -2    8.27    0.66
  10   0   2    9.02    0.46
 -10   0  -2    9.08    0.55
 -10   0  -2    8.93    0.68
 -10   0  -2    8.41    0.53
 -10   0  -2    9.10    0.46
  10   0   2    8.73    0.70
 -10   0  -2    8.49    0.55
  10   0   2    8.30    0.63
  10   0   2    8.91    0.53
 -10   0  -2    9.70    0.45
  10   0   2    8.53    0.47
 -10   0  -2    9.62    0.34
  12   0   2   26.47    1.27
 -12   0  -2   25.04    0.97
  12   0   2   25.80    0.34
  12   0   2   25.90    0.32
  12   0   2   28.10    1.00
 -12   0  -2   28.11    0.61
 -12   0  -2   28.49    0.80
  12   0   2   26.30    0.99
  12   0   2   26.94    0.78
 -12   0  -2   28.80    0.85
  12   0   2   26.00    1.13
 -12   0  -2   24.65    0.96
 -12   0  -2   26.60    0.94
 -12   0  -2   26.63    0.97
  12   0   2   26.05    0.33
  12   0   2   25.79    0.25
  12   0   2   25.58    0.81
 -12   0  -2   25.65    1.21
  14   0   2    1.52    0.52
  14   0   2    1.72    0.11
 -14   0  -2    2.13    0.41
 -14   0  -2    2.16    0.55
  14   0   2    1.94    0.43
 -14   0  -2    1.84    0.28
 -14   0  -2    1.84    0.42
  14   0   2    1.71    0.18
 -14   0  -2    1.92    0.35
  14   0   2    1.82    0.50
  14   0   2    1.84    0.14
 -14   0  -2    1.67    0.41
  14   0   2    1.67    0.16
  14   0   2    1.79    0.14
  14   0   2    1.75    0.15
  14   0   2    1.57    0.15
  16   0   2   13.57    0.32
 -16   0  -2   12.98    0.77
 -16   0  -2   12.81    0.67
  16   0   2   12.33    0.22
  16   0   2   13.04    0.34
  16   0   2   12.91    0.28
  16   0   2   12.95    0.30
  16   0   2   12.91    0.32
  16   0   2   12.81    0.32
  18   0   2   14.96    0.37
 -18   0  -2   15.35    0.82
  18   0   2   14.73    0.37
  18   0   2   14.02    0.25
 -18   0  -2   14.74    0.88
  18   0   2   14.66    0.38
  18   0   2   15.38    0.34
  18   0   2   15.22    0.39
  18   0   2   15.00    0.34
  20   0   2   55.00    0.70
  20   0   2   54.88    0.61
  20   0   2   54.33    0.67
  20   0   2   53.49    0.71
 -20   0  -2   53.47    1.59
  20   0   2   51.56    0.60
  22   0   2    1.28    0.28
  22   0   2    1.32    0.21
  22   0   2    1.21    0.22
  22   0   2    1.35    0.24
  22   0   2    1.23    0.26
 -22   0  -2    1.38    0.53
  22   0   2    1.38    0.17
  22   0   2    1.24    0.22
  24   0   2    7.88    0.42
  24   0   2    7.94    0.41
  24   0   2    8.10    0.36
  24   0   2    7.78    0.33
  24   0   2    6.88    0.20
  24   0   2    8.04    0.40
  24   0   2    8.24    0.38
  26   0   2    5.78    0.35
  26   0   2    6.20    0.49
  26   0   2    5.90    0.38
  26   0   2    6.25    0.38
  26   0   2    6.09    0.41
  26   0   2    6.21    0.47
  28   0   2   11.92    0.54
  28   0   2   12.93    0.53
  28   0   2   11.90    0.48
  28   0   2   12.94    0.57
  28   0   2   12.43    0.59
 -29  -1   2    7.94    0.38
  29  -1  -2    8.49    0.47
  29  -1  -2    9.32    0.51
  29  -1  -2    9.07    0.55
  29  -1  -2    9.22    0.50
  29  -1  -2    9.08    0.52
  29   1  -2    8.74    0.53
  29   1  -2    9.00    0.56
  29   1  -2    9.19    0.54
  29   1  -2    8.72    0.46
  29   1  -2    8.38    0.50
  27  -1  -2    9.56    0.47
  27  -1  -2    9.26    0.45
 -27  -1   2    8.06    0.34
  27  -1  -2    9.29    0.47
  27  -1  -2    8.46    0.41
  27  -1  -2    9.31    0.52
  27  -1  -2    8.76    0.45
  27   1  -2    9.17    0.54
  27   1  -2    9.21    0.51
  27   1  -2    8.56    0.47
  27   1  -2    9.67    0.50
  27   1  -2    9.72    0.52
  25  -1  -2   22.78    0.53
  25  -1  -2   23.69    0.54
  25  -1  -2   22.42    0.60
  25  -1  -2   22.38    0.49
  25  -1  -2   22.48    0.50
  25  -1  -2   23.91    0.58
  25   1  -2   23.49    0.60
  25   1  -2   22.56    0.60
  25   1  -2   23.19    0.58
  25   1  -2   23.47    0.57
  25   1  -2   22.18    0.53
  25   1  -2   21.09    0.52
  23  -1  -2   25.80    0.52
  23  -1  -2   24.12    0.47
 -23  -1   2   26.09    1.21
  23  -1  -2   24.57    0.50
  23  -1  -2   23.87    0.48
  23  -1  -2   24.28    0.58
  23  -1  -2   25.00    0.54
  23   1  -2   25.01    0.55
  23   1  -2   24.34    0.52
  23   1  -2   24.22    0.56
  23   1  -2   25.02    0.60
  23   1  -2   25.40    0.56
  23   1  -2   23.63    0.50
  21  -1  -2   41.12    0.58
  21  -1  -2   40.07    0.64
  21  -1  -2   40.56    0.55
  21  -1  -2   39.57    0.57
  21  -1  -2   41.02    0.59
  21  -1  -2   40.06    0.58
  21  -1  -2   37.69    0.53
 -21  -1   2   37.41    1.39
 -21  -1   2   43.99    1.42
  21   1  -2   39.34    0.60
  21   1  -2   39.28    0.57
  21   1  -2   39.71    0.59
 -21   1   2   41.18    1.29
  21   1  -2   39.12    0.63
  21   1  -2   39.91    0.51
 -21   1   2   39.54    1.52
  21   1  -2   37.63    0.58
  21   1  -2   40.22    0.61
  19  -1  -2   39.50    0.51
  19  -1  -2   39.34    0.52
 -19  -1   2   41.35    1.25
  19  -1  -2   38.52    0.52
  19  -1  -2   39.37    0.58
  19  -1  -2   36.35    0.55
  19  -1  -2   38.80    0.52
  19  -1  -2   38.67    0.50
 -19  -1   2   39.35    1.34
  19  -1  -2   38.92    0.50
  19   1  -2   37.41    0.53
  19   1  -2   40.66    0.57
 -19   1   2   41.21    1.18
  19   1  -2   40.18    0.48
  19   1  -2   38.73    0.56
 -19   1   2   38.36    1.38
  19   1  -2   38.36    0.54
  19   1  -2   39.20    0.54
  19   1  -2   39.48    0.60
  19   1  -2   39.15    0.56
 -17  -1   2   57.08    1.36
  17  -1  -2   52.33    0.54
 -17  -1   2   56.19    1.50
  17  -1  -2   54.29    0.60
 -17  -1   2   52.17    0.57
  17  -1  -2   52.75    0.55
  17  -1  -2   53.35    0.53
  17  -1  -2   53.10    0.54
 -17  -1   2   56.81    1.99
  17  -1  -2   52.80    1.89
  17  -1  -2   51.58    0.57
  17  -1  -2   53.74    0.55
  17   1  -2   53.42    0.58
 -17   1   2   54.50    1.90
 -17   1   2   51.62    1.19
  17   1  -2   54.06    0.50
  17   1  -2   54.19    0.61
  17   1  -2   53.52    0.57
  17   1  -2   52.35    0.44
  17   1  -2   54.34    0.62
  17   1  -2   54.32    0.58
 -17   1   2   52.97    1.48
  17   1  -2   52.80    0.58
  17   1  -2   51.90    1.89
  15  -1  -2   93.85    0.65
  15  -1  -2   95.91    0.65
 -15  -1   2   99.42    1.60
 -15  -1   2   99.62    1.81
  15  -1  -2   92.97    0.70
  15  -1  -2   95.45    0.67
  15  -1  -2   97.17    2.32
  15  -1  -2   99.86    2.41
  15  -1  -2   94.89    0.65
  15  -1  -2   94.72    0.66
 -15  -1   2   93.44    2.48
 -15  -1   2   94.57    2.36
  15   1  -2   93.84    0.69
 -15   1   2   95.76    1.22
 -15   1   2   94.66    2.26
  15   1  -2   94.26    0.70
 -15   1   2   95.95    2.22
  15   1  -2   95.40    0.72
 -15   1   2   99.94    1.55
  15   1  -2   97.04    0.55
 -15   1   2   90.38    2.38
  15   1  -2   89.82    1.80
  15   1  -2   97.62    2.51
  15   1  -2   94.14    2.38
 -15   1   2   98.55    1.81
 -15   1   2   94.84    2.00
  15   1  -2   92.52    0.68
  15   1  -2   97.57    0.70
  15   1  -2   96.09    0.61
  13  -1  -2  118.01    2.38
  13  -1  -2  111.17    0.65
 -13  -1   2  105.30    2.37
  13  -1  -2  107.95    1.44
 -13  -1   2  117.97    1.61
  13  -1  -2  121.46    2.44
 -13  -1   2  118.47    1.78
 -13  -1   2  112.86    2.38
  13   1  -2  111.05    0.68
 -13   1   2  120.61    1.87
 -13   1   2  120.56    2.41
  13   1  -2  115.38    0.55
  13   1  -2  111.78    0.70
  13   1  -2  113.72    0.73
  13   1  -2  118.68    2.54
  13   1  -2  112.05    1.90
 -13   1   2  114.20    2.15
  13   1  -2  112.23    2.39
 -13   1   2  119.19    1.54
  13   1  -2  115.40    0.70
 -13   1   2  114.07    2.41
 -13   1   2  115.08    1.20
 -13   1   2  114.72    2.25
 -13   1   2  110.91    2.02
 -11  -1   2  133.26    2.43
  11  -1  -2  139.03    2.13
 -11  -1   2  135.56    1.73
 -11  -1   2  135.51    1.59
  11  -1  -2  133.48    1.50
 -11  -1   2  133.01    2.36
 -11  -1   2  131.86    1.72
  11  -1  -2  136.80    2.34
 -11  -1   2  128.21    2.37
  11  -1  -2  133.40    2.30
 -11   1   2  134.36    2.11
  11   1  -2  127.94    2.36
 -11   1   2  134.46    2.31
 -11   1   2  133.16    1.48
 -11   1   2  136.79    2.24
 -11   1   2  134.50    1.17
 -11   1   2  131.94    2.32
  11   1  -2  135.79    2.47
 -11   1   2  130.27    2.32
 -11   1   2  137.92    2.28
 -11   1   2  132.54    1.75
  11   1  -2  127.44    1.89
  11   1  -2  138.94    2.37
  11   1  -2  135.84    1.67
   9  -1  -2  122.52    1.35
  -9  -1   2  116.59    2.01
  -9  -1   2  121.38    2.09
  -9  -1   2  121.20    2.09
   9  -1  -2  129.21    2.09
  -9  -1   2  128.94    1.77
  -9  -1   2  128.74    1.67
   9  -1  -2  118.22    1.78
  -9  -1   2  122.04    1.48
   9  -1  -2  127.84    2.02
  -9  -1   2  132.47    2.12
  -9  -1   2  127.80    1.48
  -9  -1   2  121.88    1.49
  -9  -1   2  121.69    1.36
  -9   1   2  120.33    1.96
  -9   1   2  119.27    1.88
   9   1  -2  123.04    1.74
   9   1  -2  123.00    2.11
  -9   1   2  132.51    2.11
   9   1  -2  127.20    2.05
  -9   1   2  130.07    1.88
   9   1  -2  120.10    1.41
  -9   1   2  127.94    1.89
  -9   1   2  122.09    1.90
  -9   1   2  125.59    1.00
  -9   1   2  125.90    1.31
   9   1  -2  124.67    2.14
  -9   1   2  123.81    1.52
  -9   1   2  122.31    1.19
  -9   1   2  120.81    2.03
  -7  -1   2   61.31    0.87
  -7  -1   2   57.61    1.30
   7  -1  -2   58.91    1.10
   7  -1  -2   58.26    1.13
  -7  -1   2   53.89    1.20
  -7  -1   2   58.19    0.91
   7  -1  -2   57.77    1.26
  -7  -1   2   58.52    1.08
  -7  -1   2   57.67    1.27
  -7  -1   2   56.32    1.28
  -7  -1   2   58.08    1.03
   7  -1  -2   56.60    0.85
  -7  -1   2   59.53    0.93
   7  -1  -2   56.67    1.18
  -7   1   2   60.06    1.10
   7   1  -2   58.35    1.11
   7   1  -2   58.71    1.34
  -7   1   2   59.16    0.82
  -7   1   2   59.66    0.94
  -7   1   2   60.24    1.29
  -7   1   2   55.42    1.13
  -7   1   2   56.28    1.17
  -7   1   2   56.49    1.15
   7   1  -2   58.01    1.31
  -7   1   2   61.15    1.30
  -7   1   2   59.88    0.79
  -7   1   2   58.93    0.58
   7   1  -2   61.23    1.29
   7   1  -2   57.90    0.86
   5  -1  -2  161.56    1.32
  -5  -1   2  159.21    1.21
   5  -1  -2  159.32    1.65
  -5  -1   2  165.13    1.92
   5  -1  -2  161.81    1.85
   5  -1  -2  156.50    1.85
  -5  -1   2  155.52    1.26
  -5  -1   2  157.90    1.83
   5  -1  -2  163.13    1.48
  -5  -1   2  155.23    1.53
  -5  -1   2  163.98    1.38
  -5  -1   2  162.06    1.55
  -5  -1   2  162.30    1.84
  -5   1   2  163.70    1.87
   5   1  -2  162.05    1.87
  -5   1   2  159.33    1.25
   5   1  -2  155.90    1.77
   5   1  -2  157.44    1.65
   5   1  -2  162.81    1.81
  -5   1   2  154.24    1.62
  -5   1   2  161.46    1.57
  -5   1   2  163.88    1.47
  -5   1   2  162.21    1.21
  -5   1   2  158.02    1.83
   5   1  -2  163.45    1.94
  -3  -1   2  159.70    1.42
  -3  -1   2  154.83    1.37
   3  -1  -2  158.65    1.06
   3  -1  -2  152.08    1.26
  -3  -1   2  158.79    1.60
  -3  -1   2  154.90    1.05
   3  -1  -2  158.06    1.45
  -3  -1   2  150.19    1.42
   3  -1  -2  155.43    1.58
  -3  -1   2  160.22    1.56
  -3  -1   2  152.35    1.02
  -3   1   2  154.69    1.05
  -3   1   2  154.12    1.52
   3   1  -2  158.80    1.40
  -3   1   2  153.30    1.10
   3   1  -2  159.69    1.63
  -3   1   2  156.37    1.04
  -3   1   2  151.52    1.48
  -3   1   2  154.42    1.57
  -3   1   2  154.32    1.45
  -3   1   2  152.83    1.56
  -3   1   2  156.31    1.27
   3   1  -2  151.17    1.45
   3   1  -2  158.32    1.28
   3   1  -2  150.03    1.46
   1  -1  -2  435.02    2.91
   1  -1  -2  447.89    2.78
  -1  -1   2  439.77    2.61
   1  -1  -2  443.10    3.49
  -1  -1   2  434.06    2.95
   1  -1  -2  449.23    2.88
   1  -1  -2  440.50    2.43
   1  -1  -2  448.05    2.40
   1  -1  -2  450.96    2.85
  -1  -1   2  445.32    2.52
  -1  -1   2  438.22    3.07
  -1  -1   2  439.00    2.88
  -1   1   2  436.13    2.20
   1   1  -2  434.17    2.41
   1   1  -2  442.82    2.89
  -1   1   2  446.99    2.60
  -1   1   2  443.24    2.24
   1   1  -2  439.71    2.30
   1   1  -2  444.20    2.82
   1   1  -2  440.01    3.22
  -1   1   2  447.19    2.49
  -1   1   2  434.92    2.28
  -1   1   2  447.57    2.72
  -1  -1  -2   48.45    0.76
   1  -1   2   47.04    0.61
  -1  -1  -2   48.40    0.79
  -1  -1  -2   47.09    0.28
  -1  -1  -2   49.76    0.57
   1  -1   2   49.18    0.47
   1  -1   2   47.90    0.35
   1  -1   2   47.72    0.69
   1  -1   2   47.93    0.79
  -1  -1  -2   46.77    0.67
  -1  -1  -2   46.95    0.56
  -1  -1  -2   48.18    0.73
   1  -1   2   47.78    0.36
  -1   1  -2   49.42    0.50
  -1   1  -2   49.15    0.39
   1   1   2   48.17    0.29
  -1   1  -2   46.48    0.70
  -1   1  -2   47.21    0.62
   1   1   2   47.75    0.63
   1   1   2   50.13    0.81
  -1   1  -2   48.24    0.47
   1   1   2   46.66    0.76
   1   1   2   47.70    0.74
  -1   1  -2   47.22    0.78
   1   1   2   48.00    0.65
  -1   1  -2   45.96    0.80
   1   1   2   47.60    0.56
   3  -1   2    4.99    0.31
  -3  -1  -2    5.36    0.26
  -3  -1  -2    5.17    0.29
   3  -1   2    4.58    0.23
   3  -1   2    5.06    0.21
  -3  -1  -2    4.95    0.30
   3  -1   2    5.07    0.16
  -3  -1  -2    4.92    0.32
   3  -1   2    4.75    0.25
  -3  -1  -2    5.17    0.27
   3  -1   2    5.45    0.31
  -3  -1  -2    4.52    0.15
  -3   1  -2    5.04    0.16
  -3   1  -2    5.15    0.20
   3   1   2    5.85    0.26
   3   1   2    4.87    0.31
  -3   1  -2    4.92    0.31
   3   1   2    4.96    0.30
  -3   1  -2    4.92    0.23
  -3   1  -2    4.98    0.32
   3   1   2    4.62    0.15
  -3   1  -2    4.61    0.15
   3   1   2    4.69    0.29
   3   1   2    5.23    0.26
  -3   1  -2    5.09    0.15
  -3   1  -2    4.93    0.15
  -3   1  -2    5.01    0.27
  -5  -1  -2    2.10    0.28
   5  -1   2    1.97    0.18
  -5  -1  -2    2.84    0.24
   5  -1   2    2.38    0.26
  -5  -1  -2    2.16    0.28
   5  -1   2    2.51    0.30
   5  -1   2    2.34    0.25
  -5  -1  -2    2.20    0.16
  -5  -1  -2    1.95    0.19
  -5  -1  -2    2.19    0.28
  -5  -1  -2    2.43    0.23
  -5   1  -2    2.17    0.17
  -5   1  -2    2.04    0.24
  -5   1  -2    1.98    0.13
  -5   1  -2    2.35    0.19
  -5   1  -2    2.06    0.26
   5   1   2    2.05    0.27
  -5   1  -2    2.27    0.28
  -5   1  -2    2.66    0.18
   5   1   2    2.66    0.22
   5   1   2    2.29    0.28
  -5   1  -2    1.93    0.13
   5   1   2    2.53    0.24
  -5   1  -2    2.31    0.20
   5   1   2    2.21    0.24
  -7  -1  -2   15.78    0.73
  -7  -1  -2   16.99    0.63
   7  -1   2   16.48    0.74
  -7  -1  -2   14.95    0.48
  -7  -1  -2   16.64    0.74
   7  -1   2   16.77    0.66
   7  -1   2   15.74    0.62
  -7  -1  -2   16.60    0.75
   7  -1   2   16.57    0.53
   7  -1   2   14.66    0.44
  -7  -1  -2   16.26    0.45
  -7  -1  -2   16.75    0.57
  -7   1  -2   14.83    0.64
   7   1   2   15.85    0.51
  -7   1  -2   15.96    0.37
  -7   1  -2   15.55    0.52
  -7   1  -2   16.85    0.72
  -7   1  -2   16.14    0.68
  -7   1  -2   15.39    0.40
   7   1   2   15.10    0.70
   7   1   2   15.25    0.72
   7   1   2   14.76    0.57
   7   1   2   16.91    0.62
  -7   1  -2   16.22    0.50
  -7   1  -2   16.43    0.51
   9  -1   2   11.71    0.63
  -9  -1  -2   11.07    0.53
  -9  -1  -2   11.52    0.60
   9  -1   2   11.11    0.43
  -9  -1  -2   11.83    0.71
  -9  -1  -2   11.03    0.73
  -9  -1  -2   11.21    0.46
  -9  -1  -2   11.03    0.71
  -9  -1  -2   12.16    0.50
   9  -1   2   11.91    0.55
   9  -1   2   11.06    0.71
   9  -1   2   11.84    0.66
  -9  -1  -2   11.38    0.49
  -9   1  -2   11.93    0.54
  -9   1  -2   11.15    0.70
  -9   1  -2   11.14    0.55
  -9   1  -2   12.26    0.43
   9   1   2   10.81    0.68
   9   1   2   10.63    0.70
  -9   1  -2   11.27    0.68
   9   1   2   10.61    0.58
  -9   1  -2   11.88    0.60
   9   1   2   10.92    0.54
  -9   1  -2   11.22    0.70
  -9   1  -2   10.64    0.63
  -9   1  -2   11.82    0.49
   9   1   2   11.36    0.49
  -9   1  -2   12.19    0.37
 -11  -1  -2   14.53    0.77
  11  -1   2   16.51    0.78
  11  -1   2   14.07    0.88
 -11  -1  -2   16.79    0.66
  11  -1   2   15.91    0.54
 -11  -1  -2   16.39    0.60
  11  -1   2   15.52    0.49
 -11  -1  -2   14.28    0.88
 -11  -1  -2   15.07    0.68
 -11  -1  -2   15.32    0.60
  11  -1   2   16.37    0.73
  11  -1   2   15.84    0.18
  11  -1   2   15.95    0.85
 -11   1  -2   15.04    0.89
 -11   1  -2   13.72    0.75
  11   1   2   15.52    0.65
  11   1   2   14.78    0.67
 -11   1  -2   16.01    0.63
  11   1   2   16.27    0.92
  11   1   2   16.46    0.70
 -11   1  -2   17.43    0.81
 -11   1  -2   15.87    0.47
 -11   1  -2   15.54    0.54
 -11   1  -2   15.96    0.70
  11   1   2   15.30    0.20
 -11   1  -2   14.38    0.69
  11   1   2   13.15    0.86
  11   1   2   15.22    0.77
 -11   1  -2   15.42    0.89
 -13  -1  -2    7.84    0.78
 -13  -1  -2    7.33    0.66
  13  -1   2    8.31    0.21
  13  -1   2    8.44    0.76
 -13  -1  -2    8.35    0.57
  13  -1   2    8.07    0.68
  13  -1   2    8.48    0.85
  13  -1   2    8.48    0.21
  13  -1   2    8.43    0.62
  13  -1   2    8.33    0.22
  13  -1   2    8.24    0.21
  13  -1   2    8.45    0.15
 -13  -1  -2    8.60    0.52
 -13  -1  -2    8.57    0.60
 -13  -1  -2    8.64    0.56
 -13   1  -2    8.42    0.66
  13   1   2    7.80    0.79
 -13   1  -2    8.74    0.49
 -13   1  -2    7.95    0.63
 -13   1  -2    8.83    0.55
  13   1   2    7.91    0.58
  13   1   2    8.01    0.17
  13   1   2    8.24    0.23
  13   1   2    8.39    0.22
  13   1   2    8.25    0.19
 -13   1  -2    8.59    0.40
  13   1   2    7.82    0.22
 -13   1  -2    8.41    0.62
  13   1   2    8.40    0.70
  13   1   2    8.56    0.22
  13   1   2    8.63    0.23
 -13   1  -2    7.96    0.79
 -13   1  -2    7.38    0.67
  13   1   2    8.59    0.59
  13   1   2    8.95    0.79
  15  -1   2   30.28    0.29
 -15  -1  -2   31.04    1.00
  15  -1   2   28.68    0.41
  15  -1   2   30.73    0.44
  15  -1   2   28.60    0.39
 -15  -1  -2   28.95    0.96
  15  -1   2   30.26    0.39
  15  -1   2   28.55    0.38
  15  -1   2   29.62    0.44
  15  -1   2   31.39    1.39
 -15   1  -2   30.73    1.04
  15   1   2   28.44    0.42
  15   1   2   29.18    0.32
 -15   1  -2   29.61    0.73
 -15   1  -2   29.96    1.29
  15   1   2   29.18    1.25
  15   1   2   28.81    0.44
  15   1   2   29.98    0.42
  15   1   2   29.50    0.43
 -15   1  -2   30.53    0.90
  15   1   2   29.97    0.38
  15   1   2   29.57    0.38
  15   1   2   28.48    0.39
  17  -1   2   10.70    0.28
  17  -1   2   10.91    0.31
  17  -1   2   10.75    0.29
  17  -1   2   10.43    0.20
 -17  -1  -2   10.89    0.76
  17  -1   2   10.92    0.32
  17  -1   2   10.88    0.27
  17  -1   2   11.09    0.31
 -17  -1  -2   11.24    0.70
  17   1   2   10.27    0.27
  17   1   2    9.97    0.22
 -17   1  -2   10.50    0.53
 -17   1  -2   10.68    0.65
  17   1   2   10.42    0.30
  17   1   2   10.52    0.32
 -17   1  -2   10.73    0.77
  17   1   2   10.25    0.31
  17   1   2   10.00    0.31
  17   1   2   10.87    0.31
  17   1   2   10.87    0.28
  19  -1   2   11.79    0.35
  19  -1   2   11.49    0.37
  19  -1   2   11.92    0.33
 -19  -1  -2   11.37    0.82
  19  -1   2   11.18    0.31
 -19  -1  -2   10.83    0.82
  19  -1   2   11.01    0.21
  19  -1   2   11.49    0.38
  19  -1   2   12.03    0.39
  19   1   2   11.80    0.41
  19   1   2   11.45    0.37
  19   1   2   11.44    0.35
 -19   1  -2   10.59    0.79
  19   1   2   11.22    0.37
  19   1   2   11.74    0.37
  19   1   2   11.34    0.30
  19   1   2   10.89    0.25
 -21  -1  -2    9.69    0.79
  21  -1   2    8.97    0.41
  21  -1   2    9.30    0.32
  21  -1   2    9.89    0.41
  21  -1   2    8.83    0.33
  21  -1   2    9.76    0.39
  21  -1   2    9.60    0.37
  21  -1   2    8.47    0.19
 -21  -1  -2    9.16    0.85
  21   1   2    9.79    0.41
  21   1   2    9.45    0.41
  21   1   2    9.29    0.36
  21   1   2    8.70    0.26
 -21   1  -2    8.26    0.78
  21   1   2    9.17    0.35
  21   1   2    9.62    0.33
  21   1   2    9.00    0.38
  23  -1   2   19.51    0.46
  23  -1   2   19.47    0.50
  23  -1   2   20.00    0.45
  23  -1   2   20.49    0.57
  23  -1   2   20.53    0.50
  23  -1   2   18.98    0.53
  23   1   2   19.46    0.50
  23   1   2   19.74    0.54
  23   1   2   20.49    0.59
  23   1   2   20.34    0.53
  23   1   2   20.58    0.53
  23   1   2   20.16    0.45
  25  -1   2    8.47    0.49
  25  -1   2    8.76    0.48
  25  -1   2    8.55    0.39
  25  -1   2    8.87    0.37
  25  -1   2    9.29    0.44
  25  -1   2    8.75    0.46
  25   1   2    8.64    0.42
  25   1   2    8.83    0.42
  25   1   2    9.34    0.49
  25   1   2    8.89    0.50
  25   1   2    8.41    0.45
  25   1   2    7.60    0.25
  27  -1   2    4.99    0.38
  27  -1   2    5.14    0.44
  27  -1   2    4.89    0.41
  27  -1   2    5.17    0.39
  27  -1   2    5.24    0.48
 -27  -1  -2    4.76    0.31
  27  -1   2    5.40    0.50
 -27   1  -2    5.29    0.46
  27   1   2    5.50    0.49
  27   1   2    5.07    0.44
  27   1   2    5.19    0.41
  27   1   2    5.09    0.43
  27   1   2    5.20    0.45
  29  -1   2    5.38    0.52
  29  -1   2    5.41    0.44
 -29  -1  -2    4.53    0.31
  29  -1   2    5.39    0.49
  29  -1   2    5.10    0.40
  29  -1   2    5.07    0.49
  29   1   2    4.93    0.47
  29   1   2    5.52    0.51
  29   1   2    5.14    0.54
  29   1   2    4.57    0.44
 -29   1  -2    5.76    0.51
  29   1   2    4.73    0.51
 -29   1  -2    5.75    0.45
 -30  -2   2    5.17    0.33
  30  -2  -2    5.55    0.43
  30   2  -2    6.02    0.56
  30   2  -2    5.54    0.54
  30   2  -2    5.42    0.50
  30   2  -2    5.97    0.53
  30   2  -2    5.83    0.52
  28  -2  -2   10.89    0.48
 -28  -2   2    9.72    0.37
  28  -2  -2   10.61    0.50
  28  -2  -2   11.36    0.55
  28  -2  -2   11.10    0.49
  28  -2  -2   10.61    0.46
  28   2  -2   11.51    0.57
  28   2  -2   11.34    0.56
  28   2  -2   11.29    0.58
  28   2  -2   10.66    0.58
  28   2  -2   11.04    0.53
 -26  -2   2   10.25    0.34
  26  -2  -2   11.30    0.45
  26  -2  -2   11.46    0.44
  26  -2  -2   12.20    0.47
  26  -2  -2   11.69    0.43
  26  -2  -2   11.78    0.51
  26  -2  -2   11.87    0.49
  26   2  -2   12.40    0.53
  26   2  -2    9.91    0.43
  26   2  -2   11.73    0.51
  26   2  -2   10.27    0.48
  26   2  -2   11.32    0.48
  26   2  -2   11.35    0.45
  24  -2  -2   22.33    0.50
  24  -2  -2   24.19    0.54
  24  -2  -2   21.67    0.51
 -24  -2   2   20.71    0.41
 -24  -2   2   24.95    1.31
  24  -2  -2   22.75    0.53
  24  -2  -2   23.91    0.54
  24  -2  -2   23.39    0.59
  24   2  -2   21.48    0.53
  24   2  -2   22.92    0.58
  24   2  -2   21.52    0.53
  24   2  -2   21.12    0.54
  24   2  -2   21.73    0.60
  24   2  -2   21.90    0.57
  22  -2  -2   22.13    0.45
  22  -2  -2   20.86    0.51
  22  -2  -2   21.34    0.45
  22  -2  -2   21.32    0.45
 -22  -2   2   23.04    1.14
 -22  -2   2   19.44    0.37
 -22  -2   2   21.69    1.17
  22  -2  -2   21.13    0.47
  22  -2  -2   20.74    0.43
  22   2  -2   19.68    0.46
  22   2  -2   20.98    0.50
  22   2  -2   20.37    0.49
  22   2  -2   20.91    0.51
  22   2  -2   20.69    0.54
  22   2  -2   19.08    0.48
  20  -2  -2   45.51    0.64
  20  -2  -2   44.34    0.58
 -20  -2   2   46.20    1.43
 -20  -2   2   43.50    1.47
  20  -2  -2   42.24    0.53
  20  -2  -2   44.23    0.55
  20  -2  -2   44.58    0.56
  20   2  -2   43.83    0.59
  20   2  -2   42.88    0.64
  20   2  -2   42.28    0.60
  20   2  -2   42.52    0.60
  20   2  -2   43.64    0.62
  20   2  -2   44.58    0.63
  20   2  -2   41.05    0.57
 -20   2   2   43.27    1.54
  18  -2  -2   67.46    0.62
 -18  -2   2   69.78    1.57
 -18  -2   2   67.20    1.65
  18  -2  -2   67.81    0.61
  18  -2  -2   67.43    0.68
  18  -2  -2   66.56    0.61
  18  -2  -2   68.52    0.66
  18  -2  -2   66.75    0.61
  18  -2  -2   64.20    0.65
  18   2  -2   65.34    0.54
  18   2  -2   68.89    0.74
  18   2  -2   66.59    0.70
 -18   2   2   66.96    1.18
  18   2  -2   65.80    0.70
  18   2  -2   66.23    0.67
  18   2  -2   64.57    0.67
 -18   2   2   67.22    1.37
 -18   2   2   63.20    1.67
  18   2  -2   66.07    0.66
 -16  -2   2   69.82    0.64
  16  -2  -2   71.99    0.64
 -16  -2   2   70.44    1.55
 -16  -2   2   75.01    1.54
  16  -2  -2   72.21    0.51
  16  -2  -2   71.59    0.54
  16  -2  -2   69.30    0.58
  16  -2  -2   70.44    0.65
  16  -2  -2   72.73    0.59
  16  -2  -2   70.36    0.62
  16  -2  -2   73.33    0.58
  16  -2  -2   72.39    0.60
  16  -2  -2   72.00    0.59
 -16   2   2   71.05    1.10
 -16   2   2   74.05    2.02
  16   2  -2   70.93    0.65
 -16   2   2   73.05    1.35
  16   2  -2   70.16    0.65
 -16   2   2   68.82    1.87
  16   2  -2   70.48    0.64
  16   2  -2   68.98    2.15
  16   2  -2   71.55    0.68
  16   2  -2   70.48    0.52
 -16   2   2   71.00    2.02
  16   2  -2   73.07    0.53
  16   2  -2   71.41    0.65
 -16   2   2   70.41    2.18
  16   2  -2   70.45    0.65
 -16   2   2   70.63    1.65
  16   2  -2   70.50    0.68
 -14  -2   2   74.26    2.09
  14  -2  -2   73.00    0.58
  14  -2  -2   75.66    1.99
  14  -2  -2   74.60    0.59
 -14  -2   2   77.68    1.51
  14  -2  -2   74.93    0.53
 -14  -2   2   71.70    2.12
  14  -2  -2   76.67    0.56
 -14   2   2   75.01    1.03
 -14   2   2   76.36    1.90
  14   2  -2   75.30    0.50
  14   2  -2   73.35    0.63
 -14   2   2   75.66    1.55
  14   2  -2   73.16    0.60
  14   2  -2   72.53    0.52
  14   2  -2   74.72    0.63
  14   2  -2   75.28    2.15
  14   2  -2   70.34    1.72
  14   2  -2   72.50    2.14
 -14   2   2   77.90    1.28
 -14   2   2   73.89    1.93
 -14   2   2   69.10    1.97
 -14   2   2   81.33    1.92
 -12  -2   2   58.20    1.13
  12  -2  -2   57.56    1.61
  12  -2  -2   55.04    0.70
 -12  -2   2   55.51    1.72
  12  -2  -2   59.69    1.55
 -12  -2   2   61.94    1.47
 -12  -2   2   53.78    1.64
  12  -2  -2   58.42    0.48
 -12  -2   2   59.05    1.21
 -12  -2   2   59.59    1.06
 -12   2   2   62.01    1.59
  12   2  -2   55.81    1.73
  12   2  -2   58.18    1.78
 -12   2   2   56.27    1.57
 -12   2   2   58.09    1.53
  12   2  -2   57.48    0.50
 -12   2   2   60.17    1.03
 -12   2   2   59.52    0.83
 -12   2   2   56.91    1.55
 -12   2   2   60.26    1.30
  12   2  -2   57.11    1.46
 -12   2   2   56.17    1.58
 -12   2   2   57.75    1.52
 -12   2   2   55.56    1.60
 -10  -2   2  151.90    2.56
 -10  -2   2  163.14    1.99
  10  -2  -2  160.78    2.44
 -10  -2   2  159.07    2.11
 -10  -2   2  147.79    2.40
 -10  -2   2  157.19    2.56
 -10  -2   2  152.90    1.51
 -10  -2   2  152.20    2.51
 -10  -2   2  155.44    1.77
  10   2  -2  158.94    1.41
 -10   2   2  157.00    2.23
  10   2  -2  157.35    2.25
 -10   2   2  151.46    2.28
 -10   2   2  154.45    1.16
  10   2  -2  152.70    2.58
 -10   2   2  162.69    2.46
  10   2  -2  159.84    2.53
 -10   2   2  159.65    2.38
 -10   2   2  162.68    2.15
 -10   2   2  158.27    1.88
 -10   2   2  159.11    2.23
  10   2  -2  160.63    2.65
 -10   2   2  160.58    1.52
 -10   2   2  154.04    2.43
   8  -2  -2  100.36    1.64
  -8  -2   2  104.08    1.91
  -8  -2   2  101.20    1.89
   8  -2  -2  103.54    1.74
  -8  -2   2  106.89    1.63
  -8  -2   2  104.18    1.26
  -8  -2   2  100.78    1.79
  -8  -2   2  106.16    1.47
   8  -2  -2  105.03    1.86
  -8  -2   2  104.45    1.89
   8  -2  -2  105.06    1.66
  -8  -2   2  104.58    1.32
   8   2  -2  107.03    1.89
  -8   2   2  105.98    1.66
   8   2  -2  102.81    1.01
  -8   2   2  107.66    1.51
   8   2  -2  102.29    1.92
  -8   2   2  104.52    1.13
  -8   2   2  105.45    1.39
  -8   2   2   99.15    1.75
  -8   2   2  106.77    1.82
  -8   2   2  103.20    0.91
  -8   2   2  105.04    0.81
  -8   2   2  102.13    1.62
  -8   2   2  102.40    1.81
   8   2  -2  103.91    1.95
   8   2  -2  102.59    1.69
  -8   2   2  104.17    1.60
   6  -2  -2  271.49    2.32
  -6  -2   2  281.09    2.40
  -6  -2   2  278.91    2.79
  -6  -2   2  269.05    1.88
   6  -2  -2  271.11    1.61
   6  -2  -2  272.36    2.70
  -6  -2   2  270.57    2.72
  -6  -2   2  265.84    2.07
  -6  -2   2  265.79    2.66
  -6  -2   2  278.49    1.81
   6   2  -2  271.75    2.73
   6   2  -2  270.20    1.49
  -6   2   2  271.14    2.34
   6   2  -2  276.18    2.57
  -6   2   2  275.47    1.31
  -6   2   2  278.66    2.27
   6   2  -2  281.38    2.75
  -6   2   2  270.96    1.62
  -6   2   2  266.42    2.15
   6   2  -2  271.43    2.85
  -6   2   2  270.51    2.65
  -4  -2   2    8.19    0.45
  -4  -2   2    8.38    0.29
  -4  -2   2    8.15    0.31
  -4  -2   2    9.35    0.38
  -4  -2   2    8.35    0.40
  -4  -2   2    8.51    0.43
   4  -2  -2    8.66    0.32
   4  -2  -2    8.74    0.38
   4  -2  -2    8.48    0.43
  -4  -2   2    8.37    0.29
  -4  -2   2    8.02    0.40
   4  -2  -2    9.44    0.48
  -4  -2   2    8.32    0.45
   4   2  -2    8.64    0.46
  -4   2   2    8.85    0.39
  -4   2   2    8.60    0.45
  -4   2   2    8.65    0.33
   4   2  -2    8.88    0.32
   4   2  -2    8.56    0.48
  -4   2   2    9.02    0.34
   4   2  -2    9.60    0.47
  -4   2   2    8.34    0.29
  -4   2   2    8.18    0.29
  -4   2   2    9.32    0.47
  -4   2   2    8.78    0.28
   4   2  -2    8.46    0.37
   4   2  -2    8.55    0.44
  -2  -2   2   67.55    0.95
   2  -2  -2   71.05    0.74
  -2  -2   2   68.67    1.01
   2  -2  -2   69.28    0.94
  -2  -2   2   66.73    0.89
  -2  -2   2   71.05    0.77
  -2  -2   2   71.28    1.11
   2  -2  -2   68.95    0.91
   2  -2  -2   69.74    0.76
  -2  -2   2   72.66    1.10
   2  -2  -2   72.36    1.07
   2  -2  -2   68.91    1.12
  -2  -2   2   73.23    0.89
  -2   2   2   70.39    1.11
   2   2  -2   70.54    0.99
  -2   2   2   68.92    1.11
   2   2  -2   71.21    1.14
   2   2  -2   72.52    1.12
  -2   2   2   72.54    0.98
  -2   2   2   72.38    0.74
  -2   2   2   70.68    0.95
   0  -2  -2    0.66    0.09
   0  -2  -2    0.59    0.15
   0  -2   2    0.61    0.06
   0  -2  -2    1.06    0.16
   0  -2   2    0.59    0.10
   0  -2  -2    0.62    0.14
   0  -2  -2    0.55    0.10
   0  -2  -2    0.49    0.13
   0  -2   2    0.56    0.14
   0  -2  -2    0.56    0.09
   0  -2   2    0.74    0.14
   0  -2  -2    0.61    0.09
   0  -2   2    0.61    0.12
   0  -2   2    0.58    0.13
   0   2   2    0.59    0.13
   0   2   2    1.04    0.13
   0   2  -2    0.52    0.13
   0   2  -2    0.69    0.15
   0   2   2    0.58    0.08
   0   2   2    0.57    0.14
   0   2   2    0.66    0.08
   0   2   2    0.52    0.12
   0   2  -2    0.82    0.16
   0   2  -2    0.55    0.13
  -2  -2  -2  294.30    1.95
  -2  -2  -2  289.67    2.26
   2  -2   2  300.75    2.28
  -2  -2  -2  301.59    1.95
   2  -2   2  300.55    1.77
  -2  -2  -2  298.59    2.21
   2  -2   2  300.39    1.67
  -2   2  -2  296.53    2.25
  -2   2  -2  300.52    1.89
   2   2   2  292.71    1.25
   2   2   2  303.31    1.95
  -2   2  -2  297.70    1.74
   2   2   2  291.08    1.90
   2   2   2  292.64    2.15
  -2   2  -2  297.79    1.41
  -2   2  -2  303.26    2.44
   2   2   2  302.51    2.02
  -4  -2  -2    3.32    0.22
  -4  -2  -2    2.77    0.30
  -4  -2  -2    3.24    0.30
   4  -2   2    3.09    0.30
   4  -2   2    3.28    0.30
  -4  -2  -2    2.89    0.17
   4  -2   2    2.97    0.21
  -4  -2  -2    3.42    0.34
   4  -2   2    2.76    0.20
  -4  -2  -2    3.17    0.23
   4  -2   2    2.96    0.19
   4  -2   2    2.94    0.09
  -4  -2  -2    3.17    0.11
   4   2   2    3.00    0.31
  -4   2  -2    3.18    0.21
   4   2   2    3.20    0.31
  -4   2  -2    3.19    0.10
  -4   2  -2    2.76    0.22
  -4   2  -2    2.80    0.20
  -4   2  -2    3.29    0.15
  -4   2  -2    3.18    0.32
  -4   2  -2    2.88    0.32
   4   2   2    3.23    0.30
   4   2   2    3.82    0.24
   4   2   2    3.25    0.32
  -6  -2  -2    0.56    0.14
   6  -2   2    0.41    0.20
  -6  -2  -2    0.57    0.15
   6  -2   2    0.66    0.23
   6  -2   2    0.63    0.16
   6  -2   2    0.61    0.17
  -6  -2  -2    0.45    0.20
  -6  -2  -2    0.68    0.14
  -6  -2  -2    0.40    0.21
   6  -2   2    0.73    0.12
  -6  -2  -2    0.61    0.20
  -6  -2  -2    0.49    0.21
  -6   2  -2    0.51    0.15
   6   2   2    0.60    0.21
   6   2   2    0.67    0.13
   6   2   2    0.44    0.21
  -6   2  -2    0.71    0.25
  -6   2  -2    0.64    0.11
  -6   2  -2    0.94    0.25
   6   2   2    0.44    0.20
  -6   2  -2    0.80    0.13
  -6   2  -2    0.56    0.17
  -6   2  -2    0.50    0.16
  -6   2  -2    0.70    0.11
   6   2   2    0.82    0.22
   8  -2   2   17.49    0.78
  -8  -2  -2   17.46    0.54
   8  -2   2   17.19    0.81
  -8  -2  -2   18.90    0.76
  -8  -2  -2   19.31    0.88
  -8  -2  -2   18.79    0.59
   8  -2   2   19.70    0.72
  -8  -2  -2   16.98    0.82
  -8  -2  -2   18.45    0.51
   8  -2   2   18.30    0.38
  -8  -2  -2   18.66    0.88
  -8   2  -2   17.76    0.83
  -8   2  -2   18.53    0.73
  -8   2  -2   19.76    0.78
  -8   2  -2   18.06    0.63
   8   2   2   16.85    0.80
   8   2   2   18.36    0.86
   8   2   2   18.02    0.74
  -8   2  -2   18.54    0.42
  -8   2  -2   18.89    0.61
   8   2   2   18.00    0.49
   8   2   2   18.67    0.79
  -8   2  -2   18.52    0.61
  -8   2  -2   19.06    0.82
  -8   2  -2   18.18    0.42
 -10  -2  -2    0.14    0.16
  10  -2   2    0.26    0.25
  10  -2   2    0.25    0.32
 -10  -2  -2    0.12    0.27
  10  -2   2    0.17    0.08
  10  -2   2    0.23    0.09
  10  -2   2    0.16    0.22
 -10  -2  -2    0.11    0.18
 -10  -2  -2    0.27    0.24
 -10  -2  -2    0.27    0.15
 -10  -2  -2    0.12    0.15
  10   2   2    0.29    0.28
 -10   2  -2    0.25    0.24
  10   2   2    0.53    0.26
 -10   2  -2    0.20    0.28
 -10   2  -2    0.21    0.19
 -10   2  -2    0.14    0.19
  10   2   2    0.22    0.25
 -10   2  -2    0.32    0.14
 -10   2  -2    0.20    0.14
 -10   2  -2    0.11    0.24
 -10   2  -2    0.43    0.22
 -10   2  -2    0.15    0.29
  10   2   2    0.18    0.25
 -10   2  -2    0.40    0.26
  10   2   2    0.17    0.28
  10   2   2    0.22    0.15
 -12  -2  -2    8.95    0.46
 -12  -2  -2    8.46    0.50
  12  -2   2    9.15    0.21
 -12  -2  -2    9.33    0.53
  12  -2   2    9.62    0.71
  12  -2   2    9.05    0.78
  12  -2   2    9.12    0.22
 -12  -2  -2   10.01    0.59
 -12  -2  -2    9.54    0.82
 -12  -2  -2    8.49    0.68
  12  -2   2    9.75    0.14
 -12   2  -2    9.63    0.71
 -12   2  -2    9.99    0.62
  12   2   2    9.13    0.22
  12   2   2    8.41    0.62
  12   2   2    8.77    0.69
  12   2   2   10.27    0.55
  12   2   2    9.55    0.18
 -12   2  -2    9.27    0.45
  12   2   2    9.00    0.79
  12   2   2   10.10    0.67
 -12   2  -2    8.54    0.60
 -12   2  -2    9.28    0.77
  12   2   2    9.20    0.22
  12   2   2    9.06    0.22
 -12   2  -2    9.11    0.66
 -12   2  -2    9.14    0.58
 -12   2  -2    8.93    0.75
 -12   2  -2    9.65    0.40
  14  -2   2    9.33    0.25
  14  -2   2    9.26    0.25
 -14  -2  -2    8.86    0.59
  14  -2   2    9.49    0.81
  14  -2   2    9.23    0.25
 -14  -2  -2    9.60    0.61
  14  -2   2    9.12    0.25
  14  -2   2    8.92    0.22
  14  -2   2    9.05    0.24
  14  -2   2    9.53    0.15
  14  -2   2    8.41    0.87
  14   2   2    8.33    0.26
  14   2   2    9.45    0.24
  14   2   2    8.97    0.25
 -14   2  -2    9.97    0.78
 -14   2  -2    9.45    0.62
 -14   2  -2    8.78    0.67
  14   2   2    8.65    0.26
  14   2   2    9.66    0.72
  14   2   2    8.09    0.77
  14   2   2    8.88    0.19
 -14   2  -2    8.83    0.44
 -14   2  -2    8.65    0.50
 -14   2  -2    7.77    0.78
  14   2   2    9.17    0.21
  14   2   2   10.57    0.93
 -14   2  -2    9.36    0.86
  14   2   2    9.10    0.24
  14   2   2    9.19    0.27
  16  -2   2   18.16    0.32
  16  -2   2   18.79    0.37
  16  -2   2   17.82    0.36
  16  -2   2   17.83    0.34
  16  -2   2   18.05    0.34
  16  -2   2   19.91    1.18
 -16  -2  -2   19.01    0.85
  16  -2   2   17.89    0.33
  16  -2   2   17.90    0.20
 -16  -2  -2   19.37    0.90
  16   2   2   17.95    0.36
 -16   2  -2   17.90    0.63
  16   2   2   17.78    0.35
 -16   2  -2   15.09    1.05
  16   2   2   18.11    0.28
  16   2   2   17.71    0.40
  16   2   2   18.01    0.38
  16   2   2   17.35    0.37
  16   2   2   18.06    0.34
 -16   2  -2   18.71    1.11
 -16   2  -2   16.46    0.84
  16   2   2   18.23    0.30
 -18  -2  -2   15.73    0.91
  18  -2   2   15.58    0.36
  18  -2   2   15.72    0.38
  18  -2   2   15.91    0.33
 -18  -2  -2   16.19    0.88
  18  -2   2   15.41    0.37
  18  -2   2   14.54    0.18
  18  -2   2   15.24    0.38
  18  -2   2   15.14    0.37
  18   2   2   15.92    0.33
  18   2   2   14.84    0.28
 -18   2  -2   15.26    0.95
  18   2   2   15.54    0.42
  18   2   2   16.15    0.36
  18   2   2   14.89    0.39
  18   2   2   14.88    0.39
 -18   2  -2   14.83    0.63
  18   2   2   15.50    0.36
  18   2   2   14.95    0.39
  20  -2   2   19.62    0.39
  20  -2   2   20.08    0.43
  20  -2   2   19.83    0.41
 -20  -2  -2   22.27    1.13
  20  -2   2   20.19    0.46
  20  -2   2   19.25    0.45
 -20  -2  -2   18.88    1.04
  20  -2   2   19.89    0.42
  20   2   2   19.72    0.45
  20   2   2   19.79    0.48
 -20   2  -2   18.47    1.03
  20   2   2   20.50    0.51
  20   2   2   19.74    0.43
 -20   2  -2   19.80    0.78
  20   2   2   20.69    0.50
  22  -2   2    8.99    0.34
  22  -2   2    9.09    0.38
  22  -2   2    9.05    0.39
  22  -2   2    8.79    0.40
 -22  -2  -2    8.95    0.91
 -22  -2  -2    9.36    0.96
  22  -2   2    9.03    0.42
  22  -2   2    9.04    0.37
  22   2   2    8.79    0.40
  22   2   2    8.28    0.28
  22   2   2    9.16    0.43
  22   2   2    9.23    0.41
  22   2   2    8.65    0.35
  22   2   2    9.28    0.38
  24  -2   2    7.31    0.41
  24  -2   2    7.03    0.42
  24  -2   2    6.98    0.39
  24  -2   2    6.94    0.35
  24  -2   2    7.09    0.39
 -24  -2  -2    6.66    0.29
  24  -2   2    7.18    0.37
  24   2   2    7.55    0.42
  24   2   2    7.57    0.40
  24   2   2    7.50    0.49
  24   2   2    6.87    0.45
  24   2   2    7.22    0.37
  24   2   2    6.43    0.27
  26  -2   2    7.57    0.41
  26  -2   2    7.66    0.49
  26  -2   2    7.63    0.45
 -26  -2  -2    7.10    0.30
  26  -2   2    7.47    0.46
  26  -2   2    7.77    0.42
  26   2   2    7.59    0.46
 -26   2  -2    7.59    0.45
  26   2   2    7.24    0.47
  26   2   2    7.31    0.44
  26   2   2    6.65    0.27
  26   2   2    7.89    0.47
  26   2   2    7.97    0.51
 -26   2  -2    7.73    0.46
  28  -2   2    6.58    0.51
  28  -2   2    6.93    0.49
  28  -2   2    6.31    0.42
  28  -2   2    6.08    0.41
  28  -2   2    6.52    0.49
 -28  -2  -2    5.30    0.29
  28   2   2    6.18    0.43
  28   2   2    5.91    0.45
  28   2   2    6.38    0.46
 -28   2  -2    6.35    0.49
  28   2   2    6.16    0.55
 -28   2  -2    6.76    0.50
  28   2   2    5.26    0.45
 -29  -3   2    5.46    0.51
 -29  -3   2    5.42    0.31
  29  -3  -2    5.97    0.43
  29   3  -2    5.91    0.54
  29   3  -2    6.35    0.47
  29   3  -2    6.10    0.57
  29   3  -2    6.05    0.50
  29   3  -2    6.59    0.53
  27  -3  -2    8.10    0.44
 -27  -3   2    7.49    0.31
  27   3  -2    8.14    0.52
  27   3  -2    8.29    0.49
  27   3  -2    8.63    0.47
  27   3  -2    8.37    0.53
  27   3  -2    6.91    0.39
  27   3  -2    7.42    0.47
 -25  -3   2   23.64    0.42
  25  -3  -2   25.64    0.58
  25   3  -2   25.96    0.62
  25   3  -2   23.14    0.62
  25   3  -2   24.90    0.63
  25   3  -2   23.61    0.60
  25   3  -2   25.51    0.63
  23  -3  -2   20.73    0.48
  23  -3  -2   23.03    0.51
 -23  -3   2   21.26    1.23
  23  -3  -2   22.19    0.54
  23   3  -2   21.41    0.56
  23   3  -2   21.51    0.53
  23   3  -2   21.81    0.55
  23   3  -2   19.64    0.51
  23   3  -2   21.29    0.54
  23   3  -2   20.43    0.54
  21  -3  -2   42.23    0.55
  21  -3  -2   42.62    0.57
 -21  -3   2   44.75    1.55
  21  -3  -2   41.58    0.61
  21  -3  -2   43.21    0.64
  21  -3  -2   41.06    0.56
  21  -3  -2   40.56    0.53
 -21  -3   2   39.91    1.46
  21   3  -2   40.32    0.61
 -21   3   2   39.86    1.52
  21   3  -2   41.29    0.63
  21   3  -2   39.95    0.66
  21   3  -2   41.55    0.65
  21   3  -2   43.04    0.67
  21   3  -2   38.53    0.62
 -19  -3   2   13.88    0.28
 -19  -3   2   14.09    0.95
 -19  -3   2   13.09    0.36
  19  -3  -2   14.90    0.34
  19  -3  -2   13.99    0.35
  19  -3  -2   13.86    0.33
 -19  -3   2   15.58    0.90
  19  -3  -2   14.10    0.34
  19  -3  -2   14.65    0.38
  19  -3  -2   14.46    0.33
  19   3  -2   13.51    0.37
  19   3  -2   13.20    0.30
 -19   3   2   14.43    1.01
  19   3  -2   12.87    0.34
  19   3  -2   14.10    0.40
 -19   3   2   12.67    0.60
  19   3  -2   14.06    0.37
  19   3  -2   13.62    0.39
  19   3  -2   13.90    0.40
  19   3  -2   13.60    0.39
 -17  -3   2   73.19    1.68
  17  -3  -2   77.46    0.70
 -17  -3   2   73.01    0.53
  17  -3  -2   76.12    0.58
 -17  -3   2   80.10    1.67
  17  -3  -2   76.04    0.62
  17  -3  -2   74.20    0.68
  17  -3  -2   75.92    0.61
  17  -3  -2   74.19    0.62
  17  -3  -2   75.13    0.72
  17  -3  -2   73.93    0.69
  17  -3  -2   77.14    0.60
  17  -3  -2   76.83    0.60
  17   3  -2   75.26    0.59
  17   3  -2   74.17    0.72
  17   3  -2   74.05    0.70
  17   3  -2   74.50    0.74
 -17   3   2   80.60    2.41
  17   3  -2   73.01    0.70
 -17   3   2   76.79    2.10
  17   3  -2   73.79    0.73
 -17   3   2   73.41    1.18
 -17   3   2   70.93    1.72
  17   3  -2   73.53    0.62
 -17   3   2   71.78    1.34
 -17   3   2   77.90    2.24
  17   3  -2   75.15    0.72
 -15  -3   2   66.93    0.47
  15  -3  -2   67.97    0.55
  15  -3  -2   68.14    0.51
 -15  -3   2   72.71    1.51
  15  -3  -2   67.06    0.51
 -15  -3   2   65.17    0.61
  15  -3  -2   68.09    0.58
 -15  -3   2   72.57    1.56
  15  -3  -2   67.07    0.59
  15  -3  -2   68.53    0.53
 -15   3   2   65.73    1.55
 -15   3   2   67.92    1.04
  15   3  -2   62.80    1.80
  15   3  -2   65.55    0.61
  15   3  -2   67.47    0.62
  15   3  -2   66.01    0.55
  15   3  -2   63.04    2.09
 -15   3   2   66.86    1.20
 -15   3   2   66.19    1.81
 -15   3   2   61.30    1.90
  15   3  -2   69.16    0.63
 -15   3   2   71.70    2.02
  15   3  -2   68.18    0.65
  15   3  -2   70.19    0.66
 -15   3   2   68.88    1.99
  15   3  -2   66.32    0.65
  15   3  -2   66.77    0.63
  15   3  -2   67.18    0.51
  13  -3  -2  148.06    0.70
  13  -3  -2  148.33    0.74
 -13  -3   2  144.67    0.63
 -13  -3   2  137.80    2.81
 -13  -3   2  140.94    2.91
 -13  -3   2  152.45    2.06
  13  -3  -2  145.81    0.80
 -13   3   2  150.10    2.67
  13   3  -2  147.59    0.85
 -13   3   2  147.48    2.38
  13   3  -2  147.32    0.69
 -13   3   2  149.05    1.64
 -13   3   2  148.46    2.45
  13   3  -2  143.04    0.86
  13   3  -2  143.57    0.75
 -13   3   2  150.69    2.15
 -13   3   2  152.61    2.73
 -13   3   2  140.78    2.58
  13   3  -2  145.55    2.95
  13   3  -2  144.37    2.95
 -13   3   2  145.22    1.34
  13   3  -2  140.24    2.51
 -11  -3   2   41.85    1.02
  11  -3  -2   40.41    0.39
 -11  -3   2   40.40    1.47
 -11  -3   2   42.49    1.04
 -11  -3   2   38.45    0.45
  11  -3  -2   43.27    1.38
 -11  -3   2   42.39    1.00
 -11  -3   2   39.32    1.42
  11  -3  -2   38.68    1.28
 -11   3   2   40.97    0.65
 -11   3   2   39.77    0.80
  11   3  -2   40.79    1.32
  11   3  -2   41.74    0.45
  11   3  -2   40.96    0.37
  11   3  -2   39.06    1.47
  11   3  -2   40.15    0.46
  11   3  -2   38.93    1.46
 -11   3   2   37.69    1.32
 -11   3   2   42.19    1.30
 -11   3   2   43.55    1.24
 -11   3   2   41.97    1.22
 -11   3   2   39.26    1.04
  11   3  -2   41.09    0.46
 -11   3   2   41.59    1.36
 -11   3   2   43.20    1.19
  -9  -3   2  114.29    2.10
   9  -3  -2  116.26    1.79
  -9  -3   2  113.09    1.51
  -9  -3   2  108.56    2.11
   9  -3  -2  106.83    1.78
  -9  -3   2  117.97    2.22
  -9  -3   2  113.50    1.43
  -9  -3   2  116.50    1.92
   9  -3  -2  112.52    2.11
   9  -3  -2  110.69    2.05
  -9  -3   2  107.16    2.11
   9   3  -2  109.54    2.23
  -9   3   2  117.90    1.67
  -9   3   2  120.06    1.78
  -9   3   2  110.64    2.05
  -9   3   2  117.39    2.15
  -9   3   2  112.70    1.79
   9   3  -2  113.21    2.21
   9   3  -2  115.14    2.18
  -9   3   2  114.23    0.77
  -9   3   2  117.90    2.07
  -9   3   2  109.76    1.56
  -9   3   2  111.95    0.88
  -9   3   2  120.35    1.83
   9   3  -2  111.17    2.00
  -9   3   2  111.44    1.22
  -7  -3   2  100.40    1.22
  -7  -3   2   95.83    1.79
   7  -3  -2  101.17    1.48
   7  -3  -2   93.43    1.39
  -7  -3   2  102.60    1.90
  -7  -3   2   98.86    1.86
  -7  -3   2   97.24    1.73
  -7  -3   2   99.18    0.74
   7  -3  -2   97.32    1.75
  -7  -3   2  101.07    1.67
   7  -3  -2   99.66    1.82
   7  -3  -2   96.27    0.90
  -7  -3   2  100.86    1.29
  -7  -3   2   95.66    1.29
  -7   3   2  101.14    1.49
   7   3  -2   99.94    1.97
   7   3  -2   95.82    1.28
  -7   3   2  102.02    1.78
  -7   3   2   98.59    1.36
  -7   3   2  100.58    1.04
  -7   3   2  100.34    1.10
  -7   3   2  104.07    1.34
   7   3  -2  100.16    1.79
   7   3  -2   99.96    1.86
   7   3  -2  101.72    1.87
  -7   3   2   98.54    0.58
  -7   3   2   97.33    1.77
  -7   3   2  101.54    1.43
  -7   3   2   97.52    1.39
  -7   3   2  100.87    1.85
   5  -3  -2  129.43    1.45
  -5  -3   2  126.21    1.02
  -5  -3   2  126.36    1.90
   5  -3  -2  124.29    1.17
   5  -3  -2  121.67    1.23
   5  -3  -2  122.38    1.80
   5  -3  -2  122.67    1.87
  -5  -3   2  124.98    1.21
  -5  -3   2  129.55    1.77
  -5  -3   2  124.58    1.79
  -5  -3   2  126.10    1.31
  -5  -3   2  128.20    1.73
   5   3  -2  124.86    1.82
  -5   3   2  125.27    1.16
   5   3  -2  123.04    1.98
  -5   3   2  124.06    1.90
  -5   3   2  122.87    1.21
  -5   3   2  130.29    1.40
   5   3  -2  128.22    1.90
  -5   3   2  124.08    1.47
   5   3  -2  129.96    1.90
   5   3  -2  127.50    1.44
  -5   3   2  128.09    1.32
   5   3  -2  125.87    1.16
  -5   3   2  130.16    1.86
  -5   3   2  128.72    1.17
  -3  -3   2   56.32    1.03
  -3  -3   2   53.90    0.80
   3  -3  -2   54.50    0.87
   3  -3  -2   56.21    0.89
   3  -3  -2   55.26    1.20
  -3  -3   2   54.81    1.07
  -3  -3   2   57.88    1.16
   3  -3  -2   54.66    0.75
  -3  -3   2   53.30    0.69
  -3  -3   2   56.68    0.82
  -3  -3   2   56.75    1.16
   3   3  -2   54.85    1.02
  -3   3   2   55.46    1.17
   3   3  -2   56.65    1.18
  -3   3   2   55.78    0.76
   3   3  -2   55.21    0.96
  -3   3   2   54.91    0.51
  -3   3   2   58.14    0.98
   3   3  -2   56.14    1.15
   3   3  -2   56.15    0.90
  -3   3   2   57.15    0.91
   3   3  -2   56.92    1.25
  -3   3   2   58.85    1.19
   1  -3  -2   56.44    1.01
  -1  -3   2   55.93    0.93
   1  -3  -2   57.99    0.93
  -1  -3   2   53.58    0.79
  -1  -3   2   54.17    0.98
   1  -3  -2   56.01    1.15
   1  -3  -2   55.48    0.72
  -1  -3   2   55.10    0.75
   1  -3  -2   54.06    0.52
  -1  -3   2   57.22    1.08
  -1  -3   2   54.28    0.76
   1   3  -2   56.20    1.07
   1   3  -2   56.52    1.01
  -1   3   2   53.48    1.00
   1   3  -2   58.04    1.11
  -1   3   2   56.50    0.90
  -1   3   2   54.47    1.09
  -1   3   2   58.06    1.12
  -1   3   2   53.97    0.54
   1   3  -2   55.88    1.12
  -1  -3  -2   92.97    1.03
  -1  -3  -2   92.31    1.07
   1  -3   2   94.46    0.70
   1  -3   2   92.95    0.64
   1  -3   2   93.29    1.02
  -1  -3  -2   95.15    1.05
  -1  -3  -2   94.20    1.45
   1  -3   2   97.80    1.39
   1  -3   2   92.92    1.34
  -1  -3  -2   92.26    0.85
  -1  -3  -2   95.03    1.17
   1  -3   2   97.73    1.24
   1  -3   2   95.36    1.20
  -1   3  -2   96.22    1.31
  -1   3  -2   93.91    1.30
   1   3   2   93.87    1.07
  -1   3  -2   96.77    1.47
   1   3   2   93.78    1.29
   1   3   2   92.24    1.25
  -1   3  -2   97.83    1.39
   1   3   2   93.76    1.43
   1   3   2   94.85    1.43
  -1   3  -2   93.33    0.65
  -3  -3  -2    1.80    0.16
  -3  -3  -2    1.83    0.20
  -3  -3  -2    1.92    0.27
   3  -3   2    1.63    0.19
   3  -3   2    1.70    0.23
   3  -3   2    2.04    0.29
  -3  -3  -2    1.56    0.26
  -3  -3  -2    2.04    0.26
  -3  -3  -2    1.82    0.19
  -3  -3  -2    1.58    0.22
   3  -3   2    1.68    0.12
   3  -3   2    1.91    0.27
   3  -3   2    1.68    0.21
  -3   3  -2    1.84    0.21
   3   3   2    2.09    0.26
  -3   3  -2    1.57    0.26
   3   3   2    1.64    0.20
   3   3   2    1.85    0.27
  -3   3  -2    1.51    0.23
  -3   3  -2    1.48    0.28
   3   3   2    1.63    0.26
   3   3   2    1.63    0.28
  -3   3  -2    2.08    0.13
   5  -3   2    0.77    0.17
   5  -3   2    0.58    0.17
  -5  -3  -2    0.74    0.14
   5  -3   2    0.46    0.11
  -5  -3  -2    0.86    0.25
   5  -3   2    0.69    0.24
   5  -3   2    0.69    0.23
  -5  -3  -2    0.55    0.18
  -5  -3  -2    0.56    0.12
  -5  -3  -2    0.63    0.23
  -5  -3  -2    0.78    0.22
  -5  -3  -2    0.77    0.24
   5  -3   2    0.67    0.14
  -5   3  -2    0.62    0.14
   5   3   2    0.70    0.14
  -5   3  -2    0.66    0.05
   5   3   2    0.71    0.23
  -5   3  -2    0.69    0.22
   5   3   2    0.43    0.19
  -5   3  -2    0.68    0.18
  -5   3  -2    0.64    0.24
  -5   3  -2    0.54    0.10
  -5   3  -2    0.60    0.14
   5   3   2    0.59    0.22
   5   3   2    0.89    0.25
  -7  -3  -2    1.23    0.23
   7  -3   2    1.49    0.26
  -7  -3  -2    1.36    0.32
  -7  -3  -2    1.18    0.31
   7  -3   2    1.41    0.23
   7  -3   2    1.44    0.13
   7  -3   2    1.19    0.30
  -7  -3  -2    1.55    0.35
   7  -3   2    1.14    0.30
  -7  -3  -2    1.25    0.33
  -7  -3  -2    1.43    0.17
  -7  -3  -2    1.35    0.19
   7   3   2    1.16    0.32
  -7   3  -2    1.27    0.24
   7   3   2    1.12    0.30
  -7   3  -2    1.17    0.23
  -7   3  -2    1.62    0.26
  -7   3  -2    1.24    0.14
   7   3   2    1.19    0.16
  -7   3  -2    1.19    0.33
   7   3   2    1.40    0.35
  -7   3  -2    1.28    0.12
  -7   3  -2    1.23    0.22
  -7   3  -2    1.57    0.16
  -7   3  -2    1.52    0.32
  -7   3  -2    1.57    0.32
   7   3   2    1.46    0.32
  -9  -3  -2    2.08    0.17
   9  -3   2    2.41    0.45
   9  -3   2    2.13    0.42
  -9  -3  -2    2.38    0.29
  -9  -3  -2    2.27    0.44
  -9  -3  -2    2.34    0.46
   9  -3   2    2.12    0.35
   9  -3   2    2.02    0.33
  -9  -3  -2    1.90    0.10
  -9  -3  -2    1.64    0.36
  -9  -3  -2    1.88    0.30
  -9  -3  -2    2.03    0.20
  -9   3  -2    1.75    0.37
   9   3   2    1.97    0.43
   9   3   2    2.15    0.19
  -9   3  -2    1.65    0.30
  -9   3  -2    1.89    0.18
   9   3   2    2.10    0.43
   9   3   2    2.26    0.40
   9   3   2    1.99    0.38
  -9   3  -2    1.89    0.42
   9   3   2    2.19    0.44
  -9   3  -2    2.19    0.32
  -9   3  -2    2.08    0.33
  -9   3  -2    2.11    0.32
  -9   3  -2    1.94    0.20
  -9   3  -2    2.32    0.41
  -9   3  -2    2.25    0.36
  11  -3   2   12.84    0.24
 -11  -3  -2   12.10    0.37
 -11  -3  -2   14.03    0.60
 -11  -3  -2   12.18    0.42
 -11  -3  -2   12.60    0.20
  11  -3   2   13.82    0.74
 -11  -3  -2   13.20    0.82
  11  -3   2   13.08    0.87
 -11  -3  -2   12.21    0.88
 -11  -3  -2   12.90    0.62
 -11   3  -2   13.30    0.66
  11   3   2   11.69    0.86
 -11   3  -2   12.70    0.63
  11   3   2   12.55    0.42
  11   3   2   12.55    0.24
 -11   3  -2   11.42    0.66
 -11   3  -2   12.60    0.72
  11   3   2   13.02    0.25
  11   3   2   15.15    0.84
  11   3   2   13.35    0.85
  11   3   2   12.99    0.24
 -11   3  -2   13.44    0.70
 -11   3  -2   13.04    0.43
 -11   3  -2   13.75    0.94
 -11   3  -2   12.96    0.44
  13  -3   2   12.59    0.26
  13  -3   2   11.60    0.92
  13  -3   2   12.71    0.28
 -13  -3  -2   13.46    0.64
 -13  -3  -2   13.18    0.19
 -13  -3  -2   12.96    1.00
 -13  -3  -2   13.71    0.70
  13  -3   2   14.15    0.84
  13  -3   2   13.13    0.25
 -13   3  -2   12.61    0.48
  13   3   2   12.29    0.98
 -13   3  -2   13.16    0.78
  13   3   2   13.05    0.27
 -13   3  -2   12.64    0.86
 -13   3  -2   12.52    0.72
  13   3   2   12.48    0.29
  13   3   2   13.84    0.87
  13   3   2   13.28    0.22
 -13   3  -2   13.14    0.49
  13   3   2   13.28    0.28
  13   3   2   12.66    0.91
  13   3   2   12.80    0.28
 -13   3  -2   13.06    0.70
  13   3   2   12.62    0.27
 -13   3  -2   12.08    0.90
 -13   3  -2   12.55    0.93
 -15  -3  -2   28.08    0.30
 -15  -3  -2   31.11    1.03
  15  -3   2   28.77    1.24
  15  -3   2   28.51    0.35
  15  -3   2   27.94    0.40
 -15  -3  -2   29.97    1.08
  15  -3   2   27.73    0.41
  15  -3   2   28.60    0.41
  15  -3   2   27.94    0.38
  15  -3   2   28.08    0.41
 -15   3  -2   27.88    0.74
  15   3   2   28.72    1.38
 -15   3  -2   23.64    1.29
  15   3   2   29.30    0.43
  15   3   2   27.10    0.41
  15   3   2   27.90    0.43
  15   3   2   28.10    0.33
  15   3   2   29.33    1.24
  15   3   2   26.63    0.44
  15   3   2   28.64    0.42
 -15   3  -2   29.00    1.20
  15   3   2   26.70    0.45
 -15   3  -2   27.62    1.03
  17  -3   2    8.08    0.27
  17  -3   2    7.98    0.29
  17  -3   2    8.43    0.27
 -17  -3  -2    8.63    0.71
  17  -3   2    7.99    0.30
  17  -3   2    8.42    0.24
 -17  -3  -2    8.27    0.21
 -17  -3  -2    8.42    0.71
  17  -3   2    8.11    0.28
  17   3   2    7.84    0.31
  17   3   2    8.20    0.28
  17   3   2    7.76    0.30
 -17   3  -2    8.14    0.51
  17   3   2    8.31    0.29
  17   3   2    8.40    0.23
  17   3   2    8.24    0.31
  17   3   2    8.63    0.31
 -17   3  -2    7.77    0.74
  19  -3   2   10.51    0.35
 -19  -3  -2    9.22    0.23
  19  -3   2   10.51    0.32
  19  -3   2   10.79    0.32
  19  -3   2   10.23    0.34
 -19  -3  -2   10.18    0.82
 -19  -3  -2   10.83    0.84
  19  -3   2   10.01    0.35
  19  -3   2    9.70    0.31
  19   3   2    9.99    0.26
 -19   3  -2    9.13    0.31
  19   3   2    9.82    0.34
  19   3   2   10.19    0.38
  19   3   2   10.38    0.36
  19   3   2   10.33    0.37
 -19   3  -2    9.13    0.79
 -19   3  -2    9.99    0.59
  19   3   2   10.16    0.34
  19   3   2   10.14    0.34
  21  -3   2    6.02    0.36
  21  -3   2    6.06    0.34
 -21  -3  -2    5.59    0.23
  21  -3   2    5.68    0.34
 -21  -3  -2    5.76    0.78
  21  -3   2    5.77    0.28
 -21  -3  -2    5.95    0.78
  21  -3   2    5.84    0.35
  21   3   2    5.13    0.31
  21   3   2    5.89    0.33
  21   3   2    5.87    0.37
  21   3   2    6.18    0.42
  21   3   2    6.05    0.35
 -21   3  -2    5.32    0.54
  21   3   2    5.44    0.31
  21   3   2    5.54    0.25
 -21   3  -2    5.97    0.86
  23  -3   2   19.18    0.55
 -23  -3  -2   17.27    0.34
  23  -3   2   18.81    0.51
  23  -3   2   19.34    0.47
  23  -3   2   18.27    0.46
  23  -3   2   18.55    0.47
 -23  -3  -2   20.51    1.31
  23   3   2   18.68    0.60
 -23   3  -2   18.14    0.48
  23   3   2   17.88    0.48
  23   3   2   18.34    0.53
  23   3   2   19.64    0.56
  23   3   2   17.47    0.38
 -23   3  -2   18.49    0.48
  23   3   2   18.48    0.50
  25  -3   2   10.18    0.42
  25  -3   2   10.26    0.46
  25  -3   2   10.08    0.47
  25  -3   2   10.79    0.46
  25  -3   2    9.61    0.40
 -25  -3  -2    9.19    0.29
  25   3   2   10.74    0.50
 -25   3  -2   10.22    0.45
  25   3   2   10.44    0.48
  25   3   2   10.62    0.56
  25   3   2    8.98    0.31
 -25   3  -2   10.40    0.45
  25   3   2    9.84    0.44
  25   3   2    9.77    0.48
  27  -3   2    5.96    0.41
 -27  -3  -2    5.86    0.27
  27  -3   2    6.41    0.48
  27   3   2    6.63    0.52
 -27   3  -2    6.15    0.46
  27   3   2    6.05    0.43
  27   3   2    6.34    0.53
  27   3   2    6.27    0.46
  27   3   2    5.45    0.29
  27   3   2    6.11    0.47
  29  -3   2    1.49    0.32
  29  -3   2    1.41    0.39
  29   3   2    1.64    0.35
  29   3   2    1.85    0.39
  29   3   2    1.68    0.38
  29   3   2    1.82    0.45
  29   3   2    1.62    0.38
 -28  -4   2    7.37    0.46
  28  -4  -2    8.01    0.46
 -28  -4   2    7.53    0.30
  28   4  -2    8.23    0.56
  28   4  -2    9.54    0.56
  28   4  -2    8.31    0.50
  28   4  -2    7.89    0.46
  28   4  -2    8.19    0.50
  28   4  -2    7.83    0.48
 -26  -4   2   10.67    0.32
  26  -4  -2   11.46    0.44
  26   4  -2   11.33    0.50
  26   4  -2   12.05    0.50
  26   4  -2   11.00    0.50
  26   4  -2   10.21    0.34
  26   4  -2   11.39    0.56
  26   4  -2   11.75    0.49
 -24  -4   2   14.90    0.34
  24  -4  -2   16.05    0.49
  24   4  -2   15.32    0.55
  24   4  -2   15.87    0.52
  24   4  -2   15.71    0.52
  24   4  -2   13.91    0.49
  24   4  -2   15.80    0.51
  24   4  -2   15.96    0.50
  24   4  -2   13.69    0.37
 -22  -4   2   20.54    0.35
  22  -4  -2   22.15    0.49
 -22  -4   2   24.33    1.22
  22   4  -2   22.37    0.58
 -22   4   2   21.05    0.85
  22   4  -2   22.36    0.54
  22   4  -2   21.40    0.51
  22   4  -2   20.52    0.53
  22   4  -2   20.12    0.40
  22   4  -2   22.80    0.54
  22   4  -2   21.55    0.51
  20  -4  -2   25.58    0.50
 -20  -4   2   24.58    0.36
 -20  -4   2   28.02    1.26
 -20  -4   2   24.90    1.21
  20   4  -2   25.80    0.53
 -20   4   2   22.85    0.79
  20   4  -2   24.13    0.40
  20   4  -2   23.74    0.52
  20   4  -2   26.47    0.54
  20   4  -2   25.81    0.53
  20   4  -2   25.50    0.50
  20   4  -2   25.26    0.50
 -20   4   2   22.95    1.19
  18  -4  -2   66.85    0.68
 -18  -4   2   68.34    1.73
  18  -4  -2   64.37    0.69
 -18   4   2   59.29    1.67
  18   4  -2   67.79    0.76
 -18   4   2   61.25    1.14
  18   4  -2   66.47    0.71
  18   4  -2   67.26    0.75
  18   4  -2   67.16    0.74
  18   4  -2   66.91    0.71
  18   4  -2   65.41    0.59
  18   4  -2   64.24    0.63
  18   4  -2   66.23    0.74
  16  -4  -2   54.30    0.52
 -16  -4   2   54.85    1.47
  16  -4  -2   53.83    0.57
 -16  -4   2   51.57    0.42
 -16  -4   2   57.68    1.44
  16  -4  -2   53.71    0.52
 -16  -4   2   51.18    0.59
  16  -4  -2   52.23    0.59
  16   4  -2   52.14    0.58
  16   4  -2   52.75    0.62
 -16   4   2   53.90    0.99
  16   4  -2   53.41    0.62
  16   4  -2   52.59    0.61
 -16   4   2   52.46    1.82
 -16   4   2   49.93    1.79
  16   4  -2   52.86    0.49
  16   4  -2   52.02    0.62
  16   4  -2   50.67    1.80
  16   4  -2   53.59    0.60
 -16   4   2   50.53    1.47
 -14  -4   2   57.28    1.33
  14  -4  -2   54.12    0.47
 -14  -4   2   53.69    0.39
 -14  -4   2   57.55    1.37
  14  -4  -2   53.63    0.53
 -14  -4   2   54.35    0.57
  14  -4  -2   55.23    0.49
  14  -4  -2   54.25    0.48
  14   4  -2   54.93    0.57
 -14   4   2   53.97    1.70
  14   4  -2   52.87    0.54
 -14   4   2   51.66    0.87
 -14   4   2   51.97    1.68
  14   4  -2   51.44    1.95
  14   4  -2   53.61    0.57
 -14   4   2   56.23    1.82
  14   4  -2   55.48    0.59
  14   4  -2   53.20    0.46
  14   4  -2   53.28    0.51
  14   4  -2   52.78    0.56
 -14   4   2   51.75    1.00
  14   4  -2   52.82    0.55
  14   4  -2   55.77    1.80
  14   4  -2   54.96    0.56
 -14   4   2   51.92    1.39
 -14   4   2   56.86    1.60
  12  -4  -2   51.71    0.48
 -12  -4   2   51.38    0.35
  12  -4  -2   52.62    0.44
 -12  -4   2   46.28    1.67
 -12  -4   2   54.65    1.20
  12  -4  -2   48.80    1.49
  12  -4  -2   53.03    0.45
 -12  -4   2   53.52    1.23
 -12  -4   2   49.86    1.72
  12  -4  -2   53.93    1.72
  12  -4  -2   52.44    0.46
  12   4  -2   51.36    0.52
  12   4  -2   51.24    0.41
  12   4  -2   52.31    1.65
 -12   4   2   52.34    1.61
 -12   4   2   49.17    1.45
  12   4  -2   50.46    0.46
 -12   4   2   57.08    1.72
 -12   4   2   51.61    1.34
 -12   4   2   56.18    1.46
  12   4  -2   50.56    1.80
  12   4  -2   51.41    0.49
  12   4  -2   52.89    1.81
 -12   4   2   50.26    0.91
 -12   4   2   51.23    1.29
 -12   4   2   50.21    0.75
  12   4  -2   50.01    0.50
  12   4  -2   50.72    0.51
 -10  -4   2  106.00    1.47
  10  -4  -2  112.13    2.26
 -10  -4   2  112.41    1.59
 -10  -4   2  103.81    2.25
 -10  -4   2  102.22    2.26
 -10  -4   2  106.83    0.44
 -10  -4   2  109.38    1.60
  10  -4  -2  101.60    2.16
  10  -4  -2   99.41    1.82
  10   4  -2  101.76    2.35
 -10   4   2  105.51    0.91
  10   4  -2  104.74    2.16
 -10   4   2  110.03    2.13
  10   4  -2  109.54    0.76
 -10   4   2  103.16    1.81
 -10   4   2  113.06    1.77
 -10   4   2  108.42    1.73
  10   4  -2  104.49    2.30
 -10   4   2  109.15    1.73
 -10   4   2  110.39    1.81
 -10   4   2  101.61    2.11
 -10   4   2  105.73    1.23
  -8  -4   2  119.40    1.55
  -8  -4   2  113.90    2.02
  -8  -4   2  114.02    2.19
   8  -4  -2  115.84    2.17
  -8  -4   2  111.04    2.11
  -8  -4   2  120.51    2.26
   8  -4  -2  114.75    2.16
   8  -4  -2  112.99    1.67
   8  -4  -2  124.05    1.69
  -8   4   2  115.81    1.64
   8   4  -2  119.47    2.24
  -8   4   2  119.34    1.57
   8   4  -2  109.91    2.13
  -8   4   2  118.05    1.26
  -8   4   2  121.59    1.70
  -8   4   2  114.89    2.20
   8   4  -2  118.34    2.18
  -8   4   2  123.18    1.73
  -8   4   2  117.02    2.16
   8   4  -2  114.80    1.44
  -8   4   2  122.54    1.62
  -8   4   2  115.01    1.19
  -8   4   2  119.05    0.69
  -8   4   2  118.28    2.09
   8   4  -2  115.04    2.37
  -6  -4   2   81.96    1.64
  -6  -4   2   81.21    1.60
  -6  -4   2   81.94    1.71
  -6  -4   2   80.85    1.19
   6  -4  -2   82.83    1.22
   6  -4  -2   83.24    1.75
  -6  -4   2   81.28    1.71
   6  -4  -2   82.42    1.69
  -6  -4   2   82.97    1.58
   6  -4  -2   77.29    1.12
  -6   4   2   84.10    1.68
  -6   4   2   78.46    1.11
  -6   4   2   80.53    1.09
   6   4  -2   79.85    1.68
  -6   4   2   84.04    1.27
  -6   4   2   82.08    1.01
  -6   4   2   82.92    1.18
   6   4  -2   82.05    1.24
   6   4  -2   83.40    1.67
   6   4  -2   82.24    1.86
   6   4  -2   83.95    1.74
  -6   4   2   81.38    1.74
  -6   4   2   78.37    1.25
   6   4  -2   79.17    0.94
  -4  -4   2   41.41    0.81
  -4  -4   2   43.21    1.00
  -4  -4   2   43.43    1.11
  -4  -4   2   42.33    0.73
   4  -4  -2   42.78    0.82
  -4  -4   2   42.63    1.04
  -4  -4   2   41.12    1.11
   4  -4  -2   41.21    1.10
   4  -4  -2   42.82    1.20
  -4  -4   2   44.90    1.19
   4  -4  -2   40.41    0.62
  -4  -4   2   40.01    0.73
   4  -4  -2   40.10    0.81
  -4   4   2   43.22    1.17
   4   4  -2   42.43    0.92
   4   4  -2   41.85    1.12
  -4   4   2   43.22    0.73
   4   4  -2   41.64    1.03
  -4   4   2   40.33    0.61
  -4   4   2   41.35    0.82
   4   4  -2   42.43    1.18
  -4   4   2   43.94    0.94
  -4   4   2   44.63    1.16
  -4   4   2   41.68    1.18
   4   4  -2   39.59    0.82
   4   4  -2   42.14    1.25
   2  -4  -2   52.36    0.86
  -2  -4   2   51.30    1.13
   2  -4  -2   51.32    1.13
  -2  -4   2   51.60    0.70
   2  -4  -2   52.85    0.80
  -2  -4   2   52.04    0.90
  -2  -4   2   55.69    1.23
   2  -4  -2   53.68    1.29
  -2  -4   2   53.01    0.88
  -2  -4   2   50.88    0.94
   2  -4  -2   51.30    0.61
  -2  -4   2   50.39    1.13
  -2  -4   2   52.39    0.96
   2  -4  -2   51.81    0.91
  -2   4   2   51.14    1.08
   2   4  -2   51.00    1.21
  -2   4   2   54.17    1.17
  -2   4   2   51.83    1.22
   2   4  -2   50.81    0.95
   2   4  -2   54.86    1.21
  -2   4   2   51.06    0.62
   2   4  -2   51.17    1.27
  -2   4   2   50.76    0.88
  -2   4   2   55.86    1.26
   2   4  -2   50.93    1.03
   0  -4  -2    6.29    0.30
   0  -4  -2    6.32    0.30
   0  -4   2    6.47    0.27
   0  -4   2    6.47    0.26
   0  -4   2    5.97    0.21
   0  -4  -2    6.27    0.32
   0  -4   2    6.73    0.43
   0  -4  -2    6.12    0.48
   0  -4   2    6.44    0.40
   0  -4   2    6.53    0.40
   0  -4  -2    6.63    0.40
   0  -4  -2    6.86    0.40
   0  -4   2    6.46    0.43
   0   4   2    6.07    0.45
   0   4  -2    6.52    0.45
   0   4   2    5.98    0.41
   0   4  -2    6.85    0.46
   0   4   2    6.13    0.31
   0   4   2    6.23    0.47
   0   4   2    6.37    0.37
   0   4  -2    5.75    0.43
   0   4  -2    6.19    0.43
  -2  -4  -2   75.70    1.34
  -2  -4  -2   69.85    1.02
   2  -4   2   72.87    1.38
   2  -4   2   75.92    1.29
  -2  -4  -2   72.08    1.20
  -2  -4  -2   74.65    1.15
   2  -4   2   74.56    1.36
   2  -4   2   71.87    1.05
  -2  -4  -2   72.88    1.10
   2  -4   2   70.36    1.12
  -2  -4  -2   77.79    1.51
  -2  -4  -2   74.68    0.93
  -2   4  -2   74.74    1.34
   2   4   2   73.44    1.19
  -2   4  -2   74.14    1.51
   2   4   2   75.72    1.50
   2   4   2   73.71    1.32
  -2   4  -2   74.84    1.27
   2   4   2   74.75    1.22
  -2   4  -2   74.76    1.36
  -4  -4  -2    2.39    0.22
   4  -4   2    2.12    0.34
  -4  -4  -2    2.20    0.34
   4  -4   2    2.44    0.31
   4  -4   2    2.25    0.34
  -4  -4  -2    2.52    0.23
   4  -4   2    1.94    0.23
  -4  -4  -2    2.22    0.33
   4  -4   2    1.92    0.26
  -4  -4  -2    2.53    0.36
  -4  -4  -2    2.28    0.26
  -4  -4  -2    2.10    0.33
  -4   4  -2    2.09    0.32
   4   4   2    2.62    0.13
  -4   4  -2    2.04    0.32
   4   4   2    1.98    0.35
   4   4   2    2.18    0.35
   4   4   2    2.03    0.32
  -4   4  -2    2.71    0.28
   4   4   2    2.04    0.33
   4   4   2    1.92    0.24
  -4   4  -2    1.83    0.29
  -4   4  -2    1.76    0.36
  -6  -4  -2    6.05    0.40
  -6  -4  -2    5.35    0.31
   6  -4   2    5.21    0.28
   6  -4   2    5.35    0.51
  -6  -4  -2    5.05    0.13
   6  -4   2    5.02    0.49
  -6  -4  -2    5.52    0.52
  -6  -4  -2    5.08    0.50
  -6  -4  -2    6.40    0.55
   6  -4   2    5.73    0.27
  -6  -4  -2    5.06    0.48
   6  -4   2    4.86    0.42
  -6  -4  -2    5.08    0.25
   6  -4   2    5.00    0.38
  -6   4  -2    5.87    0.24
  -6   4  -2    5.62    0.26
  -6   4  -2    5.58    0.43
   6   4   2    5.25    0.51
  -6   4  -2    6.09    0.52
  -6   4  -2    5.45    0.33
   6   4   2    4.97    0.28
  -6   4  -2    5.44    0.28
   6   4   2    5.36    0.49
   6   4   2    4.69    0.49
  -6   4  -2    4.45    0.51
  -6   4  -2    7.21    0.51
   6   4   2    5.37    0.51
   8  -4   2   36.81    1.05
  -8  -4  -2   36.28    0.93
  -8  -4  -2   38.21    0.80
  -8  -4  -2   37.25    1.30
  -8  -4  -2   35.74    1.24
   8  -4   2   35.38    1.18
  -8  -4  -2   38.29    1.26
  -8  -4  -2   36.68    0.32
  -8   4  -2   36.69    0.86
  -8   4  -2   36.32    0.60
  -8   4  -2   38.47    1.02
  -8   4  -2   35.39    1.32
  -8   4  -2   36.89    0.51
   8   4   2   39.70    1.25
  -8   4  -2   34.85    0.40
  -8   4  -2   36.29    1.15
   8   4   2   37.57    1.30
  -8   4  -2   37.49    0.79
   8   4   2   33.95    1.24
  -8   4  -2   36.24    1.03
   8   4   2   36.20    1.26
  -8   4  -2   36.59    0.96
 -10  -4  -2    0.11    0.07
  10  -4   2    0.09    0.08
  10  -4   2    0.22    0.23
 -10  -4  -2    0.14    0.23
 -10  -4  -2    0.63    0.22
  10  -4   2   -0.02    0.22
  10  -4   2    0.05    0.32
 -10  -4  -2    0.14    0.32
 -10   4  -2    0.23    0.30
 -10   4  -2    0.07    0.22
 -10   4  -2    0.03    0.19
  10   4   2    0.07    0.31
 -10   4  -2   -0.01    0.23
 -10   4  -2    0.14    0.22
  10   4   2    0.17    0.08
  10   4   2    0.13    0.09
  10   4   2    0.00    0.29
 -10   4  -2    0.47    0.35
 -10   4  -2    0.34    0.22
 -10   4  -2    0.05    0.10
  10   4   2    0.05    0.08
  10   4   2    0.17    0.29
 -10   4  -2    0.11    0.14
  12  -4   2    4.51    0.65
 -12  -4  -2    5.06    0.46
  12  -4   2    4.77    0.19
 -12  -4  -2    5.23    0.51
  12  -4   2    5.53    0.55
  12  -4   2    4.86    0.20
  12  -4   2    4.93    0.19
 -12  -4  -2    4.97    0.11
 -12  -4  -2    4.49    0.68
  12   4   2    4.69    0.19
  12   4   2    5.06    0.71
 -12   4  -2    4.78    0.51
  12   4   2    4.71    0.22
  12   4   2    4.99    0.15
  12   4   2    4.17    0.67
 -12   4  -2    4.69    0.34
  12   4   2    5.14    0.21
  12   4   2    4.67    0.20
 -12   4  -2    4.83    0.70
  12   4   2    4.89    0.19
 -12   4  -2    4.84    0.53
 -12   4  -2    5.04    0.51
  12   4   2    4.79    0.63
  12   4   2    4.94    0.20
 -14  -4  -2    6.30    0.60
 -14  -4  -2    6.06    0.55
 -14  -4  -2    6.18    0.14
  14  -4   2    6.06    0.20
  14  -4   2    5.91    0.20
  14  -4   2    5.93    0.21
  14  -4   2    5.44    0.76
  14  -4   2    6.14    0.22
  14  -4   2    6.18    0.20
  14   4   2    6.08    0.24
  14   4   2    6.38    0.25
 -14   4  -2    5.94    0.20
  14   4   2    5.98    0.23
  14   4   2    7.24    0.80
 -14   4  -2    5.42    0.79
 -14   4  -2    6.21    0.20
  14   4   2    6.44    0.26
  14   4   2    5.35    0.73
 -14   4  -2    6.28    0.77
  14   4   2    5.77    0.24
 -14   4  -2    6.01    0.59
  14   4   2    5.45    0.24
  14   4   2    6.34    0.19
 -14   4  -2    5.73    0.40
 -16  -4  -2   22.12    0.26
  16  -4   2   22.28    0.41
  16  -4   2   22.29    0.37
  16  -4   2   22.85    0.41
 -16  -4  -2   22.58    0.95
  16  -4   2   23.19    0.36
 -16  -4  -2   25.51    1.11
  16  -4   2   22.16    0.38
  16   4   2   21.38    0.46
  16   4   2   19.20    1.29
 -16   4  -2   20.85    0.99
  16   4   2   21.19    0.43
  16   4   2   22.26    0.40
 -16   4  -2   21.43    0.36
  16   4   2   24.55    1.27
 -16   4  -2   21.07    0.71
  16   4   2   22.51    0.42
  16   4   2   21.92    0.42
  16   4   2   22.42    0.41
 -18  -4  -2   13.55    0.86
  18  -4   2   13.06    0.35
  18  -4   2   12.65    0.34
  18  -4   2   14.12    0.33
 -18  -4  -2   12.53    0.23
  18  -4   2   13.93    0.38
 -18  -4  -2   15.07    0.94
  18  -4   2   13.66    0.35
 -18   4  -2   12.94    0.63
  18   4   2   13.11    0.37
  18   4   2   12.81    0.40
 -18   4  -2   13.08    0.33
  18   4   2   13.34    0.39
  18   4   2   13.12    0.42
 -18   4  -2   12.00    0.87
 -18   4  -2   12.42    0.31
  18   4   2   13.15    0.36
  18   4   2   13.19    0.37
  18   4   2   13.60    0.30
 -20  -4  -2    6.88    0.21
  20  -4   2    7.27    0.32
 -20  -4  -2    8.32    0.87
  20  -4   2    7.37    0.33
  20  -4   2    7.48    0.35
 -20  -4  -2    6.70    0.71
  20  -4   2    7.12    0.34
 -20   4  -2    6.97    0.28
 -20   4  -2    6.71    0.85
  20   4   2    7.44    0.35
  20   4   2    7.27    0.38
  20   4   2    7.67    0.37
  20   4   2    7.71    0.38
 -20   4  -2    6.85    0.30
 -20   4  -2    7.06    0.56
  20   4   2    7.19    0.26
  20   4   2    7.10    0.34
 -20   4  -2    6.35    0.33
  20   4   2    7.17    0.34
 -22  -4  -2   14.33    0.28
  22  -4   2   15.53    0.48
 -22  -4  -2   17.36    1.17
  22  -4   2   14.65    0.42
 -22   4  -2   14.26    0.41
  22   4   2   14.82    0.46
  22   4   2   14.63    0.44
  22   4   2   14.16    0.35
 -22   4  -2   13.90    0.77
  22   4   2   14.33    0.45
  22   4   2   16.07    0.52
  22   4   2   14.35    0.48
  22   4   2   15.58    0.53
  24  -4   2    5.46    0.35
 -24  -4  -2    5.49    0.22
  24  -4   2    5.83    0.42
  24   4   2    4.92    0.30
  24   4   2    5.52    0.44
  24   4   2    5.45    0.43
  24   4   2    5.44    0.45
  24   4   2    5.78    0.42
  24   4   2    5.76    0.42
  26  -4   2    5.49    0.45
  26  -4   2    5.32    0.42
  26   4   2    5.20    0.49
  26   4   2    5.28    0.39
  26   4   2    5.02    0.32
  26   4   2    5.28    0.53
  26   4   2    5.26    0.47
  26   4   2    5.33    0.52
  28  -4   2    4.71    0.42
  28   4   2    4.35    0.47
  28   4   2    3.96    0.51
  28   4   2    3.90    0.29
  28   4   2    4.84    0.46
  28   4   2    4.83    0.47
  28   4   2    4.45    0.48
  29  -5  -2    4.35    0.44
  29   5  -2    5.16    0.56
  29   5  -2    3.93    0.51
  29   5  -2    4.47    0.53
  29   5  -2    4.62    0.58
  29   5  -2    3.88    0.45
  29   5  -2    4.14    0.43
  27  -5  -2    9.71    0.44
 -27  -5   2    9.83    0.55
  27   5  -2   10.65    0.54
  27   5  -2   10.68    0.58
  27   5  -2   10.52    0.52
  27   5  -2    9.43    0.52
  27   5  -2   10.80    0.58
  27   5  -2   10.49    0.56
 -25  -5   2    9.71    0.27
 -25  -5   2    9.67    0.46
  25  -5  -2    9.99    0.47
  25   5  -2   11.05    0.49
  25   5  -2   11.04    0.53
  25   5  -2   10.36    0.48
  25   5  -2    9.52    0.35
  25   5  -2    9.78    0.49
  25   5  -2   10.66    0.50
  25   5  -2   11.28    0.53
 -23  -5   2   19.12    0.33
  23  -5  -2   19.91    0.50
  23   5  -2   18.71    0.55
  23   5  -2   20.78    0.53
  23   5  -2   21.24    0.58
  23   5  -2   18.27    0.42
  23   5  -2   20.79    0.56
  23   5  -2   20.13    0.60
  23   5  -2   20.05    0.55
 -21  -5   2   24.89    0.50
 -21  -5   2   26.66    0.35
  21  -5  -2   27.06    0.55
 -21  -5   2   30.44    1.33
 -21   5   2   25.01    0.87
  21   5  -2   25.89    0.59
  21   5  -2   26.76    0.59
  21   5  -2   25.81    0.56
  21   5  -2   27.06    0.47
  21   5  -2   27.06    0.58
  21   5  -2   27.55    0.56
  21   5  -2   27.80    0.57
  19  -5  -2   24.40    0.42
  19  -5  -2   23.18    0.46
 -19  -5   2   22.73    0.47
  19  -5  -2   24.88    0.42
 -19  -5   2   27.76    1.26
 -19  -5   2   24.54    1.15
 -19  -5   2   22.76    0.31
  19   5  -2   22.67    0.43
  19   5  -2   22.91    0.49
 -19   5   2   22.48    1.17
  19   5  -2   24.11    0.51
  19   5  -2   23.93    0.41
  19   5  -2   24.23    0.50
 -19   5   2   21.14    0.76
  19   5  -2   22.67    0.50
  19   5  -2   22.62    0.47
  17  -5  -2   39.89    0.47
 -17  -5   2   44.86    1.42
  17  -5  -2   39.67    0.53
 -17  -5   2   39.10    0.36
 -17  -5   2   38.85    0.55
 -17  -5   2   42.75    1.41
  17  -5  -2   41.02    0.49
 -17   5   2   37.43    1.37
  17   5  -2   39.99    0.55
  17   5  -2   39.96    0.59
 -17   5   2   36.22    0.87
  17   5  -2   38.35    0.56
  17   5  -2   38.96    0.58
  17   5  -2   41.38    0.56
 -15  -5   2   36.18    1.19
  15  -5  -2   36.36    0.42
 -15  -5   2   36.49    0.32
  15  -5  -2   37.37    0.45
 -15  -5   2   36.12    0.50
  15  -5  -2   36.23    0.51
  15  -5  -2   36.06    0.42
 -15  -5   2   39.49    1.21
  15  -5  -2   36.06    0.47
  15   5  -2   38.05    0.43
  15   5  -2   36.16    0.52
  15   5  -2   37.09    0.49
 -15   5   2   36.50    1.53
  15   5  -2   37.28    1.66
  15   5  -2   35.04    0.50
  15   5  -2   35.98    0.47
  15   5  -2   34.85    0.49
 -15   5   2   34.92    1.25
  15   5  -2   36.46    0.53
  15   5  -2   36.39    0.48
 -15   5   2   33.92    0.76
  13  -5  -2  114.57    0.71
 -13  -5   2  113.57    0.80
 -13  -5   2  121.01    1.97
  13  -5  -2  114.21    0.68
  13  -5  -2  116.24    0.82
  13  -5  -2  112.45    0.69
 -13  -5   2  115.05    0.50
 -13  -5   2  119.09    1.90
 -13   5   2  111.22    2.03
 -13   5   2  114.02    2.45
  13   5  -2  111.60    0.75
 -13   5   2  118.23    2.18
  13   5  -2  112.93    0.79
  13   5  -2  110.78    2.56
  13   5  -2  116.13    2.94
 -13   5   2  105.95    2.19
  13   5  -2  114.18    0.82
  13   5  -2  112.75    0.82
  13   5  -2  110.96    0.75
  13   5  -2  114.77    0.78
  11  -5  -2   57.08    0.47
  11  -5  -2   56.71    0.49
  11  -5  -2   52.64    1.44
 -11  -5   2   54.52    1.24
 -11  -5   2   54.81    0.30
 -11  -5   2   51.92    1.77
 -11  -5   2   58.88    1.26
  11  -5  -2   56.49    0.48
  11  -5  -2   55.53    1.75
 -11  -5   2   57.14    1.85
  11  -5  -2   54.16    0.49
  11   5  -2   56.70    0.50
 -11   5   2   53.08    0.91
 -11   5   2   56.80    1.39
  11   5  -2   55.02    0.52
 -11   5   2   55.93    1.33
 -11   5   2   54.62    1.62
  11   5  -2   52.37    1.87
 -11   5   2   53.88    0.71
  11   5  -2   54.86    0.51
  11   5  -2   56.61    1.78
  11   5  -2   55.37    0.50
  11   5  -2   54.80    1.84
 -11   5   2   53.81    1.41
 -11   5   2   58.28    1.39
   9  -5  -2   65.40    1.78
  -9  -5   2   67.38    1.25
   9  -5  -2   63.86    0.47
   9  -5  -2   63.65    0.48
   9  -5  -2   67.09    1.27
  -9  -5   2   64.51    1.25
   9  -5  -2   64.80    0.55
  -9  -5   2   62.12    1.78
  -9  -5   2   64.68    1.79
   9  -5  -2   64.78    1.39
   9  -5  -2   62.38    0.48
  -9  -5   2   64.61    0.53
   9   5  -2   65.36    1.84
  -9   5   2   63.12    0.95
  -9   5   2   64.84    1.70
   9   5  -2   62.03    1.92
   9   5  -2   63.80    1.80
  -9   5   2   62.02    0.96
  -9   5   2   64.66    1.27
  -9   5   2   66.77    1.33
  -9   5   2   63.63    1.37
  -9   5   2   69.69    1.83
   9   5  -2   64.63    0.55
  -9   5   2   65.57    0.59
   9   5  -2   64.19    1.12
  -9   5   2   63.80    1.34
   7  -5  -2   36.06    0.85
   7  -5  -2   31.75    1.22
  -7  -5   2   35.28    0.84
  -7  -5   2   33.38    1.12
  -7  -5   2   34.03    1.26
   7  -5  -2   32.40    0.84
  -7  -5   2   34.60    0.89
   7  -5  -2   35.88    1.28
  -7  -5   2   33.88    1.20
  -7   5   2   35.16    0.87
  -7   5   2   34.49    0.85
   7   5  -2   33.10    1.25
   7   5  -2   34.20    1.36
   7   5  -2   32.57    0.62
   7   5  -2   34.05    1.20
  -7   5   2   34.55    0.72
   7   5  -2   34.02    0.56
  -7   5   2   34.16    1.19
   7   5  -2   34.21    1.24
  -7   5   2   38.01    1.28
  -7   5   2   34.14    0.96
   7   5  -2   34.05    0.86
  -7   5   2   36.94    0.83
  -7   5   2   32.35    0.81
  -7   5   2   33.76    0.81
  -5  -5   2   87.18    1.79
  -5  -5   2   89.99    1.68
   5  -5  -2   90.05    1.92
   5  -5  -2   88.39    1.38
   5  -5  -2   90.53    1.20
  -5  -5   2   91.10    1.88
  -5  -5   2   92.69    1.22
   5  -5  -2   91.16    1.13
  -5  -5   2   90.00    1.32
  -5  -5   2   93.65    1.63
   5  -5  -2   93.80    1.87
  -5   5   2   89.08    1.46
   5   5  -2   91.49    1.93
  -5   5   2   91.84    1.85
  -5   5   2   92.87    1.42
  -5   5   2   88.00    1.89
   5   5  -2   85.57    2.00
   5   5  -2   86.93    1.66
  -5   5   2   88.83    1.23
   5   5  -2   90.67    1.85
   5   5  -2   90.21    1.41
   5   5  -2   92.07    1.17
   5   5  -2   87.97    1.27
  -5   5   2   89.00    1.08
   3  -5  -2   67.86    0.97
   3  -5  -2   72.56    0.88
   3  -5  -2   73.08    1.67
  -3  -5   2   74.22    0.98
  -3  -5   2   72.96    1.52
  -3  -5   2   72.17    1.52
  -3  -5   2   73.44    1.17
   3  -5  -2   70.13    1.50
   3  -5  -2   69.82    1.16
  -3  -5   2   75.49    1.33
  -3  -5   2   67.07    1.15
  -3  -5   2   75.71    1.61
   3  -5  -2   70.13    1.08
  -3  -5   2   72.93    1.23
  -3   5   2   71.02    1.06
   3   5  -2   70.57    1.53
   3   5  -2   72.79    1.32
   3   5  -2   71.85    1.16
   3   5  -2   71.10    1.61
   3   5  -2   71.37    1.73
  -3   5   2   69.15    1.36
  -3   5   2   69.59    0.89
   3   5  -2   71.27    1.29
  -3   5   2   69.55    1.57
  -3   5   2   74.13    1.64
   1  -5  -2   28.57    1.05
   1  -5  -2   28.66    0.76
   1  -5  -2   28.72    0.67
  -1  -5   2   30.50    1.00
  -1  -5   2   27.30    0.53
  -1  -5   2   28.26    0.67
  -1  -5   2   26.91    0.83
   1  -5  -2   27.55    0.60
   1  -5  -2   27.98    0.88
  -1  -5   2   30.37    0.66
   1  -5  -2   27.49    0.69
  -1  -5   2   29.53    0.93
  -1  -5   2   28.95    0.93
  -1   5   2   30.46    0.94
   1   5  -2   28.66    0.99
  -1   5   2   28.85    0.74
   1   5  -2   28.05    0.93
   1   5  -2   27.71    0.80
  -1   5   2   26.87    0.62
   1   5  -2   27.31    1.03
  -1   5   2   28.97    1.05
   1   5  -2   28.72    0.68
  -1   5   2   28.01    0.95
   1   5  -2   28.34    0.91
   1  -5   2   17.21    0.73
  -1  -5  -2   16.77    0.58
  -1  -5  -2   17.38    0.66
   1  -5   2   18.00    0.32
  -1  -5  -2   16.87    0.67
   1  -5   2   17.16    0.73
  -1  -5  -2   16.29    0.55
  -1  -5  -2   16.91    0.81
   1  -5   2   16.47    0.32
   1  -5   2   15.68    0.56
  -1  -5  -2   17.19    0.54
   1  -5   2   16.96    0.73
   1  -5   2   17.84    0.69
   1  -5   2   16.60    0.37
  -1   5  -2   18.27    0.74
   1   5   2   17.44    0.83
   1   5   2   14.70    0.71
   1   5   2   18.04    0.68
   1   5   2   18.20    0.66
  -1   5  -2   17.00    0.80
  -1   5  -2   16.31    0.68
   1   5   2   17.27    0.72
  -1   5  -2   18.17    0.76
   1   5   2   16.85    0.60
  -1   5  -2   17.17    0.79
  -3  -5  -2    0.30    0.06
  -3  -5  -2    0.37    0.17
   3  -5   2    0.27    0.21
  -3  -5  -2    0.20    0.24
   3  -5   2    0.48    0.22
  -3  -5  -2    0.48    0.24
  -3  -5  -2    0.42    0.21
   3  -5   2    0.31    0.18
   3  -5   2    0.24    0.16
  -3  -5  -2    0.32    0.21
   3  -5   2    0.34    0.22
   3  -5   2    0.40    0.08
  -3  -5  -2    0.67    0.21
  -3  -5  -2    0.26    0.15
  -3   5  -2    0.36    0.28
   3   5   2    0.33    0.17
  -3   5  -2    0.62    0.22
   3   5   2    0.92    0.31
  -3   5  -2    0.28    0.22
   3   5   2    0.26    0.21
   3   5   2    0.22    0.21
   3   5   2    0.19    0.18
  -3   5  -2    0.29    0.22
   3   5   2    0.59    0.20
   5  -5   2   -0.01    0.21
   5  -5   2    0.12    0.20
  -5  -5  -2    0.26    0.22
   5  -5   2    0.06    0.18
  -5  -5  -2    0.06    0.21
  -5  -5  -2    0.07    0.16
   5  -5   2    0.02    0.21
  -5  -5  -2    0.08    0.22
  -5  -5  -2    0.11    0.13
  -5  -5  -2   -0.05    0.19
  -5  -5  -2    0.04    0.05
  -5  -5  -2    0.07    0.22
   5   5   2    0.07    0.21
   5   5   2    0.00    0.14
  -5   5  -2    0.07    0.15
  -5   5  -2    0.17    0.25
  -5   5  -2    0.17    0.22
   5   5   2   -0.04    0.19
  -5   5  -2    0.00    0.24
   5   5   2    0.05    0.13
   5   5   2    0.20    0.26
  -5   5  -2   -0.03    0.20
  -7  -5  -2    4.00    0.23
  -7  -5  -2    4.50    0.34
   7  -5   2    3.78    0.45
  -7  -5  -2    3.89    0.39
  -7  -5  -2    4.42    0.58
   7  -5   2    3.67    0.41
  -7  -5  -2    4.62    0.62
   7  -5   2    3.67    0.50
  -7  -5  -2    3.82    0.53
  -7  -5  -2    3.86    0.13
   7   5   2    4.02    0.56
  -7   5  -2    3.74    0.44
  -7   5  -2    4.69    0.48
   7   5   2    3.97    0.58
  -7   5  -2    3.84    0.32
  -7   5  -2    3.79    0.61
  -7   5  -2    4.42    0.24
   7   5   2    3.82    0.23
  -7   5  -2    4.07    0.24
  -7   5  -2    4.10    0.42
   7   5   2    3.72    0.25
   7   5   2    4.70    0.60
  -7   5  -2    3.97    0.24
   7   5   2    3.84    0.54
   9  -5   2    0.47    0.09
  -9  -5  -2    0.54    0.09
  -9  -5  -2    0.37    0.26
   9  -5   2    0.53    0.29
  -9  -5  -2    0.55    0.34
  -9  -5  -2    0.72    0.25
   9  -5   2    0.54    0.32
   9   5   2    0.52    0.09
   9   5   2    0.42    0.35
  -9   5  -2    0.59    0.19
  -9   5  -2    0.59    0.29
  -9   5  -2    0.54    0.37
  -9   5  -2    0.43    0.27
  -9   5  -2    0.44    0.19
  -9   5  -2    0.50    0.31
   9   5   2    0.47    0.11
   9   5   2    0.32    0.33
  -9   5  -2    0.91    0.33
  -9   5  -2    0.97    0.18
   9   5   2    0.63    0.37
 -11  -5  -2    7.28    0.20
  11  -5   2    7.35    0.23
  11  -5   2    7.08    0.76
 -11  -5  -2    7.56    0.59
  11  -5   2    7.24    0.21
 -11  -5  -2    6.47    0.79
 -11  -5  -2    7.70    0.53
  11  -5   2    7.49    0.22
  11   5   2    7.68    0.26
 -11   5  -2    7.04    0.21
  11   5   2    6.85    0.21
  11   5   2    6.84    0.77
 -11   5  -2    6.78    0.37
 -11   5  -2    6.58    0.63
  11   5   2    9.28    0.86
 -11   5  -2    7.29    0.21
  11   5   2    6.96    0.22
 -11   5  -2    6.85    0.86
  11   5   2    7.00    0.21
  11   5   2    7.42    0.21
 -11   5  -2    7.22    0.60
  11   5   2    6.49    0.74
  11   5   2    6.83    0.22
 -11   5  -2    7.58    0.64
  13  -5   2   30.85    1.46
  13  -5   2   32.47    0.40
 -13  -5  -2   32.04    1.12
 -13  -5  -2   32.63    1.00
  13  -5   2   31.05    0.40
  13  -5   2   30.50    0.39
  13  -5   2   30.10    0.41
 -13   5  -2   30.05    1.12
 -13   5  -2   31.15    0.39
 -13   5  -2   29.63    0.74
  13   5   2   31.42    0.46
  13   5   2   31.32    0.43
  13   5   2   31.68    0.42
 -13   5  -2   31.78    0.39
  13   5   2   30.24    0.42
  13   5   2   35.25    1.49
  13   5   2   27.68    1.44
 -13   5  -2   29.36    1.37
  15  -5   2    2.25    0.19
  15  -5   2    2.21    0.21
 -15  -5  -2    2.19    0.09
 -15  -5  -2    1.97    0.45
  15  -5   2    2.10    0.19
 -15  -5  -2    2.16    0.50
 -15  -5  -2    2.09    0.19
  15  -5   2    2.29    0.20
 -15   5  -2    2.32    0.19
  15   5   2    2.14    0.20
  15   5   2    2.14    0.22
 -15   5  -2    2.33    0.19
 -15   5  -2    2.27    0.37
  15   5   2    2.28    0.20
  15   5   2    2.40    0.67
 -15   5  -2    1.77    0.47
  15   5   2    2.41    0.17
  15   5   2    2.22    0.21
  15   5   2    2.14    0.20
  15   5   2    1.95    0.25
  17  -5   2    8.91    0.31
 -17  -5  -2   10.68    0.93
 -17  -5  -2    9.49    0.77
 -17  -5  -2    8.74    0.16
  17  -5   2    8.82    0.30
  17   5   2    9.08    0.34
  17   5   2    8.82    0.31
 -17   5  -2    8.57    0.54
 -17   5  -2    8.91    0.27
 -17   5  -2    8.28    0.78
  17   5   2    8.52    0.37
  17   5   2    8.68    0.32
  17   5   2    9.52    0.27
  17   5   2    8.43    0.31
  17   5   2    8.77    0.32
 -19  -5  -2   12.52    0.91
 -19  -5  -2   13.33    1.00
  19  -5   2   11.87    0.37
  19  -5   2   11.84    0.38
 -19  -5  -2   11.52    0.19
  19   5   2   11.64    0.42
 -19   5  -2   11.36    0.92
 -19   5  -2   10.94    0.65
  19   5   2   11.82    0.40
  19   5   2   11.34    0.39
  19   5   2   12.29    0.42
  19   5   2   11.25    0.39
  19   5   2   12.26    0.31
  19   5   2   12.06    0.41
  21  -5   2    9.57    0.40
  21  -5   2    8.43    0.39
 -21  -5  -2    9.41    0.96
  21   5   2    8.55    0.40
  21   5   2    9.57    0.43
 -21   5  -2    8.09    0.38
  21   5   2    9.41    0.44
 -21   5  -2    8.69    0.63
  21   5   2    8.20    0.39
  21   5   2    9.28    0.45
  21   5   2    8.81    0.32
  21   5   2    8.38    0.37
  23  -5   2    7.66    0.41
  23  -5   2    7.71    0.38
  23   5   2    8.20    0.45
  23   5   2    7.82    0.47
  23   5   2    7.33    0.32
  23   5   2    7.58    0.39
  23   5   2    7.16    0.41
  23   5   2    7.64    0.42
  23   5   2    7.47    0.40
  25  -5   2    4.95    0.41
  25   5   2    5.18    0.47
  25   5   2    5.28    0.33
  25   5   2    5.90    0.46
  25   5   2    5.51    0.45
  25   5   2    5.43    0.48
  25   5   2    5.39    0.40
  27  -5   2    9.57    0.48
  27   5   2    9.57    0.51
  27   5   2    9.56    0.39
  27   5   2    9.67    0.61
  27   5   2   10.09    0.49
  27   5   2    9.65    0.46
  27   5   2   10.97    0.61
 -28  -6   2    6.98    0.47
  28  -6  -2    7.75    0.49
  28   6  -2    7.76    0.50
  28   6  -2    8.31    0.58
  28   6  -2    8.87    0.57
  28   6  -2    8.36    0.60
  28   6  -2    8.13    0.49
  28   6  -2    8.18    0.54
  26  -6  -2    7.51    0.46
  26   6  -2    6.85    0.44
  26   6  -2    6.75    0.36
  26   6  -2    7.10    0.52
  26   6  -2    7.96    0.46
  26   6  -2    7.83    0.49
  26   6  -2    8.72    0.55
 -24  -6   2    5.44    0.45
  24  -6  -2    5.55    0.42
  24   6  -2    5.97    0.40
  24   6  -2    6.45    0.46
  24   6  -2    6.03    0.43
  24   6  -2    5.36    0.32
  24   6  -2    5.83    0.43
  24   6  -2    5.39    0.40
  24   6  -2    5.35    0.44
  22  -6  -2   20.58    0.51
 -22  -6   2   18.54    0.49
  22   6  -2   20.89    0.53
  22   6  -2   19.60    0.55
  22   6  -2   18.82    0.57
  22   6  -2   21.52    0.54
  22   6  -2   20.67    0.46
  22   6  -2   21.47    0.59
  22   6  -2   19.69    0.56
 -20  -6   2   29.60    0.56
  20  -6  -2   31.41    0.51
  20  -6  -2   32.00    0.50
  20  -6  -2   30.37    0.55
 -20  -6   2   30.52    1.33
 -20  -6   2   31.06    1.34
 -20  -6   2   30.54    0.30
 -20  -6   2   28.39    0.57
  20   6  -2   28.94    0.52
 -20   6   2   28.41    0.91
  20   6  -2   30.82    0.58
  20   6  -2   31.74    0.62
  20   6  -2   28.17    0.59
  20   6  -2   30.89    0.57
  20   6  -2   32.09    0.51
  20   6  -2   29.54    0.58
  18  -6  -2   36.29    0.50
 -18  -6   2   39.75    1.39
 -18  -6   2   34.64    0.57
  18  -6  -2   35.98    0.51
 -18  -6   2   34.37    0.30
 -18  -6   2   35.42    1.38
  18  -6  -2   35.47    0.54
 -18  -6   2   34.23    0.56
  18   6  -2   35.76    0.56
  18   6  -2   37.43    0.64
  18   6  -2   37.21    0.50
 -18   6   2   30.62    1.36
  18   6  -2   35.84    0.54
  18   6  -2   35.60    0.56
  18   6  -2   34.29    0.57
  16  -6  -2   29.90    0.47
  16  -6  -2   30.56    0.44
 -16  -6   2   34.81    1.25
 -16  -6   2   30.68    1.17
 -16  -6   2   29.93    0.50
  16  -6  -2   31.41    0.44
  16  -6  -2   29.65    0.51
 -16  -6   2   30.49    0.26
  16   6  -2   28.98    0.53
  16   6  -2   31.41    0.50
  16   6  -2   31.06    0.49
  16   6  -2   30.76    0.48
  16   6  -2   29.44    0.51
  16   6  -2   30.44    0.51
 -16   6   2   28.89    0.77
 -16   6   2   27.43    1.22
  16   6  -2   30.13    0.51
  14  -6  -2   32.96    0.43
 -14  -6   2   31.69    1.12
  14  -6  -2   32.97    0.42
 -14  -6   2   31.98    0.23
 -14  -6   2   31.05    0.46
  14  -6  -2   31.48    0.49
  14  -6  -2   33.34    0.41
  14  -6  -2   31.69    0.44
 -14  -6   2   35.21    1.20
 -14  -6   2   31.59    0.47
  14   6  -2   32.65    0.48
 -14   6   2   30.21    1.19
 -14   6   2   30.71    0.70
 -14   6   2   31.01    0.39
  14   6  -2   31.99    0.47
  14   6  -2   31.80    0.51
  14   6  -2   31.99    0.44
 -14   6   2   33.16    1.47
  14   6  -2   31.93    0.46
  14   6  -2   32.23    0.47
  14   6  -2   31.94    0.48
  12  -6  -2   60.54    0.56
  12  -6  -2   61.11    0.53
 -12  -6   2   62.71    2.22
  12  -6  -2   60.22    0.62
 -12  -6   2   61.72    0.62
 -12  -6   2   61.04    1.41
  12  -6  -2   61.77    0.55
 -12  -6   2   59.96    0.58
  12  -6  -2   60.83    0.50
 -12  -6   2   65.44    1.45
 -12   6   2   59.21    0.82
  12   6  -2   62.88    2.27
  12   6  -2   61.93    0.56
  12   6  -2   60.18    0.59
 -12   6   2   61.16    0.51
  12   6  -2   65.59    2.12
  12   6  -2   61.97    0.62
  12   6  -2   60.33    0.54
 -12   6   2   64.03    1.89
 -12   6   2   57.71    1.52
  12   6  -2   60.66    0.58
  12   6  -2   62.48    0.66
  10  -6  -2   53.38    0.48
 -10  -6   2   52.84    1.26
 -10  -6   2   53.21    1.79
 -10  -6   2   58.40    1.30
  10  -6  -2   53.66    1.77
  10  -6  -2   52.63    1.34
 -10  -6   2   54.02    0.54
  10  -6  -2   52.25    0.47
 -10  -6   2   51.74    1.73
  10  -6  -2   54.85    0.50
  10  -6  -2   53.74    0.49
 -10  -6   2   54.21    0.51
 -10   6   2   52.55    1.65
 -10   6   2   55.13    1.40
 -10   6   2   53.52    1.38
 -10   6   2   52.92    1.30
  10   6  -2   57.12    1.88
  10   6  -2   53.40    0.58
  10   6  -2   54.82    0.52
  10   6  -2   48.39    1.86
 -10   6   2   58.25    1.84
 -10   6   2   53.00    0.62
  10   6  -2   51.82    1.75
  10   6  -2   53.07    0.47
  10   6  -2   53.62    0.48
   8  -6  -2   94.71    0.60
   8  -6  -2   96.34    1.54
  -8  -6   2   95.05    0.62
  -8  -6   2   97.89    2.14
   8  -6  -2   93.38    0.58
   8  -6  -2   92.57    0.60
   8  -6  -2   94.53    0.61
  -8  -6   2   94.99    1.56
   8  -6  -2   92.31    2.15
  -8  -6   2   98.56    2.27
   8   6  -2   90.02    2.07
  -8   6   2   90.95    1.18
  -8   6   2   95.27    1.50
   8   6  -2   97.60    1.46
  -8   6   2   96.27    2.20
   8   6  -2   94.39    2.26
   8   6  -2   89.42    2.36
  -8   6   2   91.42    1.46
   8   6  -2   96.11    0.72
  -8   6   2   96.56    2.13
  -8   6   2   94.54    1.71
  -8   6   2   94.54    1.42
  -8   6   2   91.08    1.42
  -6  -6   2   21.07    0.63
  -6  -6   2   24.73    0.96
  -6  -6   2   23.61    0.77
  -6  -6   2   23.74    1.00
   6  -6  -2   24.58    1.11
  -6  -6   2   25.72    0.76
   6  -6  -2   24.62    0.66
  -6  -6   2   23.89    1.06
   6  -6  -2   22.97    0.67
   6  -6  -2   23.11    0.83
   6   6  -2   20.88    1.14
  -6   6   2   22.98    0.75
  -6   6   2   22.83    0.65
   6   6  -2   21.39    0.69
  -6   6   2   22.16    0.82
   6   6  -2   23.29    1.09
   6   6  -2   23.80    0.80
  -6   6   2   24.12    1.09
  -6   6   2   22.45    0.64
  -6   6   2   24.16    0.85
   6   6  -2   23.59    0.65
   6   6  -2   22.95    0.99
   6   6  -2   24.26    1.16
  -6   6   2   24.23    1.07
  -6   6   2   22.77    0.64
  -4  -6   2   43.52    1.32
  -4  -6   2   44.16    1.17
   4  -6  -2   43.05    1.35
  -4  -6   2   42.89    0.99
  -4  -6   2   43.37    0.85
   4  -6  -2   42.07    1.51
   4  -6  -2   40.82    1.01
  -4  -6   2   45.79    1.14
   4  -6  -2   44.06    0.80
   4  -6  -2   42.72    0.84
  -4  -6   2   42.36    1.00
   4  -6  -2   44.19    0.86
  -4   6   2   46.03    1.37
  -4   6   2   41.89    1.39
   4   6  -2   41.25    1.30
   4   6  -2   44.60    1.18
  -4   6   2   43.10    0.83
  -4   6   2   40.22    1.12
   4   6  -2   42.02    1.07
   4   6  -2   44.14    0.99
   4   6  -2   40.88    1.49
   4   6  -2   43.27    1.43
  -4   6   2   41.56    1.34
  -2  -6   2   30.34    0.79
  -2  -6   2   29.51    1.10
  -2  -6   2   29.03    0.91
   2  -6  -2   27.70    1.13
  -2  -6   2   29.12    0.64
   2  -6  -2   28.76    1.04
   2  -6  -2   28.84    0.67
   2  -6  -2   29.40    0.78
  -2  -6   2   29.10    1.03
   2  -6  -2   27.76    0.80
  -2  -6   2   30.15    0.83
   2  -6  -2   27.32    0.69
   2   6  -2   28.46    0.98
   2   6  -2   29.81    0.91
  -2   6   2   26.75    0.68
  -2   6   2   29.03    1.10
   2   6  -2   26.94    1.15
   2   6  -2   28.77    1.13
   2   6  -2   30.15    0.83
  -2   6   2   32.09    1.07
  -2   6   2   28.43    0.74
   2   6  -2   28.73    1.06
  -2   6   2   27.32    1.12
   0  -6   2   21.59    0.87
   0  -6   2   22.33    0.88
   0  -6   2   23.00    0.53
   0  -6  -2   21.20    0.66
   0  -6  -2   22.05    1.02
   0  -6   2   21.79    0.54
   0  -6   2   20.18    0.69
   0  -6  -2   20.13    0.63
   0  -6  -2   22.39    0.77
   0  -6   2   23.21    0.98
   0  -6  -2   21.15    0.23
   0  -6  -2   21.65    0.67
   0  -6  -2   22.48    0.85
   0  -6   2   21.72    0.52
   0   6  -2   19.69    0.96
   0   6  -2   20.82    0.92
   0   6  -2   23.62    0.89
   0   6   2   23.39    0.77
   0   6  -2   22.10    0.93
   0   6   2   21.54    0.70
   0   6   2   19.95    0.89
   0   6  -2   21.68    0.88
   0   6   2   23.36    0.96
   0   6   2   23.79    0.87
   0   6   2   21.03    1.00
  -2  -6  -2    3.82    0.12
  -2  -6  -2    4.09    0.42
   2  -6   2    3.48    0.44
  -2  -6  -2    3.69    0.38
  -2  -6  -2    3.50    0.42
   2  -6   2    3.23    0.35
  -2  -6  -2    3.30    0.33
   2  -6   2    3.96    0.47
   2  -6   2    4.29    0.47
  -2  -6  -2    3.39    0.33
   2  -6   2    3.64    0.22
  -2   6  -2    3.81    0.54
   2   6   2    3.70    0.42
  -2   6  -2    4.24    0.48
   2   6   2    3.64    0.52
   2   6   2    4.40    0.41
   2   6   2    3.78    0.41
  -2   6  -2    4.18    0.47
  -2   6  -2    3.38    0.47
   2   6   2    4.03    0.40
  -2   6  -2    4.18    0.45
  -4  -6  -2    1.72    0.30
   4  -6   2    1.52    0.38
  -4  -6  -2    1.63    0.35
  -4  -6  -2    1.92    0.38
  -4  -6  -2    1.78    0.38
  -4  -6  -2    1.36    0.26
  -4  -6  -2    1.72    0.12
   4  -6   2    1.63    0.35
  -4  -6  -2    1.71    0.28
   4  -6   2    1.68    0.31
  -4   6  -2    1.69    0.35
   4   6   2    1.33    0.32
   4   6   2    1.47    0.34
   4   6   2    1.81    0.41
  -4   6  -2    1.31    0.13
  -4   6  -2    1.44    0.31
   4   6   2    1.78    0.44
  -4   6  -2    1.86    0.42
   4   6   2    1.50    0.27
   4   6   2    1.52    0.29
  -4   6  -2    1.20    0.39
   6  -6   2   10.66    0.60
  -6  -6  -2   12.15    0.22
   6  -6   2   11.77    0.24
   6  -6   2   12.68    0.76
  -6  -6  -2   12.58    0.56
  -6  -6  -2   11.80    0.76
  -6  -6  -2   12.50    0.63
   6  -6   2   11.53    0.74
  -6  -6  -2   11.28    0.45
  -6  -6  -2   12.23    0.82
   6   6   2   13.92    0.88
   6   6   2   12.48    0.26
   6   6   2   11.82    0.86
   6   6   2   11.58    0.76
  -6   6  -2   11.49    0.59
  -6   6  -2   11.92    0.73
  -6   6  -2   10.85    0.73
  -6   6  -2   12.61    0.94
   6   6   2   11.18    0.52
  -6   6  -2   12.03    0.24
   6   6   2   11.79    0.78
   6   6   2   12.94    0.49
   8  -6   2   14.28    0.27
  -8  -6  -2   13.61    0.87
   8  -6   2   13.51    0.83
   8  -6   2   14.52    0.27
   8  -6   2   14.18    0.24
   8  -6   2   14.01    0.85
  -8  -6  -2   14.87    0.62
  -8  -6  -2   14.60    0.72
   8  -6   2   14.96    0.75
  -8  -6  -2   14.74    0.25
  -8   6  -2   13.84    0.56
   8   6   2   16.59    1.00
  -8   6  -2   13.15    0.80
  -8   6  -2   14.38    0.82
  -8   6  -2   14.69    0.28
   8   6   2   14.38    0.96
   8   6   2   13.39    0.96
  -8   6  -2   13.97    0.73
  -8   6  -2   13.96    0.26
  -8   6  -2   13.05    0.99
  -8   6  -2   14.79    0.43
   8   6   2   14.77    0.30
 -10  -6  -2    5.97    0.57
 -10  -6  -2    4.80    0.74
  10  -6   2    5.74    0.19
  10  -6   2    5.49    0.20
 -10  -6  -2    5.62    0.49
  10  -6   2    5.41    0.20
 -10  -6  -2    5.61    0.18
  10  -6   2    5.45    0.69
  10   6   2    6.77    0.82
 -10   6  -2    4.25    0.55
 -10   6  -2    5.01    0.61
 -10   6  -2    5.51    0.19
  10   6   2    5.02    0.19
 -10   6  -2    5.22    0.19
 -10   6  -2    6.26    0.66
  10   6   2    5.40    0.19
 -10   6  -2    6.25    0.35
  10   6   2    5.18    0.19
  10   6   2    4.88    0.19
  10   6   2    5.38    0.78
  10   6   2    6.01    0.23
  10   6   2    5.48    0.19
  10   6   2    5.64    0.77
 -10   6  -2    5.78    0.80
 -12  -6  -2    7.98    0.68
  12  -6   2    8.04    0.26
  12  -6   2    8.31    0.81
  12  -6   2    8.05    0.24
 -12  -6  -2    7.70    0.25
  12  -6   2    7.96    0.23
  12  -6   2    8.13    0.24
 -12  -6  -2    7.68    0.59
 -12   6  -2    7.46    0.42
  12   6   2    7.93    0.87
  12   6   2    7.97    0.24
 -12   6  -2    8.03    0.24
  12   6   2    7.95    0.24
  12   6   2    7.96    0.25
 -12   6  -2    7.95    0.23
  12   6   2    7.52    0.25
  12   6   2    7.75    0.88
 -12   6  -2    8.26    0.70
  12   6   2    8.01    0.30
  12   6   2    7.34    0.27
 -14  -6  -2    0.11    0.12
  14  -6   2    0.48    0.14
 -14  -6  -2    0.15    0.29
  14  -6   2    0.10    0.14
  14  -6   2    0.18    0.13
  14  -6   2    0.17    0.14
 -14  -6  -2    0.23    0.43
  14   6   2    0.17    0.15
  14   6   2    0.20    0.15
  14   6   2    0.07    0.13
 -14   6  -2    0.07    0.13
  14   6   2    0.15    0.11
 -14   6  -2    0.14    0.37
 -14   6  -2    0.25    0.23
  14   6   2    0.08    0.13
 -14   6  -2    0.15    0.14
  14   6   2    0.13    0.12
  14   6   2    0.11    0.16
  16  -6   2   15.07    0.36
 -16  -6  -2   15.34    0.40
 -16  -6  -2   16.07    1.01
  16  -6   2   16.67    0.37
  16  -6   2   16.60    0.36
 -16  -6  -2   15.66    0.89
  16  -6   2   16.51    0.36
  16   6   2   14.72    0.41
  16   6   2   14.62    0.37
  16   6   2   15.50    0.38
  16   6   2   15.55    0.38
  16   6   2   15.35    0.40
  16   6   2   14.94    0.40
 -16   6  -2   15.56    0.35
 -16   6  -2   14.86    0.64
  16   6   2   16.10    0.31
 -16   6  -2   14.39    0.95
 -16   6  -2   15.39    0.35
 -18  -6  -2   12.96    1.00
 -18  -6  -2   10.62    0.80
  18  -6   2   11.28    0.35
  18  -6   2   12.56    0.36
 -18   6  -2   10.34    0.91
  18   6   2   11.61    0.41
  18   6   2   10.21    0.36
  18   6   2   11.52    0.36
  18   6   2   12.01    0.32
  18   6   2   11.16    0.39
 -18   6  -2   11.53    0.33
  18   6   2   10.96    0.40
 -18   6  -2   10.04    0.61
  18   6   2   11.19    0.37
  20  -6   2   10.91    0.40
 -20  -6  -2   12.63    1.05
  20   6   2   12.10    0.44
  20   6   2   12.71    0.46
  20   6   2   12.07    0.40
 -20   6  -2   10.15    0.67
  20   6   2   12.56    0.51
  20   6   2   10.56    0.39
  20   6   2   12.70    0.35
  20   6   2   11.87    0.45
  22  -6   2    5.48    0.39
  22   6   2    5.30    0.42
 -22   6  -2    5.40    0.35
  22   6   2    6.18    0.48
  22   6   2    5.59    0.31
  22   6   2    5.62    0.36
  22   6   2    5.22    0.40
  22   6   2    5.77    0.41
  22   6   2    6.41    0.45
  24  -6   2    4.84    0.36
  24   6   2    5.21    0.44
  24   6   2    4.14    0.41
  24   6   2    5.31    0.47
  24   6   2    4.56    0.40
[truncated: 3,327,709 more chars]
