# Supplementary material for: Trapping X‐ray Radiation Damage from Homolytic Se−C Bond Cleavage in BnSeSeBn Crystals (Bn=benzyl, CH2C6H5)
Source: Angew Chem Int Ed Engl. 2022 May 3;61(26):e202203665. doi: 10.1002/anie.202203665 (PMC9320817; doi:10.1002/anie.202203665)
Supplement: Supplementary file 4 — Supporting Information [file ANIE-61-0-s006.cif]

 
data_C_shelx
 
_audit_creation_method            'SHELXL-2018/3'
_shelx_SHELXL_version_number      '2018/3'
_chemical_name_systematic         ?
_chemical_name_common             ?
_chemical_melting_point           ?
_chemical_formula_moiety          'C14 H14 Se2'
_chemical_formula_sum
 'C14 H14 Se2' 
_chemical_formula_weight          340.17

loop_
 _atom_type_symbol
 _atom_type_description
 _atom_type_scat_dispersion_real
 _atom_type_scat_dispersion_imag
 _atom_type_scat_source
 'C'  'C'   0.0015   0.0009
 'International Tables Vol C Tables 4.2.6.8 and 6.1.1.4'
 'H'  'H'   0.0000   0.0000
 'International Tables Vol C Tables 4.2.6.8 and 6.1.1.4'
 'Se'  'Se'   0.2367   1.4831
 'International Tables Vol C Tables 4.2.6.8 and 6.1.1.4'
 
_space_group_crystal_system       monoclinic
_space_group_IT_number            15
_space_group_name_H-M_alt         'C 2/c'
_space_group_name_Hall            '-C 2yc'
 
_shelx_space_group_comment
;
The symmetry employed for this shelxl refinement is uniquely defined
by the following loop, which should always be used as a source of
symmetry information in preference to the above space-group names.
They are only intended as comments.
;
 
loop_
 _space_group_symop_operation_xyz
 'x, y, z'
 '-x, y, -z+1/2'
 'x+1/2, y+1/2, z'
 '-x+1/2, y+1/2, -z+1/2'
 '-x, -y, -z'
 'x, -y, z-1/2'
 '-x+1/2, -y+1/2, -z'
 'x+1/2, -y+1/2, z-1/2'
 
_cell_length_a                    13.7123(18)
_cell_length_b                    8.0051(11)
_cell_length_c                    11.4849(15)
_cell_angle_alpha                 90
_cell_angle_beta                  99.260(5)
_cell_angle_gamma                 90
_cell_volume                      1244.3(3)
_cell_formula_units_Z             4
_cell_measurement_temperature     100(2)
_cell_measurement_reflns_used     9864
_cell_measurement_theta_min       2.3755
_cell_measurement_theta_max       38.502
 
_exptl_crystal_description        block
_exptl_crystal_colour             yellow
_exptl_crystal_density_meas       ?
_exptl_crystal_density_method     ?
_exptl_crystal_density_diffrn     1.816          
_exptl_crystal_F_000              664
_exptl_transmission_factor_min    ?
_exptl_transmission_factor_max    ?
_exptl_crystal_size_max           0.330
_exptl_crystal_size_mid           0.255
_exptl_crystal_size_min           0.178
_exptl_absorpt_coefficient_mu     3.135
_shelx_estimated_absorpt_T_min    ?
_shelx_estimated_absorpt_T_max    ?
_exptl_absorpt_correction_type   multi-scan
_exptl_absorpt_correction_T_min  0.3271
_exptl_absorpt_correction_T_max  0.4404
_exptl_absorpt_process_details
;
 SADABS 2016/2: Krause, L., Herbst-Irmer, R., Sheldrick G.M. & Stalke D.,
 J. Appl. Cryst. 48 (2015) 3-10
;
_exptl_absorpt_special_details    ?
_diffrn_ambient_temperature       100(2)
_diffrn_radiation_wavelength      0.56086
_diffrn_radiation_type            AgK\a
_diffrn_source                    'INCOATEC Microsource'
_diffrn_measurement_device_type   'Dectris PILATUS 3 CdTe 300k'
_diffrn_measurement_method        'omega scans'
_diffrn_detector_area_resol_mean  ?
_diffrn_reflns_number             96429
_diffrn_reflns_av_unetI/netI      0.0112
_diffrn_reflns_av_R_equivalents   0.0323
_diffrn_reflns_limit_h_min        -30
_diffrn_reflns_limit_h_max        30
_diffrn_reflns_limit_k_min        -17
_diffrn_reflns_limit_k_max        17
_diffrn_reflns_limit_l_min        -25
_diffrn_reflns_limit_l_max        25
_diffrn_reflns_theta_min          2.333
_diffrn_reflns_theta_max          38.663
_diffrn_reflns_theta_full         19.665
_diffrn_measured_fraction_theta_max   0.988
_diffrn_measured_fraction_theta_full  1.000
_diffrn_reflns_Laue_measured_fraction_max    0.988
_diffrn_reflns_Laue_measured_fraction_full   1.000
_diffrn_reflns_point_group_measured_fraction_max   0.988
_diffrn_reflns_point_group_measured_fraction_full  1.000
_reflns_number_total              7123
_reflns_number_gt                 5741
_reflns_threshold_expression      'I > 2\s(I)'
_reflns_Friedel_coverage          0.000
_reflns_Friedel_fraction_max      .
_reflns_Friedel_fraction_full     .
 
_reflns_special_details
;
 Reflections were merged by SHELXL according to the crystal
 class for the calculation of statistics and refinement.
 
 _reflns_Friedel_fraction is defined as the number of unique
 Friedel pairs measured divided by the number that would be
 possible theoretically, ignoring centric projections and
 systematic absences.
;
 
_computing_data_collection        'APEX2 v2012.2'
_computing_cell_refinement        'SAINT V8.37A'
_computing_data_reduction         'SAINT V8.37A'
_computing_structure_solution     'SHELXT(G.M.Sheldrick,Acta Cryst.(2015)A71,3-8)'
_computing_structure_refinement 'SHELXL-2018/1 (Sheldrick, 2018)'
_computing_molecular_graphics     'XP Version 5.1'
_computing_publication_material   'XP Version 5.1'
_refine_special_details           ?
_refine_ls_structure_factor_coef  Fsqd
_refine_ls_matrix_type            full
_refine_ls_weighting_scheme       calc
_refine_ls_weighting_details
'w=1/[\s^2^(Fo^2^)+(0.0353P)^2^+0.1095P] where P=(Fo^2^+2Fc^2^)/3'
_atom_sites_solution_primary      ?
_atom_sites_solution_secondary    ?
_atom_sites_solution_hydrogens    geom
_refine_ls_hydrogen_treatment     constr
_refine_ls_extinction_method      none
_refine_ls_extinction_coef        .
_refine_ls_number_reflns          7123
_refine_ls_number_parameters      73
_refine_ls_number_restraints      0
_refine_ls_R_factor_all           0.0254
_refine_ls_R_factor_gt            0.0205
_refine_ls_wR_factor_ref          0.0672
_refine_ls_wR_factor_gt           0.0651
_refine_ls_goodness_of_fit_ref    1.110
_refine_ls_restrained_S_all       1.110
_refine_ls_shift/su_max           0.003
_refine_ls_shift/su_mean          0.000
 
loop_
 _atom_site_label
 _atom_site_type_symbol
 _atom_site_fract_x
 _atom_site_fract_y
 _atom_site_fract_z
 _atom_site_U_iso_or_equiv
 _atom_site_adp_type
 _atom_site_occupancy
 _atom_site_site_symmetry_order  
 _atom_site_calc_flag
 _atom_site_refinement_flags_posn
 _atom_site_refinement_flags_adp
 _atom_site_refinement_flags_occupancy
 _atom_site_disorder_assembly
 _atom_site_disorder_group
Se1 Se 0.50751(2) 0.49850(2) 0.35186(2) 0.01298(2) Uani 1 1 d . . . . .
C1 C 0.61427(3) 0.33205(6) 0.39468(4) 0.01403(6) Uani 1 1 d . . . . .
H1A H 0.613711 0.294530 0.476713 0.017 Uiso 1 1 calc R U . . .
H1B H 0.600243 0.233534 0.342568 0.017 Uiso 1 1 calc R U . . .
C2 C 0.71510(3) 0.39605(5) 0.38531(4) 0.01147(5) Uani 1 1 d . . . . .
C3 C 0.76657(4) 0.33117(6) 0.29992(4) 0.01399(6) Uani 1 1 d . . . . .
H3 H 0.736506 0.248701 0.246359 0.017 Uiso 1 1 calc R U . . .
C4 C 0.86190(4) 0.38686(7) 0.29289(5) 0.01628(7) Uani 1 1 d . . . . .
H4 H 0.896545 0.341963 0.234763 0.020 Uiso 1 1 calc R U . . .
C5 C 0.90626(5) 0.50777(6) 0.37067(6) 0.01682(8) Uani 1 1 d . . . . .
H5 H 0.971167 0.545502 0.365817 0.020 Uiso 1 1 calc R U . . .
C6 C 0.85521(4) 0.57371(6) 0.45601(5) 0.01630(7) Uani 1 1 d . . . . .
H6 H 0.885265 0.656941 0.508929 0.020 Uiso 1 1 calc R U . . .
C7 C 0.76063(4) 0.51782(6) 0.46362(5) 0.01428(7) Uani 1 1 d . . . . .
H7 H 0.726455 0.562357 0.522297 0.017 Uiso 1 1 calc R U . . .
 
loop_
 _atom_site_aniso_label
 _atom_site_aniso_U_11
 _atom_site_aniso_U_22
 _atom_site_aniso_U_33
 _atom_site_aniso_U_23
 _atom_site_aniso_U_13
 _atom_site_aniso_U_12
Se1 0.01151(2) 0.01650(3) 0.01097(2) -0.00044(1) 0.00192(2) 0.00215(1)
C1 0.01178(15) 0.01416(15) 0.01611(15) 0.00251(12) 0.00214(12) -0.00011(12)
C2 0.01103(13) 0.01156(13) 0.01146(13) 0.00037(10) 0.00076(10) 0.00002(10)
C3 0.01374(15) 0.01495(15) 0.01319(14) -0.00220(11) 0.00193(11) -0.00079(12)
C4 0.01365(16) 0.01962(18) 0.01609(16) 0.00100(13) 0.00397(13) 0.00087(13)
C5 0.01238(17) 0.01708(19) 0.0200(2) 0.00467(13) -0.00027(15) -0.00186(12)
C6 0.01545(17) 0.01371(15) 0.01779(17) -0.00021(12) -0.00324(13) -0.00217(13)
C7 0.01547(18) 0.01329(15) 0.01330(15) -0.00171(11) -0.00002(13) 0.00048(12)
 
_geom_special_details
;
 All esds (except the esd in the dihedral angle between two l.s. planes)
 are estimated using the full covariance matrix.  The cell esds are taken
 into account individually in the estimation of esds in distances, angles
 and torsion angles; correlations between esds in cell parameters are only
 used when they are defined by crystal symmetry.  An approximate (isotropic)
 treatment of cell esds is used for estimating esds involving l.s. planes.
;
 
loop_
 _geom_bond_atom_site_label_1
 _geom_bond_atom_site_label_2
 _geom_bond_distance
 _geom_bond_site_symmetry_2
 _geom_bond_publ_flag
Se1 C1 1.9821(5) . ?
Se1 Se1 2.3155(3) 2_655 ?
C1 C2 1.4945(7) . ?
C1 H1A 0.9900 . ?
C1 H1B 0.9900 . ?
C2 C3 1.3972(6) . ?
C2 C7 1.4029(7) . ?
C3 C4 1.3958(7) . ?
C3 H3 0.9500 . ?
C4 C5 1.3892(8) . ?
C4 H4 0.9500 . ?
C5 C6 1.3964(9) . ?
C5 H5 0.9500 . ?
C6 C7 1.3880(8) . ?
C6 H6 0.9500 . ?
C7 H7 0.9500 . ?
 
loop_
 _geom_angle_atom_site_label_1
 _geom_angle_atom_site_label_2
 _geom_angle_atom_site_label_3
 _geom_angle
 _geom_angle_site_symmetry_1
 _geom_angle_site_symmetry_3
 _geom_angle_publ_flag
C1 Se1 Se1 101.116(15) . 2_655 ?
C2 C1 Se1 113.99(3) . . ?
C2 C1 H1A 108.8 . . ?
Se1 C1 H1A 108.8 . . ?
C2 C1 H1B 108.8 . . ?
Se1 C1 H1B 108.8 . . ?
H1A C1 H1B 107.7 . . ?
C3 C2 C7 119.04(4) . . ?
C3 C2 C1 120.05(4) . . ?
C7 C2 C1 120.89(4) . . ?
C4 C3 C2 120.36(4) . . ?
C4 C3 H3 119.8 . . ?
C2 C3 H3 119.8 . . ?
C5 C4 C3 120.17(5) . . ?
C5 C4 H4 119.9 . . ?
C3 C4 H4 119.9 . . ?
C4 C5 C6 119.85(5) . . ?
C4 C5 H5 120.1 . . ?
C6 C5 H5 120.1 . . ?
C7 C6 C5 120.09(5) . . ?
C7 C6 H6 120.0 . . ?
C5 C6 H6 120.0 . . ?
C6 C7 C2 120.50(5) . . ?
C6 C7 H7 119.7 . . ?
C2 C7 H7 119.7 . . ?
 
loop_
 _geom_torsion_atom_site_label_1
 _geom_torsion_atom_site_label_2
 _geom_torsion_atom_site_label_3
 _geom_torsion_atom_site_label_4
 _geom_torsion
 _geom_torsion_site_symmetry_1
 _geom_torsion_site_symmetry_2
 _geom_torsion_site_symmetry_3
 _geom_torsion_site_symmetry_4
 _geom_torsion_publ_flag
Se1 C1 C2 C3 -112.96(4) . . . . ?
Se1 C1 C2 C7 68.92(5) . . . . ?
C7 C2 C3 C4 0.04(7) . . . . ?
C1 C2 C3 C4 -178.12(4) . . . . ?
C2 C3 C4 C5 -0.19(8) . . . . ?
C3 C4 C5 C6 -0.04(8) . . . . ?
C4 C5 C6 C7 0.42(8) . . . . ?
C5 C6 C7 C2 -0.57(8) . . . . ?
C3 C2 C7 C6 0.34(7) . . . . ?
C1 C2 C7 C6 178.49(4) . . . . ?
 
_refine_diff_density_max    1.444
_refine_diff_density_min   -0.836
_refine_diff_density_rms    0.103

_shelx_res_file
;
CELL  0.56086  13.7123    8.0051   11.4849   90.0000   99.2598   90.0000
ZERR   4.000    0.0018    0.0011    0.0015    0.0000    0.0048    0.0000
LATT  7
SYMM -X, Y, 1/2-Z
SFAC C H SE
UNIT 56 56 8
TEMP -173.150
L.S. 20
BOND $H
CONF
LIST 4
ACTA
FMAP 2
PLAN 20
WGHT    0.035300    0.109500
FVAR       0.32836
SE1   3    0.507511    0.498497    0.351857    11.00000    0.01151    0.01650 =
         0.01097   -0.00044    0.00192    0.00215
C1    1    0.614273    0.332045    0.394685    11.00000    0.01178    0.01416 =
         0.01611    0.00251    0.00214   -0.00011
AFIX  23
H1A   2    0.613711    0.294530    0.476713    11.00000   -1.20000
H1B   2    0.600243    0.233534    0.342568    11.00000   -1.20000
AFIX   0
C2    1    0.715102    0.396051    0.385306    11.00000    0.01103    0.01156 =
         0.01146    0.00037    0.00076    0.00002
C3    1    0.766565    0.331168    0.299920    11.00000    0.01374    0.01495 =
         0.01319   -0.00220    0.00193   -0.00079
AFIX  43
H3    2    0.736506    0.248701    0.246359    11.00000   -1.20000
AFIX   0
C4    1    0.861902    0.386856    0.292887    11.00000    0.01365    0.01962 =
         0.01609    0.00100    0.00397    0.00087
AFIX  43
H4    2    0.896545    0.341963    0.234763    11.00000   -1.20000
AFIX   0
C5    1    0.906258    0.507769    0.370672    11.00000    0.01238    0.01708 =
         0.02003    0.00467   -0.00027   -0.00186
AFIX  43
H5    2    0.971167    0.545502    0.365817    11.00000   -1.20000
AFIX   0
C6    1    0.855213    0.573712    0.456009    11.00000    0.01545    0.01371 =
         0.01779   -0.00021   -0.00324   -0.00217
AFIX  43
H6    2    0.885265    0.656941    0.508929    11.00000   -1.20000
AFIX   0
C7    1    0.760625    0.517817    0.463616    11.00000    0.01547    0.01329 =
         0.01330   -0.00171   -0.00002    0.00048
AFIX  43
H7    2    0.726455    0.562357    0.522297    11.00000   -1.20000
AFIX   0
HKLF 4


REM
REM wR2 = 0.0672, GooF = S = 1.110, Restrained GooF = 1.110 for all data
REM R1 = 0.0205 for 5741 Fo > 4sig(Fo) and 0.0254 for all 7123 data
REM 73 parameters refined using 0 restraints

END

WGHT      0.0353      0.1095

REM Highest difference peak  1.444,  deepest hole -0.836,  1-sigma level  0.103
Q1    1   0.5014  0.4361  0.3498  11.00000  0.05    1.44
Q2    1   0.4787  0.4904  0.3153  11.00000  0.05    1.17
Q3    1   0.4982  0.5604  0.3338  11.00000  0.05    1.06
Q4    1   0.5314  0.5302  0.3855  11.00000  0.05    0.90
Q5    1   0.8111  0.5525  0.4613  11.00000  0.05    0.72
Q6    1   0.7418  0.3598  0.3476  11.00000  0.05    0.68
Q7    1   0.8162  0.3614  0.2964  11.00000  0.05    0.67
Q8    1   0.8829  0.4448  0.3279  11.00000  0.05    0.64
Q9    1   0.7348  0.4611  0.4267  11.00000  0.05    0.58
Q10   1   0.8819  0.5344  0.3997  11.00000  0.05    0.57
Q11   1   0.6611  0.3668  0.3890  11.00000  0.05    0.57
Q12   1   0.4533  0.5881  0.3149  11.00000  0.05    0.48
Q13   1   0.6028  0.2637  0.3854  11.00000  0.05    0.30
Q14   1   0.6159  0.3413  0.4363  11.00000  0.05    0.29
Q15   1   0.4706  0.4984  0.2629  11.00000  0.05    0.27
Q16   1   0.5930  0.3421  0.4654  11.00000  0.05    0.26
Q17   1   0.7422  0.3173  0.2726  11.00000  0.05    0.25
Q18   1   0.6197  0.3995  0.3920  11.00000  0.05    0.25
Q19   1   0.7462  0.5179  0.4975  11.00000  0.05    0.24
Q20   1   0.5999  0.3796  0.3970  11.00000  0.05    0.23
;
_shelx_res_checksum   11604

_shelx_hkl_file
;
   2   0   0 2111.61 22.9914   9
  -2   0   0 2060.68 14.1901   3
  -4   0   0 4183.32 56.2694  13
   4   0   0 3897.62 53.8769  13
  -4   0   0 3957.31 45.6326   9
   4   0   0 3893.18 44.0364   9
  -6   0   0 1746.64 13.9503  19
   6   0   0 1727.42 43.8902  13
   6   0   0 1734.11 35.8869   9
  -6   0   0 1698.93 44.5145  13
  -6   0   0 1640.69 36.2762   9
   6   0   0 1715.53 23.9738   3
   8   0   0 6223.69 53.5254   3
   8   0   0 6383.12 97.3689  13
  -8   0   0 6096.03 81.6476   9
  -8   0   0 6350.99 30.9021  19
  -8   0   0 5884.28 96.7122  13
   8   0   0 6159.22 78.3756   9
  10   0   0 1840.59 47.8915   9
 -10   0   0 1752.56 28.1134   3
  10   0   0 1886.91 59.1181  13
 -10   0   0 1802.53 60.4958  13
 -10   0   0 1873.41 18.9908  19
 -10   0   0 1843.90 18.0660  11
 -10   0   0 1760.48 49.6848   9
  10   0   0 1839.31 15.7708  14
  10   0   0 1772.89 11.9890  16
 -12   0   0 1162.36 16.5370  19
  12   0   0 1206.99 29.2906   3
  12   0   0 1127.97 12.1300   5
  12   0   0 1218.69 42.8316   9
  12   0   0 1175.92 10.7143  16
  12   0   0 1193.08 14.0027  14
  12   0   0 1121.78 14.4751   7
 -12   0   0 1149.60 11.9182  11
 -12   0   0 1203.63 54.8477  13
  12   0   0 1201.11 51.8128  13
 -12   0   0 1144.20 11.2736   5
 -12   0   0 1150.69 44.8123   9
 -12   0   0 1113.39 24.3614   3
 -12   0   0 1149.61 10.6686   2
  14   0   0 926.885 9.78243   4
  14   0   0 964.260 28.1004   3
 -14   0   0 951.898 53.4917  13
  14   0   0 959.728 50.2834  13
  14   0   0 908.327 11.8901   5
 -14   0   0 920.325 23.7999   3
 -14   0   0 904.827 10.9538   5
 -14   0   0 925.428 44.5475   9
  14   0   0 928.559 13.3753  14
 -14   0   0 927.523 16.0783  19
  14   0   0 931.379 10.1735  16
 -16   0   0 335.569 7.26512   5
 -16   0   0 318.000 41.6744  13
 -16   0   0 339.614 15.3695   3
 -16   0   0 319.716 10.2765  19
  16   0   0 330.342 17.5861   3
  16   0   0 334.808 11.9970   7
  16   0   0 341.914 32.6978  13
  16   0   0 332.462 6.44804   4
  16   0   0 337.386 6.43631  16
  16   0   0 359.064 35.8824   9
  16   0   0 340.814 7.84007   5
  16   0   0 335.148 8.61320  14
 -18   0   0 234.746 6.53324   5
  18   0   0 248.456 15.9531   3
  18   0   0 225.918 7.75046   7
  18   0   0 242.758 5.97493   4
 -18   0   0 235.092 6.20373   2
 -18   0   0 227.487 13.2185   3
  18   0   0 230.524 5.45535  16
  18   0   0 242.596 8.53375   5
  18   0   0 233.590 7.74895  14
  20   0   0 185.452 7.36815  14
 -20   0   0 173.427 6.08562   5
  20   0   0 178.710 5.52406   4
 -20   0   0 177.722 5.76132   2
  20   0   0 177.577 7.40213   7
  20   0   0 168.725 5.86376   2
  22   0   0 118.393 6.25162  14
  22   0   0 127.312 5.62899   2
 -22   0   0 111.827 7.55630  19
  22   0   0 126.978 6.70463   7
  22   0   0 129.204 5.01088   4
 -22   0   0 126.461 5.19211   2
 -24   0   0 14.2827 2.44953   2
 -24   0   0 15.6364 4.07123  19
  24   0   0 16.9854 3.58408   7
  24   0   0 15.2305 2.45466   4
  24   0   0 13.4237 2.90506  14
  24   0   0 15.1518 2.78467   2
  28   0   0 6.74099 2.40600  14
  28   0   0 13.9253 3.68633   7
 -28   0   0 12.2746 2.56819   2
 -28   0   0 6.74408 3.10756  19
  28   0   0 12.2912 2.85361   2
 -30   0   0 1.07190 1.28273   2
  30   0   0 0.08721 1.20124   5
  30   0   0 1.61615 2.33807   7
 -30   0   0 -0.2359 2.17104  19
  30   0   0 0.36387 1.38575  14
  -1  -1   0 3860.72 30.4211   9
  -1  -1   0 4000.89 29.9389  13
   1  -1   0 3942.33 27.8226  13
  -1   1   0 3872.47 12.3502  20
  -1   1   0 3866.42 26.3860   3
  -1   1   0 3928.30 28.2856  13
  -3  -1   0 8571.14 34.7313   3
  -3  -1   0 8685.92 71.5908  13
   3  -1   0 8370.37 59.0523   9
  -3  -1   0 8568.55 69.8846   9
  -3   1   0 8336.38 67.7433  13
  -3   1   0 8415.70 62.9026   9
   3   1   0 8642.14 67.7845  13
   3   1   0 8487.32 32.5947   3
  -3   1   0 8713.59 28.1128  20
  -5  -1   0 6497.75 80.9090  13
  -5  -1   0 6533.02 35.6160   3
  -5  -1   0 6412.84 64.3340   9
   5  -1   0 6445.92 64.2855   9
   5  -1   0 6553.88 79.1569  13
   5   1   0 6737.14 78.0001  13
   5   1   0 6601.87 36.9284   3
   5   1   0 6507.27 64.5595   9
  -5   1   0 6535.08 47.8117   3
  -5   1   0 6671.88 78.8207  13
   5   1   0 6449.40 75.6022   9
   7  -1   0 2479.57 35.0011   3
   7  -1   0 2467.69 46.5665   9
  -7  -1   0 2533.57 59.8347  13
  -7  -1   0 2527.18 47.9034   9
  -7  -1   0 2521.99 17.2478  19
  -7   1   0 2326.55 55.7601  13
   7   1   0 2621.13 57.0814  13
   7   1   0 2500.42 27.5397   3
   7   1   0 2500.53 56.0653   9
   7   1   0 2539.82 47.9245   9
  -7   1   0 2461.16 50.3998   9
   9  -1   0 2472.78 65.3659  13
   9  -1   0 2374.30 17.9113  14
  -9  -1   0 2313.24 52.5641   9
  -9  -1   0 2288.19 64.9198  13
   9  -1   0 2327.04 51.0420   9
   9  -1   0 2313.67 38.3117   3
  -9  -1   0 2412.61 19.3981  19
  -9   1   0 2327.77 56.2784   9
  -9   1   0 2287.12 63.3653  13
   9   1   0 2417.43 62.2536  13
  -9   1   0 2452.84 21.9533  19
   9   1   0 2388.22 11.3493  16
   9   1   0 2373.11 52.1962   9
   9   1   0 2344.18 62.1244   9
  11  -1   0 1911.42 50.9808   9
 -11  -1   0 1842.10 18.9423  19
  11  -1   0 1883.25 17.5059  14
  11  -1   0 1920.08 64.0565  13
  11  -1   0 1813.94 16.6464   7
  11  -1   0 1842.58 14.6000   5
 -11  -1   0 1828.23 13.0547   2
 -11  -1   0 1777.40 64.2989  13
 -11  -1   0 1845.69 13.8006   5
 -11  -1   0 1792.27 25.7685   3
 -11  -1   0 1812.37 52.2090   9
  11   1   0 1918.72 61.6252  13
 -11   1   0 1831.84 33.8051   3
 -11   1   0 1901.44 56.6052   9
 -11   1   0 1846.84 20.7696  19
 -11   1   0 1835.67 13.5906   5
  11   1   0 1869.09 51.1628   9
  11   1   0 1850.50 61.8108   9
  11   1   0 1884.20 16.3666   7
  11   1   0 1867.25 14.9029   5
 -11   1   0 1982.50 65.9316  13
 -13  -1   0 559.265 40.0269  13
  13  -1   0 579.110 9.06715   5
  13  -1   0 641.850 32.1485   9
  13  -1   0 590.589 10.6334  14
 -13  -1   0 578.644 8.00962   2
 -13  -1   0 593.149 11.8813  19
  13  -1   0 596.478 23.4886   3
  13  -1   0 581.381 8.56960  16
 -13  -1   0 571.538 39.1795   9
 -13  -1   0 575.920 7.30588  10
  13  -1   0 611.239 39.4841  13
 -13  -1   0 579.832 8.45269   5
 -13  -1   0 554.623 15.5874   3
 -13   1   0 572.860 20.3053   3
  13   1   0 594.240 9.88410  14
 -13   1   0 607.660 40.3279  13
 -13   1   0 594.839 12.9870  19
 -13   1   0 579.141 8.43640   5
  13   1   0 570.602 9.04268   5
 -13   1   0 609.660 35.3628   9
  13   1   0 577.563 7.17564   4
  13   1   0 591.448 37.4599  13
  15  -1   0 783.859 28.8594   3
 -15  -1   0 735.701 49.9143  13
  15  -1   0 769.005 10.6621  16
  15  -1   0 760.273 12.9999  14
 -15  -1   0 763.870 19.6789   3
 -15  -1   0 741.802 10.3669   5
  15  -1   0 751.588 47.0167  13
  15   1   0 753.581 11.2584   5
  15   1   0 761.221 47.8246   9
 -15   1   0 761.135 49.0038  13
 -15   1   0 757.236 10.4956   5
  15   1   0 766.576 45.8116  13
 -15   1   0 787.002 25.4034   3
  15   1   0 764.086 12.1363  14
 -15   1   0 751.213 15.8349  19
 -15   1   0 815.641 44.7575   9
  15   1   0 769.609 9.07730   4
  17  -1   0 425.167 10.3913  14
  17  -1   0 442.551 8.51319  16
 -17  -1   0 448.966 34.6419   9
  17  -1   0 456.173 23.4587   3
  17  -1   0 432.573 7.84559   4
 -17  -1   0 453.607 17.2385   3
 -17  -1   0 428.890 8.54548   5
 -17  -1   0 456.031 15.3916   3
  17  -1   0 425.277 10.3615   7
  17   1   0 417.957 9.86116   7
  17   1   0 418.191 39.0671   9
  17   1   0 456.220 32.0466   9
  17   1   0 455.304 17.8257   3
 -17   1   0 424.550 8.50974   5
 -17   1   0 454.163 20.2110   3
  17   1   0 438.920 9.88854  14
  17   1   0 435.298 5.95725  16
  17   1   0 425.454 7.27011   4
  17   1   0 432.786 9.17620   5
 -17   1   0 427.804 8.03058   2
  17   1   0 451.380 8.72397   2
 -17   1   0 426.010 12.8068  19
  19  -1   0 385.221 8.06092   4
  19  -1   0 378.837 10.3840  14
  19  -1   0 392.597 22.9141   3
  19  -1   0 372.311 8.01679  16
 -19  -1   0 385.798 8.17715   2
  19  -1   0 381.308 10.5547   7
 -19   1   0 377.273 8.08886   2
  19   1   0 391.016 9.38828   5
  19   1   0 391.362 7.55854   4
 -19   1   0 392.114 19.8405   3
  19   1   0 461.793 21.5463   3
  19   1   0 369.966 9.71396  14
  19   1   0 395.422 10.2719   7
  21  -1   0 3.17733 1.19007   4
  21  -1   0 2.18946 1.38825  14
  21  -1   0 3.89822 2.08294   7
 -21  -1   0 5.65515 1.55987   2
  21   1   0 4.63469 1.57812   2
  21   1   0 2.70075 1.71298   7
  21   1   0 2.88859 1.06031   4
 -21   1   0 2.31227 1.11653   2
  21   1   0 1.44596 1.27614  14
  21   1   0 2.38479 1.31036   5
  23  -1   0 74.9465 4.10291   4
  23  -1   0 79.1963 4.88085   5
  23  -1   0 73.1162 5.35930  14
 -23  -1   0 75.4606 4.15874   2
 -23  -1   0 61.3447 5.50478  19
  23  -1   0 76.3214 5.70973   7
  23  -1   0 73.8435 4.44272   2
  23   1   0 71.7865 4.97342  14
  23   1   0 73.4945 5.25439   7
  23   1   0 77.7668 4.62468   2
 -23   1   0 68.3947 6.41337  19
 -23   1   0 75.8586 4.21627   2
  25  -1   0 31.9996 3.00542   4
  25  -1   0 30.6300 3.99775   2
 -25  -1   0 28.6399 3.47289   2
 -25  -1   0 21.6587 4.50331  19
  25  -1   0 23.0870 4.09952   7
  25   1   0 27.3355 4.40202   7
 -25   1   0 27.6938 5.80264  19
  25   1   0 29.2676 2.73879   4
 -25   1   0 27.7918 3.34927   2
  25   1   0 29.4181 3.94436   2
 -27  -1   0 26.2708 5.21512  19
 -27  -1   0 31.9621 3.85037   2
  27  -1   0 23.6559 3.82241  14
  27  -1   0 30.9240 4.22112   5
  27   1   0 20.2118 5.31631  20
 -27   1   0 23.4741 5.29410  19
  27   1   0 32.2714 4.89003   5
  27   1   0 28.5433 3.93486   2
  29  -1   0 0.66122 1.86597   7
  29  -1   0 0.23433 1.44368  14
 -29  -1   0 -0.2450 1.98774  19
  29  -1   0 0.13472 1.31908   5
  29  -1   0 0.49905 1.21688   4
 -29  -1   0 0.31223 1.14160   2
  29  -1   0 0.01314 1.29326   2
 -29   1   0 0.18906 2.24489  19
  29   1   0 1.81419 1.24354   5
  29   1   0 0.13955 1.52244   7
 -29   1   0 0.52717 1.13979   2
  29   1   0 0.10196 1.37214   2
   0   2   0 9999.99 51.9330  13
  -2  -2   0 4954.02 50.1027   9
  -2  -2   0 5067.10 48.9613  13
   2  -2   0 5013.38 18.8345  20
   2  -2   0 4981.63 43.6394  13
   2  -2   0 5106.83 45.1496   9
   2  -2   0 4911.92 42.5210   3
   2   2   0 5066.16 18.0890  20
  -2   2   0 5035.73 20.3150  20
  -2   2   0 5028.11 43.0211   3
  -2   2   0 5075.53 45.1121  13
  -2   2   0 4916.68 30.1779   8
   2   2   0 4925.54 33.4456   3
   2   2   0 5129.17 45.8255   9
   2   2   0 5018.22 14.4808  18
  -2   2   0 5035.04 46.2307  13
  -2   2   0 4885.08 46.8038   9
   4  -2   0 5021.84 35.8090   8
  -4  -2   0 4980.30 64.5125  13
  -4  -2   0 4996.38 17.6742  19
   4  -2   0 4863.68 46.7516   3
   4  -2   0 4916.11 63.1454  13
   4  -2   0 4900.69 53.4615   9
   4  -2   0 4991.56 14.7652  21
   4   2   0 5056.40 59.7465   9
   4   2   0 5088.48 59.5860  13
  -4   2   0 5017.45 59.6335  13
  -4   2   0 4870.81 58.9420   9
  -4   2   0 4888.42 25.8480  20
   4   2   0 4823.02 32.1266   3
   4   2   0 4865.51 53.7273   9
  -6  -2   0 3304.16 17.6151  19
   6  -2   0 3233.48 42.3258   3
  -6  -2   0 3293.66 29.7139   3
   6  -2   0 3322.26 37.0720   8
   6  -2   0 3295.39 51.5108   9
   6  -2   0 3404.30 63.9008  13
  -6  -2   0 3323.99 62.7683   9
  -6  -2   0 3446.09 65.8565  13
  -6   2   0 3232.22 57.0611   9
   6   2   0 3342.35 58.5595  13
   6   2   0 3254.44 58.0280   9
  -6   2   0 3244.67 22.5980  19
   6   2   0 3245.14 51.4181   9
  -6   2   0 3316.61 41.8173   3
  -6   2   0 3329.12 59.5844  13
   8  -2   0 2843.97 67.1105  13
  -8  -2   0 2720.40 18.1880  19
   8  -2   0 2797.24 43.4927   3
  -8  -2   0 2854.67 54.5913   9
   8  -2   0 2812.39 53.3898   9
  -8  -2   0 2683.55 67.9396  13
   8   2   0 2886.05 62.7712  13
   8   2   0 2824.51 54.7812   9
  -8   2   0 2826.78 64.3915  13
   8   2   0 2699.76 61.1960   9
  -8   2   0 2764.13 41.4864   3
  -8   2   0 2802.70 60.6812   9
  -8   2   0 2864.27 23.9607  19
 -10  -2   0 1619.31 12.5516   5
 -10  -2   0 1678.27 22.2250   3
 -10  -2   0 1595.98 58.8005  13
 -10  -2   0 1591.83 11.8444   2
  10  -2   0 1680.99 45.7358   9
  10  -2   0 1650.89 16.3415  14
 -10  -2   0 1570.72 20.8015   3
  10  -2   0 1639.66 56.8319  13
  10  -2   0 1600.92 15.5700   7
 -10  -2   0 1616.50 16.1116  19
 -10  -2   0 1581.28 45.6777   9
  10   2   0 1560.75 12.6448   2
  10   2   0 1576.68 13.3383   5
  10   2   0 1628.50 53.6339   9
  10   2   0 1651.18 53.1899  13
 -10   2   0 1584.48 51.0405   9
  10   2   0 1660.17 47.0877   9
  10   2   0 1631.10 13.5272  14
 -10   2   0 1646.68 20.1571  19
 -10   2   0 1596.77 54.8009  13
  12  -2   0 1452.02 59.1713  13
 -12  -2   0 1413.94 20.3621   3
 -12  -2   0 1502.48 22.8791   3
 -12  -2   0 1351.80 59.7405  13
  12  -2   0 1548.74 47.9139   9
 -12  -2   0 1479.47 12.5050   2
  12  -2   0 1548.48 38.9953   3
 -12  -2   0 1460.41 17.0454  19
 -12  -2   0 1477.74 13.1345   5
  12  -2   0 1482.39 16.7563  14
  12  -2   0 1435.94 11.9605   4
 -12   2   0 1490.11 34.8665   3
 -12   2   0 1458.01 12.8272   5
  12   2   0 1432.85 13.9174   5
 -12   2   0 1549.97 56.1648   9
 -12   2   0 1529.60 59.5165  13
  12   2   0 1476.12 14.2929  14
 -12   2   0 1441.35 12.9627  11
  12   2   0 1447.32 13.3058   2
 -12   2   0 1503.52 21.0192  19
  12   2   0 1449.04 54.9069  13
 -14  -2   0 878.359 53.0920  13
  14  -2   0 882.141 31.7599   3
  14  -2   0 837.527 13.6058  14
 -14  -2   0 851.389 17.5443   3
 -14  -2   0 849.678 16.4281   3
  14  -2   0 838.869 10.0384   4
  14  -2   0 845.205 49.0916  13
  14  -2   0 879.257 39.0178   9
 -14   2   0 880.203 46.2485   9
 -14   2   0 894.752 28.8755   3
 -14   2   0 849.779 10.7747  11
 -14   2   0 838.646 16.7375  19
  14   2   0 856.318 11.9312  14
  14   2   0 887.222 47.8897   9
  14   2   0 842.366 8.74502   4
 -14   2   0 819.591 47.7873  13
  14   2   0 825.769 45.0784   9
  14   2   0 840.121 45.3278  13
  14   2   0 843.973 11.5812   5
  16  -2   0 310.673 8.88190  14
 -16  -2   0 322.975 10.2472   3
 -16  -2   0 322.372 27.5069   9
 -16  -2   0 317.238 9.64455   3
  16  -2   0 314.060 7.55225  16
  16  -2   0 355.140 21.8164   3
  16  -2   0 341.057 9.42184   7
  16  -2   0 358.666 62.1726  13
  16   2   0 364.029 33.5589   9
 -16   2   0 338.055 41.6628  13
 -16   2   0 281.635 45.5751   9
 -16   2   0 318.400 11.2333  19
  16   2   0 327.838 5.93592   4
  16   2   0 300.749 7.96629   7
 -16   2   0 309.395 7.06126  11
  16   2   0 348.105 27.3847   9
 -16   2   0 333.345 18.5439   3
  16   2   0 306.872 7.74633  14
 -16   2   0 314.576 6.67115   2
  16   2   0 308.817 7.54633   5
 -18  -2   0 124.717 6.36868  19
  18  -2   0 151.894 19.5767   8
  18  -2   0 115.188 16.0165   3
  18  -2   0 132.786 3.89844   6
  18  -2   0 132.141 5.27177  16
  18  -2   0 130.005 6.22364   7
  18  -2   0 138.541 6.40776  14
 -18   2   0 126.580 7.66943  19
  18   2   0 133.913 4.13514   4
 -18   2   0 127.209 4.61120   2
  18   2   0 135.712 5.37049   5
  18   2   0 151.450 25.6547   9
  18   2   0 142.821 5.67567   2
  18   2   0 128.380 5.40791  14
 -18   2   0 134.488 12.9352   3
  18   2   0 127.075 5.64917   7
  20  -2   0 270.610 38.6401   3
  20  -2   0 210.885 8.23153  14
  20  -2   0 221.563 21.2992   8
  20  -2   0 208.139 6.80002  16
 -20  -2   0 215.336 6.30555   2
  20  -2   0 216.581 8.48815   7
 -20  -2   0 205.815 8.81755  19
  20  -2   0 217.582 7.28372   5
  20  -2   0 217.634 6.45375   4
  20   2   0 205.789 7.53535   7
 -20   2   0 217.764 6.46099   2
  20   2   0 220.596 7.78878  14
  20   2   0 224.499 5.71474   4
  20   2   0 213.422 7.15011   5
  20   2   0 221.236 6.99420   2
 -22  -2   0 108.554 4.82270   2
  22  -2   0 112.441 6.69695   7
 -22  -2   0 105.918 6.86748  19
  22  -2   0 107.849 4.92745   4
  22  -2   0 110.432 5.54461   5
  22  -2   0 101.214 6.13407  14
 -22   2   0 108.696 5.23995   5
 -22   2   0 108.629 4.89400   2
  22   2   0 123.065 4.51649   4
  22   2   0 115.012 5.44438   2
  22   2   0 108.262 5.90831   7
  22   2   0 109.337 5.47784   5
 -24  -2   0 31.7610 2.92027   2
  24  -2   0 26.4034 4.43811  14
  24  -2   0 32.1240 3.04183   4
 -24  -2   0 28.8419 4.96739  19
  24  -2   0 39.1677 4.58223   5
  24  -2   0 37.7599 5.62392   7
 -24   2   0 33.3326 3.23306   5
 -24   2   0 31.5323 2.96206   2
  24   2   0 36.4653 5.40649   5
 -24   2   0 31.7855 6.14235  19
  24   2   0 35.0344 4.16906   2
  24   2   0 30.0136 4.18955   7
  26  -2   0 1.04799 1.13134   4
  26  -2   0 0.13152 1.33275  14
  26  -2   0 1.03751 1.44942   2
  26  -2   0 1.68095 1.97467   7
 -26  -2   0 1.33630 1.79851  19
  26   2   0 1.44324 2.33368  20
 -26   2   0 0.01981 2.04269  19
 -26   2   0 0.74707 1.03298   2
  26   2   0 2.94421 1.93107   7
 -28  -2   0 3.30910 2.52463  19
  28  -2   0 4.40573 1.98622   5
  28  -2   0 5.12671 1.83545   4
  28  -2   0 5.33803 2.27916  14
  28  -2   0 6.11123 2.21916   2
  28   2   0 6.98765 2.69106   7
 -28   2   0 4.33833 3.23311  19
  28   2   0 4.54603 1.83046   2
  28   2   0 4.49986 3.48132  14
 -28   2   0 5.70412 1.79790   2
   1  -3   0 3351.76 36.2933  13
  -1  -3   0 3402.81 39.3995  13
   1  -3   0 3278.04 40.0515   9
  -1  -3   0 3179.16 35.5641   3
   1  -3   0 3174.19 38.5733   3
  -1   3   0 3216.97 38.5368   3
  -1   3   0 3244.35 40.2558   9
   1   3   0 3329.48 12.8368  18
  -1   3   0 3246.04 16.5018  20
   1   3   0 3302.53 15.0435  20
   1   3   0 3315.46 38.8896   9
   3  -3   0 4970.44 52.6649  13
   3  -3   0 4699.45 52.4031   9
  -3  -3   0 4758.29 39.6713   3
  -3  -3   0 4859.38 16.9724  19
  -3  -3   0 4643.43 61.0887   9
   3  -3   0 4783.35 57.2315  13
  -3  -3   0 4998.51 61.0363  13
  -3  -3   0 4877.71 14.6241  15
  -3   3   0 5020.72 54.6738  13
   3   3   0 4857.83 53.6746   9
  -3   3   0 4810.06 51.4750   3
  -3   3   0 4916.02 56.6924  13
   3   3   0 4862.87 17.0999  18
  -3   3   0 4663.02 57.0483   9
   3   3   0 4822.98 52.2358  13
  -3   3   0 4736.76 36.6800   8
  -3   3   0 4812.29 25.0371  20
   3   3   0 4832.54 21.3031  20
  -5  -3   0 4923.62 74.9651   9
   5  -3   0 4749.26 37.6828   8
  -5  -3   0 4734.67 37.8208   3
  -5  -3   0 4815.30 73.4140  13
   5  -3   0 4630.07 54.5345   3
   5  -3   0 4632.26 58.8729   9
   5  -3   0 4869.70 61.6752  13
   5   3   0 4911.92 65.2650   9
   5   3   0 4839.98 26.1879  20
  -5   3   0 4808.09 64.6575  13
  -5   3   0 4770.62 54.9849   3
  -5   3   0 4780.48 68.8228   9
   5   3   0 4756.36 39.4704   3
   7  -3   0 3218.48 68.6456  13
  -7  -3   0 3034.94 10.1643  15
   7  -3   0 3009.92 53.2948   9
  -7  -3   0 3094.58 68.1910   9
  -7  -3   0 3097.24 69.5070  13
  -7  -3   0 3065.41 18.0222  19
   7  -3   0 2989.43 47.1698   3
  -7   3   0 2976.42 26.5521  20
   7   3   0 3078.85 60.2416   9
  -7   3   0 3000.35 62.5730   9
  -7   3   0 2913.86 59.4718  13
   7   3   0 3061.36 56.2073   9
   7   3   0 3102.48 60.4729  13
  -7   3   0 3039.52 46.6079   3
  -9  -3   0 1428.34 18.6451   3
  -9  -3   0 1430.67 14.1208  19
   9  -3   0 1385.92 14.7426  14
   9  -3   0 1483.04 52.6596  13
   9  -3   0 1377.40 34.8997   3
  -9  -3   0 1390.09 10.8883   2
  -9  -3   0 1423.11 21.9942   3
  -9  -3   0 1437.24 54.2246  13
   9  -3   0 1388.17 39.7946   9
   9   3   0 1366.39 11.9057   5
   9   3   0 1318.85 43.9531   9
  -9   3   0 1394.40 18.8034  19
  -9   3   0 1336.70 46.0233  13
  -9   3   0 1344.19 12.6357  14
  -9   3   0 1404.35 47.8610   9
   9   3   0 1368.44 11.7967   2
   9   3   0 1433.92 46.5705  13
  -9   3   0 1425.12 34.1042   3
  -9   3   0 1433.78 15.0106  12
 -11  -3   0 967.027 49.5744  13
 -11  -3   0 924.575 14.3977   3
 -11  -3   0 940.362 15.7307   3
  11  -3   0 984.684 27.6986   8
  11  -3   0 1000.58 36.9235   9
  11  -3   0 977.944 13.6012  14
  11  -3   0 963.761 46.5575  13
 -11  -3   0 987.068 10.0516   2
  11  -3   0 971.011 9.72054   4
  11   3   0 956.433 10.9679   5
 -11   3   0 983.272 44.3742   9
 -11   3   0 982.455 17.3862  19
 -11   3   0 979.713 44.0795  13
  11   3   0 956.313 10.7970   2
  11   3   0 948.549 41.9189  13
  13  -3   0 1101.30 41.8558   9
 -13  -3   0 1055.14 13.8519   3
  13  -3   0 1034.76 9.89921   6
  13  -3   0 1047.30 11.0764   4
  13  -3   0 1096.65 32.4860   8
  13  -3   0 1108.32 36.5047   3
 -13  -3   0 1066.57 11.2635   2
 -13  -3   0 1068.48 56.8594  13
 -13  -3   0 1017.50 13.7581   3
  13  -3   0 1097.80 59.3377  13
  13   3   0 1040.42 12.4010   5
  13   3   0 1039.40 12.1661   2
  13   3   0 1145.92 45.5157   9
 -13   3   0 1113.35 19.8839  19
 -13   3   0 1067.66 50.5050   9
  13   3   0 1099.72 49.3598  13
 -13   3   0 1107.75 51.6222  13
 -13   3   0 1107.92 33.6349   3
 -13   3   0 1050.20 11.3572  11
  13   3   0 1096.09 49.9133   9
  15  -3   0 703.542 28.6419   8
  15  -3   0 680.165 9.73456   4
  15  -3   0 713.937 31.4770   3
  15  -3   0 647.765 12.7694  14
  15  -3   0 662.971 8.49439   6
  15  -3   0 704.986 36.0171   9
 -15  -3   0 671.778 9.61278   2
 -15  -3   0 648.442 48.6071  13
  15   3   0 658.735 10.6322   5
 -15   3   0 668.537 16.4475  19
  15   3   0 701.068 42.5949  13
 -15   3   0 666.890 9.76149  11
 -15   3   0 694.730 44.7528  13
 -15   3   0 647.520 9.37227   2
 -15   3   0 683.107 44.3587   9
  15   3   0 655.247 42.0199   9
 -15   3   0 712.200 28.3589   3
  15   3   0 645.879 10.9836   7
  15   3   0 721.195 38.5375   9
  17  -3   0 316.023 7.92578   5
 -17  -3   0 298.071 9.35613  19
  17  -3   0 302.371 9.25206   7
  17  -3   0 316.923 6.28405   6
  17  -3   0 328.689 21.5298   8
  17  -3   0 300.870 9.24562  14
  17  -3   0 341.067 23.6644   3
 -17   3   0 295.838 11.6653  19
 -17   3   0 325.617 20.3731   3
 -17   3   0 304.975 6.94446   2
  17   3   0 313.597 7.86056   5
  17   3   0 336.044 28.4337   9
  17   3   0 309.880 38.6314   9
  19  -3   0 96.8477 4.77477   5
  19  -3   0 92.5082 4.87885  16
  19  -3   0 105.628 16.2231   8
  19  -3   0 94.0296 5.69322   7
  19  -3   0 83.7104 14.9522   3
 -19  -3   0 89.1036 5.54860  19
  19  -3   0 97.5683 3.69197   6
  19  -3   0 89.2127 5.50650  14
 -19   3   0 99.2849 4.59296   5
  19   3   0 101.801 3.60345   4
  19   3   0 97.4685 4.75871   5
  19   3   0 96.2358 5.01393   7
 -19   3   0 97.8005 4.30448   2
  19   3   0 104.418 4.79457   2
 -19   3   0 107.802 15.0383   3
  21  -3   0 98.6129 5.33808  16
  21  -3   0 98.8631 4.65568   4
  21  -3   0 102.123 5.21598   5
 -21  -3   0 103.167 4.62209   2
  21  -3   0 102.357 6.38472   7
  21  -3   0 99.6988 6.06084  14
  21   3   0 104.224 4.98006   2
  21   3   0 103.251 5.19786   5
  21   3   0 93.0578 5.25722   7
 -21   3   0 87.4605 7.41332  19
  21   3   0 120.971 5.26924   4
 -21   3   0 102.212 4.93784   5
 -21   3   0 102.697 4.69157   2
  23  -3   0 45.8120 3.49007   4
 -23  -3   0 46.2117 3.39103   2
  23  -3   0 50.9443 6.80101   7
 -23  -3   0 44.6099 5.66807  19
  23  -3   0 43.8113 5.10199  14
  23  -3   0 43.4870 3.71753   5
 -23   3   0 48.2852 3.52788   2
  23   3   0 41.0506 6.89520  20
 -23   3   0 45.7741 3.66115   5
  23   3   0 46.0705 4.11464   7
  23   3   0 48.1278 3.83985   5
  23   3   0 42.3516 6.36272  14
 -25  -3   0 15.1794 3.60674  19
  25  -3   0 15.4745 2.93042   5
  25  -3   0 19.9854 4.57502   7
  25  -3   0 13.1623 3.30509  14
  25  -3   0 18.9616 2.99415   4
 -25   3   0 16.9442 2.90114   2
  25   3   0 15.3389 3.42398   7
 -25   3   0 13.7896 4.25959  19
  25   3   0 15.4517 2.87243   2
  25   3   0 11.7904 4.09933  20
 -25   3   0 16.7220 3.06412   5
  27  -3   0 4.97601 2.15464  14
  27  -3   0 6.46438 3.37551   7
  27  -3   0 8.16795 2.10807   4
  27  -3   0 9.87974 2.55648   5
 -27  -3   0 9.66750 3.12136  19
  27  -3   0 9.15855 3.16293   2
  27   3   0 9.22019 2.33576   2
 -27   3   0 9.69716 2.42296   2
 -27   3   0 8.48197 3.75441  19
  27   3   0 7.17180 2.32010  14
  29  -3   0 2.30422 1.73703   5
  29  -3   0 2.30597 1.64797   2
  29  -3   0 1.82415 1.83699  14
 -29  -3   0 1.93055 2.24382  19
  29  -3   0 3.10522 2.51271   7
  29  -3   0 3.13700 1.64353   4
  29   3   0 2.70817 1.64909   2
 -29   3   0 1.90934 2.79574  19
   0  -4   0 2920.41 41.1999   3
   0  -4   0 2875.79 44.1556   9
   0   4   0 2983.39 17.2827  20
   0   4   0 2981.26 42.5458   9
   0   4   0 2941.29 41.2602   3
   0   4   0 2838.80 40.4123  13
   2  -4   0 4492.56 55.1956   9
  -2  -4   0 4205.59 55.2239  13
  -2  -4   0 4330.76 47.4658   3
   2  -4   0 4304.41 53.3162   3
  -2   4   0 4430.62 53.6167   3
  -2   4   0 4302.09 55.0385  13
  -2   4   0 4459.32 24.0354  20
   2   4   0 4471.92 52.0973   9
  -2   4   0 4322.63 56.6801   9
   2   4   0 4422.81 47.3100   3
   2   4   0 4423.81 49.2867  13
   4  -4   0 3910.00 53.7205   3
   4  -4   0 3818.77 54.4701   9
  -4  -4   0 3880.65 17.3160  19
  -4  -4   0 3820.29 63.5537  13
   4  -4   0 3848.53 53.1622  13
   4  -4   0 3747.76 59.4664  13
  -4  -4   0 3719.37 64.9811   9
   4   4   0 3880.00 21.7411  20
  -4   4   0 3841.61 26.3862  20
  -4   4   0 3721.22 60.1201   9
   4   4   0 4010.88 55.2290   9
   4   4   0 4032.62 54.5274  13
  -4   4   0 3994.22 54.1020   3
   6  -4   0 1657.92 11.5786   4
  -6  -4   0 1649.66 48.9045  13
   6  -4   0 1753.97 40.5014   9
  -6  -4   0 1683.26 50.0588   9
  -6  -4   0 1687.35 9.36657  15
  -6  -4   0 1675.23 12.6495  19
   6  -4   0 1636.99 46.6603  13
   6  -4   0 1646.38 39.6429  13
   6  -4   0 1702.60 38.0145   3
  -6   4   0 1630.73 19.7294  20
  -6   4   0 1808.46 38.5356   3
  -6   4   0 1648.38 46.1783   9
  -6   4   0 1682.26 8.88164  17
   6   4   0 1644.69 40.6900   9
   6   4   0 1697.57 13.0674  18
  -6   4   0 1700.47 42.2094  13
   6   4   0 1622.14 16.4350  20
   6   4   0 1717.45 41.9102  13
  -8  -4   0 1672.50 23.9288   3
   8  -4   0 1726.32 43.5375   9
   8  -4   0 1703.20 40.3081   3
   8  -4   0 1664.74 11.6234   4
  -8  -4   0 1717.02 14.3573  19
  -8  -4   0 1701.70 56.2057   9
   8  -4   0 1655.59 53.8698  13
  -8  -4   0 1664.45 29.3292   3
  -8  -4   0 1725.54 57.5031  13
   8  -4   0 1774.77 30.9602   8
   8  -4   0 1760.12 46.0001  13
  -8  -4   0 1679.85 8.83572  15
   8   4   0 1639.75 12.8047   2
  -8   4   0 1643.04 21.7014  20
  -8   4   0 1798.49 40.7129   3
   8   4   0 1664.33 12.7992   5
   8   4   0 1725.24 27.8042   3
  -8   4   0 1629.15 51.5401   9
  -8   4   0 1656.02 13.6489  14
   8   4   0 1777.37 48.4714  13
  10  -4   0 1482.58 12.1278   4
 -10  -4   0 1469.56 7.60498  15
 -10  -4   0 1467.85 20.6877   3
  10  -4   0 1576.86 41.7606   3
  10  -4   0 1590.78 45.3989   9
 -10  -4   0 1529.77 60.9884  13
  10  -4   0 1560.58 16.9426  14
  10  -4   0 1576.94 30.7413   8
 -10  -4   0 1488.70 25.2985   3
 -10   4   0 1510.04 54.7224   9
 -10   4   0 1525.64 17.0254  12
 -10   4   0 1546.67 51.7702  13
  10   4   0 1457.55 13.0171   2
  10   4   0 1621.55 51.8452  13
 -10   4   0 1559.07 21.9879  19
 -10   4   0 1452.82 14.3395  14
  10   4   0 1535.17 13.4483   5
 -10   4   0 1601.90 40.3113   3
 -12  -4   0 1571.37 13.5988   2
  12  -4   0 1505.76 12.4649   6
 -12  -4   0 1440.71 65.3299  13
  12  -4   0 1600.41 18.6840  14
 -12  -4   0 1501.95 17.6828   3
 -12  -4   0 1522.03 20.0673   3
  12  -4   0 1629.45 49.4932   9
  12  -4   0 1607.69 35.1503   8
  12  -4   0 1509.27 13.1760   4
 -12   4   0 1599.56 61.5693   9
 -12   4   0 1523.54 18.6653  12
  12   4   0 1602.83 56.4049  13
 -12   4   0 1536.30 57.2121  13
  12   4   0 1677.64 57.6846   9
 -12   4   0 1512.58 23.4532  19
  12   4   0 1666.41 53.7125   9
  12   4   0 1508.63 14.3417   2
  12   4   0 1516.66 14.5355   5
 -14  -4   0 252.145 36.5419  13
  14  -4   0 299.030 8.69273  14
  14  -4   0 311.234 23.3811   9
 -14  -4   0 299.372 9.39643  19
 -14  -4   0 284.503 6.23475   2
  14  -4   0 280.741 6.21492   4
  14  -4   0 292.250 8.70093   7
  14  -4   0 281.557 5.72029   6
  14  -4   0 300.641 17.1207   8
  14  -4   0 292.752 20.5916   3
 -14   4   0 279.720 6.02782  11
 -14   4   0 291.073 28.9888   9
  14   4   0 280.575 10.4500  20
 -14   4   0 280.852 10.9580  19
  14   4   0 288.548 24.5578   9
  14   4   0 285.551 26.0747  13
  14   4   0 290.001 7.10908  14
  14   4   0 274.439 6.94235   7
 -14   4   0 300.927 19.3748   3
  14   4   0 272.881 6.66822   5
  14   4   0 270.355 6.49872   2
  14   4   0 285.844 26.6091   9
 -14   4   0 283.698 6.08997   2
  16  -4   0 344.127 9.87869  14
 -16  -4   0 332.354 9.32288  19
  16  -4   0 357.705 24.6076   3
  16  -4   0 340.676 6.66363   6
  16  -4   0 347.301 9.92954   7
  16  -4   0 360.800 20.4793   8
  16  -4   0 346.015 7.44819   4
 -16  -4   0 349.180 7.35474   2
  16   4   0 404.265 34.1530   9
  16   4   0 328.300 8.15685   7
  16   4   0 332.618 12.2109  20
 -16   4   0 323.201 12.4990  19
 -16   4   0 356.570 7.26208  11
  16   4   0 358.392 29.0090   9
  16   4   0 330.834 7.45529  14
 -16   4   0 338.784 7.56215   5
  16   4   0 340.450 7.96551   5
 -16   4   0 347.912 7.32137   2
 -16   4   0 367.355 22.6152   3
  18  -4   0 148.944 5.71767   5
 -18  -4   0 147.881 6.73476  19
  18  -4   0 147.885 6.92812  14
  18  -4   0 139.918 19.7580   3
  18  -4   0 146.697 4.75954   6
  18  -4   0 151.076 7.09549   7
  18  -4   0 149.689 5.31343   4
  18  -4   0 147.434 14.6676   8
  18   4   0 135.860 5.21792  14
  18   4   0 152.500 8.88655  20
  18   4   0 147.997 5.64497   5
 -18   4   0 141.001 5.28541   5
 -18   4   0 144.642 5.12135   2
  18   4   0 148.723 5.96150   7
 -18   4   0 151.006 18.3315   3
  20  -4   0 155.351 7.60577   7
  20  -4   0 157.171 6.23121   5
 -20  -4   0 148.848 7.19152  19
  20  -4   0 151.572 7.44881  14
  20  -4   0 145.122 6.56281  16
  20   4   0 159.926 6.58458   7
  20   4   0 144.739 5.74925  14
  20   4   0 161.084 6.17408   2
  20   4   0 155.031 6.11476   5
 -20   4   0 160.264 5.74000   2
 -20   4   0 142.826 9.38689  19
 -20   4   0 159.678 6.02051   5
 -22  -4   0 55.7727 4.76823  19
  22  -4   0 53.5904 4.39441  16
  22  -4   0 57.2413 4.09306   5
  22  -4   0 56.6196 4.96260  14
  22  -4   0 57.8807 5.37758   7
  22   4   0 52.6540 3.86350  14
  22   4   0 57.5372 8.13399  20
 -22   4   0 59.8938 4.05675   5
 -22   4   0 62.0315 3.88025   2
  22   4   0 61.2559 4.16274   5
  22   4   0 57.3958 3.93974   2
  22   4   0 60.3164 4.50654   7
 -22   4   0 66.5794 9.17038  19
  24  -4   0 37.1030 4.48036   5
 -24  -4   0 28.5587 4.41232  19
  24  -4   0 33.1667 3.19719   4
  24  -4   0 46.4186 6.90524   7
  24   4   0 30.3643 4.15398   7
  24   4   0 25.6855 5.60620  20
 -24   4   0 35.5972 3.22225   2
 -24   4   0 36.5834 4.31767   5
  24   4   0 26.5459 3.45239  14
  24   4   0 34.2374 4.09027   2
  26  -4   0 9.23184 2.28193   4
 -26  -4   0 7.49105 2.60377  19
  26  -4   0 7.10178 2.68495  14
 -26   4   0 9.25070 3.88881  19
  26   4   0 10.0731 2.97717   7
  26   4   0 11.2450 2.57867   5
  26   4   0 10.8109 2.50006   2
  26   4   0 8.02893 2.29463  14
  26   4   0 6.72447 3.33987  20
  28  -4   0 -0.3860 1.99220   7
  28  -4   0 0.18177 1.45062   5
 -28  -4   0 -0.7175 1.91935  19
  28  -4   0 0.99791 1.51910   2
  28  -4   0 0.49714 1.56615  14
  28  -4   0 0.02064 1.07814   4
  28   4   0 -0.1683 1.39018  14
  28   4   0 -0.3984 1.11542   2
  28   4   0 1.69701 1.44611   7
 -28   4   0 0.73934 1.22264   2
  28   4   0 0.79640 1.17896   5
 -28   4   0 0.43220 2.67958  19
  -1  -5   0 2968.51 45.6036   3
  -1  -5   0 2972.11 47.2601  13
   1  -5   0 2969.95 47.7366   3
   1  -5   0 3050.66 51.3316   9
  -1  -5   0 2789.45 51.9066   9
  -1   5   0 2933.03 48.0501  13
   1   5   0 2917.92 18.9008  20
  -1   5   0 2942.12 49.2600   9
   1   5   0 2803.48 44.3401  13
   1   5   0 3062.15 46.0541   3
  -1   5   0 3046.15 48.6290   3
   1   5   0 2964.39 47.1571   9
  -1   5   0 3019.49 20.7056  20
   3  -5   0 2321.99 45.8161  13
   3  -5   0 2402.02 45.8971   9
   3  -5   0 2336.86 16.4794   6
  -3  -5   0 2324.00 49.3819  13
   3  -5   0 2364.83 45.1923   3
   3  -5   0 2431.73 41.9651  13
  -3  -5   0 2328.19 38.2041   3
   3   5   0 2433.90 39.6066   3
  -3   5   0 2355.30 20.7369  20
   3   5   0 2324.55 42.1750   9
  -3   5   0 2489.57 46.1258   3
  -3   5   0 2295.61 48.1569   9
  -3   5   0 2293.06 47.1050  13
   3   5   0 2361.00 13.9027  18
   3   5   0 2304.91 16.6862  20
  -5  -5   0 1598.73 12.4089  19
   5  -5   0 1690.56 39.8895   3
  -5  -5   0 1560.72 48.4148   9
   5  -5   0 1629.49 39.7217   9
  -5  -5   0 1605.80 47.4629  13
   5  -5   0 1585.80 11.1653   6
   5   5   0 1650.85 15.7314  20
  -5   5   0 1589.64 45.1702   9
  -5   5   0 1752.32 40.2648   3
   5   5   0 1670.54 39.4460   9
   5   5   0 1635.64 13.3293   5
   5   5   0 1600.10 38.2339  13
  -5   5   0 1612.61 27.5014   8
   5   5   0 1626.03 12.3461  18
  -5   5   0 1615.63 19.5224  20
  -5   5   0 1661.04 11.4432  21
   7  -5   0 3424.85 17.2183   6
  -7  -5   0 3399.27 19.3256  19
   7  -5   0 3380.30 61.1119   9
   7  -5   0 3650.06 61.9010   3
   7  -5   0 3488.68 22.4598  14
  -7  -5   0 3437.23 80.1629   9
  -7  -5   0 3373.57 41.1083   3
  -7  -5   0 3484.30 80.0243  13
   7  -5   0 3382.11 16.8644   4
  -7   5   0 3392.91 31.6147  20
  -7   5   0 3472.51 13.5294  17
   7   5   0 3557.14 59.1831   3
   7   5   0 3527.32 63.5115  13
  -7   5   0 3394.01 19.2263  14
  -7   5   0 3439.62 16.6195   2
  -7   5   0 3476.20 65.0887  13
  -7   5   0 3474.12 75.1271   9
   7   5   0 3421.70 18.4767   2
   7   5   0 3382.39 17.8347   5
   9  -5   0 861.931 19.2358   8
   9  -5   0 897.296 32.6353   3
  -9  -5   0 808.745 43.3679  13
   9  -5   0 813.291 8.96103   6
   9  -5   0 828.797 8.98995   4
   9  -5   0 857.037 12.3566  14
  -9  -5   0 825.770 23.3637   3
  -9  -5   0 818.621 18.9868   3
   9  -5   0 858.720 33.2291   9
  -9   5   0 888.888 31.5516   3
   9   5   0 834.116 9.86933   2
   9   5   0 835.513 21.4522   3
   9   5   0 821.055 34.8604  13
   9   5   0 812.299 9.57248   5
   9   5   0 839.545 14.2732  20
  -9   5   0 813.000 40.2979   9
  -9   5   0 813.414 10.5329  14
  -9   5   0 816.657 12.3055  12
   9   5   0 773.173 13.9621   7
  -9   5   0 787.774 16.4183  20
 -11  -5   0 785.072 47.4496  13
  11  -5   0 822.377 34.4019   9
 -11  -5   0 810.253 17.3209   3
  11  -5   0 844.557 21.9240   8
  11  -5   0 862.184 34.0239   3
  11  -5   0 823.115 13.2555  14
  11  -5   0 774.423 9.51676   4
 -11   5   0 819.770 44.2374   9
  11   5   0 810.404 10.3800   7
  11   5   0 848.889 38.5538   9
  11   5   0 778.475 10.2601   2
 -11   5   0 777.981 9.47515   5
  11   5   0 872.647 39.8521  13
  11   5   0 787.408 8.86652  14
 -11   5   0 813.877 17.3988  19
  11   5   0 849.290 38.3682   9
  11   5   0 810.873 10.4534   5
  11   5   0 759.639 11.1621  18
 -11   5   0 827.494 13.6816  12
  13  -5   0 409.823 7.17333   6
  13  -5   0 435.993 17.7550   8
  13  -5   0 402.208 25.7869   9
  13  -5   0 428.541 10.3477  14
 -13  -5   0 402.613 37.7799  13
 -13  -5   0 412.280 9.13553   3
  13  -5   0 410.806 7.47242   4
 -13  -5   0 414.065 9.06478  19
  13  -5   0 407.175 9.80856   7
  13  -5   0 429.384 29.3805  13
  13  -5   0 425.484 35.2194  13
 -13  -5   0 396.841 9.93273   3
 -13   5   0 409.068 13.2671  19
  13   5   0 399.397 7.97531   7
  13   5   0 414.176 12.0755  20
 -13   5   0 405.739 10.4889  12
 -13   5   0 451.099 24.7289   3
  13   5   0 409.516 7.11596  14
  13   5   0 419.226 29.0320   9
 -13   5   0 417.170 34.4928   9
  13   5   0 398.164 29.2828  13
 -13   5   0 408.992 7.44282   5
 -13   5   0 407.405 7.20776   2
  13   5   0 409.037 7.96392   2
  13   5   0 412.529 29.4741   9
  13   5   0 415.098 8.06105   5
  15  -5   0 732.862 25.3604   8
  15  -5   0 753.377 35.8656   3
  15  -5   0 663.023 13.6030  14
  15  -5   0 710.969 10.5877   4
  15  -5   0 694.182 48.0099  13
  15  -5   0 690.166 9.75110   6
 -15  -5   0 686.394 12.6581  19
  15  -5   0 698.670 13.7746   7
  15  -5   0 722.045 41.0928  13
  15   5   0 674.318 16.6155  20
 -15   5   0 710.268 10.2549   2
  15   5   0 765.833 43.3884   9
  15   5   0 688.566 10.9305   2
  15   5   0 680.664 10.0227  14
  15   5   0 678.790 11.1981   7
  15   5   0 769.317 41.8140   9
 -15   5   0 684.426 18.3723  19
 -15   5   0 706.047 9.48268  11
  15   5   0 714.781 11.2766   5
 -15   5   0 762.174 33.6497   3
 -15   5   0 691.522 10.5577   5
 -15   5   0 676.996 42.8563  13
 -17  -5   0 193.297 7.28200  19
  17  -5   0 209.700 15.2251   8
  17  -5   0 199.698 5.59171   6
  17  -5   0 192.463 5.98728   4
  17  -5   0 209.895 34.2907   3
  17  -5   0 188.662 7.84011   7
  17  -5   0 189.114 7.80672  14
 -17   5   0 189.222 6.01857   5
 -17   5   0 192.601 5.39615  11
  17   5   0 181.801 9.29763  20
 -17   5   0 191.164 5.78709   2
 -17   5   0 213.962 19.2971   3
  17   5   0 197.113 28.9762   9
  17   5   0 208.545 6.51534   5
  17   5   0 185.273 5.73294  14
  17   5   0 196.766 6.53171   7
  17   5   0 215.669 28.8677   9
 -19  -5   0 112.864 6.02536  19
  19  -5   0 114.751 5.23890   5
  19  -5   0 106.955 6.26772  14
  19  -5   0 120.848 4.69624   6
  19  -5   0 120.009 6.77070   7
  19  -5   0 119.506 5.09401   4
  19   5   0 114.217 4.88210  14
 -19   5   0 127.079 5.28486   5
  19   5   0 120.046 5.30531   5
  19   5   0 105.723 7.57428  20
  19   5   0 117.409 5.45252   7
 -19   5   0 94.7841 7.82049  19
 -19   5   0 125.322 5.03974   2
  21  -5   0 55.4367 3.40020   6
  21  -5   0 52.0350 4.42332  16
  21  -5   0 57.4919 4.00448   5
  21  -5   0 56.8870 5.14582   7
 -21  -5   0 54.2404 5.01077  19
  21  -5   0 55.3949 4.94337  14
  21  -5   0 61.5288 4.35445   4
 -21   5   0 56.4308 3.86744   5
  21   5   0 57.0678 7.53161  20
  21   5   0 51.4247 3.58315  14
  21   5   0 63.2790 4.16038   5
 -21   5   0 61.7421 3.86616   2
 -21   5   0 61.9836 8.72737  19
  21   5   0 63.9837 4.20311   2
  21   5   0 61.5162 4.32344   7
  23  -5   0 15.3295 4.48579  16
 -23  -5   0 19.4724 3.62490  19
  23  -5   0 24.0746 3.48193   5
  23  -5   0 20.4538 3.96270   7
  23   5   0 18.5248 2.86734   5
  23   5   0 20.3675 3.01971  14
 -23   5   0 17.2774 5.07812  19
 -23   5   0 24.6778 3.37719   5
 -23   5   0 19.7275 2.92482   2
  23   5   0 26.1375 3.93686   7
  23   5   0 23.5385 3.32552   2
 -25  -5   0 8.87722 2.73466  19
  25  -5   0 12.7057 3.37566   5
  25  -5   0 19.2178 4.86210   7
  25  -5   0 11.0404 2.50156   4
  25  -5   0 10.3041 3.13610  14
 -25   5   0 13.3862 2.67343   2
  25   5   0 12.5912 4.33295  20
  25   5   0 11.3459 2.72319   7
  25   5   0 10.5752 2.32702   5
  25   5   0 10.3731 2.37137   2
 -25   5   0 11.2492 3.09128   5
  27  -5   0 22.7794 3.67926   5
  27  -5   0 16.1427 3.76556  14
  27  -5   0 22.4560 3.54863   4
  27  -5   0 15.6562 3.89455   7
 -27  -5   0 19.1062 3.82717  19
  27   5   0 16.1437 2.97916  14
 -27   5   0 20.0811 3.15642   2
  27   5   0 16.6109 3.01616   5
 -27   5   0 18.8206 5.72248  19
  27   5   0 20.0749 3.24028   2
 -27   5   0 19.3343 3.34394   5
  27   5   0 23.9741 3.90288   7
   0  -6   0 2834.93 50.1995   3
   0  -6   0 2810.95 14.6283   6
   0   6   0 2826.92 14.4610   2
   0   6   0 2875.22 21.4335  20
   0   6   0 2934.49 52.4047   9
   0   6   0 2883.43 51.7212  13
  -2  -6   0 1974.77 40.1654   3
  -2  -6   0 1904.08 49.4769   9
   2  -6   0 2095.07 46.5657   9
   2  -6   0 1956.46 12.6592   6
   2  -6   0 2052.24 45.1272   3
  -2   6   0 1923.04 11.9326   2
   2   6   0 1976.71 41.1140  13
   2   6   0 1948.63 12.3869   2
  -2   6   0 2029.58 47.0838   9
   2   6   0 2042.08 42.4004   9
  -2   6   0 1986.82 52.9068  13
  -2   6   0 2126.66 45.5894   3
   2   6   0 2073.31 41.7236   3
   2   6   0 1901.23 16.6835  20
  -2   6   0 2027.30 19.8596  20
  -4  -6   0 1940.61 55.1626   9
   4  -6   0 2208.97 48.2504   3
   4  -6   0 2034.97 12.4262   4
   4  -6   0 2195.97 48.9684   9
  -4  -6   0 2078.67 54.0327  13
   4  -6   0 2067.97 13.5300   6
  -4   6   0 2088.37 15.3759  12
  -4   6   0 2029.38 34.7871   8
  -4   6   0 2105.34 47.0141   3
   4   6   0 2068.67 13.3685   2
   4   6   0 2066.17 15.4049  18
   4   6   0 2042.06 12.5912   5
   4   6   0 2094.69 42.9403  13
  -4   6   0 2019.04 12.6881   2
  -4   6   0 2068.85 52.3680   9
   4   6   0 2024.10 17.4958  20
   6  -6   0 695.888 28.6049   9
   6  -6   0 677.110 7.66685   4
   6  -6   0 670.235 8.06080   6
  -6  -6   0 632.522 33.6877  13
  -6  -6   0 703.851 21.8608   3
   6  -6   0 750.986 29.7607   3
  -6  -6   0 648.774 36.8374   9
  -6   6   0 691.781 33.9701   9
   6   6   0 660.120 8.14963   2
  -6   6   0 688.499 7.75644   2
  -6   6   0 691.125 10.0672  12
   6   6   0 702.100 27.6100  13
  -6   6   0 684.754 6.24505  17
  -6   6   0 695.575 19.7316   8
  -6   6   0 679.155 8.01522  21
   6   6   0 663.556 7.72134   5
   6   6   0 691.292 11.1451  20
  -6   6   0 780.240 29.9994   3
   8  -6   0 1696.32 47.0234   9
   8  -6   0 1628.18 47.0967  13
   8  -6   0 1678.50 46.3329   3
   8  -6   0 1717.91 57.7049  13
   8  -6   0 1601.20 13.0282   6
  -8  -6   0 1524.49 58.8183  13
  -8  -6   0 1592.72 31.2703   3
   8  -6   0 1586.73 12.6995   4
   8   6   0 1639.20 45.9091   9
   8   6   0 1631.88 46.4961  13
   8   6   0 1555.38 12.9570   5
  -8   6   0 1766.76 46.7286   3
   8   6   0 1641.20 18.9516  20
  -8   6   0 1573.16 12.3084   5
  -8   6   0 1556.88 14.3271  14
  -8   6   0 1590.21 56.2763   9
   8   6   0 1479.66 31.5854   3
   8   6   0 1597.03 13.5420   2
   8   6   0 1571.77 12.3582   7
  -8   6   0 1594.20 17.0414  12
  10  -6   0 1107.38 11.3321   4
 -10  -6   0 1023.46 53.4627  13
  10  -6   0 1137.76 15.4101  14
  10  -6   0 1197.06 41.7646   3
 -10  -6   0 1090.62 29.6910   3
 -10  -6   0 1102.66 54.7043   9
 -10  -6   0 1113.97 24.6498   3
  10  -6   0 1070.10 14.7651   7
  10  -6   0 1094.29 50.9948  13
  10  -6   0 1102.61 11.4779   6
  10  -6   0 1226.40 42.2012   9
  10  -6   0 1125.46 41.4428  13
 -10   6   0 1170.47 39.6824   3
  10   6   0 1081.60 12.9823  18
 -10   6   0 1089.55 15.5523  12
 -10   6   0 1068.79 10.8599   5
  10   6   0 1061.08 11.2180   7
  10   6   0 1101.39 11.8707   5
  10   6   0 1070.43 41.1886  13
 -10   6   0 1060.62 50.4880   9
  10   6   0 1096.89 9.54020  14
  10   6   0 1085.63 40.6184   9
 -10   6   0 1066.89 13.1199  14
  10   6   0 1127.04 27.3587   3
  10   6   0 1128.94 44.7449   9
  10   6   0 1102.33 12.1345   2
 -12  -6   0 859.581 12.3990  19
  12  -6   0 914.737 50.7549  13
  12  -6   0 873.662 39.8752  13
 -12  -6   0 835.015 51.2594   9
  12  -6   0 850.839 10.7445   4
  12  -6   0 857.458 14.4917  14
  12  -6   0 839.557 13.9733   7
  12  -6   0 875.676 20.1185   8
  12  -6   0 890.034 38.1052   9
 -12  -6   0 874.070 19.3730   3
 -12  -6   0 829.988 52.9706  13
 -12  -6   0 854.211 23.1471   3
  12   6   0 841.085 16.3210  20
  12   6   0 858.274 11.2651   5
  12   6   0 851.895 12.4559  18
 -12   6   0 855.820 41.6407  13
 -12   6   0 876.595 49.6432   9
 -12   6   0 835.867 14.9037  12
  12   6   0 848.595 10.9752   7
  12   6   0 942.056 43.3828   9
  12   6   0 928.266 41.0904   9
 -12   6   0 822.267 18.9965  19
 -12   6   0 844.737 10.6036   5
  12   6   0 858.556 11.3291   2
  12   6   0 886.369 41.4376  13
  12   6   0 855.060 9.38644  14
  14  -6   0 95.3965 5.26775   7
 -14  -6   0 98.7210 4.61209  19
  14  -6   0 103.141 5.53258  14
  14  -6   0 104.752 16.4032   3
  14  -6   0 93.4849 17.8162  13
  14  -6   0 101.952 22.8575  13
  14  -6   0 109.575 8.36714   8
  14  -6   0 97.5583 3.88162   6
  14  -6   0 105.442 4.12504   4
  14   6   0 105.357 4.32048   7
 -14   6   0 102.969 3.95096   2
 -14   6   0 103.240 5.85662  12
  14   6   0 110.942 19.9388   9
  14   6   0 98.1096 4.59441  18
 -14   6   0 101.693 15.5213   3
  14   6   0 103.039 4.26016   2
 -14   6   0 96.1308 7.08401  19
 -14   6   0 103.900 4.08663   5
  14   6   0 130.835 21.0191   9
  14   6   0 101.650 4.21139   5
 -14   6   0 101.426 19.9832  13
 -14   6   0 103.545 3.48986  11
  14   6   0 101.369 3.66009  14
  16  -6   0 320.912 15.4886   8
  16  -6   0 288.613 6.87667   6
  16  -6   0 309.298 7.55115   4
  16  -6   0 295.155 9.64715   7
  16  -6   0 295.633 9.65859  14
 -16  -6   0 292.623 8.40140  19
 -16   6   0 310.926 6.35093  11
  16   6   0 317.108 29.0177   9
 -16   6   0 294.116 7.10007   2
  16   6   0 269.587 8.01818  18
  16   6   0 298.133 7.69556   7
 -16   6   0 285.448 7.24486   5
  16   6   0 309.257 28.6288   9
  16   6   0 289.746 11.2036  20
  16   6   0 289.209 6.63289  14
  16   6   0 302.774 7.64991   5
  16   6   0 300.523 7.62702   2
  18  -6   0 183.855 8.06053  14
  18  -6   0 189.339 8.35204   7
  18  -6   0 192.177 6.40021   4
 -18  -6   0 184.674 7.15235  19
  18  -6   0 211.265 6.21311   6
  18   6   0 185.918 6.47757   7
  18   6   0 176.820 5.62163  14
 -18   6   0 189.435 6.34646   5
 -18   6   0 190.666 6.11549   2
  18   6   0 177.978 6.94471  18
 -18   6   0 178.936 10.8461  19
  18   6   0 167.081 9.13924  20
  18   6   0 197.046 6.57677   5
  20  -6   0 71.6584 4.27079   4
  20  -6   0 63.3231 5.17065  14
  20  -6   0 71.3518 4.39141   5
  20  -6   0 67.7361 5.62307   7
  20  -6   0 68.9751 3.92626   6
 -20   6   0 67.2704 4.10129   5
  20   6   0 62.2319 3.72755  14
  20   6   0 66.2865 4.12410   5
  20   6   0 60.7532 5.93317  20
 -20   6   0 75.1138 4.19856   2
 -20   6   0 72.9184 9.39756  19
  20   6   0 67.7290 4.30471   7
  22  -6   0 35.8286 3.04843   6
 -22  -6   0 35.7606 4.53339  19
  22  -6   0 36.9265 4.93364  16
  22  -6   0 30.9987 5.04125  14
  22  -6   0 37.8414 3.37100   4
  22  -6   0 38.5762 5.69867   7
  22   6   0 36.4109 3.29387   2
  22   6   0 32.4055 4.25696  18
 -22   6   0 34.1416 3.13351   2
  22   6   0 32.8241 5.93971  20
  22   6   0 45.6087 5.17422   7
 -22   6   0 34.8818 3.31121   5
 -22   6   0 31.9001 7.07722  19
  24  -6   0 14.3208 3.46027   7
  24  -6   0 18.0122 3.12387   5
  24  -6   0 11.9747 3.17165  16
  24  -6   0 12.9383 3.21474  14
 -24  -6   0 15.7697 3.36437  19
 -24   6   0 17.6188 2.95811   2
  24   6   0 14.9915 3.48479   2
  24   6   0 13.0201 2.87043  18
 -24   6   0 18.2489 3.16547   5
  24   6   0 16.1875 2.81488  14
  24   6   0 19.5695 3.57339   7
  24   6   0 11.9253 3.83064  20
  24   6   0 17.5927 2.94721   5
 -24   6   0 13.7657 4.98929  19
  26  -6   0 22.3854 3.54878   4
  26  -6   0 23.4642 5.08034   7
 -26  -6   0 20.5794 3.88528  19
  26  -6   0 21.6176 3.41616   5
  26   6   0 20.1371 3.11664  14
 -26   6   0 27.6036 3.68231   2
 -26   6   0 23.7813 3.51127   5
  26   6   0 19.1563 3.64566  18
  26   6   0 21.4772 4.77085   7
  26   6   0 22.7254 3.37636   2
  28  -6   0 1.73015 1.71733   5
  28  -6   0 0.46134 1.67677  14
  28  -6   0 1.24399 1.35090   4
  28   6   0 0.91796 1.43001  14
  28   6   0 1.08258 1.35683   2
 -28   6   0 0.95306 1.43619   5
  28   6   0 1.07474 1.23249   5
 -28   6   0 -0.3239 2.80692  19
 -28   6   0 0.84706 1.40692   2
  -1  -7   0 1505.27 11.4668   6
  -1  -7   0 1446.83 45.5256   9
  -1  -7   0 1541.92 39.8072   3
   1  -7   0 1538.72 44.5908   9
   1  -7   0 1588.52 42.1292   3
   1  -7   0 1514.73 11.8885   6
   1   7   0 1517.17 10.9542   5
  -1   7   0 1505.38 11.3662   2
   1   7   0 1546.05 40.5329   9
   1   7   0 1641.46 41.0966   3
  -1   7   0 1604.53 43.6107   9
   1   7   0 1546.75 17.0638  12
   1   7   0 1516.60 11.5797   2
   3  -7   0 1368.94 40.2485   3
   3  -7   0 1382.89 41.5567   9
   3  -7   0 1331.51 11.5599   6
   3  -7   0 1350.64 35.2962  13
  -3  -7   0 1247.92 45.3495   9
   3  -7   0 1348.28 40.5096  13
   3   7   0 1314.79 10.3678   5
   3   7   0 1285.78 11.0017   2
  -3   7   0 1341.24 31.6310   8
   3   7   0 1353.57 9.94808  12
  -3   7   0 1358.70 43.4208   9
  -3   7   0 1306.45 10.8349   2
   3   7   0 1294.76 15.4189  20
  -5  -7   0 1221.07 9.72937   6
   5  -7   0 1290.84 44.0184  13
   5  -7   0 1237.04 36.0040  13
   5  -7   0 1294.53 13.1318  14
   5  -7   0 1242.93 10.7235   4
  -5  -7   0 1203.64 32.3342   3
   5  -7   0 1295.67 40.9120   3
   5  -7   0 1257.49 40.8198   9
  -5   7   0 1245.40 45.7656   9
   5   7   0 1221.46 10.6123   5
  -5   7   0 1254.26 11.8424   5
  -5   7   0 1275.40 13.6020  12
   5   7   0 1223.04 11.2861   2
   5   7   0 1261.11 9.87030  12
  -5   7   0 1310.35 41.0118   3
  -5   7   0 1271.96 29.5463   8
  -7  -7   0 1531.85 35.0308   3
   7  -7   0 1639.80 47.9101   3
   7  -7   0 1594.28 44.0104  13
  -7  -7   0 1491.89 10.4579   6
   7  -7   0 1550.87 12.8140   4
   7  -7   0 1539.87 13.4030   6
   7  -7   0 1587.52 46.9493   9
   7  -7   0 1506.62 52.7412  13
  -7   7   0 1522.89 12.7049   2
   7   7   0 1578.95 43.7243   9
   7   7   0 1498.41 11.7947   7
   7   7   0 1520.99 17.9601  20
  -7   7   0 1551.50 30.7135   8
  -7   7   0 1507.23 12.3212   5
   7   7   0 1500.66 13.1437   2
  -7   7   0 1693.42 48.0978   3
   7   7   0 1515.37 36.6240   3
   7   7   0 1513.22 12.6818   5
  -7   7   0 1523.00 12.6677  21
  -7   7   0 1536.64 56.0865   9
  -7   7   0 1511.04 16.5213  12
  -9  -7   0 548.887 39.2878   9
  -9  -7   0 608.848 21.0889   3
   9  -7   0 615.219 30.8059   3
   9  -7   0 604.341 30.3045   9
   9  -7   0 590.089 29.1790  13
   9  -7   0 554.048 10.5760   7
   9  -7   0 534.654 35.1399  13
   9  -7   0 592.254 8.44222   4
  -9  -7   0 594.656 14.3981  19
   9  -7   0 589.578 8.82222   6
   9   7   0 590.273 9.25479  18
  -9   7   0 561.501 15.8820  20
   9   7   0 621.222 29.9089   9
   9   7   0 578.743 8.79150   2
   9   7   0 633.558 34.5783   9
  -9   7   0 595.885 38.0502   9
  -9   7   0 558.608 7.95024   5
   9   7   0 586.386 6.56384  14
   9   7   0 546.264 14.9516  20
   9   7   0 553.932 8.20800   5
  -9   7   0 637.648 30.7062   3
   9   7   0 580.808 22.1917   3
  -9   7   0 601.181 11.5831  12
   9   7   0 571.658 7.85876   7
 -11  -7   0 502.460 18.1950   3
  11  -7   0 482.159 10.6288   7
 -11  -7   0 476.961 9.00033  19
  11  -7   0 472.961 33.0020   9
  11  -7   0 492.972 28.8765  13
  11  -7   0 500.462 8.39191   4
 -11  -7   0 448.710 38.4861   9
  11  -7   0 526.217 30.2445   3
 -11  -7   0 483.881 21.6649   3
  11  -7   0 487.310 36.7442  13
  11  -7   0 482.472 8.28508   6
  11   7   0 490.062 19.5977   3
  11   7   0 481.259 11.8774  20
  11   7   0 536.899 29.9579   9
 -11   7   0 449.593 10.9562  12
  11   7   0 483.442 6.57974  14
 -11   7   0 462.526 9.39939  14
  11   7   0 472.094 7.78763   7
 -11   7   0 472.029 7.82464   5
  11   7   0 482.897 8.52161   2
  11   7   0 521.795 33.0846   9
  11   7   0 495.930 8.39989   5
 -11   7   0 523.356 28.8703   3
  11   7   0 481.672 8.97947  18
 -13  -7   0 287.637 14.3180   3
  13  -7   0 298.248 24.6321  13
  13  -7   0 294.464 6.85826   4
 -13  -7   0 310.449 41.7234   9
  13  -7   0 306.815 9.55698  14
  13  -7   0 248.894 34.5898  13
 -13  -7   0 293.866 11.9655   3
 -13  -7   0 287.513 7.42839  19
  13  -7   0 283.453 8.83784   7
 -13   7   0 286.004 12.2498  19
  13   7   0 294.428 24.1653   9
  13   7   0 283.160 7.44744  18
  13   7   0 271.532 9.68509  20
  13   7   0 282.431 5.51924  14
 -13   7   0 290.477 6.66655   2
 -13   7   0 285.430 6.64408   5
  13   7   0 293.063 26.4216   9
  13   7   0 292.028 7.03207   2
  13   7   0 289.187 6.62914   7
  13   7   0 291.273 6.89385   5
 -13   7   0 270.714 9.23782  12
 -13   7   0 280.720 25.2199  13
  15  -7   0 383.061 8.39081   4
  15  -7   0 363.809 10.6614   7
  15  -7   0 372.442 10.8444  14
 -15  -7   0 373.824 9.10159  19
  15  -7   0 375.659 8.13155   6
  15   7   0 368.618 8.06616   7
  15   7   0 378.000 29.1356   9
  15   7   0 371.805 12.1505  20
  15   7   0 375.162 8.36187   5
 -15   7   0 382.836 8.21095   5
  15   7   0 384.970 8.54562   2
  15   7   0 372.266 9.11162  18
 -15   7   0 343.905 11.1478  12
  15   7   0 404.479 32.5929   9
  15   7   0 368.193 6.89463  14
  17  -7   0 121.815 4.88651   6
  17  -7   0 120.880 6.79027   7
  17  -7   0 128.499 5.22937   4
  17  -7   0 122.280 6.67220  14
 -17  -7   0 123.142 5.68518  19
  17   7   0 115.773 5.46038  18
  17   7   0 117.554 4.96759   7
 -17   7   0 144.283 5.33585   2
  17   7   0 135.207 5.39218   2
  17   7   0 115.063 4.27048  14
  17   7   0 118.012 7.45092  20
  17   7   0 124.012 5.14353   5
 -17   7   0 120.039 9.13368  19
  19  -7   0 113.019 6.75082  14
  19  -7   0 126.391 5.57455   4
  19  -7   0 111.288 6.97991   7
  19  -7   0 122.238 5.12647   6
 -19   7   0 103.082 8.83283  19
  19   7   0 107.354 7.48142  20
  19   7   0 105.368 4.40475  14
  19   7   0 125.961 5.49602   5
 -19   7   0 121.744 5.22692   2
  19   7   0 116.034 5.23744   7
 -19   7   0 116.985 5.29319   5
  21  -7   0 19.5491 3.81496   7
 -21  -7   0 22.7834 3.61338  19
  21  -7   0 23.1948 3.19034   5
  21  -7   0 26.0128 3.42965   4
  21  -7   0 20.4445 3.89581  14
  21  -7   0 24.3483 3.18841   6
  21   7   0 28.7146 3.84834   7
  21   7   0 18.3468 2.50066  14
  21   7   0 23.4129 3.54187  18
  21   7   0 22.6614 3.07695   5
  21   7   0 20.0909 4.50523  20
 -21   7   0 24.0967 5.99182  19
 -21   7   0 25.1815 3.44035   5
 -21   7   0 22.1457 3.02449   2
  23  -7   0 17.7622 4.11885   7
  23  -7   0 18.3338 3.06464   5
  23  -7   0 15.6513 3.69745  14
  23  -7   0 15.5312 2.74026   4
  23  -7   0 16.8596 3.67622  16
 -23  -7   0 15.9760 3.22543  19
  23   7   0 15.0130 2.59925   5
  23   7   0 14.0228 2.96701  18
  23   7   0 17.4758 3.89451   2
  23   7   0 12.6074 2.26886  14
 -23   7   0 15.1969 2.66353   2
 -23   7   0 14.4388 4.82260  19
  23   7   0 13.9810 3.89321  20
 -23   7   0 16.3096 2.85584   5
  23   7   0 18.2096 3.17825   7
 -25  -7   0 7.64292 2.44503  19
  25  -7   0 3.37905 3.71577   7
  25  -7   0 5.58793 2.71822  14
  25   7   0 9.19487 2.30162   5
  25   7   0 7.17276 2.00400   2
 -25   7   0 10.0776 2.74204   2
 -25   7   0 6.65723 2.88907   5
 -25   7   0 6.69451 3.87441  19
  25   7   0 5.69366 1.91160  14
  25   7   0 4.52374 2.52927  18
  27  -7   0 15.7240 3.10250   5
  27  -7   0 14.9374 3.68534  14
  27   7   0 12.2707 2.51083  14
  27   7   0 20.8469 3.38999   5
 -27   7   0 18.4526 3.23563   5
  27   7   0 19.0245 3.17425   2
 -27   7   0 20.2863 3.32615   2
   0  -8   0 1381.23 41.3232   3
   0  -8   0 1285.31 9.80944   4
   0  -8   0 1278.84 11.6480   6
   0  -8   0 1417.64 41.1075  13
   0  -8   0 1301.86 46.3720   9
   0   8   0 1296.15 11.4710   2
   0   8   0 1257.17 9.30045   4
   0   8   0 1328.92 11.5816  12
   0   8   0 1292.88 41.5031  13
  -2  -8   0 1033.93 8.24473   4
  -2  -8   0 906.051 54.9611   9
   2  -8   0 1043.64 10.8426   6
  -2  -8   0 1059.68 39.4833  13
   2  -8   0 992.164 32.1709  13
   2  -8   0 1025.77 36.8900  13
   2  -8   0 1045.39 11.7046   4
   2  -8   0 1033.31 39.5165   9
   2  -8   0 1084.76 37.7454   3
  -2   8   0 1017.51 10.2233   2
  -2   8   0 1089.34 19.1147  20
   2   8   0 1018.00 9.46275  12
  -2   8   0 1149.74 39.1882   3
   2   8   0 1056.70 8.12931   4
   2   8   0 1044.85 9.90983   5
  -2   8   0 1091.36 40.2532   9
   2   8   0 953.601 34.5294  13
   2   8   0 1013.21 10.2558   2
  -2   8   0 1033.56 9.69493  14
  -2   8   0 1041.49 39.4164  13
  -4  -8   0 1073.76 10.2960   6
  -4  -8   0 1123.33 35.1330   3
   4  -8   0 1078.88 40.0659   9
   4  -8   0 1018.33 33.1010  13
   4  -8   0 1109.78 11.5883   6
   4  -8   0 1163.70 40.7383   3
   4  -8   0 1031.23 39.6333  13
  -4  -8   0 1051.31 43.8732  13
   4   8   0 1044.20 10.7397   2
   4   8   0 1072.48 9.66654   7
   4   8   0 1211.99 45.1620   3
   4   8   0 1066.45 9.48253  12
  -4   8   0 1040.54 18.2156  20
  -4   8   0 1087.83 42.5974  13
   4   8   0 1085.22 10.2453   5
  -4   8   0 1115.97 31.1219   8
   4   8   0 1123.62 36.6461   9
  -4   8   0 1063.38 43.2834   9
  -4   8   0 1034.46 10.1033   5
  -4   8   0 1035.90 10.6262   2
   4   8   0 931.889 37.2482  13
  -4   8   0 1053.28 10.7374  14
  -6  -8   0 643.615 38.1101  13
   6  -8   0 667.378 8.53679   4
   6  -8   0 672.857 9.30446   6
   6  -8   0 658.788 34.8392  13
  -6  -8   0 705.621 26.8935   3
   6  -8   0 657.982 10.4687  14
   6  -8   0 767.760 34.6450   3
  -6  -8   0 611.317 45.4443   9
  -6  -8   0 644.369 7.64165   6
   6  -8   0 671.961 28.2373  13
   6  -8   0 699.699 32.8256   9
  -6   8   0 664.628 37.3384   9
  -6   8   0 747.346 33.8247   3
  -6   8   0 648.494 8.34024   5
  -6   8   0 689.589 22.7754   8
  -6   8   0 637.484 15.5165  20
  -6   8   0 684.303 8.92901   2
  -6   8   0 637.667 9.21256  14
  -6   8   0 673.322 11.0984  12
   6   8   0 653.404 9.47198  18
  -6   8   0 644.610 8.92055  21
   6   8   0 640.172 7.68586   7
   6   8   0 675.524 26.9874   3
   6   8   0 680.931 29.0416   9
   6   8   0 642.104 8.79532   2
   6   8   0 669.031 7.71637  12
   6   8   0 652.860 8.39701   5
   8  -8   0 670.455 33.4156   3
  -8  -8   0 531.137 39.3943   9
  -8  -8   0 591.739 7.14035   6
  -8  -8   0 531.253 38.2393  13
   8  -8   0 585.167 36.1780  13
   8  -8   0 614.613 29.1738  13
   8  -8   0 633.506 11.3795  14
   8  -8   0 621.956 9.36292   6
  -8  -8   0 626.525 24.5972   3
   8  -8   0 627.951 32.1348   9
   8  -8   0 625.054 8.85601   4
   8   8   0 594.415 8.90693   2
   8   8   0 610.709 6.56908  14
  -8   8   0 603.226 16.2335  20
   8   8   0 646.361 29.7280   9
   8   8   0 590.135 7.54922  12
   8   8   0 608.338 9.37872  18
   8   8   0 612.918 25.3581   3
  -8   8   0 699.827 33.7517   3
  -8   8   0 594.259 8.40802   5
   8   8   0 597.791 8.50423   5
  -8   8   0 582.142 11.3524  12
  -8   8   0 653.842 40.5161   9
   8   8   0 609.942 8.07696   7
 -10  -8   0 516.901 41.7125   9
 -10  -8   0 605.162 22.7475   3
  10  -8   0 590.220 9.12929   4
  10  -8   0 567.837 39.0966  13
  10  -8   0 555.935 9.26416   6
  10  -8   0 581.959 11.8259  14
  10  -8   0 590.562 11.8765   7
 -10  -8   0 510.246 41.5582  13
 -10  -8   0 566.276 6.80303   6
  10  -8   0 544.201 29.4862  13
  10   8   0 559.050 23.9416   3
  10   8   0 579.775 9.26889   2
  10   8   0 634.994 31.3663   9
  10   8   0 585.892 8.37528   7
  10   8   0 566.064 8.85890   5
  10   8   0 629.095 37.1550   9
  10   8   0 565.346 6.80822  14
 -10   8   0 561.347 12.1957  12
  10   8   0 579.472 9.64031  18
  10   8   0 553.195 13.7386  20
 -10   8   0 554.686 8.60245   5
 -12  -8   0 392.204 8.62270  19
 -12  -8   0 412.854 21.4127   3
  12  -8   0 403.488 8.22599   6
 -12  -8   0 402.562 17.1881   3
  12  -8   0 393.614 10.4148   7
  12  -8   0 393.400 35.6676  13
  12  -8   0 417.959 8.24193   4
  12  -8   0 379.942 26.6864  13
 -12  -8   0 371.208 46.3906   9
  12   8   0 413.489 8.37624   2
 -12   8   0 392.130 7.82638   2
  12   8   0 414.537 31.9816   9
 -12   8   0 391.020 7.72141   5
  12   8   0 443.300 28.3960   9
 -12   8   0 366.817 10.7360  12
  12   8   0 397.464 7.87898   5
  12   8   0 416.050 8.63851  18
  12   8   0 399.974 18.9489   3
 -12   8   0 361.826 13.8356  19
  12   8   0 397.993 7.41867   7
  12   8   0 398.701 11.3436  20
  12   8   0 383.390 6.04335  14
 -14  -8   0 243.210 7.19125  19
  14  -8   0 240.937 8.85213   7
  14  -8   0 251.779 6.84388   4
  14   8   0 270.085 33.2971   9
 -14   8   0 222.373 9.06848  12
  14   8   0 243.930 7.07411  18
  14   8   0 252.606 6.91620   2
  14   8   0 247.523 6.30016   7
  14   8   0 234.494 5.13570  14
 -14   8   0 239.959 6.53019   5
 -14   8   0 245.795 6.66203   2
 -14   8   0 222.826 17.9836  19
  14   8   0 227.378 9.21124  20
  14   8   0 244.211 6.56719   5
  14   8   0 257.244 23.6091   9
  16  -8   0 110.365 6.59919   7
 -16  -8   0 111.787 5.25507  19
  16  -8   0 114.648 5.00498   4
  16  -8   0 109.461 4.84440   6
  16   8   0 105.395 4.62092   5
  16   8   0 110.777 4.86269   2
 -16   8   0 108.904 4.66410   2
  16   8   0 104.709 4.95995  18
  16   8   0 107.543 4.53755   7
 -16   8   0 92.5128 8.21063  19
 -16   8   0 128.208 5.14336   5
  16   8   0 104.234 6.75548  20
  16   8   0 102.492 3.77416  14
  18  -8   0 58.3303 3.76214   6
  18  -8   0 56.9957 5.27391   7
  18  -8   0 51.8784 4.75698  14
  18  -8   0 56.3941 3.80669   4
  18   8   0 53.1800 5.17460  20
  18   8   0 58.6615 3.77810   2
 -18   8   0 55.4134 8.47215  19
  18   8   0 58.2506 3.68091   5
  18   8   0 56.4051 3.59254   7
 -18   8   0 56.3143 3.77252   5
 -18   8   0 56.4296 3.71686   2
  20  -8   0 49.0688 4.89666  14
 -20  -8   0 56.2316 4.23104  19
  20  -8   0 59.7470 4.21953   4
  20  -8   0 58.6737 5.64181   7
  20  -8   0 60.6003 4.03593   6
  20   8   0 60.8504 3.94966   5
  20   8   0 57.8734 7.22708  20
  20   8   0 50.2076 3.19653  14
  20   8   0 60.2174 3.92791   7
 -20   8   0 57.3759 3.98969   5
 -20   8   0 62.4320 4.04813   2
 -20   8   0 50.0194 8.27978  19
  20   8   0 52.6765 4.03346  18
  22  -8   0 31.3075 4.76714  14
 -22  -8   0 37.9450 3.70675  19
  22  -8   0 44.3428 3.69706   6
  22  -8   0 41.2769 6.14685   7
  22  -8   0 42.4809 3.72549   5
  22  -8   0 39.6660 3.65720   4
  22   8   0 37.2531 3.61238  18
 -22   8   0 40.7895 3.62866   5
  22   8   0 35.4406 5.75970  20
 -22   8   0 44.4009 3.66981   2
  22   8   0 34.4367 2.87792  14
  22   8   0 40.9780 3.50936   7
 -22   8   0 32.1536 7.15155  19
 -24  -8   0 19.5719 3.44503  19
  24  -8   0 20.2017 3.31754   4
  24  -8   0 20.1037 4.16369  16
  24  -8   0 25.9113 4.87556   6
 -24   8   0 19.2989 6.04377  19
  24   8   0 22.5664 7.34729  20
  24   8   0 21.2836 3.27869   2
  24   8   0 17.7387 2.80218   5
 -24   8   0 20.2860 4.82022   2
  26  -8   0 0.90630 1.52703   5
  26  -8   0 1.20084 1.91557  14
  26  -8   0 -0.1485 1.38829   4
 -26   8   0 1.97409 3.41438  19
  26   8   0 -0.3428 1.01850   2
 -26   8   0 0.04211 1.22125   5
 -26   8   0 -0.1581 1.27220   2
  26   8   0 -0.9267 0.87878   5
  26   8   0 -0.3526 1.25438  14
   1  -9   0 598.571 8.68655   6
   1  -9   0 578.070 7.30977   4
   1  -9   0 597.515 29.5453   3
   1  -9   0 618.841 28.7091  13
   1  -9   0 576.598 32.9687   9
  -1  -9   0 592.889 6.91215   4
  -1  -9   0 596.851 8.52152   6
  -1  -9   0 560.238 29.3884  13
   1   9   0 575.315 8.21140   2
  -1   9   0 583.474 8.25850   2
  -1   9   0 581.083 8.62135  12
   1   9   0 539.292 28.6113  13
  -1   9   0 557.636 12.8974  20
  -1   9   0 584.415 7.42660  14
  -1   9   0 659.860 31.5751   3
  -1   9   0 537.670 29.8334  13
   3  -9   0 857.846 36.8138   3
   3  -9   0 747.795 36.3628   9
   3  -9   0 761.598 35.1253  13
   3  -9   0 719.305 29.2495  13
  -3  -9   0 696.948 36.2932  13
   3  -9   0 775.794 10.2013   6
  -3  -9   0 763.818 7.37527   4
  -3  -9   0 786.643 31.9485   3
   3  -9   0 784.049 9.09017   4
  -3   9   0 866.673 36.9131   3
   3   9   0 713.493 32.2544  13
  -3   9   0 726.536 15.7949  20
  -3   9   0 746.251 9.10761  14
  -3   9   0 771.713 13.8074  12
  -3   9   0 747.127 9.47200   2
   3   9   0 747.590 6.89193   4
   3   9   0 813.683 33.1589   3
  -3   9   0 796.368 38.4400   9
  -3   9   0 727.087 36.5069  13
   3   9   0 760.104 9.55408   2
  -3   9   0 817.722 29.8718   8
   3   9   0 747.621 8.38030   7
  -3   9   0 741.443 9.09726   5
   3   9   0 795.300 33.0231   9
   3   9   0 762.914 8.69427  12
  -5  -9   0 1006.86 51.3503   9
  -5  -9   0 1238.29 38.9300   3
   5  -9   0 1166.41 13.8601  14
  -5  -9   0 1138.13 11.1641   6
   5  -9   0 1130.69 12.6349   6
  -5  -9   0 1012.67 48.2091  13
   5  -9   0 1124.13 37.2121  13
   5  -9   0 1196.06 46.1942   9
   5  -9   0 1124.41 45.9623  13
  -5   9   0 1174.77 50.2896   9
  -5   9   0 1320.99 47.3345   3
   5   9   0 1132.26 12.0031   2
  -5   9   0 1105.73 20.9844  20
   5   9   0 1154.22 10.6679   7
  -5   9   0 1134.01 12.0638   2
   5   9   0 1147.92 10.5158  12
   5   9   0 1221.12 39.6224   3
  -5   9   0 1082.14 46.4601  13
   5   9   0 1209.83 40.8854   9
  -5   9   0 1117.64 11.4640   5
  -5   9   0 1100.31 12.1010  14
   5   9   0 1049.29 38.7357  13
  -5   9   0 1151.38 33.0880   8
   5   9   0 1122.89 11.2306   5
  -7  -9   0 355.201 6.12879   6
  -7  -9   0 315.077 31.5002   9
   7  -9   0 361.441 8.57714  14
   7  -9   0 342.019 28.0625  13
  -7  -9   0 316.013 30.0608  13
   7  -9   0 370.781 6.99980   4
   7  -9   0 367.180 7.51505   6
   7  -9   0 332.812 21.2866  13
  -7  -9   0 371.563 20.8170   3
   7   9   0 357.839 23.8050  13
  -7   9   0 351.747 6.79117  21
  -7   9   0 356.273 5.26354  17
  -7   9   0 362.406 7.57774  14
   7   9   0 356.714 5.98705  12
   7   9   0 353.992 6.12260   7
  -7   9   0 355.433 6.71308   5
  -7   9   0 383.087 17.3806   8
   7   9   0 347.155 5.03055  14
   7   9   0 368.282 6.81607   5
  -7   9   0 335.213 12.5937  20
   7   9   0 391.280 23.5700   9
   7   9   0 361.999 7.15413   2
   7   9   0 368.329 21.7206   3
  -9  -9   0 379.787 6.17826   6
   9  -9   0 410.312 8.32743   6
   9  -9   0 422.613 33.6971  13
  -9  -9   0 403.923 20.8558   3
  -9  -9   0 331.702 41.1356   9
   9  -9   0 399.355 9.78336  14
   9  -9   0 358.241 23.5668  13
  -9  -9   0 293.670 36.9850  13
   9  -9   0 396.240 7.61771   4
   9  -9   0 417.911 10.2785   7
   9   9   0 376.079 5.47138  14
   9   9   0 382.802 21.4387   3
  -9   9   0 393.041 7.43474   5
   9   9   0 354.211 24.1039  13
  -9   9   0 385.880 15.9697  20
   9   9   0 395.683 6.58762  12
  -9   9   0 387.885 10.2119  12
   9   9   0 401.105 6.96800   7
   9   9   0 399.446 7.81632   2
  -9   9   0 376.180 8.40791  14
   9   9   0 383.036 7.91180  18
   9   9   0 436.297 26.0587   9
   9   9   0 396.746 7.44927   5
  11  -9   0 196.143 5.99444   6
 -11  -9   0 200.761 14.3436   3
 -11  -9   0 159.156 31.3974   9
  11  -9   0 186.721 30.0526  13
 -11  -9   0 187.594 4.23922   6
  11  -9   0 181.370 7.13718  14
 -11  -9   0 196.483 17.4955   3
  11  -9   0 199.206 23.2475  13
  11  -9   0 186.133 7.42971   7
  11   9   0 189.751 15.1768   3
  11   9   0 199.708 5.25588   7
 -11   9   0 189.900 6.61791  14
 -11   9   0 180.415 10.0571  20
 -11   9   0 180.350 7.61809  12
  11   9   0 191.399 5.84488  18
  11   9   0 203.833 19.0864   9
 -11   9   0 193.038 5.67499   2
 -11   9   0 188.662 5.46572   5
  11   9   0 192.424 27.7331   9
  11   9   0 187.844 4.14690  14
  11   9   0 189.363 5.67618   2
  11   9   0 199.316 5.57872   5
  13  -9   0 323.700 7.82315   4
  13  -9   0 320.288 7.98869   6
  13  -9   0 308.909 10.0766   7
  13  -9   0 291.586 9.63576  14
  13   9   0 324.336 7.74159   2
  13   9   0 305.661 7.72519  18
  13   9   0 309.930 6.84688   7
 -13   9   0 314.307 7.51388   5
 -13   9   0 296.650 10.4363  12
 -13   9   0 316.770 7.58285   2
  13   9   0 324.633 7.58966   5
  13   9   0 309.476 5.63235  14
  15  -9   0 155.765 7.76196   7
  15  -9   0 149.004 5.72120   4
 -15   9   0 129.932 7.48232  12
  15   9   0 142.755 5.33303   5
  15   9   0 132.902 5.36515  18
  15   9   0 142.697 5.46551   2
 -15   9   0 140.321 5.37992   5
  15   9   0 129.866 3.92551  14
 -15   9   0 134.845 5.28456   2
  15   9   0 137.682 4.90051   7
 -15   9   0 125.030 9.57532  19
  17  -9   0 74.6342 5.94774   7
  17  -9   0 78.0384 4.49850   4
  17  -9   0 88.1875 4.67384   6
 -17   9   0 77.2180 4.32584   5
  17   9   0 77.6992 4.17880   5
  17   9   0 76.0655 3.98490   7
  17   9   0 69.2120 3.16578  14
 -17   9   0 80.3234 4.34712   2
 -17   9   0 64.4975 9.42640  19
  17   9   0 81.5693 4.40055   2
 -19  -9   0 56.7695 4.15913  19
  19  -9   0 56.5112 7.17998   7
  19  -9   0 58.7586 4.05590   6
  19   9   0 50.0062 2.90828  14
  19   9   0 61.1639 3.92975   5
  19   9   0 55.2296 3.82267   2
  19   9   0 49.6191 3.73285  18
 -19   9   0 58.0440 3.96928   2
  19   9   0 56.6440 3.64161   7
 -19   9   0 46.8581 8.39382  19
 -19   9   0 60.5018 4.08980   5
 -21  -9   0 16.3300 3.01473  19
  21  -9   0 17.6123 2.92750   4
  21  -9   0 18.9032 4.17811   7
  21  -9   0 15.1894 2.62044   6
  21   9   0 18.6603 2.83660   5
  21   9   0 14.3334 2.08894  14
 -21   9   0 17.3301 2.86477   2
  21   9   0 20.5724 3.14169   7
  21   9   0 15.3494 2.80598  18
 -21   9   0 15.2138 5.12708  19
  23  -9   0 16.1624 4.40256  14
  23  -9   0 19.7118 3.30447   4
  23   9   0 18.8246 3.04093   5
 -23   9   0 17.1490 5.55929  19
 -23   9   0 13.0815 3.11229   2
  25  -9   0 1.36299 1.93972  14
  25  -9   0 4.20667 2.96682  16
  25  -9   0 3.80017 1.80554   4
  25   9   0 3.83108 1.68561   2
  25   9   0 4.42848 1.66920   5
 -25   9   0 4.18828 1.78452   2
 -25   9   0 1.32970 3.51527  19
 -25   9   0 4.76120 1.88879   5
   0 -10   0 790.097 10.5670   6
   0 -10   0 666.269 33.0265  13
   0 -10   0 804.421 8.86911   4
   0  10   0 774.041 9.65460   5
   0  10   0 710.430 36.1255  13
   0  10   0 829.419 38.3565   9
   0  10   0 796.889 10.2300   2
   0  10   0 805.402 10.5097  12
   0  10   0 778.405 8.71036  14
  -2 -10   0 400.178 28.4735  13
  -2 -10   0 479.131 27.0726   3
  -2 -10   0 441.316 6.21107   4
   2 -10   0 456.855 26.1153  13
   2 -10   0 419.886 27.3656  13
   2 -10   0 457.449 8.26800   6
  -2 -10   0 387.695 31.0097   9
   2 -10   0 449.837 7.03664   4
   2  10   0 427.586 6.05040  14
  -2  10   0 449.380 7.84775   2
  -2  10   0 428.979 7.31288   5
  -2  10   0 419.609 6.93951  14
   2  10   0 408.400 26.6059  13
  -2  10   0 472.429 16.7516  20
   2  10   0 434.716 7.25541  12
   2  10   0 446.193 26.7356   3
  -2  10   0 440.508 8.48004  12
  -2  10   0 462.217 24.1388   8
   2  10   0 447.755 7.04722   7
  -2  10   0 387.544 28.0702  13
   2  10   0 456.898 27.2981   9
   2  10   0 435.478 7.63211   2
   4 -10   0 415.505 23.7349  13
   4 -10   0 509.048 9.23876  14
  -4 -10   0 453.310 36.1409   9
   4 -10   0 472.671 30.5316  13
  -4 -10   0 406.461 31.3830  13
   4 -10   0 497.293 8.82298   6
  -4 -10   0 478.795 7.86676   6
  -4 -10   0 492.022 6.10417   4
   4 -10   0 494.329 7.75962   4
  -4 -10   0 508.388 27.2590   3
  -4  10   0 513.565 24.5343   8
   4  10   0 419.849 26.5660  13
   4  10   0 456.275 11.4905  20
  -4  10   0 501.919 9.82203  12
  -4  10   0 521.982 8.24013   5
   4  10   0 496.100 8.24840   2
  -4  10   0 500.020 8.50743   2
  -4  10   0 446.984 31.6415  13
  -4  10   0 483.440 8.03715  14
   4  10   0 526.193 28.5603   9
   4  10   0 491.537 27.5943   3
   4  10   0 493.496 7.31218   7
   4  10   0 492.633 7.42259  12
  -6 -10   0 304.752 29.9799  13
  -6 -10   0 352.906 22.1427   3
   6 -10   0 351.608 22.6246  13
   6 -10   0 355.457 28.9373  13
   6 -10   0 337.156 8.29853  14
  -6 -10   0 352.497 6.64881   6
  -6 -10   0 336.774 4.77038   4
   6 -10   0 363.397 7.83532   6
  -6 -10   0 308.278 38.7673   9
   6  10   0 336.811 6.12692  12
   6  10   0 394.561 24.9783   9
   6  10   0 325.607 4.99027  14
   6  10   0 319.285 9.61321  20
  -6  10   0 335.969 7.27459  21
   6  10   0 341.844 6.66456   5
  -6  10   0 339.365 7.32582   2
   6  10   0 338.467 6.24621   7
  -6  10   0 356.262 7.02585   5
   6  10   0 345.897 7.15638   2
  -6  10   0 331.627 7.24892  14
   6  10   0 305.019 22.8790  13
  -6  10   0 341.957 18.3880   8
   6  10   0 381.125 23.9935   3
   8 -10   0 336.581 22.6058  13
  -8 -10   0 325.587 20.8910   3
  -8 -10   0 298.446 40.5408   9
   8 -10   0 306.598 29.3492  13
   8 -10   0 322.935 7.02612   4
   8 -10   0 306.257 8.62983  14
   8 -10   0 330.150 9.47424   7
   8 -10   0 328.193 7.80366   6
  -8 -10   0 322.411 6.24715   6
   8  10   0 320.845 21.9093   3
  -8  10   0 303.882 12.7312  20
   8  10   0 320.398 7.12790   2
  -8  10   0 309.341 7.60014  14
  -8  10   0 316.856 6.94093   5
   8  10   0 295.960 9.49566  20
   8  10   0 319.010 6.71846   5
   8  10   0 308.402 5.93373  12
   8  10   0 315.267 6.17711   7
   8  10   0 321.655 22.7991   9
   8  10   0 298.305 4.84897  14
 -10 -10   0 293.675 19.4648   3
  10 -10   0 266.897 35.5755  13
  10 -10   0 295.585 7.19959   4
  10 -10   0 285.278 9.27413   7
  10 -10   0 294.564 7.64703   6
 -10 -10   0 280.573 5.70351   6
  10 -10   0 274.117 8.71663  14
  10 -10   0 274.875 21.8529  13
  10  10   0 284.370 20.1040   3
 -10  10   0 273.102 12.4944  20
  10  10   0 263.831 4.75072  14
  10  10   0 289.220 6.74791   5
  10  10   0 288.917 6.19568   7
  10  10   0 277.808 5.82674  12
  10  10   0 269.328 9.33491  20
  10  10   0 282.471 7.27814  18
 -10  10   0 278.120 6.77682   5
 -10  10   0 299.817 8.17155   2
  10  10   0 284.309 7.00773   2
 -10  10   0 276.718 7.78145  14
  12 -10   0 166.283 7.68828   7
  12 -10   0 179.341 6.23071   6
  12 -10   0 176.912 5.90272   4
 -12  10   0 166.049 10.3941  20
  12  10   0 165.589 5.73705  18
  12  10   0 170.710 5.13547   7
 -12  10   0 171.860 5.60607   5
  12  10   0 156.428 4.04866  14
  12  10   0 166.936 4.74532  12
  12  10   0 176.973 5.61005   5
  12  10   0 152.819 7.34359  20
 -12  10   0 169.949 5.74913   2
 -12  10   0 158.739 7.77895  12
  12  10   0 174.279 5.79001   2
  14 -10   0 193.883 6.77059   6
  14 -10   0 188.981 6.47980   4
  14 -10   0 167.021 7.77246  14
  14 -10   0 193.721 8.81859   7
 -14  10   0 187.091 6.29554   2
 -14  10   0 179.912 6.12952   5
  14  10   0 160.664 7.98180  20
 -14  10   0 151.104 10.5271  19
  14  10   0 182.099 6.13516   2
  14  10   0 178.229 6.14308  18
  14  10   0 181.460 5.55322   7
  14  10   0 173.203 6.85909  14
  14  10   0 183.922 5.99314   5
 -14  10   0 159.989 8.32885  12
  16 -10   0 38.8766 5.24025  14
  16 -10   0 41.5801 3.43302   4
  16 -10   0 55.3488 7.25631   7
  16  10   0 41.5079 3.23212   2
  16  10   0 35.1351 5.17105  18
 -16  10   0 42.8280 3.39007   5
 -16  10   0 37.3365 5.73745  12
 -16  10   0 39.9196 3.22951   2
 -16  10   0 36.9911 7.33683  19
  16  10   0 34.4857 5.00257  20
  16  10   0 40.0787 2.94052   7
  16  10   0 43.8914 3.21159   5
  18 -10   0 22.9360 4.10235   7
  18 -10   0 31.8428 4.71912  14
  18 -10   0 38.7264 3.47765   6
 -18  10   0 33.4121 7.38702  19
 -18  10   0 34.8253 3.27014   5
  18  10   0 33.9152 2.92571   7
  18  10   0 38.4381 5.09088   5
  18  10   0 30.3173 2.97098  18
  18  10   0 34.4330 5.38825  20
 -18  10   0 39.8606 3.38641   2
  20 -10   0 37.8933 6.53733   7
  20 -10   0 37.8007 3.67032   4
  20  10   0 27.0177 4.94028  20
  20  10   0 34.5901 3.19763   5
 -20  10   0 35.3084 3.42405   5
  20  10   0 41.4434 4.00124   7
 -20  10   0 35.5648 3.42897   2
 -20  10   0 31.6871 7.56274  19
  20  10   0 31.0537 3.10013  18
  20  10   0 32.5652 3.16346   2
  22 -10   0 25.6662 3.62771   6
  22 -10   0 30.8348 4.24581   4
 -22  10   0 26.2265 3.60981   2
 -22  10   0 19.6679 6.47024  19
  24 -10   0 11.0700 2.65153   4
  24 -10   0 10.0755 3.77851  16
 -24  10   0 10.8695 2.52736   2
  24  10   0 10.9663 2.40744   5
 -24  10   0 9.69613 4.88584  19
   1 -11   0 305.920 23.6853  13
  -1 -11   0 285.266 25.1982  13
   1 -11   0 347.915 6.36728   4
   1 -11   0 315.372 25.4411  13
   1 -11   0 346.746 7.56766   6
  -1 -11   0 340.991 5.99320   4
   1  11   0 330.801 7.05299  12
  -1  11   0 331.095 7.59162  12
  -1  11   0 337.878 7.15611   2
  -1  11   0 379.603 24.5652   8
   1  11   0 273.700 24.3713  13
  -1  11   0 293.822 25.8147  13
   1  11   0 324.519 5.76003  14
   1  11   0 333.042 6.73884   5
  -1  11   0 322.446 6.15310  14
  -1  11   0 313.912 11.2457  20
   1  11   0 297.810 10.5228  20
  -1  11   0 329.736 6.74659   5
   1  11   0 349.047 7.95810   7
   1  11   0 332.636 7.01462   2
   3 -11   0 295.082 22.4914  13
   3 -11   0 336.563 27.1332  13
  -3 -11   0 306.438 28.1351  13
   3 -11   0 356.581 6.84348   4
  -3 -11   0 349.827 5.71783   4
   3 -11   0 359.398 7.92004   6
  -3 -11   0 359.843 7.47084   6
   3 -11   0 341.372 7.69054  14
  -3  11   0 343.618 7.03682   5
  -3  11   0 315.289 11.8820  20
  -3  11   0 369.764 22.9732   8
   3  11   0 340.425 7.19197   2
   3  11   0 321.661 5.36365  14
  -3  11   0 345.319 8.32068  12
  -3  11   0 328.399 6.66417  14
   3  11   0 334.631 6.72549  12
  -3  11   0 288.205 27.1024  13
  -3  11   0 339.257 7.31487   2
   3  11   0 306.039 24.7793  13
   5 -11   0 324.443 28.6607  13
  -5 -11   0 338.370 7.05201   6
   5 -11   0 325.050 8.22560  14
   5 -11   0 347.444 8.03460   6
   5 -11   0 355.532 7.17993   4
   5 -11   0 300.595 21.5970  13
  -5 -11   0 271.679 34.2280  13
  -5  11   0 334.517 7.11590   5
   5  11   0 333.681 6.45199   7
  -5  11   0 332.357 7.40715   2
  -5  11   0 322.324 12.7327  20
  -5  11   0 335.859 7.33194  14
   5  11   0 342.771 7.34598   2
   5  11   0 336.518 6.52160  12
  -5  11   0 335.734 8.87873  12
   5  11   0 297.010 39.2870  13
   5  11   0 358.817 45.4888   3
  -7 -11   0 259.342 6.09462   6
   7 -11   0 275.669 7.47411   6
  -7 -11   0 277.302 21.3359   3
   7 -11   0 236.852 31.3760  13
   7 -11   0 232.068 19.2123  13
   7 -11   0 242.726 7.72904  14
   7  11   0 245.392 5.57287  12
  -7  11   0 241.105 11.6200  20
   7  11   0 253.850 5.71613   7
   7  11   0 255.548 6.56041   2
  -7  11   0 269.998 8.89000  12
   7  11   0 224.720 8.72771  20
  -7  11   0 247.652 6.80338  14
   7  11   0 268.719 6.49041   5
   7  11   0 288.110 22.7225   3
  -7  11   0 258.739 6.46801   5
   9 -11   0 202.036 18.9935  13
   9 -11   0 211.081 8.33801   7
   9 -11   0 200.265 7.50608  14
   9 -11   0 225.228 6.98918   6
  -9 -11   0 208.826 5.36033   6
   9 -11   0 216.104 7.86668   4
   9 -11   0 203.030 40.4105  13
  -9  11   0 204.501 11.1842  20
   9  11   0 210.280 5.16727  12
   9  11   0 187.582 8.10612  20
   9  11   0 211.740 6.17779   2
  -9  11   0 219.076 6.21887   5
   9  11   0 214.982 5.90595   5
   9  11   0 200.606 18.7113   3
   9  11   0 225.071 5.62677   7
  -9  11   0 211.002 6.83833  14
  11 -11   0 148.100 7.39783   7
  11 -11   0 140.730 5.74352   6
  11 -11   0 146.710 5.47570   4
 -11 -11   0 139.261 4.32803   6
  11 -11   0 127.235 6.41238  14
 -11  11   0 123.640 9.02483  20
  11  11   0 140.940 5.04384   5
  11  11   0 128.678 4.21320  12
 -11  11   0 142.866 5.25973   5
  11  11   0 143.776 5.32452   2
 -11  11   0 139.808 5.38090   2
  11  11   0 136.771 4.55859   7
  11  11   0 124.316 6.92902  20
  13 -11   0 57.6430 5.63069   7
  13 -11   0 59.9717 4.02516   6
  13 -11   0 52.8602 4.62162  14
  13 -11   0 59.2421 3.78015   4
 -13  11   0 46.6390 7.50632  19
  13  11   0 56.0736 2.99711  12
 -13  11   0 54.0211 5.18518  12
  13  11   0 58.9388 3.29302   7
 -13  11   0 57.0031 3.69868   2
  13  11   0 58.3528 3.48005   5
  13  11   0 56.1910 3.58914   2
 -13  11   0 59.7481 3.74735   5
  13  11   0 50.4177 4.72699  20
  15 -11   0 113.599 5.68657   6
  15 -11   0 104.257 7.31602   7
  15 -11   0 95.5383 6.32965  14
  15 -11   0 114.673 5.45442   4
  15  11   0 92.0941 6.45970  20
 -15  11   0 96.3255 7.04721  12
  15  11   0 95.7525 4.74864  18
  15  11   0 108.070 4.84544   5
 -15  11   0 108.397 5.18586   2
  15  11   0 97.1127 3.99348  12
  15  11   0 113.638 4.72063   7
  15  11   0 104.028 4.92974   2
 -15  11   0 89.1680 10.9248  19
  17 -11   0 57.7687 4.35456   4
  17 -11   0 53.0759 6.30414  14
  17  11   0 45.4860 3.48546  18
 -17  11   0 54.1843 3.94378   5
 -17  11   0 53.1374 3.85478   2
 -17  11   0 42.9495 8.14969  19
  17  11   0 41.5056 5.51470  20
  19 -11   0 50.5840 4.17938   6
  19 -11   0 42.9192 6.52470   7
  19 -11   0 42.2552 5.60366  14
  19 -11   0 47.5863 4.06845   4
  19  11   0 40.9732 3.61937  18
 -19  11   0 36.7020 8.01725  19
  19  11   0 50.8243 3.75610   5
  19  11   0 49.6622 3.80518   2
 -19  11   0 46.0861 3.85116   5
  19  11   0 35.8523 5.46378  20
  21 -11   0 0.75422 1.45407   6
  21 -11   0 1.09838 1.25463   4
  21 -11   0 0.44052 1.82532  14
  21  11   0 1.41221 1.22349   2
 -21  11   0 1.49127 1.40009   2
  21  11   0 1.37108 1.16047   5
 -21  11   0 -0.1106 2.69898  19
  23 -11   0 11.0250 2.55426   6
  23 -11   0 6.94877 2.85682  14
  23 -11   0 13.3617 2.87757   4
 -23  11   0 10.3601 5.04284  19
 -23  11   0 9.04736 2.36749   2
  23  11   0 10.7953 2.30309   5
   0 -12   0 420.553 31.4563  13
   0 -12   0 439.244 31.3605  13
   0 -12   0 473.201 7.66288   4
   0 -12   0 486.469 10.7513   6
   0  12   0 417.376 32.0873  13
   0  12   0 446.439 9.08981  12
   0  12   0 518.904 30.8965   8
   0  12   0 415.105 13.4060  20
   0  12   0 489.056 8.66578   5
   0  12   0 449.156 7.28716  14
   0  12   0 478.895 9.00215   2
   2 -12   0 185.359 26.2007  13
   2 -12   0 196.218 6.17259   6
   2 -12   0 192.849 5.19632   4
   2 -12   0 126.714 19.1370  13
   2 -12   0 180.029 5.72400  14
  -2  12   0 149.878 24.2571  13
  -2  12   0 195.627 5.62249   5
  -2  12   0 181.559 6.25724  12
  -2  12   0 170.070 9.13805  20
   2  12   0 194.080 5.49047   5
  -2  12   0 205.878 6.01656   2
   2  12   0 192.712 5.69746   2
   2  12   0 183.766 5.55617  12
  -2  12   0 181.030 5.03242  14
   2  12   0 164.653 8.25941  20
   4 -12   0 174.532 27.4225  13
   4 -12   0 189.860 5.42332   4
   4 -12   0 172.936 6.08809  14
   4 -12   0 194.131 6.34437   6
   4 -12   0 161.264 20.8342  13
  -4 -12   0 194.307 5.76727   6
   4  12   0 195.847 5.87214   2
  -4  12   0 172.438 9.72948  20
  -4  12   0 180.442 6.70713  12
   4  12   0 161.657 7.93784  20
  -4  12   0 198.291 6.06021   2
   4  12   0 193.845 6.32394   5
  -4  12   0 176.589 5.36554  14
   4  12   0 177.601 5.20268  12
  -4  12   0 153.134 25.0369  13
  -4  12   0 188.354 5.66138   5
   6 -12   0 115.681 4.47988   4
   6 -12   0 123.302 5.25922   6
   6 -12   0 102.806 5.17346  14
  -6 -12   0 117.512 4.46292   6
   6  12   0 92.9097 6.05215  20
   6  12   0 105.229 3.92791  12
  -6  12   0 125.668 4.90031  14
  -6  12   0 105.232 8.01692  20
   6  12   0 114.240 4.57915   2
  -6  12   0 102.437 5.57254  12
  -6  12   0 108.941 4.40761   5
   8 -12   0 202.222 7.53221  14
  -8 -12   0 227.755 6.07105   6
   8 -12   0 228.111 8.98198   7
   8 -12   0 229.328 7.33511   6
   8  12   0 192.267 8.70579  20
  -8  12   0 224.966 6.52048   5
   8  12   0 213.048 5.45027  12
  -8  12   0 217.333 6.89599  14
  -8  12   0 210.687 8.41356  12
  -8  12   0 202.733 11.4600  20
   8  12   0 227.179 6.55299   2
  10 -12   0 139.358 7.48849   7
  10 -12   0 114.056 6.14005  14
  10 -12   0 138.420 5.90338   6
 -10 -12   0 128.605 4.55859   6
 -10  12   0 128.239 5.16134   5
 -10  12   0 129.245 5.35482   2
 -10  12   0 117.516 9.06905  20
  10  12   0 131.992 4.93713   5
  10  12   0 130.208 5.18283   2
  10  12   0 118.959 4.15065  12
  10  12   0 106.104 6.60731  20
 -10  12   0 124.162 5.68490  14
 -10  12   0 140.318 11.6614  12
  12 -12   0 92.0734 5.95390  14
  12 -12   0 109.054 5.10925   4
  12 -12   0 110.652 5.52967   6
  12  12   0 107.059 4.65428   5
  12  12   0 111.426 4.95247   2
  12  12   0 90.3580 6.31256  20
 -12  12   0 122.204 5.21326   5
  12  12   0 94.7540 3.79198  12
 -12  12   0 106.104 5.09311   2
  14 -12   0 40.7932 5.84061   7
  14 -12   0 42.7344 5.62631  14
 -14  12   0 45.9267 3.55870   5
  14  12   0 41.7687 3.67872  12
 -14  12   0 41.9873 7.79087  19
 -14  12   0 45.1345 3.52584   2
  14  12   0 45.2583 3.24886   5
  14  12   0 32.6996 4.93714  20
  16 -12   0 34.0764 5.50762   7
  16 -12   0 30.2757 3.60105   4
  16 -12   0 32.1731 6.79646  14
 -16  12   0 33.4335 4.00266   5
 -16  12   0 25.0443 4.79462  12
  16  12   0 29.5255 2.89539   2
  16  12   0 30.1913 3.00649   5
 -16  12   0 25.2686 6.64261  19
 -16  12   0 35.3232 4.15079   2
  16  12   0 26.5103 4.73938  20
  18 -12   0 39.1450 4.67507   6
  18 -12   0 35.0679 4.18993   4
  18 -12   0 30.2342 4.91430  14
 -18  12   0 27.2298 6.93972  19
  18  12   0 35.3186 3.28469   2
  18  12   0 23.0709 4.49960  20
 -18  12   0 36.4888 3.58404   5
  18  12   0 33.3340 3.11764   5
 -18  12   0 30.8725 4.81735   2
  20 -12   0 16.4439 3.87434  14
  20 -12   0 16.1168 2.91987   4
  20  12   0 19.7168 2.93484   5
 -20  12   0 11.0036 4.88657  19
 -20  12   0 18.3403 3.20862   2
  20  12   0 15.3928 2.64067   2
  22 -12   0 7.66016 2.46248   4
  22 -12   0 5.61196 2.14763   6
  22 -12   0 5.38303 2.57860  14
 -22  12   0 5.21503 4.32256  19
 -22  12   0 9.52007 2.49810   2
  22  12   0 7.39705 2.41893   2
  22  12   0 8.78468 2.06973   5
   1 -13   0 139.706 5.56636   6
  -1 -13   0 141.684 4.32903   4
   1 -13   0 138.838 4.50725   4
  -1  13   0 117.202 7.87008  20
   1  13   0 134.774 5.28209  12
  -1  13   0 144.768 5.12496   5
   1  13   0 144.563 5.30594   2
   1  13   0 124.455 7.84927  20
  -1  13   0 132.736 5.60927  12
   1  13   0 141.326 4.97248   5
  -1  13   0 139.126 5.23601   2
  -3 -13   0 179.997 4.96847   4
   3 -13   0 182.426 5.40964   4
   3 -13   0 187.377 6.58831   6
  -3  13   0 180.850 6.10017   2
  -3  13   0 181.350 5.80133   5
  -3  13   0 172.977 5.29596  14
  -3  13   0 173.264 6.76714  12
   3  13   0 181.947 5.63290   5
   3  13   0 168.178 5.57104  12
  -3  13   0 157.941 9.55681  20
   3  13   0 150.986 8.40616  20
   3  13   0 180.263 5.86690   2
   5 -13   0 114.373 5.30925   6
   5 -13   0 92.6233 4.95176  14
  -5 -13   0 113.842 4.74254   6
   5 -13   0 120.254 4.68596   4
   5  13   0 106.713 4.33012  12
  -5  13   0 104.721 5.72925  12
  -5  13   0 98.2939 8.00445  20
  -5  13   0 114.504 4.73325   5
  -5  13   0 107.544 4.56105  14
   5  13   0 112.937 4.74276   2
   5  13   0 104.151 6.85801  20
   5  13   0 115.781 4.57736   5
   7 -13   0 132.742 6.19035  14
  -7 -13   0 155.664 5.45760   6
   7 -13   0 163.021 5.72163   4
   7 -13   0 161.380 6.43844   6
   7  13   0 121.860 7.31997  20
  -7  13   0 137.895 6.96349  12
   7  13   0 159.792 5.67246   2
   7  13   0 139.410 4.72772  12
  -7  13   0 145.431 9.92595  20
  -7  13   0 154.465 5.83469  14
  -9 -13   0 78.0341 3.90124   6
   9 -13   0 71.1885 4.98719  14
   9 -13   0 85.0813 4.40103   4
   9 -13   0 84.0702 4.89177   6
   9  13   0 71.5067 3.42007  12
  -9  13   0 70.2633 5.52085  12
   9  13   0 64.3050 5.49466  20
  -9  13   0 83.7964 4.36201   5
  -9  13   0 77.4563 7.73593  20
  -9  13   0 79.2948 4.45668   2
   9  13   0 80.3456 4.20891   2
  11 -13   0 65.4793 5.17698  14
  11  13   0 84.9878 5.04813  12
 -11  13   0 70.4713 5.86234  12
  11  13   0 62.3074 5.53684  20
 -11  13   0 76.0742 4.46118   2
 -11  13   0 72.0744 4.18733   5
 -11  13   0 68.9106 10.0190  20
  13 -13   0 22.9577 4.11803  14
  13 -13   0 30.2279 3.99530   6
  13 -13   0 24.3806 3.62905   4
  13  13   0 20.8292 4.23128  20
  13  13   0 28.1765 2.80638   2
 -13  13   0 25.6898 3.37972   2
 -13  13   0 25.4746 6.25809  19
  15 -13   0 52.9930 4.33205   6
  15 -13   0 50.5160 4.03205   4
 -15  13   0 38.6849 7.80574  19
  15  13   0 50.7270 3.58309   5
  15  13   0 49.0773 3.68820   2
  15  13   0 41.8444 6.08390  20
 -15  13   0 45.8158 3.77890   5
  17 -13   0 37.3379 3.72478   4
  17 -13   0 32.8783 5.07214  14
  17  13   0 37.4789 3.35833   2
 -17  13   0 24.9148 6.77612  19
 -17  13   0 37.7372 3.66978   2
  17  13   0 30.5725 5.41383  20
  17  13   0 41.1756 3.39211   5
  19 -13   0 12.4946 2.72936   4
  19 -13   0 9.08236 3.09459  14
  19 -13   0 12.2592 2.90565   6
  19  13   0 12.3277 2.48963   2
 -19  13   0 9.39616 2.28035   2
 -19  13   0 6.97031 4.32438  19
  19  13   0 10.7129 2.27565   5
   0 -14   0 72.6409 3.42582   4
   0  14   0 69.0927 8.25183  20
   0  14   0 60.8493 4.09682  12
   0  14   0 72.0123 4.01505   2
   0  14   0 71.8346 3.82026   5
   2 -14   0 157.616 6.30362   6
  -2 -14   0 162.607 6.18876   6
   2 -14   0 156.963 5.23562   4
   2  14   0 154.152 5.46408   5
  -2  14   0 149.534 6.49121  12
  -2  14   0 138.945 9.28114  20
  -2  14   0 160.217 6.02634   2
  -2  14   0 157.056 5.62388   5
   2  14   0 123.233 8.14434  20
   2  14   0 161.730 5.89328   2
   2  14   0 145.373 5.73537  12
   4 -14   0 65.8747 4.33213   6
   4 -14   0 64.7666 3.63830   4
  -4 -14   0 63.5621 3.91270   6
  -4  14   0 65.0537 3.74347   5
   4  14   0 47.3670 6.35644  20
   4  14   0 63.1923 3.60761   5
  -4  14   0 54.2285 4.39716  12
   4  14   0 69.6578 3.96940   2
   4  14   0 60.4371 3.69195  12
  -4  14   0 54.0442 7.72415  20
   6 -14   0 103.638 4.67269   4
  -6 -14   0 104.402 4.85424   6
  -6  14   0 101.248 4.69990   5
  -6  14   0 88.8912 5.87379  12
   6  14   0 78.6629 6.42176  20
   6  14   0 106.323 4.72500   5
  -8 -14   0 55.8343 3.60810   6
   8 -14   0 59.5102 3.83073   4
   8 -14   0 49.4615 4.85507  14
   8  14   0 58.8447 3.64002   5
   8  14   0 53.5021 3.48048  12
  -8  14   0 54.6160 3.92690   2
  -8  14   0 54.2319 3.71073   5
   8  14   0 46.2227 6.25091  20
  -8  14   0 50.7432 4.95444  12
 -10 -14   0 47.2669 3.26571   6
  10 -14   0 44.5017 3.93630   6
  10  14   0 45.0418 3.38008   2
 -10  14   0 47.7460 3.61277   5
  10  14   0 28.0861 4.98304  20
  12 -14   0 65.4631 5.39436  14
  12 -14   0 81.2757 5.31373   6
 -12  14   0 67.5501 5.10467   2
 -12  14   0 68.4206 10.1275  19
 -12  14   0 75.2268 4.56334   5
  12  14   0 58.3541 5.71490  20
  12  14   0 76.5866 4.43165   2
 -12  14   0 63.0303 5.88947  12
  14 -14   0 20.5281 5.78594  14
 -14  14   0 17.4603 5.60375  19
 -14  14   0 26.4979 3.69361   2
  14  14   0 24.6961 3.22431   2
 -14  14   0 19.9458 4.33006  12
  14  14   0 17.8826 4.23499  20
  16 -14   0 20.1769 3.55781   6
  16 -14   0 13.1299 3.44999  14
  16 -14   0 21.9431 3.52353   4
  16  14   0 17.7672 2.71729   5
  16  14   0 21.3874 3.26303   2
  16  14   0 11.6880 4.11298  20
 -16  14   0 18.2900 3.16310   2
  18 -14   0 3.48755 1.90614   4
  18 -14   0 2.87905 2.25491  14
 -18  14   0 3.94656 1.78943   2
  18  14   0 3.46910 1.41078   5
 -18  14   0 1.79092 3.60977  19
  18  14   0 3.48833 1.41509   2
   1 -15   0 39.9151 2.81368   4
  -1  15   0 39.6111 3.15368   5
  -1  15   0 43.6096 4.91148  12
   1  15   0 35.0769 3.42274  12
   1  15   0 39.3023 5.58141   2
   1  15   0 40.8766 3.10344   5
   3 -15   0 93.4417 4.34832   4
   3 -15   0 103.607 5.50688   6
  -3  15   0 87.9654 5.51045  12
   3  15   0 84.4212 4.66768  12
  -3  15   0 93.0975 4.58131   5
   3  15   0 96.2266 4.60924   5
   3  15   0 101.748 4.98380   2
   5 -15   0 77.2553 4.17746   4
   5 -15   0 80.2327 5.02885   6
  -5 -15   0 82.5713 6.02117   6
  -5  15   0 72.7328 5.46680  12
   5  15   0 80.1229 4.49975   2
   5  15   0 58.4666 8.58885  20
   5  15   0 81.9634 4.46554   5
   5  15   0 93.2226 4.76940  12
  -5  15   0 78.6074 4.34868   5
   7 -15   0 54.6380 4.38422   6
  -7 -15   0 56.9361 4.13887   6
   7  15   0 51.9811 3.66993   2
  -7  15   0 52.6126 3.90022   2
   7  15   0 34.5186 5.52805  20
  -7  15   0 49.8509 3.69504   5
   9 -15   0 27.6997 3.76068   6
   9 -15   0 29.1276 3.52377   4
  -9 -15   0 26.7796 3.20335   6
   9  15   0 22.7493 4.97383  20
  -9  15   0 20.1788 3.99317  12
   9  15   0 27.2951 3.25166   5
   9  15   0 29.5240 3.47225   2
  -9  15   0 30.9820 3.78848   5
  -9  15   0 31.9747 4.00407   2
  11 -15   0 30.1949 3.70518   4
  11 -15   0 32.3940 4.35162   6
 -11  15   0 30.0467 5.62779   5
 -11  15   0 24.9237 3.36686   2
 -11  15   0 20.2533 3.92531  12
  11  15   0 26.1226 3.15315   2
  11  15   0 22.8205 4.91462  20
  11  15   0 30.0725 2.97720   5
  13 -15   0 31.3984 4.16327   4
  13 -15   0 33.9852 4.53588   6
  13  15   0 25.9464 6.34034  20
  13  15   0 31.5091 3.75784   2
 -13  15   0 25.5457 4.89497  12
  15 -15   0 10.4834 3.14873  14
  15 -15   0 10.9681 2.73461   6
 -15  15   0 7.64312 4.48933  19
  15  15   0 12.9929 2.46367   2
 -15  15   0 15.2923 3.03889   2
   0 -16   0 42.1572 3.79088   6
   0  16   0 43.1390 6.66361  12
   0  16   0 45.7769 3.70016   2
  -2 -16   0 59.3529 4.28725   6
   2 -16   0 57.0840 3.65656   4
   2  16   0 51.0585 4.08346  12
   2  16   0 61.0826 4.07439   2
   4 -16   0 26.8637 3.77829   6
  -4 -16   0 21.8847 3.09356   6
   4  16   0 22.0201 2.84339   5
   4  16   0 25.6636 3.30422   2
  -4  16   0 19.4923 3.89796  12
   6 -16   0 52.1459 4.46766   6
   6 -16   0 42.5789 3.45929   4
  -6 -16   0 42.0018 3.57432   6
  -6  16   0 34.1613 4.85783  12
   6  16   0 48.5435 3.64006   5
  -6  16   0 44.9828 3.76458   2
   6  16   0 49.0590 3.80606   2
  -8 -16   0 30.5308 3.53538   6
   8 -16   0 29.8138 3.98913   6
   8 -16   0 25.9756 3.29883   4
  -8  16   0 18.9942 3.80076  12
   8  16   0 30.5535 2.93869   5
  -8  16   0 28.9448 3.68168   2
   8  16   0 32.7170 3.19623   2
  10 -16   0 27.4867 4.20793   6
  10 -16   0 18.3537 2.83495   4
 -10  16   0 13.9224 3.43102  12
  10  16   0 21.7280 2.99705   5
 -10  16   0 24.6183 3.64333   2
  10  16   0 19.5785 2.81304   2
  12 -16   0 25.1072 3.63793   4
 -12  16   0 19.2510 4.37349  12
  12  16   0 17.9477 2.70314   2
  12  16   0 25.6885 3.41460   5
 -12  16   0 18.9773 3.12165   2
  -1 -17   0 26.9334 3.72361   6
   1  17   0 29.4521 3.55118   5
   1  17   0 30.9584 3.87711   2
  -1  17   0 21.3324 2.90470   5
  -1  17   0 21.8552 3.79378  12
  -3 -17   0 26.4768 3.51868   6
  -3  17   0 19.1423 3.50441  12
   3  17   0 31.4174 3.92939   2
   3  17   0 31.1346 3.06012   5
  -3  17   0 31.9485 3.10770   5
   5 -17   0 27.5673 3.88068   6
  -5 -17   0 29.0229 3.82578   6
  -5  17   0 30.2785 3.88019   2
   5  17   0 23.7744 3.22344   2
  -5  17   0 24.3066 3.20217   5
  -5  17   0 21.2270 3.93420  12
   5  17   0 22.7582 2.99736   5
  -7 -17   0 20.2327 3.10778   6
   7 -17   0 21.9409 3.11015   4
   7 -17   0 23.8688 3.90606   6
   7  17   0 26.9108 3.77880   2
  -7  17   0 23.5526 3.52381   2
   7  17   0 25.6772 3.34959   5
  -7  17   0 14.7997 3.50658  12
 -30   0   1 0.76538 2.30814  19
  30   0  -1 -0.0922 1.19789   5
  28   0  -1 0.61473 1.18556   5
 -28   0   1 0.25526 1.02241   2
 -28   0   1 1.62613 2.37134  19
  28   0  -1 -0.2819 1.21214  14
  26   0  -1 -0.1652 1.09468  14
  26   0  -1 -0.1159 1.47244   7
 -26   0   1 0.24312 1.70104  19
  26   0  -1 -0.0727 1.08239   2
  26   0  -1 0.20958 1.00386   4
 -26   0   1 -0.1888 0.85795   2
 -24   0   1 -0.5258 1.63810  19
  24   0  -1 0.77495 1.17531   5
  24   0  -1 0.11677 1.38782   7
  24   0  -1 0.60912 1.19508  14
  24   0  -1 -0.2339 0.97466   2
  24   0  -1 0.33002 0.90074   4
 -24   0   1 0.08495 0.76511   2
 -22   0   1 0.49663 1.57666  19
  22   0  -1 -0.1869 0.70987   4
  22   0  -1 -0.2873 0.83739   5
  22   0  -1 0.07220 1.33176   7
  22   0  -1 0.14568 0.89879   2
 -22   0   1 0.19013 0.71621   2
  22   0  -1 0.40297 0.99280  14
  20   0  -1 0.23428 0.74758   4
  20   0  -1 0.83006 1.06094   2
  20   0  -1 1.65409 1.35568   7
 -20   0   1 0.74617 0.77456   2
 -20   0   1 1.04819 1.51761  19
  20   0  -1 0.35734 1.08326  14
  18   0  -1 0.42819 0.94506  14
  18   0  -1 -0.9824 5.14277   9
  18   0  -1 1.04285 3.93504   3
  18   0  -1 -0.2039 1.01353   7
  18   0  -1 0.41996 0.61971   4
  18   0  -1 -0.5056 0.77383   2
 -18   0   1 0.29855 0.60591   2
  18   0  -1 0.13244 0.73710  16
 -18   0   1 1.89361 7.39658   9
  18   0  -1 0.88735 9.86027   9
 -18   0   1 0.02240 2.95384   3
  16   0  -1 0.06496 0.50561   4
 -16   0   1 0.36901 4.78803   9
 -16   0   1 0.55214 0.64809   5
  16   0  -1 1.41532 6.14079  13
  16   0  -1 0.10791 4.23306   9
  16   0  -1 -0.4165 2.90475   3
 -16   0   1 0.40177 2.15696   3
  16   0  -1 0.32870 0.68838  16
 -16   0   1 -0.5639 6.31037  13
  16   0  -1 0.53265 6.52354   9
 -16   0   1 -0.0986 0.54218  10
  16   0  -1 0.21398 0.79187  14
  14   0  -1 0.01310 0.53278  16
 -14   0   1 0.33955 0.67998  11
 -14   0   1 0.42885 1.78952   3
  14   0  -1 -0.0416 0.78827   7
 -14   0   1 0.21816 0.53026  10
  14   0  -1 -0.6745 2.21597   3
 -14   0   1 -1.3872 4.72164  13
 -14   0   1 0.37338 0.54026   5
 -14   0   1 0.61452 0.93646  19
  14   0  -1 0.50043 0.54927   5
  14   0  -1 -0.3079 4.56266  13
  14   0  -1 0.05489 0.62210  14
  12   0  -1 0.30005 0.63938  14
  12   0  -1 0.42442 4.10886  13
  12   0  -1 0.84902 1.92308   3
 -12   0   1 0.24295 2.86338   9
 -12   0   1 0.59007 1.37633   3
 -12   0   1 0.06296 0.63880  19
  12   0  -1 -0.0210 0.47154   5
 -12   0   1 0.16853 0.44325   5
 -12   0   1 0.46389 0.61628  11
 -12   0   1 -0.2125 3.84557  13
  12   0  -1 0.36022 0.56042  16
  10   0  -1 0.05650 2.63197  13
  10   0  -1 0.29228 0.51954  14
 -10   0   1 0.13306 1.97185   9
 -10   0   1 0.69195 3.26772  13
  10   0  -1 0.59867 1.81270   9
 -10   0   1 0.21851 0.44634  11
 -10   0   1 0.41259 0.64503  19
   8   0  -1 0.17330 0.43460  16
  -8   0   1 0.69945 0.61230  19
   8   0  -1 -0.1723 1.99066  13
   8   0  -1 0.04699 1.46498   9
  -8   0   1 2.43881 1.51386   3
  -8   0   1 -0.0570 2.08170  13
   8   0  -1 -0.0432 1.04446   3
  -8   0   1 0.05949 1.65636   9
  -6   0   1 1.37236 1.55087   9
   6   0  -1 -0.1261 0.71575   3
  -6   0   1 0.39698 0.74739   3
   6   0  -1 0.38778 1.09999   9
  -6   0   1 -0.1788 1.38828  13
   6   0  -1 0.08466 1.54369  13
   6   0  -1 0.28656 0.26331  16
  -6   0   1 0.59629 0.42003  19
  -4   0   1 0.12029 0.65277   9
  -4   0   1 0.07208 0.24804  19
   4   0  -1 0.13523 0.66297   9
   4   0  -1 -0.0585 0.35191  16
  -4   0   1 0.24800 0.52588   3
   4   0  -1 0.80682 1.24100  13
   4   0  -1 0.17318 0.56634   3
  -4   0   1 0.07419 0.87984  13
   2   0  -1 -0.1128 0.35850  13
   2   0  -1 0.06759 0.34060   3
  -2   0   1 0.11781 0.29903   9
  -2   0   1 0.00834 0.44098  13
   2   0  -1 3.04937 0.92619   9
  -2   0   1 -0.0114 0.32793   3
   0   0  -1 0.10715 0.07830  20
   0   0   1 0.16237 0.09508  20
   2   0   1 0.05479 0.19882   3
   2   0   1 0.22447 0.63316   9
  -2   0  -1 0.06047 0.23528  20
  -2   0  -1 0.29067 0.70133  13
   2   0   1 0.38707 0.31617  20
  -2   0  -1 0.21169 0.66351   9
  -2   0  -1 0.17121 0.24319   3
   2   0   1 -0.0424 0.57298  13
  -4   0  -1 0.13318 0.87532   9
  -4   0  -1 0.16381 0.28875  19
  -4   0  -1 1.08034 0.57755   3
  -4   0  -1 0.00985 1.07280  13
   4   0   1 0.33178 1.15202  13
   4   0   1 0.44069 0.94813   9
  -6   0  -1 0.09556 1.57542  13
   6   0   1 -0.3660 1.04885   9
   6   0   1 -0.3061 1.50460  13
  -6   0  -1 0.20761 0.40936  19
  -6   0  -1 0.72043 0.65540   3
  -6   0  -1 0.52738 1.50894   9
   6   0   1 0.14760 0.49636   3
  -8   0  -1 0.34667 1.77973   9
  -8   0  -1 -0.5963 2.14867  13
   8   0   1 0.38045 1.73566   9
  -8   0  -1 0.32072 0.51968  19
   8   0   1 0.32789 0.83355   3
   8   0   1 0.07259 2.18926  13
 -10   0  -1 0.71859 1.07216   3
 -10   0  -1 -0.8527 2.79517  13
 -10   0  -1 0.10195 0.27911   2
  10   0   1 -0.4497 3.16435  13
 -10   0  -1 -0.0333 0.29834   5
  10   0   1 0.12845 0.39624   7
  10   0   1 0.07714 0.38892   5
 -10   0  -1 -0.2923 2.36931   9
  10   0   1 1.21472 2.60439   9
 -10   0  -1 -0.2118 0.49929  19
  10   0   1 0.07653 0.44204  14
 -12   0  -1 -1.0187 3.78859  13
  12   0   1 0.23398 0.44039   5
  12   0   1 0.21319 3.95196  13
  12   0   1 -0.6091 2.79356   9
 -12   0  -1 1.50610 1.55365   3
  12   0   1 0.17755 0.51827   7
  12   0   1 -0.1877 0.55706  14
 -12   0  -1 0.39355 0.41483   5
 -12   0  -1 0.16646 3.12831   9
 -12   0  -1 -0.0082 0.75609  19
  12   0   1 -0.1311 1.47181   3
 -12   0  -1 0.13187 0.32214   2
  12   0   1 0.20227 0.46264  16
  14   0   1 0.03699 0.36955   4
 -14   0  -1 1.39056 5.56395  13
 -14   0  -1 0.09445 0.81643  19
  14   0   1 -0.1150 0.48516  16
 -14   0  -1 0.06268 0.39561   5
  14   0   1 0.14304 0.58793   7
  14   0   1 0.09631 0.68887  14
  14   0   1 1.13897 5.33431  13
  14   0   1 -0.1017 1.96389   3
 -14   0  -1 -0.3771 1.47986   3
  14   0   1 0.17088 0.53018   5
 -14   0  -1 0.03641 0.40264   2
 -14   0  -1 0.52853 4.12452   9
  14   0   1 -0.2570 3.23976   9
  14   0   1 -0.8770 6.24264   9
 -16   0  -1 0.00265 0.94350  19
  16   0   1 -0.1798 0.56073   5
 -16   0  -1 -0.1674 0.49562   5
  16   0   1 0.26922 0.89051  14
 -16   0  -1 -0.0844 2.07793   3
  16   0   1 -0.1610 0.53848  16
  16   0   1 -0.2752 2.56294   3
  16   0   1 -0.3850 0.41419   4
 -16   0  -1 -0.3521 7.50826  13
  18   0   1 0.77764 3.24412   3
 -18   0  -1 -0.1176 0.64898   5
  18   0   1 -0.1181 0.53934   4
  18   0   1 0.00539 0.66704  16
  18   0   1 0.32839 0.96745  14
 -18   0  -1 -0.4985 1.01250  19
 -18   0  -1 0.36930 2.59408   3
  18   0   1 0.41363 0.75498   5
 -20   0  -1 0.05787 0.65578   2
  20   0   1 0.30048 0.90888   5
  20   0   1 0.07155 0.73968   4
  20   0   1 1.01533 1.30658   7
 -20   0  -1 -0.3522 0.70523   5
  20   0   1 -0.4350 1.02172  14
  22   0   1 0.55727 1.02315   2
 -22   0  -1 0.54509 0.93644   5
  22   0   1 -0.6020 1.00254  14
  22   0   1 -0.1776 0.67196   4
 -22   0  -1 -0.2364 0.64590   2
  22   0   1 -0.0387 1.33476   7
  24   0   1 0.41872 1.04509   2
 -24   0  -1 0.05987 0.80758   2
  24   0   1 0.12618 1.33975   7
  24   0   1 -0.5613 0.80556   4
 -24   0  -1 -0.9100 1.37299  19
  24   0   1 -0.5818 1.06511  14
 -26   0  -1 -0.0509 1.63538  19
  26   0   1 -0.3401 0.89573   4
  26   0   1 0.63628 1.69389   7
  26   0   1 -0.3488 1.19930  14
  28   0   1 -0.1228 1.27757   2
  28   0   1 0.37181 1.34117   5
 -28   0  -1 -0.3327 0.93383   2
  28   0   1 0.30739 1.35816  14
 -28   0  -1 1.29426 2.23701  19
  28   0   1 1.30328 1.51786   7
 -29  -1   1 -0.2135 2.04678  19
  29  -1  -1 0.27959 1.27519   5
  29  -1  -1 0.08144 1.35374   2
  29  -1  -1 -0.1931 1.37275  14
 -29   1   1 1.21678 2.18900  19
 -29   1   1 -0.0768 1.07637   2
  29   1  -1 -0.4590 1.16101   2
 -25  -1   1 0.30674 1.58091  19
  25  -1  -1 1.55144 1.34700   5
 -25   1   1 0.38003 1.98360  19
  25   1  -1 0.26076 1.42613   7
 -23  -1   1 0.31589 0.80296   2
  23  -1  -1 0.77930 1.27058   2
  23  -1  -1 -0.2384 1.04947  14
  23  -1  -1 -0.1879 0.74119   4
 -23  -1   1 0.20588 1.35740  19
  23  -1  -1 0.47722 1.85057   7
  23  -1  -1 -0.1512 1.01810   5
  23   1  -1 1.44426 1.16431   2
 -23   1   1 0.54511 0.92731   2
  23   1  -1 0.64383 1.31699   7
 -23   1   1 0.27599 1.72949  19
  23   1  -1 1.25730 1.20310  14
 -21  -1   1 12.4632 1.99051   2
  21  -1  -1 11.1738 1.94723   4
  21  -1  -1 11.8949 2.62479  14
  21  -1  -1 11.6609 2.28922   5
 -21  -1   1 10.0712 3.27221  19
  21  -1  -1 15.5121 2.55185   2
  21   1  -1 12.5658 2.26650   2
  21   1  -1 12.3730 1.94028   4
  21   1  -1 11.6306 2.82956   7
  21   1  -1 8.66704 2.09007  14
 -21   1   1 11.2113 1.94986   2
  19  -1  -1 50.0993 3.24027  16
  19  -1  -1 51.8612 4.28607   7
  19  -1  -1 49.5739 10.6503   3
  19  -1  -1 54.7649 3.59254   5
  19  -1  -1 54.2005 3.16938   4
 -19  -1   1 49.7988 2.95967   2
 -19  -1   1 46.6986 4.36579  19
 -19  -1   1 52.7231 7.48324   3
  19   1  -1 48.8912 3.68077  14
  19   1  -1 51.0611 3.28136   2
 -19   1   1 58.7392 9.86115   3
  19   1  -1 50.6424 2.91420   4
  19   1  -1 47.6371 3.92203   7
 -19   1   1 50.0385 2.99495   2
  19   1  -1 59.9647 9.57908   3
 -17  -1   1 4.62908 6.99700   9
  17  -1  -1 6.98301 2.14099   7
 -17  -1   1 6.08604 3.28317   3
 -17  -1   1 7.77188 1.46763   2
  17  -1  -1 5.16068 1.59630  14
  17  -1  -1 4.53010 1.19741   4
 -17  -1   1 5.54990 3.51750   3
  17  -1  -1 6.44499 4.86097   3
  17  -1  -1 3.55059 4.74651   9
  17  -1  -1 4.67938 1.42058  16
  17   1  -1 6.30080 1.64720  14
 -17   1   1 4.39141 7.32516   9
  17   1  -1 3.80205 5.17902   9
  17   1  -1 7.61231 1.66437   2
  17   1  -1 7.10613 10.2559   9
  17   1  -1 5.31497 1.15789   4
  17   1  -1 7.44186 1.59125   5
 -17   1   1 4.88076 3.62996   3
  17   1  -1 4.98528 4.14062   3
  17   1  -1 6.25970 1.81449   7
 -15  -1   1 0.03230 4.20457   9
  15  -1  -1 0.56333 0.91490  16
 -15  -1   1 1.24513 0.73293  10
  15  -1  -1 1.78969 1.12712   7
 -15  -1   1 1.45438 0.76289   5
  15  -1  -1 0.27730 6.10688  13
 -15  -1   1 0.57891 6.74868  13
 -15  -1   1 1.95126 1.03049  11
  15  -1  -1 1.16802 3.11150   3
  15  -1  -1 0.48658 0.84709  14
 -15  -1   1 0.70723 1.93014   3
  15   1  -1 0.94969 0.96931   7
  15   1  -1 -0.8663 5.51531   9
  15   1  -1 0.11351 4.89924  13
 -15   1   1 1.61952 5.82011  13
  15   1  -1 1.67395 4.21610   9
  15   1  -1 1.55576 0.92128  14
  15   1  -1 1.16489 0.78507   5
  15   1  -1 1.79728 2.87621   3
 -15   1   1 0.79997 0.60499   2
 -15   1   1 0.54822 1.02700  19
  15   1  -1 0.66233 0.62707  16
 -15   1   1 0.77795 2.30152   3
 -13  -1   1 24.1254 2.02703  11
  13  -1  -1 20.3888 2.51723  14
 -13  -1   1 20.4101 1.59307  10
  13  -1  -1 18.8134 1.54936   4
  13  -1  -1 18.8598 10.6236   9
  13  -1  -1 19.9381 1.85816  16
 -13  -1   1 18.4661 3.97995   3
 -13  -1   1 22.8321 1.74737   5
  13  -1  -1 21.6637 9.32948  13
  13  -1  -1 22.9223 6.19466   3
 -13  -1   1 23.8305 10.3949  13
  13   1  -1 23.6221 1.60233  16
  13   1  -1 22.6887 1.84004   5
  13   1  -1 21.7682 1.51055   4
 -13   1   1 21.3851 9.80278  13
  13   1  -1 35.6457 5.78588   7
 -13   1   1 23.8154 5.52329   3
 -13   1   1 27.9656 3.75419  19
  13   1  -1 22.0541 5.16836   3
 -13   1   1 20.6788 8.50091   9
  13   1  -1 17.3911 7.94622  13
 -13   1   1 18.4139 1.58367   5
 -11  -1   1 81.9899 3.93105  19
  11  -1  -1 79.5015 12.1450   9
 -11  -1   1 82.2300 17.0809  13
  11  -1  -1 86.4116 2.81409   4
 -11  -1   1 85.6936 6.68695   3
  11  -1  -1 101.249 17.9516  13
 -11  -1   1 83.5417 3.25255  11
 -11  -1   1 83.1423 13.3660   9
  11  -1  -1 92.0350 3.87878  14
 -11  -1   1 80.2008 2.84851   5
  11   1  -1 82.7235 3.38152  14
  11   1  -1 84.5417 7.55982   3
  11   1  -1 75.8297 14.4250  13
 -11   1   1 105.351 19.1166  13
  11   1  -1 78.8366 3.01831   5
 -11   1   1 88.4208 14.8484   9
  11   1  -1 91.9524 2.81522  16
 -11   1   1 87.5353 4.57716  19
  -9  -1   1 0.97019 0.65491  19
   9  -1  -1 0.96642 1.66625   9
   9  -1  -1 1.19955 0.69871  14
   9  -1  -1 2.15326 2.98303  13
  -9  -1   1 0.38646 1.97557   9
   9  -1  -1 0.94959 1.52409   3
  -9  -1   1 0.30849 2.49149  13
   9   1  -1 0.82292 2.01318   9
  -9   1   1 1.62831 0.92931  19
  -9   1   1 1.63663 3.04751  13
   9   1  -1 2.04289 2.98124  13
   9   1  -1 0.23013 2.63255   9
  -9   1   1 -0.0654 1.86807   9
  -7  -1   1 73.0494 5.51087   3
  -7  -1   1 80.6377 2.92670  19
  -7  -1   1 93.1915 14.2062  13
  -7  -1   1 68.3299 8.92616   9
   7  -1  -1 87.3210 13.2971  13
   7  -1  -1 74.7419 6.67977   3
   7  -1  -1 78.9824 9.48932   9
   7   1  -1 79.2314 7.90560   9
  -7   1   1 70.6097 5.91858   3
  -7   1   1 80.1819 12.3948  13
   7   1  -1 90.2888 12.4726  13
   7   1  -1 83.1971 2.41453  16
   7   1  -1 66.7417 10.2954   9
   7   1  -1 79.8304 5.97339   3
  -7   1   1 78.7966 3.40339  19
  -7   1   1 81.1556 10.7150   9
   5  -1  -1 0.56657 1.30053  13
   5  -1  -1 0.38339 0.75775   3
  -5  -1   1 0.47338 1.47258  13
  -5  -1   1 0.26338 1.01529   9
   5  -1  -1 0.50218 0.91644   9
  -5  -1   1 0.28277 0.69615   3
  -5  -1   1 0.61305 0.73641   3
  -5  -1   1 0.52824 0.33215  19
  -5   1   1 0.59986 0.79547   3
  -5   1   1 -0.4201 1.25686  13
   5   1  -1 0.40403 1.30837  13
   5   1  -1 -0.2042 1.10337   9
  -5   1   1 0.57402 1.08015   9
   5   1  -1 0.30838 0.83214   3
   5   1  -1 0.06844 0.87736   9
  -3  -1   1 9.90666 2.47162   9
   3  -1  -1 11.2230 2.97096  13
  -3  -1   1 9.18265 1.97564   9
  -3  -1   1 10.7948 2.05974   3
   3  -1  -1 8.94855 2.14437   9
   3  -1  -1 10.8426 2.38446   8
  -3  -1   1 8.18453 2.60008  13
  -3  -1   1 9.01956 2.05340   3
   3  -1  -1 9.23098 0.74775  21
   3  -1  -1 11.8936 2.66103   3
  -3   1   1 10.3106 2.85548  13
  -3   1   1 11.4752 2.40720   8
   3   1  -1 8.72178 1.91191   9
   3   1  -1 10.4197 2.12695   3
   3   1  -1 9.49930 2.01890   3
   3   1  -1 8.78760 0.87175  20
   3   1  -1 10.5171 2.71416  13
   3   1  -1 8.66479 2.20872   9
  -3   1   1 11.4030 2.71393   9
  -3   1   1 9.68699 2.21031   3
   1  -1  -1 222.290 4.32758  13
  -1  -1   1 221.534 7.14446  13
   1  -1  -1 221.070 6.65686   8
  -1  -1   1 207.128 6.32492   3
   1  -1  -1 210.730 6.87321   3
   1  -1  -1 211.134 6.74248   9
  -1  -1   1 206.027 4.57439   9
   1  -1  -1 220.736 1.90423  20
  -1   1   1 222.018 2.03226  20
   1   1  -1 225.710 2.91262  20
  -1   1   1 217.770 6.76802   3
  -1   1   1 210.313 7.08699   9
  -1   1   1 225.143 4.53485  13
   1   1  -1 214.241 6.57037   3
  -1   1   1 215.517 6.78452   8
   1   1  -1 223.730 7.06854  13
  -1  -1  -1 73.5448 3.06754   3
   1  -1   1 79.7575 4.97266  13
   1  -1   1 79.6652 5.13482  13
   1  -1   1 81.5929 2.15607  20
   1  -1   1 75.8417 4.49333   9
   1  -1   1 71.0058 3.74598   3
  -1  -1  -1 73.9306 4.64262  13
  -1  -1  -1 76.9695 5.64251   9
  -1   1  -1 80.6666 2.22429  20
   1   1   1 76.3266 4.51261  13
   1   1   1 70.6130 2.79717   3
  -1   1  -1 73.2046 3.94877   3
  -1   1  -1 74.8214 4.94253  13
  -1   1  -1 80.5637 5.07160  13
  -1   1  -1 75.2210 4.69649   9
   1   1   1 74.6757 5.33739   9
  -3  -1  -1 2.09896 1.75057   9
   3  -1   1 2.03165 1.01134   3
  -3  -1  -1 2.34801 0.51940  19
   3  -1   1 1.55465 1.53419  13
  -3  -1  -1 2.65158 1.83181  13
   3  -1   1 0.66606 0.89979   9
  -3  -1  -1 2.56694 1.50746   9
  -3   1  -1 1.49317 0.62330  20
  -3   1  -1 1.76721 0.94581   3
   3   1   1 1.51673 1.37285  13
  -3   1  -1 1.14533 1.22157  13
   3   1   1 2.79438 1.84955   9
   3   1   1 2.71891 1.62273   9
  -3   1  -1 1.49210 0.53186  19
  -3   1  -1 1.18341 1.10378   9
   5  -1   1 21.0274 3.22993   3
  -5  -1  -1 16.3145 5.18559  13
   5  -1   1 17.5359 5.27544  13
  -5  -1  -1 19.9029 1.43704  19
  -5  -1  -1 19.5668 4.64600   9
   5  -1   1 29.1836 5.88141   9
   5   1   1 19.1763 4.92371   9
  -5   1  -1 21.5496 5.25783   9
  -5   1  -1 20.9892 3.34719   3
  -5   1  -1 19.8998 5.52866  13
   5   1   1 17.0753 5.24377  13
   5   1   1 18.5509 5.38684   9
  -5   1  -1 21.6251 1.69433  19
  -7  -1  -1 26.5369 6.55572   9
   7  -1   1 18.3463 3.47549   3
  -7  -1  -1 26.5543 8.28215  13
   7  -1   1 21.8569 7.06028  13
   7  -1   1 19.2996 5.39182   9
  -7  -1  -1 24.2978 1.85159  19
   7   1   1 26.9684 7.38173  13
  -7   1  -1 21.6044 6.27087   9
   7   1   1 24.0985 2.19168   3
  -7   1  -1 22.1461 1.97776  19
  -7   1  -1 21.0170 7.15963  13
   7   1   1 24.7347 7.78376   9
   7   1   1 21.7987 5.75013   9
  -7   1  -1 23.4738 4.02148   3
   9  -1   1 12.5220 4.75875   9
   9  -1   1 16.2343 1.98166  14
  -9  -1  -1 19.9806 2.44177  19
   9  -1   1 9.57446 5.50399  13
  -9  -1  -1 17.9946 8.12145  13
  -9  -1  -1 19.6569 6.58252   9
  -9   1  -1 12.9094 5.58687   9
  -9   1  -1 15.6515 2.43524  19
   9   1   1 17.5272 6.90945  13
   9   1   1 16.7114 7.38851   9
  -9   1  -1 12.3204 6.26277  13
   9   1   1 13.6194 5.52695   9
  11  -1   1 0.78298 0.66818   7
 -11  -1  -1 0.50625 0.42431   5
  11  -1   1 0.30106 0.62356  14
 -11  -1  -1 1.30800 1.06366   3
  11  -1   1 1.34690 1.84991   3
 -11  -1  -1 0.44115 0.39517   2
  11  -1   1 -0.7488 3.30752  13
 -11  -1  -1 0.20654 2.65040   9
 -11  -1  -1 0.21650 0.64119  19
  11  -1   1 0.62647 2.36312   9
 -11  -1  -1 1.12876 3.89190  13
 -11   1  -1 0.99480 0.49916   2
 -11   1  -1 0.03910 2.76232   9
  11   1   1 0.73696 1.19983   3
  11   1   1 0.63415 0.60032  14
 -11   1  -1 0.96343 1.53589   3
  11   1   1 0.46514 3.28465  13
  11   1   1 0.40376 0.44348   5
 -11   1  -1 0.52026 0.46436   5
  11   1   1 0.77700 3.84300   9
  11   1   1 0.68981 0.62638   7
  11   1   1 0.21604 2.70190   9
 -11   1  -1 0.39881 0.77826  19
 -11   1  -1 -0.3836 3.24367  13
 -13  -1  -1 7.29524 2.07070   3
  13  -1   1 11.6048 7.81933  13
 -13  -1  -1 8.23159 5.71984   9
  13  -1   1 7.92245 1.43683   5
 -13  -1  -1 10.2129 2.15963  19
 -13  -1  -1 6.65700 6.56014  13
  13  -1   1 9.47912 5.50045   9
  13  -1   1 8.45361 3.75257   3
 -13  -1  -1 10.3701 1.46574   2
  13  -1   1 10.9079 1.99367  14
 -13  -1  -1 8.36770 1.31207   5
  13   1   1 8.13955 2.62892   3
  13   1   1 8.01237 1.38295   5
 -13   1  -1 9.79691 2.44595  19
 -13   1  -1 11.1785 6.87320   9
 -13   1  -1 8.78023 1.37762   5
 -13   1  -1 6.39428 2.93194   3
  13   1   1 10.4513 1.83596   7
  13   1   1 9.13358 0.83346  16
 -13   1  -1 9.78278 7.67202  13
  13   1   1 7.89878 1.59051  14
  13   1   1 9.77754 1.54366   4
 -13   1  -1 9.64373 1.39737   2
  13   1   1 8.24649 5.25751   9
  13   1   1 10.1630 7.06910  13
  15  -1   1 5.52826 1.28825   5
 -15  -1  -1 6.32128 1.26669   2
  15  -1   1 2.28393 6.37144  13
  15  -1   1 5.39638 1.10645   4
 -15  -1  -1 7.43800 7.97381  13
  15  -1   1 7.03849 1.38523  16
 -15  -1  -1 7.04877 2.10040  19
  15  -1   1 3.39565 4.49540   9
  15  -1   1 6.82081 1.74678  14
 -15  -1  -1 5.64899 2.15522   3
  15  -1   1 4.09852 3.41632   3
 -15  -1  -1 6.80499 1.41468   5
 -15   1  -1 5.18665 6.95866  13
 -15   1  -1 6.13345 3.25123   3
  15   1   1 5.14365 7.05508  13
  15   1   1 5.21268 1.33341   5
  15   1   1 6.29131 2.80859   3
  15   1   1 7.18877 1.67494  14
 -15   1  -1 5.43291 1.21876   5
  15   1   1 6.49440 1.11164   4
 -15   1  -1 5.98646 2.04332  19
 -15   1  -1 3.32300 5.59464   9
 -17  -1  -1 1.44359 2.07618   3
  17  -1   1 2.23575 1.10122  16
  17  -1   1 2.12850 1.30165  14
  17  -1   1 2.24190 1.06106   5
 -17  -1  -1 1.96121 1.87869   3
  17  -1   1 1.68100 0.79961   4
  17  -1   1 3.04143 3.91200   3
 -17  -1  -1 2.69507 1.01923   5
  17   1   1 2.47552 1.10303   5
 -17   1  -1 2.10668 1.73538  19
  17   1   1 3.43689 9.16469   9
 -17   1  -1 1.90657 3.25615   3
  17   1   1 1.03825 5.68252   9
  17   1   1 2.17061 1.20110  14
  17   1   1 2.14841 0.80143   4
 -17   1  -1 2.10484 0.94166   5
  17   1   1 2.07889 2.54259   3
  19  -1   1 1.43237 1.03774  16
  19  -1   1 3.02851 1.59448   7
  19  -1   1 1.83636 4.65360   3
  19  -1   1 1.56422 1.39016  14
  19  -1   1 1.04644 0.80341   4
 -19  -1  -1 1.64164 0.97008   5
  19   1   1 2.37555 1.21084   2
 -19   1  -1 2.72572 3.80389   3
 -19   1  -1 1.99674 1.03303   5
  19   1   1 2.71449 1.44213  14
  19   1   1 2.00307 0.92022   4
  19   1   1 1.71257 1.33476   7
 -19   1  -1 2.47627 1.01380   2
 -19   1  -1 3.96703 1.98124  19
 -21  -1  -1 10.5348 1.97977   2
 -21  -1  -1 9.83298 2.92438  19
  21  -1   1 15.8206 3.55207   7
  21  -1   1 10.3829 1.83370   4
  21  -1   1 9.63400 2.44752  14
  21   1   1 9.47648 2.31001  14
  21   1   1 10.6353 1.82853   4
  21   1   1 9.60400 2.22789   5
  21   1   1 13.3501 3.03053   7
 -21   1  -1 10.7145 1.98143   2
  21   1   1 10.5579 2.20585   2
 -21   1  -1 10.5621 2.10945   5
  25  -1   1 -0.2669 0.87899   4
 -25  -1  -1 0.36868 1.74691  19
  25  -1   1 0.31494 1.27252   2
  25  -1   1 -0.1632 1.64951   7
  25  -1   1 0.09875 1.09603   5
 -25  -1  -1 0.10176 0.83516   2
 -25   1  -1 -0.2849 0.81572   2
 -25   1  -1 0.51941 1.92125  19
  25   1   1 1.55303 1.32909   2
  25   1   1 0.40541 1.38533   7
 -27  -1  -1 1.30969 1.23890   2
  27  -1   1 2.41447 1.63277   2
  27  -1   1 0.19086 1.40648  14
  27  -1   1 1.73735 1.50339   5
  27  -1   1 0.47970 1.74245   7
 -27   1  -1 0.53261 2.00564  19
 -27   1  -1 0.62515 1.07916   2
  27   1   1 0.09290 1.25343   2
 -29  -1  -1 1.71783 1.38861   2
  29  -1   1 1.21987 1.51307   5
  29  -1   1 2.66802 1.99340   7
  29  -1   1 1.25252 1.59710  14
 -29  -1  -1 0.28602 2.09157  19
  29  -1   1 2.52338 1.70622   2
  29   1   1 0.10030 1.25501   5
 -29   1  -1 1.20501 1.29622   2
  29   1   1 1.69404 1.82567   7
  29   1   1 0.94916 1.44605   2
  30  -2  -1 -0.5016 1.30108  14
 -30  -2   1 0.06000 2.17132  19
  30  -2  -1 0.36160 1.37019   5
  30  -2  -1 1.20888 1.41973   4
 -30   2   1 1.45459 2.59095  19
  30   2  -1 0.80655 1.35619   5
  30   2  -1 0.97162 1.45408   2
  28  -2  -1 4.35880 1.92204   5
 -28  -2   1 3.76220 2.55368  19
  28  -2  -1 3.31284 1.59150   4
  28  -2  -1 2.60781 2.31428   7
  28  -2  -1 6.83955 2.19375   2
  28  -2  -1 3.34898 1.86822  14
  28   2  -1 4.26479 2.81024   7
  28   2  -1 4.82614 1.87302   2
  28   2  -1 3.78625 1.73470   5
 -28   2   1 4.24064 3.19267  19
 -28   2   1 3.92289 1.56956   2
  26   2  -1 1.06516 2.57575  20
 -24  -2   1 0.28575 0.88990   2
  24  -2  -1 0.10582 1.14969   2
  24  -2  -1 -1.0230 1.10428  14
  24  -2  -1 1.22108 1.21545   5
 -24  -2   1 -0.3222 1.53966  19
  24  -2  -1 1.33349 2.08356   7
  24  -2  -1 -0.4572 0.76530   4
  24   2  -1 0.32448 1.03983   4
  24   2  -1 0.64000 2.00860  20
  24   2  -1 1.43326 1.15110   2
 -24   2   1 0.42297 0.93946   2
 -24   2   1 0.64296 1.93592  19
  24   2  -1 1.01027 1.38033   7
  22  -2  -1 1.46760 1.04737   4
  22  -2  -1 1.97620 1.21349   5
 -22  -2   1 2.55392 1.14640   2
  22  -2  -1 3.30005 2.28269   7
  22  -2  -1 1.35493 1.41968  14
 -22   2   1 1.30320 2.15469  19
 -22   2   1 1.21266 1.02560   2
  22   2  -1 1.87451 1.22809   2
  22   2  -1 1.52729 1.23532  14
 -22   2   1 1.67406 1.11960   5
  22   2  -1 1.84651 1.51185   7
  22   2  -1 1.70389 1.14632   4
  20  -2  -1 3.90623 1.81908  14
  20  -2  -1 5.34538 6.47282   3
  20  -2  -1 2.93240 1.28617   5
 -20  -2   1 2.95462 1.70156  19
  20  -2  -1 3.43634 1.58127  16
  20  -2  -1 3.06087 6.80129   8
 -20  -2   1 2.31253 1.05926   2
  20  -2  -1 2.92496 1.17982   4
  20  -2  -1 3.32840 1.99665   7
  20   2  -1 2.01052 1.32598   7
 -20   2   1 3.16054 1.25432   5
  20   2  -1 1.78108 1.12826   2
 -20   2   1 1.24111 4.72003   3
  20   2  -1 1.64961 1.15675  14
 -20   2   1 2.27124 1.05010   2
  20   2  -1 2.73785 1.03449   4
  20   2  -1 1.67269 1.12486   5
 -18  -2   1 0.65284 2.38964   3
  18  -2  -1 0.86808 4.59757   3
 -18  -2   1 0.22156 1.01275  19
 -18  -2   1 0.17833 0.58934   2
  18  -2  -1 0.50619 0.94370  14
  18  -2  -1 0.78800 0.69245   6
  18  -2  -1 1.16850 1.35126   7
 -18  -2   1 -0.9596 6.66834   9
  18  -2  -1 0.53179 0.83351   5
  18  -2  -1 -0.2470 1.06257  16
 -18  -2   1 0.07493 2.16153   3
  18  -2  -1 0.02959 4.79429   8
  18   2  -1 -0.5661 5.29516   9
  18   2  -1 0.20882 0.67089   4
 -18   2   1 0.62016 1.79524  19
  18   2  -1 -1.1755 8.95538   9
 -18   2   1 0.54498 0.98686  11
 -18   2   1 0.22014 0.63277   2
  18   2  -1 1.56267 0.98659   5
  18   2  -1 0.67113 1.04220   7
  18   2  -1 0.33097 0.81899  14
 -18   2   1 0.19154 3.46190   3
  18   2  -1 0.82057 0.82249   2
  16  -2  -1 1.48593 0.91925   5
  16  -2  -1 0.27170 3.70421   3
  16  -2  -1 1.63526 1.29848   7
  16  -2  -1 0.32532 0.56025   6
 -16  -2   1 0.26822 8.47840  13
 -16  -2   1 1.01190 4.98260   9
 -16  -2   1 0.39708 2.28446   3
  16  -2  -1 0.11851 0.90266  14
 -16  -2   1 0.43149 1.88891   3
 -16  -2   1 0.07881 0.78116  19
  16  -2  -1 0.38298 3.95897   8
 -16   2   1 0.79789 0.92263  11
  16   2  -1 0.18079 4.40148   9
  16   2  -1 0.68806 0.71547   2
 -16   2   1 -0.0148 2.61385   3
  16   2  -1 0.64889 0.59724   4
  16   2  -1 0.35166 0.76112  14
 -16   2   1 0.60080 1.32063  19
  16   2  -1 0.59398 6.12985   9
  16   2  -1 0.56354 0.74622   5
 -16   2   1 0.75864 0.66270   2
  16   2  -1 0.29377 0.48651  16
  16   2  -1 0.52897 0.97265   7
 -16   2   1 1.93980 7.41901  13
  14  -2  -1 5.80686 4.85617   9
 -14  -2   1 6.78343 2.71345   3
  14  -2  -1 6.83898 1.23688   4
  14  -2  -1 8.72696 1.46976   6
  14  -2  -1 4.36324 3.71817   3
 -14  -2   1 6.11493 2.45703   3
  14  -2  -1 7.86137 1.81520  14
  14  -2  -1 6.64821 4.31231   8
 -14  -2   1 3.93334 6.47692  13
  14  -2  -1 5.95410 1.59902   7
 -14  -2   1 3.14455 4.51764   9
  14  -2  -1 7.93045 6.86058  13
  14   2  -1 7.48493 1.14163   4
 -14   2   1 7.89553 1.29844   2
 -14   2   1 4.42957 5.73071   9
  14   2  -1 7.49486 1.54703  14
  14   2  -1 8.31574 5.25234   9
  14   2  -1 6.90912 1.34594   5
  14   2  -1 4.65179 6.12799   9
 -14   2   1 7.00530 2.18731  19
  14   2  -1 5.32340 5.60968  13
  14   2  -1 7.83606 1.00894  16
 -14   2   1 7.32097 1.49315  11
 -14   2   1 7.54613 3.76596   3
 -14   2   1 5.05805 6.64583  13
  14   2  -1 2.40141 1.91434   3
  12  -2  -1 16.4741 1.45175   4
 -12  -2   1 20.2614 3.90737   3
  12  -2  -1 14.5178 7.41020  13
  12  -2  -1 18.7916 2.44841  14
 -12  -2   1 15.4479 7.92348  13
 -12  -2   1 20.3192 1.83412  11
 -12  -2   1 22.1573 4.32609   3
 -12  -2   1 18.9325 1.48341   2
  12  -2  -1 14.3715 5.70137   9
 -12   2   1 18.6889 7.87748   9
 -12   2   1 11.1303 6.84914  13
  12   2  -1 17.8306 1.70988  14
  12   2  -1 18.5242 1.19399  16
  12   2  -1 18.5451 1.66651   5
  12   2  -1 16.3861 7.49327  13
  12   2  -1 18.5341 4.36090   3
 -12   2   1 22.0215 5.56501   3
  10  -2  -1 30.6611 1.70216   4
 -10  -2   1 30.0047 2.44111  19
 -10  -2   1 27.7951 10.0187  13
  10  -2  -1 30.8754 2.30568  14
 -10  -2   1 33.9895 5.03104   3
 -10  -2   1 30.1881 7.45040   9
  10  -2  -1 33.1916 9.95984  13
 -10  -2   1 29.7743 4.62434   3
  10  -2  -1 35.7823 7.20886   3
 -10  -2   1 30.8209 1.79502   2
  10  -2  -1 38.2718 8.43620   9
 -10  -2   1 29.2159 1.91860  11
 -10   2   1 27.9108 9.05762  13
  10   2  -1 29.9719 1.36140  16
  10   2  -1 28.9192 1.82085   5
  10   2  -1 29.6411 8.87259  13
 -10   2   1 32.6784 2.91657  19
 -10   2   1 34.2496 9.22653   9
  10   2  -1 29.5724 1.89329  14
 -10   2   1 30.2801 2.30179  12
   8  -2  -1 49.6203 7.55011   8
   8  -2  -1 44.5791 8.03373   9
   8  -2  -1 38.9871 9.23439  13
   8  -2  -1 46.2803 7.38248   3
  -8  -2   1 38.4275 2.08841  19
  -8  -2   1 39.9058 7.57671   9
  -8  -2   1 47.0928 11.1887  13
   8   2  -1 43.8798 9.05812   9
   8   2  -1 32.5559 7.94364  13
  -8   2   1 48.7585 10.4692  13
  -8   2   1 44.2824 3.02020  19
  -8   2   1 39.9369 6.09973   3
  -8   2   1 47.0079 9.67008   9
   8   2  -1 42.6957 7.81655   9
  -6  -2   1 81.7852 11.7280  13
  -6  -2   1 77.4261 5.81369   3
  -6  -2   1 75.0893 4.93438   3
   6  -2  -1 81.2041 7.76507   9
   6  -2  -1 74.6110 6.85171   3
   6  -2  -1 87.8880 12.2038  13
   6  -2  -1 70.8510 6.07164   8
  -6  -2   1 81.2808 2.54647  19
   6   2  -1 81.6785 10.7510  13
   6   2  -1 85.8986 10.7176   9
   6   2  -1 75.4368 7.29856   9
   6   2  -1 76.2797 3.48428  20
  -6   2   1 80.3496 6.67010   3
  -6   2   1 78.5488 10.6233   9
  -6   2   1 86.3510 11.5306  13
   6   2  -1 79.0057 1.84364  16
   4  -2  -1 25.9579 4.48044   9
  -4  -2   1 31.4130 6.03650  13
  -4  -2   1 28.7690 1.20504  19
   4  -2  -1 31.2205 5.95985  13
  -4  -2   1 29.5833 4.20045   3
  -4  -2   1 28.8242 5.46511   9
   4  -2  -1 26.8134 4.61222   3
   4  -2  -1 34.4090 4.47736   8
   4  -2  -1 26.3872 1.30226  21
  -4  -2   1 31.9585 3.12431   3
   4   2  -1 27.8080 4.74302   9
  -4   2   1 26.9397 5.30037   9
   4   2  -1 29.6001 3.82875   3
  -4   2   1 29.1427 5.30773  13
   4   2  -1 27.7044 1.73957  20
   4   2  -1 22.9667 4.57190  13
  -4   2   1 33.1917 4.78439   3
  -4   2   1 27.3176 1.10199  17
  -4   2   1 26.2353 1.76134  20
  -4   2   1 28.4210 1.46503  21
   4   2  -1 28.5648 1.01889  16
  -4   2   1 28.7493 4.24503   8
   4   2  -1 28.3398 4.43037   9
   2  -2  -1 21.8744 1.07286  20
   2  -2  -1 24.8899 3.92949   3
   2  -2  -1 24.6421 3.99728   9
  -2  -2   1 20.0772 0.86011  15
   2  -2  -1 24.8960 3.29062  13
   2  -2  -1 21.4105 3.32285  13
  -2  -2   1 24.2611 3.40316   3
  -2  -2   1 18.6632 3.61124  13
   2  -2  -1 26.5362 3.42142   8
  -2  -2   1 20.8405 3.45929   9
  -2   2   1 23.5269 3.79653   3
  -2   2   1 22.8864 3.24206  13
   2   2  -1 20.0335 3.56306  13
  -2   2   1 21.4340 3.19507   8
  -2   2   1 19.3588 1.11731  20
   2   2  -1 24.6443 3.52089   3
   2   2  -1 20.1793 2.90956   9
   2   2  -1 19.7054 0.83324  16
   2   2  -1 18.4113 1.13966  20
  -2   2   1 24.9894 4.09776   9
   0  -2   1 1241.19 6.93590  15
   0  -2  -1 1171.64 22.5298   9
   0  -2  -1 1185.14 18.6721   3
   0  -2   1 1197.48 19.3751   3
   0  -2   1 1173.20 17.7726   9
   0  -2   1 1252.74 8.64093  20
   0  -2   1 1236.82 20.5828  13
   0   2  -1 1161.22 18.2804   9
   0   2  -1 1253.60 9.09045  20
   0   2   1 1176.35 18.1919   3
   0   2  -1 1184.63 19.7911   3
   0   2  -1 1191.39 21.2579  13
   0   2   1 1209.77 6.06019  20
   0   2   1 1192.78 21.0911   9
   0   2   1 1228.30 6.98803  18
   2  -2   1 1282.67 25.1346  13
  -2  -2  -1 1281.94 29.5023   9
  -2  -2  -1 1249.83 25.3844  13
   2  -2   1 1227.72 23.2625   9
  -2  -2  -1 1241.81 8.07575  19
   2  -2   1 1168.22 20.5578   3
   2  -2   1 1286.02 26.7677  13
   2   2   1 1224.44 26.3605   9
   2   2   1 1297.50 23.5666  13
   2   2   1 1228.55 8.30285  18
  -2   2  -1 1234.42 21.8040   3
  -2   2  -1 1236.49 25.4848   9
  -2   2  -1 1221.92 25.8094  13
  -2   2  -1 1311.33 26.0369  13
   2   2   1 1275.73 9.46407  20
   2   2   1 1223.09 15.3378   3
   4  -2   1 13.3723 1.92600   8
  -4  -2  -1 14.3276 4.53402  13
  -4  -2  -1 10.6238 4.18286   9
  -4  -2  -1 12.9750 1.05241  19
   4  -2   1 12.8437 3.80057   9
   4  -2   1 8.91771 3.47390  13
   4  -2   1 12.8656 3.15492   3
   4  -2   1 8.14517 3.01265  13
  -4  -2  -1 13.1127 1.56460   3
  -4   2  -1 11.8019 3.85560  13
   4   2   1 13.0106 3.91900   9
  -4   2  -1 12.6258 1.84322  20
   4   2   1 9.92406 3.65067   9
  -4   2  -1 10.8648 3.80566   9
  -4   2  -1 12.3962 2.90476   3
   4   2   1 15.6677 1.75982   3
   4   2   1 17.2179 4.55154  13
   6  -2   1 0.11265 0.85919   3
   6  -2   1 -0.0124 1.19597   9
  -6  -2  -1 0.06464 2.06240   9
  -6  -2  -1 0.31692 0.38932  19
  -6  -2  -1 0.13954 1.84809  13
   6  -2   1 0.03771 1.79215  13
   6   2   1 -0.0573 1.57870  13
   6   2   1 -0.0771 1.67457   9
  -6   2  -1 1.45934 1.33620   3
  -6   2  -1 -0.0555 1.44114   9
   6   2   1 0.61214 1.73863   9
  -6   2  -1 -0.0758 0.45946  20
  -6   2  -1 -0.1820 1.51563  13
  -6   2  -1 1.04813 0.70472  19
   8  -2   1 151.964 9.73601   3
   8  -2   1 184.614 17.9662  13
   8  -2   1 153.218 13.0775   9
  -8  -2  -1 169.749 4.89522  19
  -8  -2  -1 156.276 13.6546   9
  -8  -2  -1 180.344 17.9785  13
  -8   2  -1 162.060 15.1997   9
   8   2   1 166.515 14.1963   9
  -8   2  -1 164.399 5.93922  19
   8   2   1 159.617 15.8594   9
   8   2   1 165.316 15.7452  13
  -8   2  -1 161.195 10.0444   3
  -8   2  -1 173.759 16.4141  13
  10  -2   1 24.8017 2.18092  14
 -10  -2  -1 20.9394 9.05448  13
  10  -2   1 19.2488 1.75405   7
  10  -2   1 18.8191 1.27775   4
 -10  -2  -1 20.6097 2.47925  19
 -10  -2  -1 25.2222 7.39917   9
  10  -2   1 22.3036 6.76589   9
  10  -2   1 16.8136 7.49900  13
 -10  -2  -1 21.2221 1.47670   2
 -10  -2  -1 21.9231 1.55573   5
  10   2   1 26.0481 7.78234   9
  10   2   1 19.0140 1.66673   7
 -10   2  -1 23.9396 8.11485   9
  10   2   1 22.3158 8.19280   9
  10   2   1 26.0568 2.41806  14
 -10   2  -1 19.9955 1.45743   5
  10   2   1 20.3572 1.62548   5
  10   2   1 27.3114 9.29695  13
 -10   2  -1 23.8885 8.86593  13
 -10   2  -1 21.3102 1.43069   2
  10   2   1 19.9063 1.56898   2
 -10   2  -1 23.5598 3.21662  19
  12  -2   1 6.88007 1.50147   7
  12  -2   1 6.87319 6.08413  13
 -12  -2  -1 4.90376 5.55722  13
 -12  -2  -1 6.99040 5.02719   9
 -12  -2  -1 7.95776 1.79199  19
 -12  -2  -1 7.79546 1.21819   2
  12  -2   1 3.95357 3.77805   9
  12  -2   1 9.89823 4.03143   3
 -12  -2  -1 7.91015 1.27613   5
  12  -2   1 6.47554 1.51188  14
  12  -2   1 7.62154 1.08643   4
  12   2   1 8.83975 1.43466   2
 -12   2  -1 8.17302 1.26059   2
 -12   2  -1 8.36597 1.32700   5
 -12   2  -1 7.29586 1.26006  11
 -12   2  -1 8.29786 2.22106  19
  12   2   1 5.03855 5.05835  13
 -12   2  -1 7.85081 5.97370   9
  12   2   1 10.2750 1.79309   7
 -12   2  -1 8.27505 3.47714   3
  12   2   1 6.52585 1.24399   5
  12   2   1 6.66144 1.32286  14
 -12   2  -1 7.38229 6.11768  13
  14  -2   1 15.9487 5.56026   3
 -14  -2  -1 14.8623 2.60844  19
  14  -2   1 12.6771 6.50200   9
 -14  -2  -1 14.6673 9.96717  13
 -14  -2  -1 18.0398 2.11470   5
  14  -2   1 11.4717 8.40749  13
  14  -2   1 14.6015 2.34911  14
  14  -2   1 18.4888 3.05109   7
 -14  -2  -1 14.3404 1.75929   2
 -14   2  -1 14.7392 4.71417   3
  14   2   1 16.5336 2.22024   5
  14   2   1 18.0758 2.35754  14
 -14   2  -1 15.8546 1.97901   5
  14   2   1 16.8457 8.57522  13
  14   2   1 16.9283 2.14793   2
 -14   2  -1 15.9510 9.10410  13
 -14   2  -1 11.4357 7.71413   9
 -14   2  -1 16.3684 3.33912  19
  16  -2   1 -0.2656 0.71032  14
 -16  -2  -1 0.25412 0.52958   2
 -16  -2  -1 -0.4174 5.04811   9
  16  -2   1 1.14399 3.54984   3
 -16  -2  -1 0.09012 0.57249   5
  16   2   1 -0.0411 0.63908   5
 -16   2  -1 0.09531 1.29009  19
 -16   2  -1 0.21613 2.87202   3
  16   2   1 0.18473 0.52502   4
 -16   2  -1 0.42309 0.64648   5
  16   2   1 1.29913 6.83067   9
  16   2   1 0.58219 5.37963   9
 -16   2  -1 -1.1111 7.79017  13
 -16   2  -1 0.70322 10.4392   9
  18  -2   1 12.6186 6.16295   3
  18  -2   1 14.4465 2.67158  14
  18  -2   1 17.2307 3.07539   7
  18  -2   1 17.1443 2.43780  16
  18   2   1 18.2811 2.98284   7
  18   2   1 19.6149 2.05066   4
  18   2   1 16.1333 2.52117   5
 -18   2  -1 14.4694 2.29256   5
 -18   2  -1 19.0094 6.58039   3
 -18   2  -1 15.9524 2.15203   2
 -18   2  -1 17.9402 4.01773  19
  20  -2   1 15.3451 8.48999   8
  20  -2   1 15.5603 2.21858   4
  20  -2   1 12.3858 2.72134  14
  20  -2   1 19.6128 3.70007   7
  20  -2   1 14.2691 2.52217  16
 -20   2  -1 15.0781 2.32592   2
  20   2   1 13.4027 2.48309   5
 -20   2  -1 12.8913 3.69103  19
  20   2   1 14.9141 2.47753   2
  20   2   1 15.3723 1.96209   4
  20   2   1 13.3589 2.62306   7
 -22  -2  -1 3.63922 2.04938  19
  22  -2   1 3.85560 2.06712   7
  22  -2   1 3.48643 1.57796   5
  22  -2   1 2.79732 1.78451  14
  22  -2   1 2.41891 1.17879   4
 -22  -2  -1 4.19479 1.42114   2
 -22   2  -1 3.47842 1.29178   2
  22   2   1 4.41061 1.87657   7
  22   2   1 2.81331 1.42913   5
  22   2   1 4.71396 1.70322   2
  22   2   1 4.14582 1.24208   4
  24  -2   1 0.36000 1.10408   5
 -24  -2  -1 0.07386 1.48257  19
  24  -2   1 0.08059 0.84738   4
 -24  -2  -1 -0.3625 0.74541   2
  24   2   1 -0.4715 1.09422   7
  24   2   1 0.20913 1.00001   5
 -24   2  -1 -0.0422 0.86418   2
  24   2   1 -0.0780 0.95297   2
  26  -2   1 2.19594 1.37587   4
 -26  -2  -1 1.68927 1.66789   2
  26  -2   1 0.75588 2.10698   5
 -26  -2  -1 2.72969 2.11819  19
  26  -2   1 1.19442 1.70169  14
  26   2   1 2.40290 1.45025   5
  26   2   1 3.06160 2.67597  20
 -26   2  -1 2.90518 2.51530  19
  26   2   1 1.41395 1.78559   2
  26   2   1 1.74307 1.47469  14
 -26   2  -1 1.14611 1.69836   5
 -28  -2  -1 -0.3781 1.94522  19
  28  -2   1 0.34964 1.36982   2
  28   2   1 0.30417 1.42740   7
 -28   2  -1 -0.1119 2.16744  19
  29  -3  -1 0.41990 1.44704  14
 -29  -3   1 0.18152 2.01011  19
  29  -3  -1 -0.2309 1.29054   5
  29  -3  -1 -0.6828 1.04518   4
  29   3  -1 1.03644 2.24346   5
  29   3  -1 -1.0404 1.34851  14
 -29   3   1 0.24459 1.14974   2
  29   3  -1 -0.2924 1.12767   2
 -29   3   1 -0.4404 2.60434  19
  27  -3  -1 0.18766 1.11962   4
  27  -3  -1 0.79199 1.61873  14
 -27  -3   1 -0.5771 1.70519  19
  27  -3  -1 0.69559 1.27190   5
  27   3  -1 0.52069 1.47317  14
 -27   3   1 0.74975 2.26308  19
  27   3  -1 1.66311 2.03519   7
  27   3  -1 0.20183 2.48687  20
  27   3  -1 0.46684 1.19836   2
  25  -3  -1 4.07771 2.07202  14
 -25  -3   1 6.77467 2.58781  19
  25  -3  -1 10.7891 3.33048   7
  25  -3  -1 5.13669 1.83470   2
  25  -3  -1 5.18620 1.96898   5
  25  -3  -1 4.69652 1.59317   4
  25   3  -1 4.19923 1.95512   7
 -25   3   1 4.32673 1.55885   2
  25   3  -1 5.74255 1.79862   2
  25   3  -1 2.35079 2.55503  20
 -25   3   1 4.26654 2.86208  19
 -25   3   1 5.18764 1.84753   5
  23  -3  -1 0.82947 1.19731   5
  23  -3  -1 0.64152 1.34378  14
  23  -3  -1 0.37345 0.94377   4
 -23  -3   1 0.92338 1.49114  19
  23  -3  -1 0.92246 1.91132   7
  23   3  -1 0.00320 0.91852   5
  23   3  -1 0.68683 1.27804   7
  23   3  -1 0.11118 1.86390  20
  23   3  -1 0.00703 0.95973   2
 -23   3   1 -0.0793 0.90950   2
 -21  -3   1 3.26102 1.76124  19
 -21  -3   1 3.98141 1.30535   2
  21  -3  -1 5.08500 2.47902   7
  21  -3  -1 3.59440 1.48659   5
  21  -3  -1 3.60950 1.79154  14
  21  -3  -1 4.78584 2.03775  16
  21   3  -1 1.61860 1.91757  20
 -21   3   1 2.90924 1.26271   5
  21   3  -1 3.09788 1.39917   5
  21   3  -1 3.73233 1.18828   4
 -21   3   1 3.80913 1.32451   2
  21   3  -1 3.03764 1.53039   7
  19  -3  -1 34.9307 10.2535   8
  19  -3  -1 35.6093 4.63034   7
  19  -3  -1 33.4302 2.85720   5
  19  -3  -1 35.4126 4.36493  14
  19  -3  -1 32.9858 2.44735   6
  19  -3  -1 34.9845 3.93735  16
 -19  -3   1 32.4659 2.54407   2
 -19  -3   1 34.2472 4.27675  19
  19  -3  -1 29.3483 9.78699   3
 -19   3   1 31.7785 2.50354   2
 -19   3   1 40.8582 6.78247  19
  19   3  -1 31.1146 2.25100   4
 -19   3   1 31.8028 2.62111   5
 -19   3   1 32.8869 8.79625   3
  19   3  -1 33.3423 2.80528   5
  19   3  -1 29.6035 2.59277   2
  19   3  -1 27.8195 5.09164  20
  19   3  -1 35.6775 4.02948   7
  17  -3  -1 1.66509 1.26791   7
  17  -3  -1 2.08532 4.76264   3
  17  -3  -1 0.70784 0.73786   4
  17  -3  -1 2.41027 4.42276   8
 -17  -3   1 1.20960 1.18436  19
  17  -3  -1 1.90945 1.03800   5
 -17  -3   1 1.38976 1.72753   3
  17  -3  -1 1.89413 0.86961   6
  17  -3  -1 1.35988 1.26877  16
  17  -3  -1 1.82499 1.30839  14
 -17  -3   1 2.03955 1.77223   3
  17   3  -1 0.72698 5.43528   9
 -17   3   1 0.46545 1.55478  19
 -17   3   1 0.49431 3.80660   3
 -17   3   1 2.18427 0.92932   2
  17   3  -1 2.33642 1.03321   5
  17   3  -1 2.47371 1.07233   2
 -17   3   1 1.16364 0.83100   5
  17   3  -1 -0.2894 7.41637   9
  17   3  -1 2.23509 1.21247   7
  17   3  -1 2.52700 0.90935   4
 -17   3   1 1.09333 0.98665  11
 -15  -3   1 0.17697 6.90192  13
  15  -3  -1 0.45378 3.21979   8
  15  -3  -1 0.15271 0.63723   5
 -15  -3   1 0.58853 1.62014   3
  15  -3  -1 0.78837 1.04165  14
 -15  -3   1 0.86659 0.94234  19
  15  -3  -1 0.98777 1.18185   7
  15  -3  -1 1.46199 3.50565   9
  15  -3  -1 0.37382 0.64639   4
  15  -3  -1 0.15420 3.43444   3
  15  -3  -1 0.47411 0.65185   6
 -15  -3   1 0.27769 1.45225   3
 -15   3   1 -0.2333 0.48379   2
  15   3  -1 -0.6555 5.68859   9
 -15   3   1 0.20748 5.94375   9
 -15   3   1 0.20194 0.71996  11
  15   3  -1 0.65181 0.81389  14
 -15   3   1 1.01998 1.40571  19
  15   3  -1 1.72264 4.48083   9
  15   3  -1 1.88623 5.21781  13
 -15   3   1 0.35804 0.59566   5
  15   3  -1 0.44875 0.62075   5
 -15   3   1 -0.3944 2.59338   3
  15   3  -1 0.69303 0.59764   4
  15   3  -1 0.14299 0.33932  16
  15   3  -1 0.68829 0.87658   7
  13  -3  -1 0.04689 2.47064   8
  13  -3  -1 0.16587 0.83193   7
 -13  -3   1 0.58582 1.46988   3
 -13  -3   1 0.16121 1.39562   3
  13  -3  -1 -0.1364 2.69171   3
  13  -3  -1 1.00818 2.76611   9
  13  -3  -1 0.24476 0.78634  14
 -13  -3   1 0.59643 0.53155   2
  13  -3  -1 0.29837 0.56967   4
  13  -3  -1 0.04319 0.46970   6
 -13  -3   1 -0.0797 4.85370  13
 -13   3   1 1.58027 4.40291   9
 -13   3   1 0.45260 0.51567   2
  13   3  -1 0.48064 0.71920   7
 -13   3   1 0.40561 2.49318   3
  13   3  -1 -0.5368 3.32802   9
 -13   3   1 0.95637 1.21558  19
  13   3  -1 -0.2439 0.42180   5
  13   3  -1 0.09480 4.29684   9
  13   3  -1 1.41106 4.06732  13
  13   3  -1 0.40477 0.33482  16
 -13   3   1 0.34335 0.71444  11
  13   3  -1 0.44158 0.63566  14
 -13   3   1 0.90909 4.82472  13
  11  -3  -1 36.1542 7.00567   8
  11  -3  -1 28.5337 2.41499  14
 -11  -3   1 28.9656 10.8325  13
 -11  -3   1 32.2485 4.51635   3
  11  -3  -1 30.0100 1.85199   4
 -11  -3   1 27.5922 4.70029   3
  11  -3  -1 26.3957 8.42737   3
  11  -3  -1 27.2119 7.35735   9
 -11  -3   1 27.4761 1.72089   2
 -11  -3   1 27.6028 1.79085  10
 -11   3   1 29.0727 2.49933  12
  11   3  -1 29.4788 2.44106   7
 -11   3   1 33.5478 10.5394  13
  11   3  -1 26.1171 8.43294  13
  11   3  -1 28.0542 1.19465  16
 -11   3   1 34.5241 4.15952  19
 -11   3   1 22.3279 8.20044   9
  11   3  -1 28.0998 1.92614   5
  11   3  -1 26.4717 1.79797   2
  11   3  -1 29.3584 1.94045  14
  11   3  -1 34.2986 10.1942   9
  -9  -3   1 7.32857 5.43689  13
   9  -3  -1 3.37160 0.72609   4
  -9  -3   1 4.41859 1.78988   3
   9  -3  -1 2.44724 2.28143   3
   9  -3  -1 4.88280 3.26650   9
  -9  -3   1 4.56386 2.16025   3
  -9  -3   1 5.24434 0.87086   2
   9  -3  -1 3.77543 1.10876  14
  -9  -3   1 6.85221 1.05104  10
   9  -3  -1 3.56409 3.60308  13
  -9   3   1 1.60313 2.83524   9
  -9   3   1 3.86803 1.41504  19
   9   3  -1 6.06615 1.65745  20
   9   3  -1 4.52861 0.88810   2
   9   3  -1 3.91476 0.85116   5
  -9   3   1 3.18325 2.21300   3
  -9   3   1 3.04222 3.40017  13
  -9   3   1 4.25205 1.18939  12
   9   3  -1 4.87129 0.63460  16
   9   3  -1 6.11786 4.07028  13
   7  -3  -1 11.3153 3.92946   3
  -7  -3   1 14.3242 1.20847  19
  -7  -3   1 13.3548 0.83914  15
   7  -3  -1 13.7828 5.77192  13
   7  -3  -1 13.0023 4.21440   9
   7  -3  -1 11.9587 3.13473   8
  -7  -3   1 16.2818 5.81923   9
  -7  -3   1 10.1460 5.25835  13
   7   3  -1 16.6598 4.85083   9
  -7   3   1 11.5688 3.87035   3
   7   3  -1 12.8620 4.58529   9
   7   3  -1 15.3556 3.45045   3
  -7   3   1 10.2203 4.46576   9
   7   3  -1 13.0207 4.79387  13
  -7   3   1 12.5905 4.94917  13
   7   3  -1 18.4058 2.53432  20
  -5  -3   1 161.290 12.5669   9
   5  -3  -1 157.334 8.19818   8
  -5  -3   1 151.068 7.49427   3
  -5  -3   1 152.315 3.11830  19
  -5  -3   1 154.096 12.9741  13
   5  -3  -1 156.069 10.3394  13
   5  -3  -1 168.528 11.0097   9
   5  -3  -1 166.266 12.6795  13
   5  -3  -1 166.440 10.7985   3
   5   3  -1 154.661 2.58894  16
   5   3  -1 152.342 4.53465  20
  -5   3   1 159.503 5.02924  20
  -5   3   1 160.097 10.1497   3
   5   3  -1 160.944 8.40199   3
   5   3  -1 155.816 3.25719  18
  -5   3   1 157.029 11.1377  13
  -5   3   1 157.974 8.87602   8
   5   3  -1 158.447 11.4269  13
   5   3  -1 162.317 10.6828   9
  -5   3   1 160.430 3.75411  21
  -5   3   1 166.107 12.2572   9
  -3  -3   1 12.1453 2.76242   3
  -3  -3   1 12.8324 3.65673   9
  -3  -3   1 13.3507 0.84380  15
   3  -3  -1 11.3672 3.25939  13
   3  -3  -1 9.67683 2.88766   3
   3  -3  -1 12.5488 3.24866   9
  -3  -3   1 15.0177 4.40625  13
   3  -3  -1 14.7496 3.31209  13
  -3   3   1 11.0522 3.33396   9
  -3   3   1 13.1180 3.34131   3
   3   3  -1 14.1686 0.84661  18
  -3   3   1 11.2740 2.87216  13
   3   3  -1 14.0675 3.18661   9
   3   3  -1 13.3055 1.17090  20
  -3   3   1 11.9154 2.82630   8
   3   3  -1 12.1406 0.76415  16
  -3   3   1 13.5099 1.63670  20
   3   3  -1 13.3159 3.48284  13
   3   3  -1 14.1249 3.04712   3
  -1  -3   1 33.4779 1.37252  15
  -1  -3   1 38.6824 5.02495   3
   1  -3  -1 33.1435 4.99883   3
   1  -3  -1 34.0412 1.32915  20
   1  -3  -1 30.8714 3.08049  13
   1  -3  -1 37.4757 5.97279   9
  -1  -3   1 34.3228 4.91708   9
  -1  -3   1 30.8377 4.58671  13
  -1   3   1 31.4473 4.96625   9
   1   3  -1 32.7622 1.68947  20
  -1   3   1 30.8988 4.61006   3
   1   3  -1 31.5023 4.54071   3
   1   3  -1 31.6080 4.26773   9
   1   3  -1 32.7715 4.95697  13
  -1   3   1 38.8799 4.63546  13
  -1   3   1 33.1540 1.46530  20
  -1  -3  -1 36.5042 4.79915   3
  -1  -3  -1 24.3854 1.37355  20
  -1  -3  -1 29.1865 4.57823  13
   1  -3   1 23.2264 3.80685   9
   1  -3   1 31.2411 4.97355   3
   1  -3   1 22.8043 4.14899  13
  -1  -3  -1 22.8135 4.88393   9
   1   3   1 25.2767 1.23475  20
   1   3   1 28.6600 3.98759  13
  -1   3  -1 28.3340 5.25853  13
  -1   3  -1 26.4644 1.70094  20
   1   3   1 30.8980 4.27784   3
   1   3   1 28.8887 4.93338   9
   1   3   1 27.1648 1.26760  18
  -1   3  -1 24.8441 4.42010   9
  -1   3  -1 18.2677 3.49703   3
  -3  -3  -1 87.1168 8.32769  13
   3  -3   1 79.7093 6.99543   9
   3  -3   1 79.1414 6.58926   3
  -3  -3  -1 84.6676 2.45313  19
   3  -3   1 83.8369 7.54905  13
   3  -3   1 91.1641 8.54232  13
  -3  -3  -1 77.9248 4.98821   3
  -3  -3  -1 88.9711 11.7181   9
  -3   3  -1 85.1025 3.61664  20
   3   3   1 87.7148 2.58766  18
  -3   3  -1 83.6511 6.95067   3
   3   3   1 79.2836 7.69311   9
  -3   3  -1 83.9861 8.21096   9
  -3   3  -1 82.9369 4.27777   8
   3   3   1 86.4112 2.92398  20
   3   3   1 88.9304 7.38793  13
   3   3   1 94.4757 5.37588   3
  -3   3  -1 81.0632 8.09183  13
   5  -3   1 14.1265 5.04521  13
  -5  -3  -1 15.2290 1.25217  19
   5  -3   1 16.2279 2.12793   8
   5  -3   1 11.7943 3.80128   9
  -5  -3  -1 11.5550 4.82599   9
   5  -3   1 18.1141 4.13943   3
  -5  -3  -1 14.2172 5.13615  13
   5  -3   1 17.7370 5.13425  13
   5   3   1 17.9694 5.12091  13
   5   3   1 16.7353 2.56395   3
   5   3   1 16.3239 5.40372   9
  -5   3  -1 16.8117 5.43924  13
  -5   3  -1 13.9212 3.74707   3
  -5   3  -1 12.0117 4.43950   9
  -5   3  -1 17.5358 2.61832  20
  -7  -3  -1 37.9053 3.18812   3
   7  -3   1 41.9571 1.63622  21
  -7  -3  -1 49.0616 11.3455   9
   7  -3   1 46.9297 8.54970   9
  -7  -3  -1 45.2765 10.9537  13
  -7  -3  -1 39.7577 2.25379  19
   7  -3   1 46.9034 11.3295  13
   7  -3   1 42.0618 6.66821   3
  -7   3  -1 47.7786 7.43446   3
   7   3   1 47.4361 9.90618   9
  -7   3  -1 40.7049 3.34809  20
  -7   3  -1 38.3079 2.98094  19
  -7   3  -1 47.0846 10.0515  13
  -7   3  -1 43.3883 9.43891   9
   7   3   1 41.3943 8.59441   9
   7   3   1 47.7024 9.77610  13
   9  -3   1 65.9081 8.84941   3
   9  -3   1 75.3071 3.51471  14
   9  -3   1 64.3788 2.24882   4
   9  -3   1 67.1018 3.03371   7
  -9  -3  -1 84.1967 16.8080  13
   9  -3   1 68.5891 11.1427   9
  -9  -3  -1 73.9175 3.42697  19
   9  -3   1 82.6679 16.1784  13
  -9  -3  -1 69.9870 2.54273   2
   9  -3   1 71.5803 11.8456   8
   9   3   1 67.4511 2.75157   2
  -9   3  -1 65.3278 12.8288   9
  -9   3  -1 72.0595 2.99535  14
  -9   3  -1 73.7278 9.81416   3
   9   3   1 66.8107 2.75808   7
   9   3   1 65.8154 2.70802   5
   9   3   1 71.9067 12.5822   9
   9   3   1 68.5927 13.1664   9
   9   3   1 96.1373 15.6905  13
  -9   3  -1 92.1599 15.9113  13
  -9   3  -1 78.5868 2.61229   2
  -9   3  -1 71.3858 3.49259  12
  -9   3  -1 71.1418 4.42099  19
  11  -3   1 4.13809 5.24272  13
  11  -3   1 3.22009 2.45002   8
  11  -3   1 4.64242 1.26376   7
 -11  -3  -1 4.62472 0.95419   2
  11  -3   1 4.40066 1.31518  14
 -11  -3  -1 2.90864 1.09231  19
  11  -3   1 3.93650 0.82301   4
 -11  -3  -1 2.21479 4.69397  13
  11  -3   1 2.96369 3.24105   9
  11   3   1 4.15659 4.95470  13
 -11   3  -1 5.99456 5.41568   9
 -11   3  -1 4.18413 1.69801  19
 -11   3  -1 5.34286 1.00502   2
  11   3   1 3.31839 0.91734   2
  11   3   1 4.89868 1.20975   7
 -11   3  -1 4.23191 4.69504  13
  11   3   1 4.69893 1.07381   5
 -11   3  -1 4.33363 0.95033   5
  13  -3   1 17.9450 1.54760   4
  13  -3   1 18.8929 2.62545  14
  13  -3   1 22.6708 2.83218   7
  13  -3   1 11.3745 8.03429  13
 -13  -3  -1 21.0326 1.74079   2
  13  -3   1 16.9954 1.39822   6
 -13  -3  -1 23.9806 3.08900  19
  13  -3   1 16.9698 5.71448   3
  13  -3   1 21.4302 7.57731   9
  13  -3   1 23.8123 6.15277   8
 -13  -3  -1 18.1003 10.2893  13
  13   3   1 18.6156 1.80036   5
 -13   3  -1 25.4945 4.26067  19
  13   3   1 13.3329 6.99696  13
 -13   3  -1 16.5935 5.37527   3
 -13   3  -1 24.2897 10.6167  13
 -13   3  -1 20.2194 9.43176   9
  13   3   1 18.7060 1.84921   2
 -13   3  -1 17.9836 1.67908   5
  15  -3   1 0.96004 0.66388   4
  15  -3   1 2.38485 4.34208   9
 -15  -3  -1 1.51908 0.77358   2
  15  -3   1 0.60841 6.74019  13
 -15  -3  -1 -1.2768 6.30557  13
  15  -3   1 1.79228 0.74242   6
  15  -3   1 1.96303 3.29218   8
  15  -3   1 0.91693 1.05214  14
  15  -3   1 0.17326 3.49645   3
 -15   3  -1 1.11498 1.35482  19
 -15   3  -1 1.01367 3.03921   3
  15   3   1 0.94176 0.77354   2
  15   3   1 1.75718 0.93843   5
  15   3   1 0.56313 6.00678   9
  15   3   1 1.34207 5.16527   9
 -15   3  -1 1.01371 5.96696   9
 -15   3  -1 0.56103 5.74213  13
  17  -3   1 6.05842 1.26658   6
  17  -3   1 4.21830 1.69534  14
 -17  -3  -1 4.93598 1.22407   2
  17  -3   1 3.56639 4.57795   3
  17  -3   1 4.81035 4.75957   8
  17   3   1 1.42279 5.63338   9
 -17   3  -1 5.09866 1.26211   2
 -17   3  -1 4.40913 4.45186   3
  17   3   1 6.10568 9.41057   9
  17   3   1 6.20468 1.75284   7
 -17   3  -1 3.05041 2.21626  19
  17   3   1 7.48731 1.31677   4
  19  -3   1 0.15993 0.95642  14
 -19  -3  -1 -0.0385 1.04538  19
  19  -3   1 0.15656 0.99683   7
  19  -3   1 0.43449 5.97038   3
  19  -3   1 0.06445 0.72368   6
  19  -3   1 -0.0151 5.33702   8
  19  -3   1 -1.4356 1.07418  16
  19  -3   1 -0.4651 0.61131   5
  19   3   1 -0.1429 1.36405  14
 -19   3  -1 0.01588 0.60805   2
  19   3   1 0.03225 0.73002   4
  19   3   1 -0.1516 0.77812   7
  19   3   1 0.07619 0.72969   5
 -19   3  -1 -0.5363 4.71921   3
  21  -3   1 -0.0638 0.84573   5
  21  -3   1 0.10996 1.35748  16
  21  -3   1 -0.2622 1.11135  14
  21  -3   1 -0.0925 0.72715   4
  21  -3   1 0.42497 1.28651   7
 -21  -3  -1 0.31454 1.26719  19
  21   3   1 -0.3351 0.86668  14
 -21   3  -1 -0.0530 1.61010  19
  21   3   1 -0.1827 0.73663   2
 -21   3  -1 0.16157 0.70893   2
  21   3   1 0.12273 0.90816   5
  21   3   1 -0.3562 0.85204   7
  23  -3   1 5.36566 2.58824   7
  23  -3   1 6.74023 2.11703   5
  23  -3   1 4.18050 1.48381   4
 -23  -3  -1 3.96149 2.13805  19
 -23  -3  -1 5.30601 1.60242   2
  23  -3   1 3.10045 1.90253  14
 -23   3  -1 3.77780 1.56904   5
  23   3   1 4.20928 1.61982  14
  23   3   1 5.73014 1.84958   2
 -23   3  -1 5.47128 1.72728   2
  23   3   1 4.41436 1.90928   7
  25  -3   1 0.29688 1.39468  14
  25  -3   1 2.61604 2.33851   7
 -25  -3  -1 -0.5306 1.46667  19
  25  -3   1 1.32274 1.60566   5
  25  -3   1 0.99839 1.07958   4
  25   3   1 0.61848 2.32543  20
  25   3   1 1.68650 1.54209   7
 -25   3  -1 1.37095 1.22037   2
 -25   3  -1 2.15198 1.69059   5
 -27  -3  -1 1.01929 1.97189  19
  27  -3   1 1.59850 1.29379   4
  27  -3   1 3.56630 1.85074   2
  27  -3   1 0.63112 1.65452  14
  27  -3   1 2.65908 2.65884   7
  27  -3   1 1.19631 1.60113   5
 -27   3  -1 2.14305 2.71868  19
  27   3   1 0.40513 1.24195  14
 -27   3  -1 1.82464 1.50887   5
  27   3   1 2.26431 1.44605   5
  27   3   1 2.10344 1.59603   2
  27   3   1 1.12262 1.53015   7
 -27   3  -1 1.97643 1.34234   2
  29  -3   1 -0.1977 1.37151   2
  29  -3   1 -0.7252 1.41496  14
  29  -3   1 -0.2976 1.08770   4
  29  -3   1 0.67808 1.97382   7
 -29  -3  -1 -0.4307 2.00868  19
  29  -3   1 -0.4217 1.40958   5
  29   3   1 0.46013 1.41344   7
 -29   3  -1 0.40940 1.20135   2
  29   3   1 -0.0261 1.47500  14
  29   3   1 -0.7871 1.11199   2
 -29   3  -1 1.31364 2.75622  19
  28  -4  -1 0.58455 1.62666  14
  28  -4  -1 0.42036 1.19050   4
  28   4  -1 0.38619 1.13791   2
 -28   4   1 1.29260 2.81284  19
  28   4  -1 0.39990 1.56186  14
 -28   4   1 0.56065 1.24952   2
  24  -4  -1 12.0257 2.54825   5
 -24  -4   1 9.97591 2.72987  19
  24  -4  -1 9.95055 2.18921   4
  24   4  -1 14.3633 2.72168   2
 -24   4   1 12.0873 2.34049   2
  24   4  -1 8.07569 3.39659  20
  24   4  -1 14.6298 3.10972   7
 -24   4   1 11.4468 2.38112   5
  24   4  -1 11.2980 2.46620  14
  22  -4  -1 7.43214 2.87327   7
  22  -4  -1 7.90628 2.65963  16
 -22  -4   1 6.98278 3.27286  19
  22  -4  -1 7.01111 2.00695   5
  22  -4  -1 7.40248 2.41987  14
  22   4  -1 7.48790 1.87568   2
 -22   4   1 6.89207 1.80969   5
  22   4  -1 7.17002 2.00978  14
  22   4  -1 9.04587 2.46600   7
  22   4  -1 8.29917 2.03753   5
 -22   4   1 9.29251 1.96893   2
  20  -4  -1 1.99925 1.18994   5
  20  -4  -1 2.15269 1.67152  14
  20  -4  -1 2.08401 1.05571   6
  20  -4  -1 1.21445 1.50044  16
  20  -4  -1 4.17531 2.13460   7
 -20  -4   1 2.53484 1.56328  19
  20  -4  -1 1.97479 1.11041   4
  20  -4  -1 3.02834 8.57545   8
  20   4  -1 3.55590 2.30246  20
 -20   4   1 2.63899 1.24984   5
  20   4  -1 3.39533 1.27819   2
 -20   4   1 3.10314 1.22727   2
  20   4  -1 2.93890 1.52091   7
  20   4  -1 2.92610 1.21139   5
 -20   4   1 3.26659 2.66810  19
  20   4  -1 5.05333 1.86386  14
 -18  -4   1 2.20801 1.38920  19
  18  -4  -1 2.32230 1.13831   5
  18  -4  -1 2.02014 1.55118   7
  18  -4  -1 2.03680 1.00286   4
  18  -4  -1 0.53912 5.94419   3
  18  -4  -1 2.73295 1.63084  14
  18  -4  -1 2.42058 1.04816   6
  18  -4  -1 2.71576 5.14476   8
 -18   4   1 2.47838 4.79795   3
  18   4  -1 2.10089 1.03215   2
  18   4  -1 2.96884 0.87042   4
  18   4  -1 2.33345 7.06420   9
 -18   4   1 2.73611 2.11523  19
  18   4  -1 2.86717 1.15554   5
  18   4  -1 5.80671 9.38629   9
  18   4  -1 2.60457 1.87487  20
 -18   4   1 2.36588 0.95397   2
 -18   4   1 2.32884 1.06307   5
 -18   4   1 2.48208 1.24770  11
  16  -4  -1 10.0058 1.66923   6
  16  -4  -1 12.6622 2.95205   7
 -16  -4   1 7.38614 1.91234   3
  16  -4  -1 7.39766 4.68757   8
  16  -4  -1 3.22990 8.82252  13
  16  -4  -1 8.08880 2.09072  14
 -16  -4   1 7.51020 1.94984   3
  16  -4  -1 7.88756 5.60074   3
  16  -4  -1 8.76683 1.59744   4
 -16  -4   1 7.69640 1.96461  19
 -16   4   1 12.5705 5.77976   3
 -16   4   1 8.28540 1.58008   5
  16   4  -1 10.6177 8.80325   9
 -16   4   1 9.29800 1.57301   2
  16   4  -1 8.92798 1.72225   5
  16   4  -1 7.01415 6.53486   9
  16   4  -1 9.20178 1.25824   4
 -16   4   1 9.12367 3.07212  19
  16   4  -1 9.34691 2.04802   7
  16   4  -1 7.64137 2.65196  20
 -16   4   1 6.78214 8.73966  13
  14  -4  -1 70.1945 4.28521  14
  14  -4  -1 76.6955 13.3354   3
  14  -4  -1 68.8376 12.7908   9
 -14  -4   1 63.7437 1.67167  15
  14  -4  -1 66.1815 2.95986   6
  14  -4  -1 67.2232 10.3795   8
  14  -4  -1 65.3614 4.15608   7
  14  -4  -1 66.9543 3.17136   4
 -14  -4   1 68.9524 3.86396  19
 -14  -4   1 54.4552 17.3044  13
 -14  -4   1 72.1730 5.31427   3
 -14  -4   1 66.5735 5.61376   3
  14  -4  -1 64.8650 17.8140  13
  14   4  -1 65.6624 1.60887  16
 -14   4   1 74.7930 12.0159   3
 -14   4   1 63.8878 5.40902  19
 -14   4   1 66.5726 17.1332   9
  14   4  -1 63.2877 13.7333   9
  14   4  -1 64.0639 14.7834   9
 -14   4   1 67.8410 3.20745  11
  14   4  -1 67.6948 5.18869  20
  14   4  -1 64.3124 3.22384   5
 -14   4   1 67.0166 2.92277   2
  14   4  -1 66.4571 15.2190  13
  14   4  -1 65.5790 3.49090   7
 -14   4   1 64.9447 3.03967   5
 -12  -4   1 46.9717 2.90564  19
 -12  -4   1 50.8111 2.65810  10
 -12  -4   1 46.7280 1.58735  15
  12  -4  -1 48.9237 10.0161   9
 -12  -4   1 42.9109 5.98158   3
 -12  -4   1 48.3478 4.72352   3
  12  -4  -1 44.1481 3.20743   7
  12  -4  -1 44.0032 2.42895   4
 -12  -4   1 46.2148 14.5396  13
  12  -4  -1 46.3378 7.95011   8
  12   4  -1 48.4403 2.61445   2
  12   4  -1 58.4174 7.45057  20
 -12   4   1 46.8456 3.42957  12
 -12   4   1 48.9710 2.30790   2
 -12   4   1 46.1661 2.45064  11
  12   4  -1 47.0506 1.48212  16
 -12   4   1 49.1595 4.35682  19
 -12   4   1 46.3373 12.6254   9
  12   4  -1 49.4741 2.67841   5
  12   4  -1 53.8060 12.3896  13
  12   4  -1 64.4424 13.4260   9
 -12   4   1 48.1189 2.39126   5
  12   4  -1 55.2100 11.9633   9
 -10  -4   1 12.0006 2.83016   3
  10  -4  -1 15.5150 1.40378   6
 -10  -4   1 14.4183 3.89934   3
  10  -4  -1 15.4180 2.16071  14
  10  -4  -1 19.2056 6.37884   3
 -10  -4   1 12.7993 7.30318  13
  10  -4  -1 13.8248 5.06217   9
  10  -4  -1 13.4703 1.27343   4
  10  -4  -1 15.8842 4.41984   8
 -10  -4   1 13.1481 0.91551  15
 -10  -4   1 14.8163 1.46950  10
 -10   4   1 11.2460 6.11744   9
  10   4  -1 13.6496 0.86547  16
 -10   4   1 14.8875 2.82486  19
 -10   4   1 12.6066 6.21651  13
  10   4  -1 13.8838 5.90032   9
  10   4  -1 11.9085 6.88086   9
  10   4  -1 15.9135 1.76567   2
 -10   4   1 17.1984 2.39429  12
  10   4  -1 18.5939 3.05828  20
  10   4  -1 13.2870 5.88789  13
  10   4  -1 14.6642 1.74333   7
 -10   4   1 13.3038 4.70040   3
  10   4  -1 14.0809 1.40448   5
  -8  -4   1 6.05347 1.03311  10
  -8  -4   1 3.84853 1.74293   3
   8  -4  -1 3.90940 1.08391  14
  -8  -4   1 3.55411 4.05165  13
  -8  -4   1 4.82495 2.60039   3
   8  -4  -1 3.58928 2.72382   9
   8  -4  -1 3.67058 0.78224   6
   8  -4  -1 4.33020 0.84541   4
  -8  -4   1 6.42978 0.82925  15
  -8  -4   1 2.01052 5.26077   9
   8  -4  -1 2.37110 2.37322   3
  -8   4   1 2.81194 3.08487  13
   8   4  -1 5.80798 0.73652  16
   8   4  -1 5.47457 0.97309   2
  -8   4   1 3.82062 2.47743   3
  -8   4   1 4.16340 0.97008  14
  -8   4   1 2.86632 3.25825   9
  -8   4   1 5.24445 1.20749  12
   8   4  -1 6.17758 1.67676  20
   8   4  -1 5.35198 0.97395   5
   8   4  -1 7.96011 4.22515  13
  -6  -4   1 131.131 4.19888  10
  -6  -4   1 123.233 3.15925  19
   6  -4  -1 134.988 11.1894   9
  -6  -4   1 126.050 15.6884   9
   6  -4  -1 128.633 10.5925  13
   6  -4  -1 123.813 10.6046   3
   6  -4  -1 133.839 17.6178  13
  -6  -4   1 129.868 16.4647  13
   6   4  -1 126.853 11.1328  13
   6   4  -1 125.748 4.54912  20
  -6   4   1 125.530 2.79019  17
  -6   4   1 124.584 10.9336  13
  -6   4   1 145.173 11.0012   3
  -6   4   1 129.070 12.6036   9
   6   4  -1 116.425 7.95424   3
  -6   4   1 128.687 5.20381  20
  -4  -4   1 26.7960 6.43972   9
   4  -4  -1 27.6773 5.20276  13
   4  -4  -1 25.4384 5.71512  13
   4  -4  -1 25.9770 5.65013   3
  -4  -4   1 33.0569 7.38864  13
  -4  -4   1 29.8571 1.39132  15
  -4  -4   1 32.1197 5.14580   3
   4  -4  -1 29.9046 6.32634   9
   4   4  -1 31.7989 2.04117  20
  -4   4   1 27.2829 2.12207  20
  -4   4   1 28.0926 5.57954   3
   4   4  -1 33.0802 6.21916  13
  -4   4   1 23.9966 5.71908   9
   4   4  -1 33.2303 5.64953   9
   4   4  -1 29.5629 1.41202  18
   4   4  -1 31.7235 5.26418   3
  -2  -4   1 53.2000 7.85129   9
  -2  -4   1 49.9856 1.90143  15
  -2  -4   1 48.9449 6.22255   3
  -2  -4   1 55.7221 8.08345  13
   2  -4  -1 48.7720 6.94808   3
   2  -4  -1 51.6369 7.53268   9
   2  -4  -1 50.2454 4.79795  13
   2  -4  -1 56.0552 5.60031  13
   2   4  -1 54.7564 7.69016  13
  -2   4   1 55.5883 6.79340   8
  -2   4   1 63.6037 8.21496   3
   2   4  -1 55.7402 7.08097   3
   2   4  -1 49.0804 6.23051   9
   2   4  -1 48.7714 2.36217  20
  -2   4   1 54.3910 7.61135   9
  -2   4   1 56.0893 7.25220  13
  -2   4   1 53.7226 2.43273  20
   0  -4  -1 76.5191 6.14726  13
   0  -4  -1 68.3251 9.04530   9
   0  -4  -1 77.1246 6.78726   3
   0  -4   1 83.1660 7.10171   9
   0  -4   1 82.9735 7.14964  13
   0  -4   1 70.8588 6.45253   3
   0   4  -1 76.7984 7.34305  13
   0   4  -1 76.6575 3.04556  20
   0   4   1 76.8832 7.14530   9
   0   4   1 81.2350 6.77785   3
   0   4   1 80.0874 2.58147  20
   0   4   1 79.6629 6.10493  13
   0   4  -1 80.9092 7.16015   3
   0   4  -1 78.2110 6.91795   9
  -2  -4  -1 9.85959 3.41299  13
   2  -4   1 4.32948 2.41166  13
   2  -4   1 4.00503 2.21349   3
  -2  -4  -1 5.15167 2.10234   3
   2  -4   1 3.83823 2.00479   9
  -2  -4  -1 7.15465 3.52725   9
   2  -4   1 4.76348 2.42009  13
  -2   4  -1 6.27644 2.61311   3
   2   4   1 7.17334 2.51309   3
   2   4   1 6.30669 1.01076  20
  -2   4  -1 6.34416 1.37475  20
  -2   4  -1 5.21896 2.81101  13
   2   4   1 3.06497 1.90527   9
   2   4   1 5.13605 2.12859  13
  -2   4  -1 6.35282 2.97246   9
   2   4   1 6.12323 0.90724  18
   4  -4   1 76.6392 7.51369   3
   4  -4   1 73.9843 10.0484  13
  -4  -4  -1 62.3350 10.9917   9
   4  -4   1 67.9400 10.3352  13
  -4  -4  -1 69.0396 2.50510  19
   4  -4   1 71.0525 9.35257   9
  -4  -4  -1 77.6359 11.4199  13
  -4   4  -1 63.2911 8.29369   3
   4   4   1 79.9681 9.62180  13
  -4   4  -1 70.4488 3.83783  20
  -4   4  -1 62.9340 10.0154  13
  -4   4  -1 72.0923 10.9687   9
   4   4   1 67.5562 5.33014   3
   4   4   1 57.3750 9.00541   9
   4   4   1 67.5181 2.53060  18
   4   4   1 71.0503 3.00703  20
   6  -4   1 5.54782 2.88703   3
   6  -4   1 4.22231 0.68442   4
   6  -4   1 5.47767 3.35117  13
   6  -4   1 4.31957 2.72888   9
  -6  -4  -1 5.20701 3.93010  13
   6  -4   1 6.10114 4.08256  13
  -6  -4  -1 3.67910 3.74905   9
  -6  -4  -1 7.90745 1.27711  19
   6   4   1 5.49953 1.41090  20
  -6   4  -1 6.21129 3.69365   9
   6   4   1 4.28595 0.82292   2
  -6   4  -1 4.71248 2.80124   3
  -6   4  -1 7.04351 3.90809  13
   6   4   1 3.95912 2.78734  13
   6   4   1 6.14290 1.16334  18
  -6   4  -1 5.37367 1.71952  20
   6   4   1 5.22639 3.39759   9
  -8  -4  -1 16.1560 1.57776  19
   8  -4   1 16.7666 2.04102  14
   8  -4   1 17.9128 6.22044  13
   8  -4   1 15.9603 1.17945   4
  -8  -4  -1 16.3470 2.59932   3
   8  -4   1 20.5506 3.34498   8
   8  -4   1 17.3588 1.20157   6
  -8  -4  -1 19.9290 3.37633   3
  -8  -4  -1 21.7177 8.89020   9
   8  -4   1 21.2503 8.08643  13
  -8  -4  -1 15.2287 7.11496  13
   8  -4   1 21.5551 6.29619   9
   8  -4   1 20.6574 5.45729   3
   8  -4   1 18.3438 1.65148   7
   8   4   1 17.6846 2.74596  20
  -8   4  -1 20.8912 5.59795   3
  -8   4  -1 22.4156 3.43379  19
  -8   4  -1 18.5457 2.23279  12
   8   4   1 18.6806 1.47654   2
  -8   4  -1 16.8981 1.27773   2
   8   4   1 17.3969 1.44053   7
  -8   4  -1 16.9241 1.50754  14
   8   4   1 17.7620 6.30369  13
  -8   4  -1 20.9579 7.68202   9
   8   4   1 21.2044 7.08780   9
   8   4   1 20.6892 7.18828   9
  -8   4  -1 15.0820 5.96982  13
  -8   4  -1 23.7447 3.69301  20
   8   4   1 22.2974 3.36501   3
   8   4   1 17.4702 1.39841   5
 -10  -4  -1 2.33102 5.01677   9
 -10  -4  -1 3.46868 5.03809  13
 -10  -4  -1 2.20210 0.67449   2
  10  -4   1 3.09638 0.76120   4
  10  -4   1 3.75947 3.86496  13
  10  -4   1 3.08661 2.57574   3
  10  -4   1 -0.2643 2.38739   9
  10  -4   1 2.99911 1.06316   7
 -10  -4  -1 2.71627 1.00611  19
  10  -4   1 3.14719 5.10698  13
  10  -4   1 4.65628 1.30094  14
  10  -4   1 0.73217 1.57118   8
 -10   4  -1 2.82924 1.15028  12
 -10   4  -1 2.88581 4.08188  13
 -10   4  -1 2.38060 0.73843   5
  10   4   1 2.09123 0.72363   2
  10   4   1 3.02826 0.93916   7
 -10   4  -1 3.28644 0.95352  14
 -10   4  -1 2.55678 0.72303   2
 -10   4  -1 3.67897 4.75314   9
 -10   4  -1 4.24890 1.83745  19
  10   4   1 3.45350 0.95013   5
  10   4   1 2.12858 3.60565  13
 -12  -4  -1 50.8342 15.4243  13
  12  -4   1 44.5102 10.5666   9
  12  -4   1 48.9650 7.26860   8
 -12  -4  -1 45.3278 2.42976   2
  12  -4   1 46.1784 2.36158   4
  12  -4   1 47.8084 3.42425  14
  12  -4   1 44.5861 2.15576   6
 -12   4  -1 44.5374 8.70065   3
  12   4   1 59.3976 14.2116  13
 -12   4  -1 44.6706 12.5677  13
 -12   4  -1 51.9918 14.3141   9
  12   4   1 43.8984 2.58347   2
 -12   4  -1 48.0859 4.54594  19
  12   4   1 44.6461 2.64477   5
  12   4   1 42.4315 12.6618   9
  14  -4   1 0.91249 3.52512   9
  14  -4   1 0.52693 0.56604   6
 -14  -4  -1 1.24106 6.40872  13
 -14  -4  -1 0.63939 0.60820   2
  14  -4   1 1.39434 1.11868  14
  14  -4   1 0.92896 2.63812   8
  14  -4   1 1.03790 0.65849   4
  14  -4   1 0.22999 3.05231   3
  14   4   1 1.22556 5.30538   9
  14   4   1 0.89736 0.74563   5
 -14   4  -1 1.66929 1.57931  19
  14   4   1 2.05228 5.50571  13
  14   4   1 1.79657 0.82780  14
 -14   4  -1 -0.2676 5.50380   9
 -14   4  -1 -0.5179 2.75409   3
  14   4   1 -0.7834 5.04703   9
 -14   4  -1 -0.0519 4.92829  13
  14   4   1 0.73815 0.67305   2
  16  -4   1 2.18147 3.77765   8
 -16  -4  -1 2.19904 0.89858   2
  16  -4   1 3.33538 1.53553  14
  16  -4   1 3.73340 1.06530   6
  16  -4   1 4.02898 1.18377   4
  16  -4   1 5.42432 5.22971   3
  16   4   1 0.27979 7.59826   9
  16   4   1 2.37119 1.02161   5
  16   4   1 2.89607 1.16394   7
 -16   4  -1 3.41618 1.12020   2
 -16   4  -1 0.85921 1.84335  19
  16   4   1 2.58214 1.06372   2
 -16   4  -1 0.57172 3.74614   3
  16   4   1 0.72174 6.16379   9
  16   4   1 1.49610 0.87227  14
  18  -4   1 1.67545 1.41088  14
 -18  -4  -1 1.87578 0.95770   2
  18  -4   1 1.51054 1.04502   4
 -18  -4  -1 2.02953 1.35333  19
  18  -4   1 1.11237 5.71849   3
  18  -4   1 0.61276 1.14579   7
  18  -4   1 1.14117 4.61314   8
  18  -4   1 2.09309 1.00468   6
 -18   4  -1 2.13476 1.02667   2
  18   4   1 1.88152 1.02837   5
  18   4   1 2.46705 1.10416  14
 -18   4  -1 1.53578 5.18309   3
  20  -4   1 14.1304 2.50189   5
  20  -4   1 12.8339 2.74728  16
  20  -4   1 14.8762 3.19348  14
  20  -4   1 15.4174 3.30178   7
  20  -4   1 16.2378 2.14430   6
  20   4   1 14.4448 2.33800  14
 -20   4  -1 17.4996 4.66303  19
  20   4   1 14.4453 2.71780   7
  20   4   1 14.8932 3.92791  20
  20   4   1 16.3342 2.64853   5
 -20   4  -1 17.5468 2.62067   2
 -20   4  -1 15.0694 2.45273   5
  22  -4   1 -0.3601 1.33139  14
  22  -4   1 0.92421 1.15381   5
  22  -4   1 1.83429 1.79320   7
  22  -4   1 0.93681 1.01405   4
  22  -4   1 -0.8443 1.46643  16
 -22  -4  -1 0.40302 1.38237  19
  22   4   1 -0.2507 0.91459  14
 -22   4  -1 1.55510 2.26647  19
  22   4   1 0.18414 1.87775  20
  22   4   1 0.67516 1.13905   7
  22   4   1 -0.2832 0.86130   2
 -22   4  -1 0.81880 0.98452   2
 -22   4  -1 0.18896 0.94072   5
  22   4   1 0.05004 0.98439   5
  24  -4   1 1.86335 1.24569   4
  24  -4   1 0.10422 2.31907  14
 -24  -4  -1 1.50345 1.67188  19
  24  -4   1 1.73044 1.97125   7
  24  -4   1 0.99392 1.40691   5
  24   4   1 0.47020 1.96222  20
 -24   4  -1 2.35450 3.69090  19
 -24   4  -1 0.28255 1.09934   5
  24   4   1 0.64278 1.26745   7
  24   4   1 1.25196 1.20615  14
 -24   4  -1 1.37904 1.15170   2
  24   4   1 1.31923 1.30759   2
  26  -4   1 -0.4729 1.41417  14
 -26  -4  -1 0.18014 1.66008  19
  26  -4   1 1.78827 1.31570   4
  26  -4   1 -0.7220 2.76236   7
  26  -4   1 0.43580 1.26845   5
  26   4   1 0.31773 1.01219   5
  26   4   1 1.03794 2.26326  20
  26   4   1 -0.1255 1.04493   2
 -26   4  -1 0.54467 1.86289   2
 -26   4  -1 0.27188 1.10712   5
  26   4   1 -0.1760 1.26298  14
  28  -4   1 4.56600 1.75976   4
  28  -4   1 6.19397 2.19330   2
  28  -4   1 4.86695 3.19879   7
 -28  -4  -1 5.21297 2.79527  19
  28  -4   1 3.15117 2.17999  14
  28   4   1 4.48546 2.08382  14
  28   4   1 4.58458 1.96789   7
  28   4   1 4.53511 1.93041   5
  28   4   1 2.58891 1.62456   2
 -28   4  -1 3.52665 1.79771   5
 -28   4  -1 4.91376 3.55729  19
  29  -5  -1 0.56519 1.22032   4
  29  -5  -1 0.80550 1.57496  14
  29   5  -1 0.02389 1.41064  14
  27  -5  -1 0.28265 1.35758   5
  27  -5  -1 1.22198 1.66188  14
  27  -5  -1 0.27003 1.13462   4
 -27   5   1 1.51431 3.05875  19
 -27   5   1 0.56965 1.28141   5
  27   5  -1 -0.5000 0.95443   5
 -27   5   1 -0.0881 1.18433   2
  27   5  -1 0.01856 0.98799   2
  27   5  -1 -0.2460 1.28087  14
  25  -5  -1 1.74154 1.38328   4
  25  -5  -1 3.38121 2.05675  14
  25  -5  -1 5.62194 3.07433   7
  25  -5  -1 2.69224 1.52701   5
 -25  -5   1 3.83949 2.09754  19
  25   5  -1 3.13253 1.49738   5
 -25   5   1 2.78474 1.40513   5
  25   5  -1 4.22157 1.85762   7
  25   5  -1 1.93424 2.18082  20
 -25   5   1 2.80864 1.52966   2
  23  -5  -1 0.16641 1.75211  16
  23  -5  -1 0.23588 1.12061   5
  23  -5  -1 0.13508 1.99950   7
 -23  -5   1 -1.1807 1.29291  19
  23   5  -1 0.02853 0.79683   5
  23   5  -1 0.31203 1.21233  14
 -23   5   1 0.21763 0.95824   5
 -23   5   1 0.16628 0.91268   2
  23   5  -1 -0.2163 1.46483  20
  23   5  -1 0.47742 0.94947   2
  23   5  -1 0.80332 1.32128   7
  21  -5  -1 12.9615 2.26648   4
  21  -5  -1 14.3096 3.62130   7
  21  -5  -1 13.3963 2.18965   6
  21  -5  -1 14.5646 3.44646  16
  21  -5  -1 13.5632 2.43513   5
  21  -5  -1 15.4902 3.37183  14
  21   5  -1 13.9755 2.41569   2
  21   5  -1 16.1114 3.05738   7
  21   5  -1 13.8128 2.52689   5
 -21   5   1 15.6353 2.52581   2
  21   5  -1 13.5100 3.91663  20
 -21   5   1 15.2507 2.50899   5
  19  -5  -1 1.43743 0.99015   6
  19  -5  -1 0.63068 1.20879  14
  19  -5  -1 2.59813 2.09603   7
  19  -5  -1 0.00498 0.81582   5
  19  -5  -1 1.03329 0.94833   4
  19   5  -1 1.61930 1.12844  14
  19   5  -1 0.61359 0.82508   5
 -19   5   1 1.04154 0.95479   5
 -19   5   1 0.88888 1.12352  11
 -19   5   1 -0.2520 2.09867  19
  19   5  -1 1.17316 1.12832   7
 -19   5   1 0.96788 0.89755   2
  19   5  -1 1.50086 1.80199  20
  17  -5  -1 2.08129 1.04309   6
  17  -5  -1 0.54538 1.25685  14
  17  -5  -1 -0.6272 3.91981   8
 -17  -5   1 1.08417 1.07026  19
  17  -5  -1 2.25545 1.68097   7
  17  -5  -1 0.96523 0.86894   4
  17   5  -1 2.21022 1.70830  20
 -17   5   1 1.40006 1.03697  11
  17   5  -1 1.64212 0.96427   5
  17   5  -1 0.55744 0.94764   7
 -17   5   1 1.54658 2.02210  19
 -17   5   1 1.55006 0.91866   2
  17   5  -1 0.95174 0.96497  14
 -17   5   1 0.86323 0.87662   5
  17   5  -1 1.00790 6.65131   9
  17   5  -1 2.19818 8.06486   9
  15  -5  -1 0.29271 0.64327   6
  15  -5  -1 0.20128 4.64857   3
 -15  -5   1 0.13574 1.63662   3
  15  -5  -1 0.27533 0.68615   4
  15  -5  -1 -0.1643 5.33244  13
  15  -5  -1 0.12129 0.95725  14
 -15  -5   1 0.24484 1.41840   3
  15  -5  -1 -1.6908 7.59722  13
  15  -5  -1 0.37450 3.13958   8
 -15  -5   1 0.18882 0.88907  19
  15  -5  -1 -0.3254 0.94951   7
  15   5  -1 0.39017 0.64411   5
 -15   5   1 0.65217 1.47235  19
 -15   5   1 0.45634 0.84109  11
 -15   5   1 0.44918 0.65977   5
  15   5  -1 0.96780 0.87063   7
 -15   5   1 0.38566 0.61924   2
 -15   5   1 0.30894 3.72352   3
  15   5  -1 0.30631 1.31151  20
 -15   5   1 -0.3802 6.28640  13
  15   5  -1 -0.1038 0.66136  14
  15   5  -1 -0.5721 5.29868   9
  15   5  -1 -0.5978 6.10930   9
 -13  -5   1 36.4845 2.66337  19
 -13  -5   1 33.8609 13.5060  13
  13  -5  -1 38.0820 9.65999   9
 -13  -5   1 37.3129 6.02361   3
  13  -5  -1 36.9712 2.44974   4
 -13  -5   1 38.1884 5.06824   3
  13  -5  -1 34.4870 12.2416  13
  13  -5  -1 36.5724 10.4998  13
  13  -5  -1 37.3791 3.29657   7
 -13  -5   1 35.0189 1.49483  15
  13  -5  -1 36.2453 3.18901  14
  13  -5  -1 41.6667 7.46236   8
 -13   5   1 33.6224 10.9145  13
  13   5  -1 36.3347 2.45574   2
 -13   5   1 35.9117 2.26954  11
  13   5  -1 36.9290 2.29879  14
  13   5  -1 41.4283 11.1845   9
  13   5  -1 38.8034 4.76937  20
  13   5  -1 35.4718 2.54705   7
  13   5  -1 40.1043 11.2954  13
  13   5  -1 39.1209 2.54332   5
 -13   5   1 40.9823 5.58175  19
  13   5  -1 47.0623 12.2207   9
 -13   5   1 38.3259 2.24418   2
 -13   5   1 36.7759 2.28471   5
 -13   5   1 36.5109 12.6362   9
 -13   5   1 35.9852 3.37903  12
 -11  -5   1 1.40760 1.73228   3
 -11  -5   1 3.05186 2.70200   3
  11  -5  -1 4.19702 1.55708   7
  11  -5  -1 4.22198 4.25624  13
 -11  -5   1 7.55724 6.84571  13
 -11  -5   1 4.67080 0.79999  15
  11  -5  -1 2.70128 3.27368   9
  11  -5  -1 4.14020 3.65124   3
  11  -5  -1 2.87605 0.84929   4
  11  -5  -1 3.99901 1.14570   6
 -11  -5   1 4.48252 1.20411  19
  11  -5  -1 4.28623 2.74049   8
  11  -5  -1 4.20898 1.36089  14
  11  -5  -1 0.60158 4.29805  13
 -11   5   1 3.21337 0.86124   5
  11   5  -1 3.03359 4.02375   9
  11   5  -1 3.66867 1.09718  18
  11   5  -1 3.63114 1.06364   7
  11   5  -1 4.87961 4.62981   9
 -11   5   1 4.78723 5.92231   9
 -11   5   1 4.77379 1.50728  12
  11   5  -1 2.93577 0.91742   5
  11   5  -1 2.95074 4.03294  13
 -11   5   1 5.19509 3.52682   3
  11   5  -1 3.26634 0.94878   2
   9  -5  -1 5.64639 1.39233   7
   9  -5  -1 3.36062 4.59453  13
  -9  -5   1 5.73826 2.44095   3
   9  -5  -1 5.34120 2.48562   8
  -9  -5   1 5.95992 3.10332   3
   9  -5  -1 5.79388 1.38832  14
  -9  -5   1 7.52056 0.98319  15
   9  -5  -1 6.28081 3.97215   3
  -9  -5   1 7.23856 6.49373  13
   9  -5  -1 6.01920 3.83012   9
   9  -5  -1 5.06802 0.98242   4
   9  -5  -1 5.63790 1.06500   6
   9   5  -1 6.38461 3.00079   3
   9   5  -1 6.56900 4.45318   9
  -9   5   1 2.32055 2.80302   3
  -9   5   1 6.97110 5.04767   9
  -9   5   1 6.18303 1.48407  12
   9   5  -1 6.87667 1.74886  20
  -9   5   1 6.21761 1.26200  14
   9   5  -1 7.26319 4.59295  13
   9   5  -1 6.35266 1.23370  18
   9   5  -1 7.55452 4.37939   9
   9   5  -1 6.22112 1.36960   7
   9   5  -1 6.36314 1.11552   5
   9   5  -1 5.80776 1.11858   2
  -7  -5   1 31.8200 5.30497   3
   7  -5  -1 30.4593 1.77649   6
   7  -5  -1 31.4402 7.31693   3
   7  -5  -1 35.5204 7.60618   9
  -7  -5   1 26.5002 1.47606  15
  -7  -5   1 36.0942 10.0743  13
   7  -5  -1 30.4854 1.69917   4
   7   5  -1 27.3544 2.36707  20
   7   5  -1 28.6925 1.68574   5
   7   5  -1 26.9216 6.84269  13
  -7   5   1 28.6461 1.83767  14
  -7   5   1 32.2501 1.57521  17
  -7   5   1 26.6166 8.17623   9
  -7   5   1 35.0090 7.70880   3
  -7   5   1 35.2465 6.20357   8
   7   5  -1 26.9437 1.66974   2
  -7   5   1 31.6989 2.23246  12
  -5  -5   1 24.7759 7.18622   9
   5  -5  -1 24.1797 1.48020   6
   5  -5  -1 23.7096 1.38223   4
   5  -5  -1 18.4102 5.10592   9
  -5  -5   1 25.5133 7.52464  13
   5  -5  -1 21.7964 5.46119   3
   5   5  -1 25.9994 2.08990  20
  -5   5   1 24.8240 6.66741   9
  -5   5   1 23.2697 1.62168  21
  -5   5   1 25.2966 5.84621   8
  -5   5   1 26.4085 2.51380  20
   5   5  -1 20.2081 5.33839  13
  -5   5   1 26.9928 1.77413  12
   5   5  -1 23.0030 1.36090   5
  -5   5   1 28.2823 6.25548   3
   5   5  -1 23.9136 1.42979   2
   5   5  -1 24.9477 5.13471   3
  -3  -5   1 3.61447 2.98302   9
  -3  -5   1 0.55713 1.11634   3
   3  -5  -1 2.45066 2.21203   9
   3  -5  -1 1.27853 0.63234   6
  -3  -5   1 2.04868 2.11264  13
   3  -5  -1 1.01861 1.90789   3
  -3   5   1 2.57151 2.14996   3
  -3   5   1 1.20746 0.73030  20
   3   5  -1 1.75729 1.67285   3
   3   5  -1 2.48251 0.83559  20
  -3   5   1 1.41247 1.82018  13
   3   5  -1 3.31724 2.17757   9
  -3   5   1 1.50700 1.89725   9
   3   5  -1 1.81450 0.74026   2
   3   5  -1 2.29150 2.08809  13
  -1  -5   1 56.2159 8.23416   9
  -1  -5   1 69.5895 9.28834  13
   1  -5  -1 64.0272 9.56349   9
   1  -5  -1 58.4325 8.40936   3
  -1  -5   1 59.1792 8.18089   3
   1   5  -1 52.2785 7.91524  13
  -1   5   1 64.6354 8.41700  13
  -1   5   1 63.2705 8.43644   3
   1   5  -1 64.9064 8.66960   3
   1   5  -1 61.5528 8.12464   9
  -1   5   1 61.8104 2.76849  20
  -1   5   1 61.4969 8.79637   9
   1   5  -1 66.1790 3.10536  20
  -1  -5  -1 276.373 13.9385   3
   1  -5   1 278.325 14.6731   9
  -1  -5  -1 284.291 17.7756   9
   1  -5   1 298.449 15.2556   3
   1  -5   1 300.978 14.8760  13
  -1  -5  -1 287.363 14.5500  13
  -1   5  -1 306.502 15.7744   3
  -1   5  -1 288.800 16.2278  13
  -1   5  -1 291.565 6.94724  20
   1   5   1 295.474 14.0151   3
   1   5   1 290.486 5.50497  20
   1   5   1 292.581 13.4290  13
  -1   5  -1 290.095 15.7819   9
   1   5   1 293.078 15.2353   9
   3  -5   1 -0.3395 1.27590   3
   3  -5   1 -0.0989 1.46448  13
  -3  -5  -1 -0.0857 1.87450   9
  -3  -5  -1 0.59779 2.00537  13
   3  -5   1 0.07071 1.38730   9
   3  -5   1 0.13985 0.27399   6
   3  -5   1 -0.0390 1.51824  13
  -3   5  -1 -0.4357 1.53782  13
   3   5   1 1.51617 0.52988  18
   3   5   1 0.86469 1.43266  13
   3   5   1 0.80288 0.51148  20
  -3   5  -1 0.56231 1.74925   9
  -3   5  -1 0.41526 0.61752  20
   3   5   1 1.97840 1.93019   9
  -3   5  -1 0.55432 1.51416   3
   3   5   1 0.86548 1.32093   3
   3   5   1 0.42996 0.38644   2
   5  -5   1 11.5367 0.94903   4
  -5  -5  -1 12.6596 1.54127  19
   5  -5   1 15.0122 4.82043   3
   5  -5   1 12.2909 5.29632  13
  -5  -5  -1 12.3052 5.49989  13
   5  -5   1 11.8264 4.45970   9
  -5  -5  -1 9.17523 4.74594   9
   5  -5   1 15.7907 5.15012  13
   5  -5   1 11.4548 1.00515   6
   5   5   1 10.5107 1.05045   2
   5   5   1 12.3004 1.77055  20
  -5   5  -1 10.5539 2.26484   8
  -5   5  -1 13.4274 4.58252   3
   5   5   1 11.5199 4.36860   9
  -5   5  -1 13.8892 1.69001  12
   5   5   1 13.1941 1.28624  18
  -5   5  -1 12.7928 0.84146  21
   5   5   1 14.0591 4.65583  13
  -5   5  -1 9.18701 4.73453   9
  -5   5  -1 13.1958 1.09080   2
  -5   5  -1 11.1865 0.94565   4
   7  -5   1 18.6384 5.50324   3
   7  -5   1 14.3918 1.19126   6
  -7  -5  -1 15.1641 3.35524   3
   7  -5   1 14.6329 1.20885   4
   7  -5   1 19.7816 2.30833  14
  -7  -5  -1 14.5172 6.72856  13
   7  -5   1 15.9941 5.74061  13
  -7  -5  -1 17.2883 1.98784  19
   7  -5   1 14.7699 7.29975  13
   7  -5   1 16.9290 5.41857   9
  -7  -5  -1 14.3148 7.02105   9
  -7   5  -1 13.9385 5.31339  13
  -7   5  -1 18.5323 5.55520   3
  -7   5  -1 15.4101 1.25116   2
   7   5   1 15.9733 5.78215   9
   7   5   1 16.2547 1.33307   5
   7   5   1 15.9910 1.58736  18
   7   5   1 16.9766 1.44365   2
  -7   5  -1 15.2248 1.44875  14
  -7   5  -1 17.7760 3.22782  20
   7   5   1 15.8140 3.55431   3
  -7   5  -1 18.0954 6.99565   9
  -7   5  -1 22.9196 2.13133  12
   7   5   1 17.7888 6.03729  13
   7   5   1 17.3114 2.45717  20
   9  -5   1 63.2101 2.45364   6
   9  -5   1 67.9617 10.5033   3
   9  -5   1 63.6590 2.53294   4
   9  -5   1 72.7129 4.48422   8
  -9  -5  -1 61.5142 4.82909   3
  -9  -5  -1 65.2010 15.6356  13
  -9  -5  -1 67.2157 6.02857   3
   9  -5   1 61.8940 11.0499   9
  -9  -5  -1 66.6505 3.21587  19
  -9  -5  -1 60.5383 23.1580   9
   9  -5   1 70.4500 3.63337  14
   9  -5   1 66.6025 3.41411   7
   9   5   1 66.3862 4.14574  20
  -9   5  -1 61.4035 13.8187   9
  -9   5  -1 65.9221 10.5638   3
  -9   5  -1 69.9911 4.90288  19
   9   5   1 61.9883 12.0557  13
   9   5   1 62.5193 2.84568   2
  -9   5  -1 72.1766 13.7562  13
   9   5   1 62.7722 5.32967   3
  -9   5  -1 62.5524 4.91411  20
  -9   5  -1 68.7903 3.15927  14
   9   5   1 61.1957 2.75614   5
  -9   5  -1 70.8240 3.81592  12
  -9   5  -1 64.2794 2.61669   2
  11  -5   1 2.88603 3.53905   9
 -11  -5  -1 1.95188 5.52777  13
  11  -5   1 2.61111 1.14628  14
  11  -5   1 1.56372 1.51741   8
  11  -5   1 2.76684 0.79680   4
 -11  -5  -1 2.40787 1.06094   3
  11   5   1 1.36282 3.73394  13
 -11   5  -1 3.71011 5.78442   9
  11   5   1 2.32092 0.78615  14
  11   5   1 3.51291 0.97361   2
  11   5   1 3.58511 4.46028   9
 -11   5  -1 2.01736 1.64092  19
  11   5   1 3.37351 0.95271   5
 -11   5  -1 2.59424 1.28384  12
  13  -5   1 36.2711 2.20290   6
  13  -5   1 45.3380 6.44977   8
  13  -5   1 34.0693 22.0872  13
  13  -5   1 41.3137 9.69519   3
 -13  -5  -1 37.4818 14.6241  13
  13  -5   1 36.9373 2.31138   4
  13  -5   1 42.0783 3.50606  14
  13  -5   1 40.9933 10.3619   9
  13   5   1 46.0447 5.60888  20
 -13   5  -1 37.9833 9.08737   3
 -13   5  -1 39.2561 13.5453   9
  13   5   1 40.6247 12.4774   9
  13   5   1 37.0770 2.55392   2
  13   5   1 39.0936 11.6066   9
 -13   5  -1 42.7063 5.71952  19
  13   5   1 41.2672 2.39612  14
  13   5   1 37.6405 2.53499   5
  13   5   1 51.9437 13.7284  13
  15  -5   1 -0.3270 3.84571   3
  15  -5   1 -0.0511 0.54629   6
  15  -5   1 -0.6659 2.62451   8
  15  -5   1 -0.0177 0.57465   4
  15  -5   1 0.56962 1.07028  14
 -15  -5  -1 0.37157 0.88078  19
  15  -5   1 -0.2531 0.86141   7
  15   5   1 -1.3520 6.63553   9
 -15   5  -1 0.09945 0.66681   5
 -15   5  -1 -0.4252 3.66592   3
 -15   5  -1 -0.3500 1.27991  19
  15   5   1 0.35477 0.69517   7
  15   5   1 0.14265 0.68668   5
  15   5   1 0.09326 0.75476  14
  15   5   1 0.30725 0.67874   2
  15   5   1 1.26588 6.12655   9
  17  -5   1 1.63032 5.73903   3
  17  -5   1 2.03920 3.98874   8
 -17   5  -1 2.63012 5.52501   3
  19  -5   1 3.50321 1.29690   4
  19  -5   1 7.57872 2.71773   7
  19  -5   1 2.34378 1.65810  14
  19  -5   1 4.64853 1.41836   6
 -19  -5  -1 2.48489 1.52985  19
  19   5   1 2.80101 2.04145  20
  19   5   1 4.42716 1.63998   7
  19   5   1 2.57076 1.28479  14
  19   5   1 4.40587 1.50393   5
 -19   5  -1 3.81891 1.31800   2
 -19   5  -1 2.72472 1.21700   5
 -19   5  -1 2.48762 2.48646  19
  21  -5   1 27.4551 3.67308   5
  21  -5   1 25.8673 4.24412  14
  21  -5   1 22.5002 4.04699   7
 -21  -5  -1 20.8646 3.72268  19
  21  -5   1 27.9727 3.11036   6
  21   5   1 24.7596 3.59318   7
 -21   5  -1 25.2540 3.22192   2
  21   5   1 22.2575 2.95233  14
 -21   5  -1 23.8636 5.63797  19
  21   5   1 22.7614 3.21966   5
 -21   5  -1 26.0599 3.36696   5
  21   5   1 21.6119 4.84120  20
  23  -5   1 2.92160 1.47252   5
  23  -5   1 2.81883 2.12754   7
 -23  -5  -1 1.24770 1.73025  19
 -23   5  -1 2.70057 2.93865  19
 -23   5  -1 2.00807 1.32307   5
 -23   5  -1 2.26459 1.29889   2
  23   5   1 1.51680 1.62814   5
  23   5   1 3.01452 1.71235   7
  23   5   1 0.91268 1.08456   2
  23   5   1 0.30835 1.87903  20
 -25  -5  -1 1.11600 1.74177  19
  25  -5   1 0.65943 1.00129   4
  25  -5   1 -0.2224 1.43589  14
  25   5   1 0.19668 1.09196   5
  25   5   1 -0.5698 2.13813  20
  25   5   1 -0.2018 1.02103   2
  25   5   1 0.73153 1.74459   7
 -25   5  -1 1.34049 2.71722  19
 -27  -5  -1 0.10738 1.83448  19
  27  -5   1 -0.0561 1.26901   5
  27  -5   1 -0.3926 2.18405   7
  27  -5   1 0.48391 1.64781  14
  27  -5   1 -0.1182 1.12426   4
  27   5   1 -0.0435 0.98212   5
  27   5   1 -1.4680 1.23419  14
 -27   5  -1 0.17818 1.18421   5
  27   5   1 -0.2118 1.05214   2
  27   5   1 1.32439 1.51671   7
 -27   5  -1 0.55292 1.19489   2
  28  -6  -1 0.65839 1.27356   4
  28  -6  -1 0.45978 1.49858   5
  28  -6  -1 0.19463 1.58194  14
  28   6  -1 1.42088 1.52498  14
  28   6  -1 0.56527 1.09911   5
 -28   6   1 -0.6392 2.82182  19
  28   6  -1 0.51430 1.17792   2
  26  -6  -1 8.27752 2.91679  14
  26  -6  -1 7.60501 3.41707   5
  26   6  -1 7.56623 2.07565   2
 -26   6   1 9.70850 3.50960   5
  26   6  -1 8.70900 2.30696   5
  26   6  -1 7.80548 2.16504  14
  24  -6  -1 0.77134 2.33884   7
  24  -6  -1 0.39967 1.26403   5
  24  -6  -1 0.06207 2.04950  16
 -24  -6   1 -0.6342 1.32422  19
  24  -6  -1 0.73304 1.68301  14
  24   6  -1 0.43545 0.87383   5
 -24   6   1 -0.2737 1.00708   5
  24   6  -1 0.25631 1.11160  14
 -24   6   1 0.31315 1.05664   2
  24   6  -1 0.80440 1.39483  18
  24   6  -1 0.44192 2.00447  20
  24   6  -1 0.96547 1.21648   7
  22  -6  -1 4.05923 2.16904  14
  22  -6  -1 5.05965 2.33822  16
 -22  -6   1 2.83676 1.71617  19
  22  -6  -1 4.46769 1.64554   4
  22  -6  -1 3.82722 2.38703   7
  22  -6  -1 5.60509 1.65839   6
  22  -6  -1 4.68663 1.69951   5
 -22   6   1 4.13594 3.17222  19
 -22   6   1 4.59850 1.65818   5
  22   6  -1 3.76516 2.45759  20
  22   6  -1 4.66071 1.67523   5
  22   6  -1 3.31965 1.58615   7
  22   6  -1 4.09056 1.49418  14
  22   6  -1 3.48036 1.38904   2
  22   6  -1 2.58410 1.60834  18
 -22   6   1 4.84664 1.63875   2
  20  -6  -1 2.72836 1.32282   4
  20  -6  -1 3.33804 1.84500  14
  20  -6  -1 3.04993 2.04997   7
  20  -6  -1 2.61707 1.27224   5
 -20  -6   1 4.42133 1.69478  19
  20  -6  -1 3.86422 1.46467   6
 -20   6   1 4.42092 2.85775  19
  20   6  -1 2.02454 1.84251  20
  20   6  -1 4.85582 1.53455  14
  20   6  -1 4.48376 1.69456   7
  20   6  -1 4.35147 1.67248  18
  20   6  -1 2.94175 1.27511   2
  20   6  -1 3.67019 1.37411   5
 -20   6   1 3.76965 1.37899   2
 -18  -6   1 16.7997 2.80653  19
  18  -6  -1 14.8923 2.99214  14
  18  -6  -1 18.8788 2.62196   6
  18  -6  -1 16.2530 2.44929   4
  18  -6  -1 19.1502 3.73220   7
  18   6  -1 19.7068 3.04558   7
 -18   6   1 16.7762 2.42274   5
  18   6  -1 16.4951 3.87345  20
 -18   6   1 14.7620 4.24978  19
 -18   6   1 18.0156 2.37535  11
  18   6  -1 17.0732 2.53932   5
  18   6  -1 17.1234 2.77969  18
 -18   6   1 16.1388 2.35680   2
  18   6  -1 18.1405 2.51206  14
  16  -6  -1 4.64738 1.85936  14
  16  -6  -1 2.87838 1.90852   7
 -16  -6   1 3.55083 1.42242  19
  16  -6  -1 2.95333 1.12150   6
  16  -6  -1 3.56192 1.23198   4
  16  -6  -1 2.58091 3.66476   8
 -16   6   1 3.44522 1.18161   2
  16   6  -1 3.01293 1.71321  20
  16   6  -1 1.25177 7.29292   9
  16   6  -1 4.53582 1.45808   7
  16   6  -1 4.35394 7.34201   9
 -16   6   1 4.47731 1.30072   5
 -16   6   1 3.55793 2.59708  19
  16   6  -1 3.82003 1.18539  14
  16   6  -1 3.59680 1.39320  18
  16   6  -1 4.04618 1.25609   5
  14  -6  -1 0.40109 0.92755  14
 -14  -6   1 0.26405 1.89974   3
  14  -6  -1 0.25222 0.64775   4
 -14  -6   1 0.15071 2.52066   3
  14  -6  -1 0.54320 2.67155   8
  14  -6  -1 0.48852 4.53158  13
 -14  -6   1 -0.4247 0.70224  19
  14  -6  -1 1.31575 6.94325  13
 -14   6   1 1.43588 1.36596  12
  14   6  -1 0.41933 0.66470   2
 -14   6   1 0.14432 1.58172  19
  14   6  -1 0.12267 5.46497   9
 -14   6   1 0.04385 0.76298  11
  14   6  -1 0.19538 1.01311  20
  14   6  -1 0.15242 0.70451   7
  14   6  -1 -0.4427 0.61557  14
 -14   6   1 0.17187 0.56124   5
 -14   6   1 0.85886 3.90337   3
 -14   6   1 -0.0019 0.56455   2
  14   6  -1 -0.4305 5.17487   9
  14   6  -1 0.19362 0.72066  18
 -14   6   1 -1.5722 4.67645  13
  12  -6  -1 6.18059 2.01301   7
  12  -6  -1 6.79958 1.34756   4
  12  -6  -1 9.55559 5.77147   9
 -12  -6   1 -0.6498 6.84191  13
  12  -6  -1 3.48784 6.01454  13
  12  -6  -1 5.52024 2.92378   8
  12  -6  -1 6.72560 4.83967   3
 -12  -6   1 5.16721 7.40930   9
 -12  -6   1 5.04517 2.54161   3
  12  -6  -1 6.07770 5.32946  13
  12  -6  -1 5.03264 1.67091  14
 -12  -6   1 4.97221 1.32329  19
 -12  -6   1 4.99329 3.64882   3
 -12   6   1 7.24785 5.99857  13
  12   6  -1 3.99875 4.96248  13
 -12   6   1 4.75320 1.76756  12
  12   6  -1 5.53907 1.36367  18
  12   6  -1 6.16862 1.33781   2
 -12   6   1 8.45321 2.90143  19
  12   6  -1 4.55788 5.32859   9
 -12   6   1 3.94108 6.67168   9
  12   6  -1 5.22292 1.17989   5
  12   6  -1 5.21556 4.90579   9
 -12   6   1 7.28218 1.32653   2
  12   6  -1 6.14079 1.19151  14
 -12   6   1 6.72988 1.29581   5
  12   6  -1 6.28697 1.35841   7
  12   6  -1 5.71296 1.90394  20
 -10  -6   1 12.1003 4.68219   3
  10  -6  -1 11.9918 1.60640   4
 -10  -6   1 6.20897 6.55112  13
 -10  -6   1 9.68627 1.54380  19
  10  -6  -1 5.57191 4.22004   3
 -10  -6   1 12.6313 8.00457   9
  10  -6  -1 11.2850 2.09754   7
  10  -6  -1 10.1018 6.76862  13
  10  -6  -1 9.62434 4.97430   9
 -10  -6   1 8.64569 3.07217   3
  10  -6  -1 13.9498 6.15236  13
  10  -6  -1 10.5562 1.52090   6
 -10   6   1 9.37676 5.30022  13
  10   6  -1 10.1289 1.60765  18
 -10   6   1 12.6533 2.32834  12
  10   6  -1 6.91297 5.03663  13
 -10   6   1 10.8077 6.71812   9
  10   6  -1 9.15777 4.96804   9
 -10   6   1 11.1728 1.42067   2
  10   6  -1 11.2906 5.86063   9
 -10   6   1 12.3911 1.55936   5
  10   6  -1 9.96065 1.48322   5
  10   6  -1 12.1432 1.66575   7
 -10   6   1 7.36292 4.40872   3
  10   6  -1 11.8746 1.40661  14
  10   6  -1 8.94959 3.76864   3
  10   6  -1 11.4911 3.13190  20
   8  -6  -1 1.28082 0.65774   4
   8  -6  -1 0.99785 2.57991   3
   8  -6  -1 2.58994 1.14166   7
   8  -6  -1 -0.3792 3.61992  13
   8  -6  -1 1.04945 0.64844   6
  -8  -6   1 0.42201 3.78887  13
   8  -6  -1 1.13814 2.95533  13
  -8  -6   1 1.26413 1.79715   3
   8  -6  -1 -0.1987 2.03889   9
  -8   6   1 1.94931 2.69757   3
  -8   6   1 1.04989 0.55915  17
   8   6  -1 1.26277 0.61075   5
   8   6  -1 2.12502 0.96198  14
   8   6  -1 0.82954 0.61553  18
  -8   6   1 2.48197 2.52058   8
   8   6  -1 1.76396 0.70612   2
   8   6  -1 0.74904 2.59848  13
   8   6  -1 0.73323 0.68889   7
  -8   6   1 0.92875 3.46700   9
   8   6  -1 0.97974 2.51475   9
  -8   6   1 1.56067 0.89552  12
   8   6  -1 1.36529 2.25640   3
   6  -6  -1 5.02914 0.86139   4
   6  -6  -1 6.03507 3.70749   3
  -6  -6   1 3.24719 2.16054   3
   6  -6  -1 3.73614 2.95188   9
   6  -6  -1 6.39763 3.47097  13
   6  -6  -1 3.62709 3.91097  13
  -6  -6   1 5.07527 4.47292  13
   6   6  -1 6.82599 1.56611  20
   6   6  -1 4.98319 0.87262   5
  -6   6   1 6.14092 1.21642  21
   6   6  -1 5.37303 0.95358   2
  -6   6   1 6.42253 2.98079   8
  -6   6   1 4.61915 3.81068   9
  -6   6   1 5.76937 1.22355  12
  -6   6   1 6.16686 3.52547   3
   6   6  -1 4.49599 3.05499  13
   4  -6  -1 29.1252 1.55469   4
  -4  -6   1 27.2493 8.08067   9
   4  -6  -1 34.5755 7.81875   9
   4  -6  -1 33.4968 7.59222  13
   4  -6  -1 23.5562 7.41731  13
   4  -6  -1 29.4874 1.74159   6
   4  -6  -1 30.2882 7.10011   3
  -4  -6   1 17.8599 6.26014  13
  -4   6   1 35.9118 6.47110   8
  -4   6   1 27.6349 1.48102   2
   4   6  -1 27.5917 5.99226   3
  -4   6   1 22.4752 6.55329   9
   4   6  -1 27.5049 6.31378  13
  -4   6   1 31.5344 1.96321  12
   4   6  -1 28.8225 1.56321   5
  -4   6   1 37.8395 7.92440   3
   4   6  -1 28.1048 2.25350  20
   4   6  -1 28.3274 1.62535   2
  -2  -6   1 56.0997 8.42189   3
  -2  -6   1 63.9621 10.1575  13
   2  -6  -1 63.3178 10.6700   9
  -2  -6   1 54.3226 1.96135   6
  -2  -6   1 52.8812 9.79606   9
   2  -6  -1 59.6030 9.52234   3
   2  -6  -1 59.3335 2.29859   6
  -2   6   1 57.1092 9.58008   9
  -2   6   1 60.1249 2.34445  12
  -2   6   1 66.7220 9.58584   3
   2   6  -1 58.0899 2.07783   5
  -2   6   1 58.2736 2.06081   2
   2   6  -1 57.9246 3.17549  20
   2   6  -1 64.5920 9.15079   9
   2   6  -1 56.4848 2.16030   2
   2   6  -1 64.1912 9.99811  13
   2   6  -1 62.6593 9.30326   3
   0  -6   1 44.1891 7.87550   3
   0  -6  -1 39.3726 1.81609   6
   0  -6   1 40.4870 7.87981   9
   0  -6  -1 48.1881 9.84660   9
   0  -6  -1 33.6287 6.93155   3
   0  -6   1 51.2811 8.60000  13
   0  -6   1 41.4922 1.79048   6
   0   6  -1 43.8346 8.50203  13
   0   6  -1 37.4850 7.20817   9
   0   6  -1 41.5597 1.83570   2
   0   6  -1 56.2563 9.12658   3
   0   6   1 42.4081 1.80744   2
   0   6   1 38.2830 6.87103   3
   0   6  -1 41.9316 2.84660  20
   0   6   1 35.6494 7.21126   9
   2  -6   1 5.82072 3.54194   9
  -2  -6  -1 3.75429 3.70102   9
   2  -6   1 4.13657 0.76319   6
   2  -6   1 4.05638 0.70038   4
   2  -6   1 3.84310 2.70085   3
  -2  -6  -1 3.73358 3.74505   3
   2   6   1 4.48054 1.08764  20
  -2   6  -1 4.63562 1.46461  20
  -2   6  -1 4.75738 3.36086   9
   2   6   1 3.39290 0.69059   2
  -2   6  -1 3.92421 0.68003   4
  -2   6  -1 5.13722 3.05159   3
  -2   6  -1 2.86106 2.96125  13
   2   6   1 4.82722 2.68131   3
  -2   6  -1 3.45603 0.73740   2
   2   6   1 4.24479 2.77149   9
  -4  -6  -1 15.7842 7.19383   9
   4  -6   1 14.6871 1.21335   6
   4  -6   1 15.0456 5.10043   9
   4  -6   1 14.5892 1.12040   4
   4  -6   1 17.4075 5.41562   3
  -4   6  -1 15.5085 5.28050   3
  -4   6  -1 13.6080 1.08527   4
  -4   6  -1 15.1803 3.37670   8
   4   6   1 15.1446 1.38073  18
   4   6   1 14.4522 4.95628   9
   4   6   1 13.5809 1.19109   2
   4   6   1 20.2483 5.35246  13
  -4   6  -1 15.5834 1.55722  12
  -4   6  -1 14.1891 1.18845   2
  -4   6  -1 19.1689 6.66749  13
  -4   6  -1 19.8204 3.14356  20
   4   6   1 16.8555 2.05082  20
   4   6   1 13.8880 1.11798   5
  -4   6  -1 12.8983 5.61305   9
   6  -6   1 33.2059 7.77560   9
  -6  -6  -1 28.8314 1.98847  19
   6  -6   1 27.8436 1.63037   4
   6  -6   1 29.1187 1.72337   6
   6  -6   1 31.5668 7.52213   3
  -6  -6  -1 24.4029 8.96405   9
  -6  -6  -1 27.3280 5.29914   3
  -6   6  -1 30.0226 2.25665  12
   6   6   1 25.1039 1.56338   5
   6   6   1 26.0429 1.96713  18
  -6   6  -1 28.3967 1.71165   2
   6   6   1 29.3772 6.93492  13
  -6   6  -1 30.0876 9.18353   9
  -6   6  -1 30.4410 4.07452   8
   6   6   1 33.0983 6.00844   3
  -6   6  -1 35.9819 4.62308  20
  -6   6  -1 32.0781 7.84196   3
   6   6   1 27.1379 2.29141  20
   6   6   1 25.9387 1.73924   2
  -6   6  -1 28.8252 1.88072  14
   8  -6   1 1.59528 2.68853   9
   8  -6   1 2.48955 1.07823  14
   8  -6   1 2.92177 0.77831   4
   8  -6   1 3.73907 3.08417   3
  -8  -6  -1 2.16592 1.87397   3
   8  -6   1 1.68860 0.64209   6
  -8  -6  -1 3.03476 0.97072  19
  -8   6  -1 2.81892 3.10963   3
  -8   6  -1 3.01284 0.92910  14
   8   6   1 2.40339 1.08889  20
   8   6   1 2.63941 0.79931   5
   8   6   1 3.45051 3.42605  13
  -8   6  -1 1.83351 3.90558   9
   8   6   1 2.65531 0.84899   2
  -8   6  -1 3.34679 1.22521  12
  -8   6  -1 3.12034 1.69552  20
  -8   6  -1 2.50541 0.78686   2
  10  -6   1 6.53424 1.15810   6
  10  -6   1 9.87880 2.03311  14
  10  -6   1 7.06105 1.22898   4
  10  -6   1 6.49992 4.31734   3
  10  -6   1 7.65974 6.94208  13
 -10  -6  -1 6.64417 2.46701   3
  10  -6   1 4.15167 3.55581   9
 -10  -6  -1 6.42131 3.05006   3
  10   6   1 6.81736 1.33093   7
  10   6   1 9.16324 5.22546  13
 -10   6  -1 8.54988 6.89056   9
  10   6   1 5.81240 2.56993   3
 -10   6  -1 8.19866 2.57740  19
  10   6   1 9.86675 1.34423  14
  10   6   1 5.83150 1.17396   2
  10   6   1 6.45483 5.42814   9
  10   6   1 7.62269 5.41385   9
 -10   6  -1 6.39356 1.34167  14
 -10   6  -1 6.63068 1.99300   2
  10   6   1 6.18065 1.21251   5
 -10   6  -1 5.82558 4.31845   3
 -10   6  -1 8.04558 1.94589  12
  12  -6   1 26.2009 8.60670   9
  12  -6   1 26.2724 3.36136  14
  12  -6   1 22.0673 1.85859   4
 -12  -6  -1 20.5332 2.68958   3
  12  -6   1 29.1952 9.86742  13
  12  -6   1 17.3963 10.7070  13
 -12  -6  -1 28.8932 12.7789   9
 -12  -6  -1 26.8800 3.53475   3
 -12   6  -1 29.3245 3.23856  14
  12   6   1 23.7462 2.01778   5
  12   6   1 26.5626 1.79580  14
  12   6   1 24.1931 9.45035   9
 -12   6  -1 27.9399 4.93255  19
  12   6   1 22.0854 8.85098   9
  12   6   1 21.6403 2.05863   2
  12   6   1 23.1678 2.03910   7
  12   6   1 23.5050 2.31132  18
 -12   6  -1 29.9234 14.2614   9
 -12   6  -1 22.8062 1.93395   5
 -12   6  -1 25.1455 3.44355  12
  12   6   1 25.2287 9.08441  13
  12   6   1 27.6001 4.05759  20
  14  -6   1 4.83432 1.15209   4
 -14  -6  -1 4.34901 1.48945  19
  14  -6   1 4.82044 1.77818   7
  14  -6   1 5.16285 1.24226   6
  14  -6   1 5.41562 6.33854  13
  14  -6   1 3.41428 1.59155  14
  14  -6   1 4.63270 2.18233   8
  14  -6   1 7.95163 5.69455   3
  14  -6   1 1.64444 9.18515  13
  14   6   1 2.93395 1.24774  18
  14   6   1 7.12039 7.59003   9
 -14   6  -1 3.35536 6.15477  13
 -14   6  -1 4.47093 4.77464   3
  14   6   1 4.21582 1.25313   2
  14   6   1 4.93871 1.40607   7
 -14   6  -1 4.53220 1.22007   5
  14   6   1 2.45444 6.44439   9
  14   6   1 3.93894 1.18366   5
  14   6   1 2.90030 1.71015  20
  16  -6   1 9.05748 3.41514   8
 -16  -6  -1 10.2888 2.18384  19
  16  -6   1 10.5560 1.76718   6
  16  -6   1 13.4543 3.17703   7
  16  -6   1 9.44277 2.40964  14
  16  -6   1 9.85839 1.77937   4
  16   6   1 10.9734 2.34836  18
  16   6   1 10.7923 2.12733   7
 -16   6  -1 9.58526 1.81730   2
  16   6   1 9.54731 1.76801   5
  16   6   1 12.0914 1.86869  14
  16   6   1 9.20940 1.86420   2
  16   6   1 10.7383 3.04499  20
 -16   6  -1 10.2038 1.87230   5
 -18  -6  -1 3.53259 1.62785  19
  18  -6   1 1.93960 1.09228   4
  18  -6   1 2.13356 1.10405   6
  18  -6   1 2.17554 1.71071   7
  18  -6   1 2.67939 1.59703  14
 -18   6  -1 2.66223 1.14294   2
  18   6   1 2.91855 1.25374   5
  18   6   1 3.03859 1.44933  18
  18   6   1 2.35936 1.33264   7
  18   6   1 3.54412 1.29722  14
  18   6   1 3.02044 2.22237  20
 -18   6  -1 2.07109 1.13049   5
 -18   6  -1 2.40140 2.28062  19
  18   6   1 3.27694 1.30913   2
  20  -6   1 14.9528 2.39478   6
 -20  -6  -1 13.8126 2.94277  19
  20  -6   1 14.3868 3.49641   7
  20  -6   1 14.0493 3.34734  14
 -20   6  -1 13.1021 4.24525  19
  20   6   1 12.8646 2.71823  18
  20   6   1 11.6868 3.53259  20
  20   6   1 14.6396 2.74841   7
  20   6   1 15.8838 2.51210  14
  20   6   1 13.3560 2.43989   5
 -20   6  -1 11.2028 2.11077   2
 -20   6  -1 12.8770 2.43554   5
  22  -6   1 4.22154 1.62655   5
 -22  -6  -1 5.42980 2.20687  19
  22  -6   1 5.46316 2.41804   7
  22  -6   1 2.69739 2.12951  16
  22   6   1 4.98028 1.75781   5
 -22   6  -1 5.90382 1.78505   2
 -22   6  -1 3.98282 3.22131  19
  22   6   1 4.28129 2.69020  20
  22   6   1 2.68728 1.44321  14
  22   6   1 7.13840 1.79148   7
  22   6   1 5.89345 2.08914  18
 -22   6  -1 3.47116 1.49892   5
  24  -6   1 2.54643 2.41920   7
  24  -6   1 3.24380 2.12385  14
 -24  -6  -1 1.60038 1.63489  19
  24  -6   1 3.35073 1.80021   5
  24   6   1 2.96251 1.52659   2
 -24   6  -1 1.24649 2.62931  19
 -24   6  -1 2.67973 1.66693   5
  24   6   1 0.48819 1.91568  20
  24   6   1 3.08560 1.88618  18
  24   6   1 3.27819 1.72347   7
 -24   6  -1 2.82200 1.56727   2
  28  -6   1 -0.0209 1.11825   4
  28  -6   1 -0.0909 1.59594  14
  28  -6   1 2.01483 2.65199   7
  28  -6   1 0.39627 1.41761   5
 -28   6  -1 -0.0005 1.21387   2
  28   6   1 0.09935 1.09022   2
 -28   6  -1 0.07618 1.28539   5
  28   6   1 0.39896 1.18405   5
  28   6   1 0.46221 1.44579   7
  25  -7  -1 1.58637 1.34424   4
  25  -7  -1 0.54762 1.69222  14
  25   7  -1 1.13635 1.16124   2
  25   7  -1 0.90464 1.14719   5
  25   7  -1 1.30317 1.28896  14
  23  -7  -1 -0.1188 0.86233   4
  23  -7  -1 -0.3005 2.00921   7
  23  -7  -1 0.92711 2.05327  16
  23  -7  -1 -0.3178 1.44561  14
  23  -7  -1 0.26872 1.11004   6
 -23  -7   1 -0.0588 1.27869  19
  23  -7  -1 0.24534 1.18885   5
 -23   7   1 0.43289 1.15273   5
  23   7  -1 0.03611 0.84632   5
  23   7  -1 0.39969 1.10047  14
 -23   7   1 -0.3837 2.64473  19
  23   7  -1 -0.1649 1.83114  20
  23   7  -1 0.17131 1.28524  18
 -23   7   1 -0.0616 0.96722   2
  21  -7  -1 8.57071 2.72048  14
  21  -7  -1 7.80362 2.02050   5
 -21  -7   1 6.81978 2.07063  19
  21  -7  -1 8.00859 2.90934   7
  21  -7  -1 9.10595 2.05592   6
  21  -7  -1 8.95563 2.12418   4
  21   7  -1 9.92001 2.06351  14
  21   7  -1 7.93216 1.86351   2
  21   7  -1 8.83915 2.19805   7
 -21   7   1 7.07879 1.85530   5
  21   7  -1 6.55891 2.78108  20
 -21   7   1 10.0957 2.14366   2
  21   7  -1 9.45866 2.28749  18
 -21   7   1 8.03828 4.16620  19
  21   7  -1 7.16175 1.77758   5
  19  -7  -1 6.35233 1.78592   6
 -19  -7   1 5.06220 1.80268  19
  19  -7  -1 5.20027 1.58996   4
  19  -7  -1 6.07958 2.22370  14
  19  -7  -1 5.01654 2.35914   7
  19   7  -1 3.77276 1.60783  18
  19   7  -1 5.64316 1.83212   7
  19   7  -1 5.31231 2.47802  20
 -19   7   1 5.20808 1.56293   5
  19   7  -1 5.90964 1.58948  14
  19   7  -1 4.62264 1.46718   5
 -17  -7   1 0.08042 0.98326  19
  17  -7  -1 0.43063 0.87372   4
  17  -7  -1 0.37117 1.62133   7
  17  -7  -1 0.61182 1.23318  14
  17  -7  -1 -0.2464 0.77553   6
  17   7  -1 0.59963 0.87439  14
 -17   7   1 0.74051 0.88371   5
  17   7  -1 0.09407 0.83123  18
 -17   7   1 0.92753 0.90025   2
 -17   7   1 0.35477 1.79325  19
  17   7  -1 1.64448 0.97837   5
  17   7  -1 1.07725 1.59151  20
  17   7  -1 0.73776 1.00117   7
  15  -7  -1 1.03108 0.91487   4
 -15  -7   1 0.89125 0.92541  19
  15  -7  -1 3.67601 2.03428   7
  15  -7  -1 0.91228 1.81542  14
  15  -7  -1 2.15051 10.0559  13
  15  -7  -1 0.68042 6.41109  13
  15   7  -1 0.89905 1.47263  20
 -15   7   1 1.89415 0.92631   2
  15   7  -1 1.45959 1.03421  18
  15   7  -1 1.18881 0.85059   5
  15   7  -1 1.26318 6.56899   9
  15   7  -1 1.50070 0.95740   2
 -15   7   1 1.61246 1.47641  12
  15   7  -1 0.99153 0.84829  14
  15   7  -1 3.56716 7.32313   9
 -15   7   1 1.39845 6.75569  13
 -15   7   1 1.51046 0.96438   5
  15   7  -1 1.71859 0.97329   7
  13  -7  -1 1.05192 5.08265  13
 -13  -7   1 0.12415 2.27557   3
  13  -7  -1 0.47915 1.22004   7
  13  -7  -1 -0.0429 7.70353  13
 -13  -7   1 0.38083 0.73805  19
 -13  -7   1 0.94054 3.70871   3
  13  -7  -1 0.43224 0.72857   4
 -13   7   1 -0.0147 1.55285  19
  13   7  -1 0.99513 0.82562  18
  13   7  -1 0.80551 0.72526   7
 -13   7   1 0.29663 5.29804  13
  13   7  -1 1.15157 1.15491  20
  13   7  -1 0.22614 0.64257   5
 -13   7   1 0.55362 0.71701   2
 -13   7   1 1.31615 0.81200   5
  13   7  -1 0.62407 0.67968  14
  13   7  -1 1.49636 4.86027   9
 -13   7   1 0.51285 1.25541  12
  13   7  -1 0.38017 0.67613   2
 -13   7   1 0.79495 0.79454  11
  13   7  -1 0.33260 5.74809   9
 -11  -7   1 14.0424 10.0188   9
  11  -7  -1 19.7372 7.80956  13
 -11  -7   1 10.1771 8.93600  13
 -11  -7   1 17.5725 2.18174  19
  11  -7  -1 11.4641 8.63953  13
  11  -7  -1 8.39499 5.76538   3
  11  -7  -1 18.1772 2.17278   6
  11  -7  -1 20.7085 3.35078   7
  11  -7  -1 15.6992 1.91867   4
 -11  -7   1 18.9166 6.32073   3
 -11  -7   1 15.5509 1.53681   6
  11  -7  -1 14.8148 6.54776   9
 -11  -7   1 16.1319 4.64128   3
 -11   7   1 11.1797 5.76469   3
  11   7  -1 17.5100 2.18800  18
  11   7  -1 14.7102 6.76700  13
  11   7  -1 15.6489 1.65437  14
 -11   7   1 16.9626 1.96902   5
 -11   7   1 8.53061 6.15425  13
  11   7  -1 14.6661 1.84403   5
  11   7  -1 15.9990 2.03498   2
  11   7  -1 14.1041 5.09792   3
  11   7  -1 18.1859 2.05234   7
 -11   7   1 14.2460 2.59181  12
  11   7  -1 17.6168 6.94459   9
  11   7  -1 14.2760 2.69541  20
  11   7  -1 14.5196 7.54286   9
   9  -7  -1 -0.7757 4.80349  13
   9  -7  -1 0.87423 2.72648   9
  -9  -7   1 0.77598 0.39391   6
   9  -7  -1 -0.0567 0.81020  14
   9  -7  -1 1.71107 0.94707   7
  -9  -7   1 -0.5723 5.07522   9
  -9  -7   1 0.14446 1.99529   3
   9  -7  -1 -0.1815 0.49418   4
   9  -7  -1 -0.1329 3.10299  13
   9  -7  -1 1.33771 3.25927   3
   9  -7  -1 0.08786 0.49292   6
  -9  -7   1 -0.1023 5.15089  13
   9   7  -1 -1.7098 3.13779  13
   9   7  -1 0.18720 0.49511   5
   9   7  -1 -0.7953 3.70943   9
  -9   7   1 -0.1560 0.78709  12
   9   7  -1 0.34179 0.51220   7
  -9   7   1 0.53928 2.59742   3
   9   7  -1 0.20536 2.94067   9
   9   7  -1 0.78910 2.70995   3
   9   7  -1 -0.0032 0.73673  20
  -9   7   1 -0.4359 1.10565  20
   9   7  -1 0.03001 0.44933  14
  -9   7   1 0.38393 4.28394   9
   9   7  -1 0.10974 0.54659  18
   9   7  -1 1.10874 0.65814   2
  -9   7   1 0.27319 0.47985   5
   7  -7  -1 78.8633 3.24283   6
   7  -7  -1 83.7026 13.6863   9
   7  -7  -1 77.8115 2.96516   4
   7  -7  -1 76.0780 3.88783   7
   7  -7  -1 77.7317 3.77938  14
   7  -7  -1 81.9533 11.8798  13
  -7  -7   1 69.0323 15.4012   9
  -7  -7   1 73.4250 9.61034   3
   7  -7  -1 77.0572 14.3050  13
   7  -7  -1 72.2827 12.3808   3
  -7  -7   1 74.1711 2.37734   6
  -7   7   1 80.9500 3.63187  14
   7   7  -1 74.2419 2.94259   2
  -7   7   1 75.6266 14.7371   9
  -7   7   1 81.2607 2.66688  17
   7   7  -1 86.8184 11.5896   3
  -7   7   1 68.1546 4.86615  20
   7   7  -1 72.8052 11.9304  13
  -7   7   1 75.2960 2.67476   5
   7   7  -1 81.0007 2.92199   7
  -7   7   1 77.3760 9.78142   8
   7   7  -1 71.9228 4.03526  20
   7   7  -1 75.5499 3.00923  18
   7   7  -1 79.2006 2.95780  14
   7   7  -1 74.7988 2.83963   5
  -7   7   1 78.0209 3.37969  21
  -7   7   1 76.2345 3.77297  12
   7   7  -1 69.4790 10.5784   9
  -7   7   1 77.1776 12.3761   3
   5  -7  -1 75.5962 10.2242  13
   5  -7  -1 81.0534 3.40770  14
   5  -7  -1 89.0802 13.5716   9
   5  -7  -1 84.5860 12.7915   3
   5  -7  -1 75.7090 2.99440   6
  -5  -7   1 74.0176 10.0667   3
   5  -7  -1 75.2477 12.5242  13
   5  -7  -1 74.6881 2.72077   4
  -5   7   1 69.8916 12.7765   9
   5   7  -1 78.5642 2.88717   2
   5   7  -1 83.2159 11.3293   9
  -5   7   1 77.5862 10.0945   8
  -5   7   1 75.0579 2.69302   2
   5   7  -1 75.5409 2.69888   5
  -5   7   1 71.9989 2.78760  14
  -5   7   1 78.5357 11.9994   3
   5   7  -1 74.1016 3.88630  20
  -5   7   1 73.4788 4.61658  20
  -5   7   1 81.9902 3.48433  12
   5   7  -1 83.8762 12.5761  13
   3  -7  -1 23.8782 7.09121   9
   3  -7  -1 34.8578 8.00489   3
   3  -7  -1 35.1130 6.94789  13
   3  -7  -1 30.1559 7.21547  13
  -3   7   1 27.3925 7.48681  13
   3   7  -1 27.9774 2.47392  20
   3   7  -1 27.1635 1.57876   5
  -3   7   1 29.3796 1.94612  12
  -3   7   1 29.0928 1.65749   2
  -3   7   1 30.5607 6.62286   8
  -3   7   1 32.3934 7.56362   3
   3   7  -1 29.7284 1.76075   2
  -3   7   1 24.1992 7.18952   9
   3   7  -1 21.5254 6.24173  13
   3   7  -1 34.4440 7.58211   3
   1  -7  -1 2.40554 2.68686   3
  -1  -7   1 1.81913 2.04289   3
  -1  -7   1 2.44368 0.66063   6
   1  -7  -1 2.11056 0.67473   6
   1  -7  -1 2.51935 2.48786  13
  -1  -7   1 2.60856 0.59208   4
  -1  -7   1 1.91602 3.08407   9
   1  -7  -1 2.78543 0.62702   4
   1  -7  -1 2.37190 3.03674   9
   1   7  -1 2.40237 0.67331   2
   1   7  -1 1.64970 2.50146   3
  -1   7   1 3.20508 3.67383  13
  -1   7   1 6.24654 3.78916   3
   1   7  -1 2.28193 1.07762  20
  -1   7   1 3.88693 2.96619   9
   1   7  -1 3.26158 0.76713   5
  -1   7   1 2.88024 0.69257   2
  -1  -7  -1 88.6952 2.86535   6
   1  -7   1 87.9596 11.9032   3
  -1  -7  -1 85.9882 11.8000  13
   1  -7   1 91.7909 2.93292   6
   1  -7   1 103.214 13.6209   9
  -1  -7  -1 99.7018 16.2189   9
   1   7   1 109.928 10.8489   3
  -1   7  -1 107.699 13.9072   3
   1   7   1 91.8119 2.89703   2
  -1   7  -1 95.0018 2.99179   2
  -1   7  -1 88.4992 2.77785   5
  -1   7  -1 101.798 3.37164  12
  -1   7  -1 101.384 13.6377   9
   1   7   1 80.4874 11.4872   9
  -1   7  -1 90.7030 4.73716  20
   3  -7   1 12.7281 1.24740   6
  -3  -7  -1 15.3309 6.49978  13
   3  -7   1 13.4579 5.09843   3
   3  -7   1 12.8375 5.13001   9
   3  -7   1 12.5069 1.10945   4
  -3  -7  -1 16.7407 7.53468   9
  -3   7  -1 13.3057 1.12186   4
   3   7   1 17.9798 5.86296   9
   3   7   1 14.4909 1.27774   2
  -3   7  -1 14.6585 3.94582   8
  -3   7  -1 15.8431 5.59980   3
  -3   7  -1 14.7206 6.24197   9
  -3   7  -1 12.8049 1.23639   2
   3   7   1 15.1858 1.17676   7
   3   7   1 14.9166 1.18976   5
   5  -7   1 1.14327 0.50993   4
  -5  -7  -1 2.95546 4.88252   9
  -5  -7  -1 2.52867 2.49715   3
   5  -7   1 0.03958 1.99239   9
   5  -7   1 1.05734 0.53693   6
   5  -7   1 -0.4907 3.20237  13
  -5  -7  -1 1.13224 0.50647   6
   5  -7   1 0.69326 2.34512   3
  -5   7  -1 0.99239 1.69826   8
  -5   7  -1 0.46961 3.21037   9
   5   7   1 2.03756 2.38398   3
  -5   7  -1 1.46617 2.90575   3
  -5   7  -1 1.10831 0.59380   2
   5   7   1 1.14594 0.64499  12
   5   7   1 1.50231 0.59965   5
  -5   7  -1 2.11454 0.66348  21
   5   7   1 1.45172 0.62390   2
   5   7   1 1.99775 0.63237   7
   7  -7   1 90.4810 13.8802  13
   7  -7   1 79.7330 2.93057   4
   7  -7   1 80.2710 3.07694   6
   7  -7   1 71.9469 11.9804   9
   7  -7   1 87.6641 16.3869  13
  -7  -7  -1 70.9473 2.72583   6
  -7  -7  -1 74.7887 9.33137   3
   7  -7   1 79.6315 12.6276   3
   7   7   1 73.1570 5.76651  20
  -7   7  -1 85.3418 4.16400  12
  -7   7  -1 78.8382 3.03628   2
   7   7   1 76.3377 2.90320   5
   7   7   1 79.8325 3.19565   2
  -7   7  -1 92.6725 14.4994   3
   7   7   1 76.2901 2.74659   7
  -7   7  -1 75.3552 15.5051   9
   7   7   1 79.1282 9.93798   3
   9  -7   1 0.27534 0.55238   6
   9  -7   1 -0.4447 2.98079   9
   9  -7   1 -0.7473 2.62966   3
   9  -7   1 0.96063 3.66823  13
   9  -7   1 0.16067 0.52281   4
   9  -7   1 0.39802 5.36645  13
  -9  -7  -1 0.24333 1.90018   3
   9   7   1 0.20173 2.01561   3
   9   7   1 -0.9725 3.39785   9
  -9   7  -1 0.17044 0.51924   2
   9   7   1 0.32320 0.53275   2
  -9   7  -1 -0.1626 0.86038  12
   9   7   1 0.59716 0.53432   7
  -9   7  -1 0.58104 0.68951  14
   9   7   1 0.32763 3.95793   9
  -9   7  -1 0.43928 0.52457   5
   9   7   1 0.29974 0.48043   5
  -9   7  -1 1.61815 5.72725   9
  -9   7  -1 0.74628 3.17375   3
  11  -7   1 5.62566 1.18715   6
 -11  -7  -1 8.08500 9.44945   9
 -11  -7  -1 5.90389 2.74974   3
  11  -7   1 4.92003 1.09800   4
  11  -7   1 6.60934 4.83046   3
 -11  -7  -1 4.96072 3.41817   3
  11  -7   1 5.82304 7.96264  13
  11  -7   1 8.18677 1.97990  14
  11  -7   1 4.97926 5.43500  13
  11  -7   1 10.3943 2.36488   7
  11   7   1 8.67249 1.17757  14
  11   7   1 7.37035 1.37894   5
  11   7   1 6.07452 1.38665   2
 -11   7  -1 5.70930 2.59337  19
 -11   7  -1 6.63678 1.40199   5
 -11   7  -1 4.59321 6.08804   3
  11   7   1 5.45106 5.31288   9
 -11   7  -1 5.90010 1.54206  14
  11   7   1 6.20486 1.31361   7
  11   7   1 6.97023 1.54035  18
  11   7   1 5.61268 6.31549   9
  11   7   1 6.89052 3.35138   3
 -11   7  -1 8.13699 2.13165  12
  11   7   1 8.03385 2.22052  20
  13  -7   1 5.27768 1.93053   7
  13  -7   1 4.48032 1.16574   4
 -13  -7  -1 4.69982 10.1963   9
  13  -7   1 5.53657 9.60300  13
 -13  -7  -1 3.76584 1.29992  19
  13  -7   1 3.73841 1.67177  14
  13  -7   1 2.27588 6.13503  13
 -13   7  -1 4.06989 1.46106  14
 -13   7  -1 1.69951 6.21391  13
  13   7   1 4.75767 1.33387   7
  13   7   1 4.40569 1.23603   2
  13   7   1 3.99185 0.96554  14
 -13   7  -1 4.73144 1.86077  12
  13   7   1 2.62839 5.86456   9
  13   7   1 4.15133 1.38631  18
  13   7   1 3.88023 1.71804  20
 -13   7  -1 2.49414 2.01349  19
  13   7   1 6.80093 1.54546   5
 -13   7  -1 5.54652 1.37807   5
  13   7   1 0.47455 6.11136   9
 -15  -7  -1 44.4003 3.41166  19
  15  -7   1 43.1636 2.88255   6
  15  -7   1 44.8638 2.94875   4
  15  -7   1 43.7557 4.07344  14
  15  -7   1 41.7802 3.95015   7
  15   7   1 49.7418 5.97301  20
  15   7   1 45.1006 3.47513  18
 -15   7  -1 45.6203 2.99901   2
 -15   7  -1 45.3823 3.05511   5
  15   7   1 43.9306 2.99728   7
  15   7   1 44.5024 2.52563  14
  15   7   1 47.4732 3.16053   5
  17  -7   1 1.34074 1.47180   7
  17  -7   1 2.00372 1.64300  14
  17  -7   1 0.64160 0.93846   6
 -17  -7  -1 0.72794 1.06142  19
  17  -7   1 0.66053 0.85026   4
 -17   7  -1 0.77355 0.83977   2
  17   7   1 1.05047 1.02565   7
  17   7   1 1.54656 1.18950  18
 -17   7  -1 0.77825 2.07225  19
  17   7   1 0.79918 0.88685   2
  17   7   1 0.75011 0.81066   5
  17   7   1 1.77328 1.00072  14
  17   7   1 0.78684 1.52291  20
 -17   7  -1 0.71505 0.87613   5
  19  -7   1 0.47336 1.42908   7
  19  -7   1 0.15523 0.82231   4
 -19  -7  -1 -0.4002 1.06279  19
  19  -7   1 -0.4422 0.86571   6
  19  -7   1 -0.2647 1.29308  14
 -19   7  -1 0.42199 0.99079   5
  19   7   1 -0.0726 1.02561  18
  19   7   1 -0.0397 0.97708   7
 -19   7  -1 0.38094 0.88428   2
 -19   7  -1 -0.0387 2.18338  19
  19   7   1 -0.2161 0.81171  14
  19   7   1 -0.1164 1.47338  20
  19   7   1 -0.4752 0.65774   5
  19   7   1 -0.2329 0.79126   2
 -21  -7  -1 2.01067 1.54592  19
  21  -7   1 1.59611 1.19625   6
  21  -7   1 2.93128 2.14595   7
  21  -7   1 1.77300 1.83700  14
  21  -7   1 1.94782 1.33235   5
  21   7   1 2.66399 1.33022  14
  21   7   1 2.80194 1.63906   7
 -21   7  -1 4.06404 3.09952  19
 -21   7  -1 2.12988 1.26051   2
  21   7   1 2.86524 1.39933   5
 -21   7  -1 2.58335 1.41288   5
  21   7   1 1.48552 1.45372  18
  21   7   1 3.42418 2.54692  20
  23  -7   1 1.42327 2.16711  16
 -23  -7  -1 0.85273 1.47297  19
  23  -7   1 1.49531 1.93212   7
  23  -7   1 1.53551 1.37669   5
  23  -7   1 1.36822 1.82697  14
  23   7   1 1.48824 1.19124   5
  23   7   1 1.25646 2.10866  20
  23   7   1 1.91713 1.60448  18
 -23   7  -1 3.40658 1.62085   5
  23   7   1 1.14985 1.21064  14
  23   7   1 2.84536 1.70899   7
 -23   7  -1 2.40567 3.02492  19
  25  -7   1 4.42690 2.46541  14
  25  -7   1 6.15874 2.17066   5
  25  -7   1 5.57313 2.65347   7
 -25  -7  -1 4.26715 2.11472  19
 -25   7  -1 4.44622 1.91576   5
 -25   7  -1 4.51219 3.54796  19
 -25   7  -1 4.62917 1.89444   2
  25   7   1 4.30183 1.67984   2
  25   7   1 6.55824 2.25810   7
  25   7   1 4.89036 1.75732  14
  25   7   1 5.37014 1.90263   5
  27  -7   1 0.64536 1.62883   5
  27  -7   1 0.08136 1.62512  14
  27  -7   1 0.65523 1.22903   4
  27  -7   1 8.67992 2.85515   7
 -27   7  -1 -0.3376 3.06001  19
 -27   7  -1 0.82225 1.41149   2
  27   7   1 0.22525 1.32695  14
  27   7   1 1.07091 1.65375   7
  27   7   1 -0.0368 1.06006   5
 -27   7  -1 0.04768 1.40540   5
  27   7   1 0.60395 1.15074   2
  26  -8  -1 13.0014 3.49624  14
  26  -8  -1 17.7704 3.31925   4
  26   8  -1 18.3990 2.96569  14
  26   8  -1 16.5904 2.84669   5
 -26   8   1 16.3837 3.07024   5
  26   8  -1 15.2471 2.84765   2
  24  -8  -1 2.44126 2.33845  16
  24  -8  -1 1.13547 1.72224  14
  24  -8  -1 0.39291 2.84331   7
  24  -8  -1 1.11089 1.43396   5
  24   8  -1 1.11196 2.34846  20
  24   8  -1 0.96630 1.14540   2
 -24   8   1 1.87820 1.50218   5
 -24   8   1 0.82648 2.92015  19
  22  -8  -1 2.75590 1.45413   6
  22  -8  -1 2.58951 2.02611  14
  22  -8  -1 2.71484 1.46803   4
  22  -8  -1 2.63333 2.36985  16
  22  -8  -1 2.26800 1.41583   5
  22  -8  -1 2.80419 2.14910   7
 -22  -8   1 2.03168 1.55061  19
  22   8  -1 2.98432 1.57079   7
  22   8  -1 1.99834 1.26458   5
 -22   8   1 5.64632 3.79984  19
  22   8  -1 1.80507 2.07761  20
  22   8  -1 3.38048 1.40321  14
 -22   8   1 1.69753 1.29216   2
  20  -8  -1 0.43786 1.45132  14
 -20   8   1 0.07128 2.39130  19
  18  -8  -1 24.5272 3.10125   6
 -18  -8   1 24.9294 3.35245  19
  18  -8  -1 22.7661 3.03894   4
  18  -8  -1 25.5707 4.55299   7
  18   8  -1 24.5278 3.04826   7
 -18   8   1 24.8001 5.96551  19
 -18   8   1 25.9038 3.12253   2
 -18   8   1 22.8229 2.94903   5
  18   8  -1 20.5780 2.88084  18
  18   8  -1 21.8269 4.32973  20
  18   8  -1 24.2054 2.88584   5
  18   8  -1 25.3934 2.76734  14
  16  -8  -1 0.13533 0.78412   4
  16  -8  -1 0.22783 1.57911   7
 -16  -8   1 0.38474 0.94633  19
  16  -8  -1 -0.2758 0.78499   6
  16   8  -1 0.64826 1.37169  20
  16   8  -1 0.21500 0.81772   2
  16   8  -1 1.60699 0.97049  18
 -16   8   1 -0.7225 1.86327  19
  16   8  -1 -0.0429 0.77695   7
 -16   8   1 0.34483 1.44358  12
 -16   8   1 0.68809 0.96393   5
 -16   8   1 0.40091 0.79012   2
  16   8  -1 0.16349 0.74958  14
  16   8  -1 0.19614 0.75890   5
  14  -8  -1 -0.7431 9.90408  13
  14  -8  -1 2.14406 1.08873   4
 -14  -8   1 2.37073 1.13443  19
  14  -8  -1 3.52889 6.64813  13
  14  -8  -1 2.67822 1.87395   7
  14   8  -1 2.69371 1.16717  18
  14   8  -1 1.91760 0.96903   7
  14   8  -1 1.87577 0.97212   2
 -14   8   1 1.56006 1.00839   5
  14   8  -1 0.96832 5.77815   9
  14   8  -1 1.99719 1.01422   5
  14   8  -1 2.53020 0.95377  14
 -14   8   1 1.02399 1.29614  12
  14   8  -1 2.64437 1.82257  20
  14   8  -1 3.07642 7.35365   9
  12  -8  -1 29.7069 2.51554   6
  12  -8  -1 25.0900 8.93664  13
 -12  -8   1 29.0432 14.3179   9
 -12  -8   1 30.9754 6.46671   3
  12  -8  -1 31.0844 4.00146  14
 -12  -8   1 25.2549 7.70274   3
 -12  -8   1 27.0046 1.62631   6
  12  -8  -1 26.4881 12.6188  13
  12  -8  -1 28.6287 2.32311   4
  12   8  -1 26.9423 10.7121   9
  12   8  -1 29.0895 1.87862  14
  12   8  -1 31.3281 4.16937  20
 -12   8   1 28.5852 2.19873   2
  12   8  -1 23.9650 8.21064   9
 -12   8   1 28.0497 2.23356   5
  12   8  -1 27.5986 7.22698   3
 -12   8   1 32.5365 4.29038  12
  12   8  -1 27.9064 2.11807   7
  12   8  -1 29.2454 2.30541  18
  12   8  -1 28.1010 2.28854   2
  12   8  -1 27.3731 2.21334   5
  10  -8  -1 1.19433 0.82199   4
 -10  -8   1 0.64018 4.15708   3
  10  -8  -1 1.73170 1.40660   7
 -10  -8   1 2.28719 2.94043   3
 -10  -8   1 1.59315 0.64278   6
  10  -8  -1 1.43881 1.20016  14
  10  -8  -1 1.32465 0.81287   6
 -10  -8   1 1.44015 7.08642   9
  10  -8  -1 0.37416 6.73822  13
  10  -8  -1 0.92795 3.92758  13
 -10   8   1 1.45926 0.73838   2
  10   8  -1 0.98910 0.70384   2
  10   8  -1 1.18062 0.65954  14
 -10   8   1 1.15856 0.96296  14
 -10   8   1 1.24445 1.35729  12
  10   8  -1 1.26460 5.11491   9
  10   8  -1 1.14266 3.61391   3
  10   8  -1 1.19813 0.71199   7
  10   8  -1 0.65545 3.68783   9
 -10   8   1 2.60542 0.94854   5
  10   8  -1 1.44747 0.84820  18
  10   8  -1 1.33639 1.16154  20
  10   8  -1 1.07938 0.75062   5
 -10   8   1 1.44670 1.65322  20
   8  -8  -1 5.50840 1.78677   7
  -8  -8   1 1.88599 2.61079   3
   8  -8  -1 3.32983 3.85091  13
   8  -8  -1 4.45138 1.44608  14
   8  -8  -1 4.68016 1.10298   4
   8  -8  -1 1.99448 3.46521   9
   8  -8  -1 2.96704 0.94596   6
   8  -8  -1 2.87501 3.90998   3
  -8  -8   1 4.54801 7.11982   9
  -8  -8   1 3.86265 0.85681   6
   8  -8  -1 2.30834 5.55370  13
  -8   8   1 4.13106 1.22139  14
   8   8  -1 2.94647 0.83966   5
   8   8  -1 3.19339 1.39488  20
  -8   8   1 6.42167 6.52342   9
   8   8  -1 4.22345 0.99104   7
   8   8  -1 3.06018 0.98185  18
  -8   8   1 3.55939 1.48139  12
   8   8  -1 4.33203 3.97607   3
  -8   8   1 3.67909 0.97443   5
   8   8  -1 4.77883 0.98751  12
  -8   8   1 3.73562 3.94218   3
   8   8  -1 3.95763 3.95395   9
  -8   8   1 5.13330 1.31615  21
  -8   8   1 5.06672 2.24967  20
   8   8  -1 4.14872 0.86210  14
  -8   8   1 4.74271 0.97816  17
   8   8  -1 2.94644 0.92685   2
  -6  -8   1 7.60091 1.11738   6
   6  -8  -1 6.31887 3.94140  13
   6  -8  -1 4.38104 4.79978  13
   6  -8  -1 7.37247 1.22880   4
   6  -8  -1 9.44638 5.58232   9
  -6  -8   1 7.31580 6.55904   9
  -6  -8   1 5.40152 3.54904   3
   6  -8  -1 9.64198 1.79497  14
   6  -8  -1 6.33873 4.48426   3
   6  -8  -1 6.32442 1.27383   6
  -6   8   1 7.76873 4.67962   3
  -6   8   1 8.42236 1.46241  14
   6   8  -1 10.2441 1.24657  12
   6   8  -1 9.20107 1.42344   2
  -6   8   1 7.56023 1.51530  21
  -6   8   1 8.45768 1.22376   5
   6   8  -1 8.55609 1.25020   7
   6   8  -1 7.42106 1.18295   5
   6   8  -1 7.31322 4.34406   9
  -6   8   1 9.44673 1.77355  12
  -6   8   1 9.76380 2.63094  20
   6   8  -1 6.42402 4.17025   3
  -6   8   1 7.47355 5.44545   9
   6   8  -1 10.8094 1.20608  14
  -6   8   1 6.19856 3.79696   8
  -4  -8   1 29.7073 1.52155   4
   4  -8  -1 29.5635 2.06233   6
   4  -8  -1 29.2461 2.17341  14
  -4  -8   1 22.4861 6.17143   3
   4  -8  -1 29.5961 8.56229   9
   4  -8  -1 35.8792 8.96450   3
   4  -8  -1 29.7643 6.69390  13
   4  -8  -1 31.6912 8.78805  13
   4   8  -1 26.2522 1.81211   2
  -4   8   1 27.4130 1.79019   2
  -4   8   1 28.9302 1.70141   5
  -4   8   1 38.7432 9.38694   3
  -4   8   1 31.8005 1.93042  14
  -4   8   1 28.9722 6.81668   8
  -4   8   1 29.7390 8.69526   9
  -4   8   1 32.3827 4.12442  20
   4   8  -1 28.4360 1.62365  12
  -4   8   1 34.0219 9.26431  13
   4   8  -1 28.5312 1.75977   5
   4   8  -1 28.2646 7.15812   9
  -4   8   1 32.4073 2.33393  12
  -2  -8   1 9.16005 1.21679   6
  -2  -8   1 7.88430 5.37166  13
   2  -8  -1 9.25719 1.17953   4
   2  -8  -1 9.21232 4.03694  13
   2  -8  -1 11.7644 1.61504   6
   2  -8  -1 8.81535 4.56760  13
   2  -8  -1 14.7992 5.72513   3
  -2  -8   1 10.9335 1.15572   4
   2  -8  -1 9.40317 5.52169   9
   2   8  -1 9.48884 4.74566   3
  -2   8   1 11.3413 1.43562   2
   2   8  -1 8.81642 1.24875   2
  -2   8   1 9.97917 5.23659   9
   2   8  -1 8.77580 6.98654   9
  -2   8   1 9.08085 4.40900   8
  -2   8   1 11.8167 2.39986  20
   2   8  -1 9.85692 0.93339   4
  -2   8   1 11.0225 1.28498   5
  -2   8   1 9.44723 5.10019  13
  -2   8   1 8.05184 4.49778   3
   2   8  -1 9.66963 1.27403   5
   0  -8   1 4.21647 4.23067   9
   0  -8   1 3.79218 0.84945   6
   0  -8   1 4.46271 3.74946  13
   0  -8  -1 2.45528 3.94315   9
   0  -8   1 2.24344 2.71224   3
   0  -8  -1 3.95863 3.26396  13
   0  -8  -1 3.88548 0.76964   4
   0  -8  -1 3.81412 0.90084   6
   0   8   1 6.68628 4.37511   3
   0   8   1 2.59248 3.28060  13
   0   8   1 3.65921 0.83614   2
   0   8  -1 4.48342 0.91732   5
   0   8  -1 5.60207 4.06292   3
   0   8  -1 4.63053 1.00887   2
   0   8   1 4.75332 3.60164   9
   0   8  -1 3.97391 0.82203  14
   0   8  -1 4.02848 0.99404  12
   0   8  -1 4.24951 0.78758   4
   2  -8   1 0.73165 2.48407   3
   2  -8   1 0.78240 2.89593  13
  -2  -8  -1 -0.3860 2.99324  13
   2  -8   1 0.26664 2.51460   9
   2  -8   1 0.69667 0.52156   6
   2  -8   1 1.31052 2.65651  13
  -2  -8  -1 2.74041 4.05399   9
  -2  -8  -1 0.49173 3.08019   3
  -2   8  -1 1.66758 3.75454  13
  -2   8  -1 0.42621 2.68750   3
   2   8   1 1.46787 0.96369  20
   2   8   1 0.12656 2.29543  13
   2   8   1 1.09673 0.56946   2
   2   8   1 0.98970 0.55821  12
   2   8   1 0.74495 0.48986   7
  -2   8  -1 -0.1537 0.65056  12
  -2   8  -1 0.62495 0.58932   2
   4  -8   1 0.54027 0.45525   4
  -4  -8  -1 0.72394 0.51905   6
   4  -8   1 -0.1751 2.60456   3
  -4  -8  -1 1.90360 2.80326   3
   4  -8   1 -0.1679 2.53248  13
   4  -8   1 0.72010 2.72103   9
   4  -8   1 0.19278 0.46223   6
   4  -8   1 1.83439 3.96679  13
  -4  -8  -1 0.34823 4.00589  13
  -4   8  -1 0.18621 2.69800   3
  -4   8  -1 0.68451 2.21491   8
  -4   8  -1 0.59008 0.59979  14
  -4   8  -1 -0.4635 3.95982  13
  -4   8  -1 -0.1555 3.23418   9
  -4   8  -1 0.85626 0.60061   2
   4   8   1 1.40685 0.57648   7
   4   8   1 0.87725 0.54215  12
   4   8   1 0.69029 0.51943   5
   4   8   1 0.60774 0.50302   2
   4   8   1 1.58173 2.96389  13
   6  -8   1 19.7883 2.46883  14
   6  -8   1 16.2046 1.50424   4
   6  -8   1 18.1645 2.06381   6
  -6  -8  -1 14.1728 1.29543   6
   6  -8   1 16.9774 6.44450   3
   6  -8   1 18.9617 6.72475   9
   6  -8   1 18.0568 8.22650  13
  -6  -8  -1 15.0107 5.10605   3
   6  -8   1 14.1064 5.95869  13
  -6  -8  -1 13.1879 7.70775  13
   6   8   1 15.3277 6.26649   9
  -6   8  -1 12.6016 7.43285   9
   6   8   1 14.9156 1.38586   7
  -6   8  -1 17.6738 2.55551   5
   6   8   1 15.4174 1.41902   5
  -6   8  -1 16.0116 6.67883   3
  -6   8  -1 16.2839 1.29608  21
   6   8   1 16.0709 1.45025  12
   6   8   1 17.3607 5.92099  13
  -6   8  -1 15.9483 1.56322   2
   6   8   1 17.5794 5.44665   3
  -6   8  -1 18.4103 4.13196   8
   6   8   1 15.0629 1.49220   2
   8  -8   1 32.2001 3.15564  14
  -8  -8  -1 24.4996 10.6299  13
   8  -8   1 30.2454 8.63525  13
   8  -8   1 27.0274 2.04809   6
   8  -8   1 34.1502 11.7863  13
  -8  -8  -1 23.7140 1.54198   6
   8  -8   1 26.6107 1.93969   4
   8  -8   1 30.9584 8.82035   3
  -8  -8  -1 24.7821 6.09746   3
  -8  -8  -1 24.4249 11.1906   9
   8  -8   1 26.5629 8.28720   9
  -8   8  -1 26.8598 1.98058   5
  -8   8  -1 31.0978 3.51611  12
   8   8   1 27.8989 2.21925  18
  -8   8  -1 27.0581 2.08379   2
  -8   8  -1 23.7303 10.3921   9
   8   8   1 28.2777 1.90093   7
   8   8   1 28.5462 7.87878  13
   8   8   1 27.3719 1.95865   5
   8   8   1 25.5750 2.00443   2
   8   8   1 26.9327 8.29429   9
  -8   8  -1 32.8281 9.50298   3
   8   8   1 32.3390 7.04613   3
 -10  -8  -1 0.82996 0.51259   6
  10  -8   1 -1.1897 4.23771  13
  10  -8   1 1.39652 0.68587   4
 -10  -8  -1 0.65037 7.00107  13
  10  -8   1 0.37469 6.22065  13
 -10  -8  -1 1.30169 7.07294   9
  10  -8   1 1.02529 1.07984   7
  10  -8   1 0.31538 0.60228   6
 -10  -8  -1 0.55453 2.59845   3
  10   8   1 0.57035 0.59512   5
  10   8   1 0.29259 4.33756   9
  10   8   1 1.29076 0.81772   2
 -10   8  -1 1.41772 0.80358   5
  10   8   1 0.77448 3.97058  13
  10   8   1 -0.3027 5.02114   9
  10   8   1 1.45937 0.87447  18
  10   8   1 1.24329 0.57146  14
  10   8   1 1.01227 0.63918   7
  10   8   1 -0.6803 3.02371   3
 -10   8  -1 1.48008 1.67275  20
 -12  -8  -1 0.02500 9.87656   9
 -12  -8  -1 -0.1221 3.64978   3
  12  -8   1 0.37879 1.04783   7
  12  -8   1 0.91904 4.89854  13
  12  -8   1 -0.9451 8.83025  13
 -12  -8  -1 0.21830 0.72664  19
  12  -8   1 -0.0263 0.59943   4
  12  -8   1 0.67003 0.73721   6
 -12  -8  -1 0.27963 2.59337   3
  12   8   1 0.17758 3.19622   3
  12   8   1 0.31132 0.59122   7
  12   8   1 1.18049 6.80334   9
 -12   8  -1 0.71452 1.70582  19
  12   8   1 0.60468 0.74066   2
  12   8   1 0.62812 0.80370  18
 -12   8  -1 0.80262 1.23426  12
  12   8   1 0.32771 5.36377   9
  12   8   1 0.30478 0.58785   5
 -12   8  -1 0.50482 0.75040   5
  12   8   1 0.34536 0.55037  14
 -12   8  -1 0.10157 1.63326  20
 -12   8  -1 0.59556 0.84972  14
  14  -8   1 -0.0313 0.67457   4
  14  -8   1 0.66562 1.31448   7
 -14  -8  -1 0.64957 0.89809  19
 -14   8  -1 0.14052 1.78364  19
 -14   8  -1 0.42437 0.78760   5
  14   8   1 0.26435 0.62400  14
 -14   8  -1 -0.1210 1.16537  12
  14   8   1 0.27340 0.75059   2
  14   8   1 0.42392 0.65497   5
  14   8   1 0.04050 0.63322   7
  14   8   1 0.60496 0.88777  18
 -16  -8  -1 37.6575 3.26089  19
  16  -8   1 40.2417 5.12680  14
  16  -8   1 36.2659 2.92503   4
  16  -8   1 48.6799 6.02113   7
  16  -8   1 35.3227 2.91587   6
  16   8   1 34.3339 2.76469   7
  16   8   1 38.5312 3.24146  18
  16   8   1 35.0173 2.79557   5
  16   8   1 40.4277 2.44668  14
  16   8   1 34.1746 2.85898   2
 -16   8  -1 36.7274 2.96866   5
 -16   8  -1 30.7745 6.29340  19
 -16   8  -1 36.7161 2.90347   2
  18  -8   1 0.74057 1.56177  14
 -18  -8  -1 0.33136 1.00376  19
  18  -8   1 0.12817 1.46811   7
  18  -8   1 0.63463 0.98191   6
  18  -8   1 0.13603 0.85322   4
  18   8   1 1.09205 0.90773  14
  18   8   1 0.22379 0.81530   5
 -18   8  -1 0.41819 0.95399   5
  18   8   1 0.71546 0.91290   7
 -18   8  -1 1.08412 2.44163  19
  18   8   1 0.67526 0.87897   2
 -18   8  -1 0.24811 0.91104   2
  18   8   1 0.35449 1.11344  18
  20  -8   1 3.42957 1.44221   6
 -20  -8  -1 2.85441 1.56041  19
  20  -8   1 1.73028 1.36727   4
  20  -8   1 2.77204 2.00276  14
  20  -8   1 2.29715 2.05140   7
 -20   8  -1 3.34828 1.49322   5
  20   8   1 2.43917 1.25207   5
  20   8   1 2.74977 1.31407   2
 -20   8  -1 2.92003 1.37043   2
  20   8   1 2.52329 1.25950  14
  20   8   1 3.10021 1.45981   7
  20   8   1 2.04434 1.45973  18
 -20   8  -1 2.97345 3.28936  19
  22  -8   1 0.20035 1.50665  14
  22  -8   1 0.08948 1.11081   5
  22  -8   1 1.61888 2.06438   7
  22  -8   1 0.49208 1.03751   4
 -22  -8  -1 -0.0302 1.21057  19
  22  -8   1 0.91890 1.22574   6
  22   8   1 0.19452 1.00177   7
 -22   8  -1 0.10817 0.99042   2
 -22   8  -1 0.08524 1.02539   5
  22   8   1 -0.6677 0.98102  14
 -22   8  -1 -0.7415 2.13566  19
  22   8   1 1.55144 1.45000  18
  22   8   1 0.37604 0.94656   5
  24  -8   1 1.99387 2.12555  14
  24  -8   1 2.08892 1.54251   5
  24  -8   1 3.36519 1.66860   4
  24  -8   1 2.80851 2.17128   7
 -24  -8  -1 3.03840 1.87485  19
  24  -8   1 3.57820 2.75702  16
 -24   8  -1 2.06674 3.44061  19
 -24   8  -1 3.48455 1.69130   2
  24   8   1 2.40573 1.74754   7
  24   8   1 2.16585 1.71228  18
 -24   8  -1 1.38767 1.48811   5
  24   8   1 1.78614 1.35121   5
  26  -8   1 4.16790 2.41600  14
  26  -8   1 4.10287 1.93819   5
  26  -8   1 2.33189 2.14728   7
  26   8   1 2.71880 1.60511   2
  26   8   1 2.38263 1.40733   5
 -26   8  -1 3.61421 1.70499   2
 -26   8  -1 4.56863 1.98721   5
 -26   8  -1 0.92006 3.21745  19
  25  -9  -1 0.53774 1.36673   6
  25  -9  -1 0.35423 2.53375  16
  25  -9  -1 0.69378 1.34015   4
  25   9  -1 0.63831 1.14727   5
 -25   9   1 0.67161 3.40378  19
  25   9  -1 0.93439 1.26436   2
  25   9  -1 -0.1633 1.40198  14
  23  -9  -1 1.79689 1.35002   4
  23  -9  -1 2.46676 1.91486   6
  23  -9  -1 1.21831 2.35404  16
  23   9  -1 2.53194 1.38943   2
  23   9  -1 3.04996 1.43499   5
 -23   9   1 1.14225 1.41016   5
 -23   9   1 4.01972 3.75459  19
  21  -9  -1 4.40074 1.72893   6
  21  -9  -1 3.38929 1.61351   4
  21  -9  -1 4.76467 1.70720   5
  21   9  -1 4.03384 1.33179  14
  21   9  -1 4.16970 2.37534  20
  21   9  -1 4.49608 1.52537   5
 -21   9   1 5.37073 1.80958   5
 -21   9   1 5.43124 1.82091   2
 -21   9   1 3.54816 3.46067  19
  19  -9  -1 0.30522 2.01437   7
  19  -9  -1 -0.0205 1.18557   4
  19  -9  -1 0.22031 0.99412   6
  19   9  -1 -0.8401 1.45400  20
 -19   9   1 0.11774 1.02877   5
 -19   9   1 -0.6448 1.92143  19
 -19   9   1 -0.4395 0.85488   2
  19   9  -1 0.05467 1.05318  18
  19   9  -1 0.34346 0.99210   7
  19   9  -1 0.56808 0.86100  14
  19   9  -1 0.09776 0.84510   5
  17  -9  -1 6.67803 2.40374  14
  17  -9  -1 6.79285 2.66509   7
  17  -9  -1 7.30094 1.89972   4
  17  -9  -1 7.53396 1.91519   6
 -17   9   1 5.14776 3.41932  19
  17   9  -1 6.74248 1.44706  14
  17   9  -1 7.50584 1.77498   2
  17   9  -1 7.78929 1.74870   7
  17   9  -1 5.82431 1.60601  18
  17   9  -1 6.13437 2.48389  20
 -17   9   1 7.98847 2.88799  12
 -17   9   1 8.80362 1.98083   5
 -17   9   1 6.81786 1.68336   2
  17   9  -1 6.26647 1.58597   5
  15  -9  -1 1.85152 1.60517  14
  15  -9  -1 2.55765 1.22783   4
  15  -9  -1 2.16286 1.89803   7
 -15   9   1 1.85926 2.50226  19
  15   9  -1 2.16549 1.11614   5
 -15   9   1 2.52415 1.24399   2
 -15   9   1 3.50441 1.35559   5
  15   9  -1 2.75157 0.94197  14
  15   9  -1 2.07611 1.11453  18
  15   9  -1 2.63910 1.16524   2
  15   9  -1 1.80355 1.00283   7
  15   9  -1 1.86778 1.52073  20
 -15   9   1 0.99699 1.74613  12
  13  -9  -1 0.22543 0.82808   6
  13  -9  -1 -2.1653 10.0480  13
  13  -9  -1 0.47156 6.49194  13
  13  -9  -1 3.12153 2.05548   7
 -13  -9   1 -0.9569 12.1719   9
  13  -9  -1 0.03666 0.79628   4
  13  -9  -1 0.57778 1.28008  14
  13   9  -1 0.62693 0.78981   7
 -13   9   1 0.23878 1.40780  12
  13   9  -1 0.46187 0.70731  14
  13   9  -1 0.79428 0.85899  18
  13   9  -1 -0.6962 8.15824   9
 -13   9   1 0.87360 0.90035   5
  13   9  -1 0.69584 4.97206   3
  13   9  -1 0.78648 0.70433   5
 -13   9   1 0.59833 0.69345   2
  13   9  -1 0.91851 0.85879   2
  13   9  -1 0.95759 5.62763   9
 -11  -9   1 4.24485 0.94506   6
  11  -9  -1 1.90090 8.51144  13
  11  -9  -1 4.64489 1.28740   4
  11  -9  -1 1.32807 5.00797  13
  11  -9  -1 5.05044 2.17003   7
 -11  -9   1 3.46975 5.47288   3
  11  -9  -1 4.00438 1.26494   6
  11  -9  -1 4.95284 1.91722  14
 -11  -9   1 4.39469 4.06333   3
 -11  -9   1 -0.0138 9.42328   9
  11   9  -1 4.06852 1.17973   2
  11   9  -1 3.54972 0.90374  14
  11   9  -1 4.78819 1.20039   7
  11   9  -1 3.20290 4.52814   3
 -11   9   1 4.44496 1.20842   2
  11   9  -1 3.56954 1.17604  18
 -11   9   1 3.58412 1.10638   5
 -11   9   1 4.10910 1.93458  12
  11   9  -1 4.73019 5.70913   9
  11   9  -1 4.15212 1.12046   5
  11   9  -1 4.74442 1.13422  12
 -11   9   1 4.47848 2.61342  20
  11   9  -1 3.01147 6.88284   9
   9  -9  -1 10.3670 1.67087   4
  -9  -9   1 5.83959 4.00768   3
  -9  -9   1 6.79313 9.29466   9
   9  -9  -1 9.03711 2.15569  14
  -9  -9   1 10.7726 1.40293   6
   9  -9  -1 8.42229 1.53466   6
   9  -9  -1 6.80668 5.14842  13
   9  -9  -1 11.5772 2.79977   7
  -9  -9   1 4.68538 12.6218  13
   9  -9  -1 10.1031 8.38226  13
  -9   9   1 10.5381 1.65166   5
  -9   9   1 7.84933 1.42535  17
   9   9  -1 12.9567 1.82664   7
  -9   9   1 9.26130 4.03323  20
   9   9  -1 10.6058 1.49228  12
   9   9  -1 9.19607 5.25719   3
   9   9  -1 8.96726 1.50737   5
  -9   9   1 7.76877 2.14507  12
  -9   9   1 11.3926 1.77236   2
   9   9  -1 9.88408 1.69805  18
   9   9  -1 10.2566 6.28053   9
  -9   9   1 9.41080 1.78113  14
   9   9  -1 9.29211 1.24058  14
   7  -9  -1 11.6195 1.73093   6
  -7  -9   1 14.3996 1.18400   4
   7  -9  -1 15.3920 2.59880   7
   7  -9  -1 12.6868 1.72424   4
  -7  -9   1 15.4190 1.68917   6
  -7  -9   1 13.7580 9.50636  13
   7  -9  -1 15.0742 2.43350  14
   7  -9  -1 12.3544 7.75088  13
   7  -9  -1 13.2980 5.70836  13
  -7  -9   1 11.6241 8.86663   9
  -7  -9   1 10.1695 4.80425   3
   7   9  -1 13.2261 6.75623  13
  -7   9   1 15.8837 2.18978  21
   7   9  -1 13.2687 5.93087   9
  -7   9   1 12.4690 5.04791   8
   7   9  -1 19.4184 1.72940   4
   7   9  -1 15.0090 1.69660   7
   7   9  -1 14.5384 1.56582  12
   7   9  -1 15.3553 1.94936   2
   7   9  -1 14.6159 1.28133  14
   7   9  -1 13.1542 5.93883   3
  -7   9   1 14.1955 1.75221   5
  -7   9   1 13.0212 3.29055  20
   7   9  -1 13.8543 1.68589   5
  -5  -9   1 17.3488 1.58360   6
   5  -9  -1 18.2661 7.91323  13
   5  -9  -1 22.8768 10.2242   3
   5  -9  -1 21.7276 2.57759  14
   5  -9  -1 15.8038 1.95231   6
  -5  -9   1 17.4932 8.81623  13
  -5  -9   1 15.1107 8.58653   9
   5  -9  -1 10.7821 5.76775   9
   5  -9  -1 18.0270 6.05292  13
  -5  -9   1 18.0778 1.28796   4
  -5  -9   1 16.5284 5.87769   3
   5   9  -1 17.4840 1.54956   5
   5   9  -1 18.3863 6.85159   3
  -5   9   1 17.1446 1.54248   5
   5   9  -1 20.8493 6.69825   9
  -5   9   1 22.4784 2.31961  14
  -5   9   1 22.3622 4.00082  20
   5   9  -1 17.3076 1.65940   2
   5   9  -1 17.5692 1.21323   4
   5   9  -1 18.9390 1.38384  14
  -5   9   1 19.2877 7.12577   3
  -5   9   1 17.1353 6.09553   8
  -5   9   1 15.9509 7.95651   9
   5   9  -1 18.0577 1.46918  12
   5   9  -1 16.1029 6.75813  13
  -3  -9   1 33.9158 1.70999   4
   3  -9  -1 25.5960 8.16477  13
   3  -9  -1 45.8387 12.0604   9
   3  -9  -1 36.8471 2.41992  14
  -3  -9   1 30.0418 9.82117  13
  -3  -9   1 35.2207 8.59311   3
   3  -9  -1 36.3961 9.17841   3
   3  -9  -1 26.0780 6.76116  13
   3  -9  -1 34.8279 2.01496   4
   3  -9  -1 33.4249 2.29600   6
  -3  -9   1 41.7732 12.5673   9
   3   9  -1 34.1707 2.14936   2
  -3   9   1 32.6783 1.94375   5
   3   9  -1 33.4040 1.62384   4
  -3   9   1 41.2649 9.97483   3
  -3   9   1 37.1050 4.54603  20
  -3   9   1 32.6285 1.98459  14
   3   9  -1 36.3380 8.94405   9
  -3   9   1 35.0413 9.72594   9
  -3   9   1 34.4892 2.13434   2
   3   9  -1 32.8228 2.04325   5
   3   9  -1 33.0388 1.92494  12
   3   9  -1 33.3258 1.76985  14
  -3   9   1 30.9538 9.16220  13
  -3   9   1 38.4525 8.74619   8
   3   9  -1 30.4978 8.89803  13
  -1  -9   1 0.33147 0.43651   4
   1  -9  -1 -0.2173 0.47137   6
  -1  -9   1 -0.3712 3.44545  13
   1  -9  -1 -0.3405 3.03227  13
  -1  -9   1 0.23111 0.53216   6
   1  -9  -1 1.36561 3.99371   9
   1  -9  -1 0.29348 0.48361   4
   1   9  -1 0.10655 0.53806   2
  -1   9   1 0.21559 3.10547   9
  -1   9   1 -0.1815 3.20030   3
   1   9  -1 -0.4477 0.58805  12
  -1   9   1 0.31478 0.61305   7
  -1   9   1 1.05295 1.16457  20
   1   9  -1 0.07781 0.44647  14
   1   9  -1 1.51994 3.59456  13
   1   9  -1 -0.6372 3.20859   9
   1   9  -1 -0.0315 2.92862   3
  -1   9   1 0.50620 0.53263   2
  -1   9   1 0.06128 3.59243  13
   1  -9   1 17.1022 6.66991   3
   1  -9   1 18.0703 2.02508   6
   1  -9   1 14.4394 5.94173  13
   1  -9   1 17.5834 1.38894   4
  -1  -9  -1 13.2310 6.04284  13
  -1  -9  -1 13.8679 7.36474   9
  -1  -9  -1 14.1823 1.21505   4
  -1  -9  -1 17.1267 6.57127   3
  -1   9  -1 15.0366 6.52617   3
  -1   9  -1 16.2109 1.33495   4
   1   9   1 18.9633 2.93996  20
   1   9   1 18.3286 1.89432   7
  -1   9  -1 16.9361 2.03978  12
   1   9   1 16.6139 2.05164   5
  -1   9  -1 17.8272 3.26794  20
   1   9   1 15.2914 6.12041  13
  -1   9  -1 14.3483 1.39403  14
   1   9   1 14.5865 1.64648   2
  -1   9  -1 16.7543 1.85642   2
   1   9   1 15.2894 1.48579  12
  -1   9  -1 13.0989 6.55586  13
  -3  -9  -1 0.00376 0.51902   6
  -3  -9  -1 -0.1927 0.37961   4
   3  -9   1 -0.0085 4.27322  13
   3  -9   1 -0.1034 0.46442   6
  -3  -9  -1 0.81792 4.52993  13
   3  -9   1 -1.1418 2.84051   3
   3  -9   1 1.53249 3.93807   9
  -3  -9  -1 -0.3754 3.12043   3
   3  -9   1 0.08497 3.08293  13
   3   9   1 0.34388 0.54794  12
   3   9   1 -0.8224 3.22159   3
  -3   9  -1 -0.2124 4.61348  13
   3   9   1 0.30821 3.02540  13
   3   9   1 -0.0347 5.10601   9
   3   9   1 0.16966 0.74348  20
  -3   9  -1 -0.3840 3.64597   3
   3   9   1 0.33960 0.50779   2
  -3   9  -1 0.91402 0.62388  14
  -3   9  -1 -0.2398 0.69990  12
  -3   9  -1 -0.7412 2.72253   8
  -3   9  -1 0.04567 1.07788  20
   3   9   1 0.54505 0.53185   7
  -3   9  -1 0.35329 0.60918   2
   5  -9   1 40.5852 10.7847   9
   5  -9   1 42.1770 12.1743  13
  -5  -9  -1 37.0960 11.7059  13
  -5  -9  -1 37.2035 8.29856   3
  -5  -9  -1 36.8161 2.16194   6
   5  -9   1 39.9199 2.50201   6
   5  -9   1 41.1267 9.48775  13
   5   9   1 37.9423 9.66275   9
   5   9   1 40.3374 2.38253   2
  -5   9  -1 38.2318 2.31844   5
  -5   9  -1 34.5326 11.2972  13
   5   9   1 40.8698 2.20693  12
   5   9   1 40.5893 2.16240   7
   5   9   1 39.1091 9.28118  13
  -5   9  -1 40.6294 2.49081   2
  -5   9  -1 37.0836 6.73876   8
  -5   9  -1 43.7881 12.7665   3
  -5   9  -1 37.6707 2.44704  14
   5   9   1 47.3352 9.77013   3
  -5   9  -1 49.2656 5.60444  12
  -5   9  -1 42.0011 13.3699   9
   7  -9   1 4.30353 1.48268  14
   7  -9   1 4.86203 4.64781  13
   7  -9   1 2.94694 6.52473  13
  -7  -9  -1 4.83480 1.00671   6
   7  -9   1 5.31482 1.15023   4
  -7  -9  -1 4.53548 3.98506   3
  -7  -9  -1 5.09633 7.48747  13
  -7  -9  -1 2.64448 7.00719   9
   7  -9   1 4.57421 1.17853   6
  -7   9  -1 5.00448 2.72875   8
   7   9   1 6.61775 4.61525   3
   7   9   1 5.74340 5.00971   9
  -7   9  -1 4.39934 1.15674   2
   7   9   1 5.33137 1.69266  20
   7   9   1 5.51209 1.12005   5
   7   9   1 5.03547 1.29909  18
   7   9   1 5.47584 1.21690   2
   7   9   1 6.67871 1.28832   7
  -7   9  -1 4.69461 1.17010   5
   7   9   1 8.94189 5.34270  13
   7   9   1 5.70670 1.22935  12
  -9  -9  -1 1.93255 3.58956   3
   9  -9   1 1.54464 0.84099   6
  -9  -9  -1 2.23122 0.72480   6
  -9  -9  -1 3.00062 9.11879   9
   9  -9   1 2.48060 4.78399  13
   9  -9   1 1.37458 7.40973  13
   9  -9   1 2.60722 1.32360  14
  -9  -9  -1 2.48782 8.75170  13
   9  -9   1 2.49091 0.90745   4
   9   9   1 3.05239 4.94672   9
   9   9   1 2.30447 0.93411   2
   9   9   1 1.37555 3.64971   3
  -9   9  -1 1.17492 1.76671  20
  -9   9  -1 2.90124 1.26146  14
   9   9   1 2.29560 0.85703   5
   9   9   1 2.82931 1.42862  20
   9   9   1 3.04580 0.70289  14
   9   9   1 2.67578 5.09859  13
   9   9   1 2.63473 0.92339   7
  -9   9  -1 2.20470 0.92387   5
  11  -9   1 20.5927 3.25315   7
  11  -9   1 13.5443 2.01589   6
 -11  -9  -1 10.1523 4.75725   3
  11  -9   1 10.4269 6.61927  13
  11  -9   1 12.4170 1.80018   4
 -11  -9  -1 12.9044 1.45220   6
 -11  -9  -1 12.4145 6.38126   3
  11  -9   1 13.8137 2.60081  14
  11  -9   1 10.3542 11.2194  13
 -11   9  -1 15.2548 3.10271  12
  11   9   1 12.2300 1.76288   5
  11   9   1 11.9550 5.29847   3
 -11   9  -1 15.5624 4.24954  20
 -11   9  -1 12.7541 2.02257   5
  11   9   1 15.2323 2.14085   2
  11   9   1 15.7020 3.97420  20
  11   9   1 15.6094 2.30430  18
  11   9   1 12.5320 1.71231   7
  13  -9   1 19.2614 2.50670   6
  13  -9   1 16.3912 2.23762   4
  13  -9   1 22.3733 3.79941   7
  13   9   1 18.7790 2.65675  18
 -13   9  -1 16.7452 3.31601  12
  13   9   1 18.8094 2.33709   7
 -13   9  -1 14.7208 2.21954   2
  13   9   1 15.3173 1.45350  14
 -13   9  -1 16.4654 4.43892  19
  13   9   1 15.9683 2.19607   5
  13   9   1 15.6082 2.34560   2
 -13   9  -1 19.2508 2.60563   5
 -15   9  -1 0.75765 2.03197  19
  17  -9   1 3.89420 1.54391   6
  17  -9   1 4.52557 1.57280   4
  17  -9   1 11.3576 2.71221   7
 -17   9  -1 3.01964 1.33877   2
  17   9   1 4.23468 1.18081  14
  17   9   1 2.94717 1.32771   2
 -17   9  -1 3.97716 3.20588  19
  17   9   1 2.75307 1.16112   5
  17   9   1 2.65553 1.22395   7
 -17   9  -1 3.58256 1.49662   5
  17   9   1 3.30977 1.44208  18
  19  -9   1 2.41725 1.94575   7
  19  -9   1 3.25531 1.52433   6
 -19  -9  -1 3.32903 1.68023  19
 -19   9  -1 2.70079 3.02649  19
  19   9   1 2.49940 1.24293   7
  19   9   1 4.69222 2.60038   2
 -19   9  -1 2.49160 1.36236   5
  19   9   1 2.41551 1.42253  18
  19   9   1 2.44432 1.21810   5
 -21  -9  -1 2.89010 1.66024  19
  21  -9   1 1.50590 1.32501   6
  21  -9   1 2.68530 2.03590  14
  21  -9   1 3.74737 2.30744   7
  21  -9   1 3.19355 1.54532   4
  21   9   1 3.57687 1.49807   2
 -21   9  -1 4.55763 3.53153  19
 -21   9  -1 2.54020 1.45031   5
  21   9   1 3.71097 1.55700   5
 -21   9  -1 3.34349 1.59932   2
  21   9   1 3.69279 1.78954  18
  23  -9   1 0.54999 2.04412   6
  23  -9   1 -0.1002 1.52393  14
  23  -9   1 0.50236 1.18718   4
 -23  -9  -1 0.56913 1.46445  19
  23  -9   1 0.80737 1.80654   7
  23  -9   1 2.74686 2.33758   5
  23   9   1 0.50643 1.33251  18
 -23   9  -1 0.23815 1.56672   5
 -23   9  -1 1.20894 1.32774   2
 -23   9  -1 -0.1386 3.07811  19
  23   9   1 0.18095 1.05268   5
  25  -9   1 4.14371 2.98147  16
  25  -9   1 1.25110 1.92839  14
  25  -9   1 5.36879 2.06945   4
  25  -9   1 2.21472 2.41263   7
 -25   9  -1 3.58491 1.86370   5
  25   9   1 4.01349 1.72215   5
 -25   9  -1 2.19928 3.66602  19
 -25   9  -1 3.00005 1.63164   2
  24 -10  -1 1.84863 1.52900   6
  24 -10  -1 1.28402 2.74917  16
  24 -10  -1 2.31406 1.56249   4
  24  10  -1 3.10974 1.50442   2
  24  10  -1 2.44962 1.39740   5
 -24  10   1 3.34228 3.82776  19
  22 -10  -1 4.35692 1.87037   4
  22 -10  -1 2.79340 1.57941   6
  22 -10  -1 4.09148 2.39143  14
  22  10  -1 3.94476 1.54416   5
 -22  10   1 -0.0655 2.74900  19
  20 -10  -1 1.05934 1.16481   4
  20 -10  -1 0.76432 1.82851  14
  20 -10  -1 0.93107 2.08343   7
 -20  10   1 0.91224 1.16224   2
 -20  10   1 0.28457 1.11631   5
  20  10  -1 -0.1820 0.85796   5
 -20  10   1 -0.4180 2.26323  19
  18 -10  -1 0.56406 1.47448  14
  18 -10  -1 0.95731 1.15204   6
  18 -10  -1 0.97139 1.88859   7
 -18  10   1 0.51428 1.07738   5
  18  10  -1 0.10811 0.95756  18
  18  10  -1 0.55008 1.16975   2
 -18  10   1 0.40271 0.99736   2
  18  10  -1 0.63308 1.08206   5
  18  10  -1 0.62507 0.88685  14
 -18  10   1 1.70756 2.93536  19
  16 -10  -1 2.16450 1.79459  14
  16 -10  -1 1.17222 1.13323   4
  16 -10  -1 5.53143 2.34236   7
  16  10  -1 0.92778 1.07570   7
  16  10  -1 0.91413 0.91934   5
 -16  10   1 1.74207 1.71149  12
  16  10  -1 0.77404 1.41516  18
  16  10  -1 0.31909 0.87350   2
  16  10  -1 0.98211 0.80333  14
 -16  10   1 2.35277 2.64152  19
 -16  10   1 0.70339 0.97763   2
  14 -10  -1 49.1756 4.41676  14
  14 -10  -1 63.1791 5.71608   7
  14 -10  -1 53.8687 3.67540   4
  14 -10  -1 51.5487 3.75546   6
 -14  10   1 47.6910 3.23378   5
  14  10  -1 53.1186 3.35016   5
 -14  10   1 48.9185 3.23857   2
  14  10  -1 51.6161 3.11518   7
  14  10  -1 45.1100 3.11047  18
  14  10  -1 52.6126 2.62846  14
 -14  10   1 48.9770 5.86900  12
 -14  10   1 45.9652 7.51420  19
  14  10  -1 45.5233 2.62292  12
  14  10  -1 52.9017 3.38666   2
  12 -10  -1 0.14574 0.77568   6
  12 -10  -1 -0.4772 6.13784  13
  12 -10  -1 0.38046 2.02043   7
  12 -10  -1 0.29202 0.76131   4
  12 -10  -1 1.60245 11.2536  13
  12 -10  -1 -0.3019 1.25860  14
 -12  10   1 0.65981 1.50076  12
  12  10  -1 0.07137 0.74161   5
 -12  10   1 0.77239 0.83731   2
  12  10  -1 0.23672 0.84149  18
  12  10  -1 2.85744 0.86049   7
 -12  10   1 0.22758 0.83793   5
  12  10  -1 0.68799 0.76129   2
  12  10  -1 -0.2722 0.54905  14
  12  10  -1 -0.1505 0.73510  12
  10 -10  -1 0.14233 0.70632   6
 -10 -10   1 -0.6691 10.3109   9
  10 -10  -1 -0.0614 0.66511   4
  10 -10  -1 1.45238 5.01396  13
 -10 -10   1 0.00691 4.49833   3
  10 -10  -1 -0.1582 1.56462   7
  10 -10  -1 0.84696 9.19900  13
 -10 -10   1 0.37967 0.59627   6
  10 -10  -1 0.68997 1.12965  14
  10  10  -1 0.68614 5.31968   3
  10  10  -1 0.06831 0.63835   5
  10  10  -1 -0.7920 7.46518   9
 -10  10   1 0.76988 1.41503  12
  10  10  -1 0.45362 0.70306   2
  10  10  -1 0.29689 5.70557   9
  10  10  -1 0.66316 0.69109  12
 -10  10   1 0.00305 0.62234   2
  10  10  -1 0.64882 0.75261   7
 -10  10   1 0.47779 0.81603   5
  10  10  -1 0.08239 0.54849  14
 -10  10   1 -0.2522 1.57650  20
  -8 -10   1 14.3517 6.18248   3
   8 -10  -1 14.6139 9.97887  13
   8 -10  -1 20.0489 3.64671   7
   8 -10  -1 13.3093 2.01848   6
  -8 -10   1 7.27292 9.95059   9
  -8 -10   1 17.2423 1.95464   6
   8 -10  -1 16.5060 2.66521  14
   8 -10  -1 15.5680 6.49101  13
   8  10  -1 15.8324 7.17683   9
  -8  10   1 17.2834 2.32474  21
   8  10  -1 15.3726 1.92497   5
   8  10  -1 12.7121 6.72913   3
  -8  10   1 12.4050 5.53942   8
   8  10  -1 16.9941 3.74876  20
  -8  10   1 17.4832 2.45291  14
   8  10  -1 18.7873 2.18118   7
   8  10  -1 16.1536 1.50153  12
  -8  10   1 16.5936 3.18720   2
  -8  10   1 13.6744 3.52370  12
   8  10  -1 16.6997 2.13349   2
   8  10  -1 14.8543 1.36360  14
   6 -10  -1 105.619 14.1222  13
  -6 -10   1 112.898 15.2852   3
  -6 -10   1 88.1089 20.1331   9
  -6 -10   1 116.407 2.96942   4
  -6 -10   1 121.506 3.96401   6
   6 -10  -1 120.978 20.1408  13
  -6 -10   1 99.3627 21.1093  13
   6 -10  -1 117.456 4.66082   6
   6  10  -1 115.981 3.63431   7
  -6  10   1 108.800 3.82039   5
   6  10  -1 109.748 3.42586  12
  -6  10   1 108.069 4.13264  14
   6  10  -1 87.7155 15.3849  13
   6  10  -1 104.958 5.79903  20
  -6  10   1 114.180 14.4148   8
   6  10  -1 105.679 3.10734  14
   6  10  -1 107.942 3.81619   5
   6  10  -1 120.224 4.24591   2
   6  10  -1 112.902 16.4400   3
   6  10  -1 113.532 2.79479   4
   6  10  -1 124.782 17.0833   9
  -6  10   1 116.804 4.84473  21
  -6  10   1 106.962 6.98860  20
   4 -10  -1 0.16846 0.68007   6
  -4 -10   1 1.20660 4.10684   3
  -4 -10   1 7.63915 7.38231  13
   4 -10  -1 1.07557 3.63096  13
  -4 -10   1 0.39715 0.65000   6
   4 -10  -1 3.30495 5.25369  13
  -4 -10   1 0.52952 0.52421   4
   4 -10  -1 0.56133 0.62747   4
  -4 -10   1 -1.3645 5.86680   9
   4 -10  -1 1.50504 1.05089  14
   4  10  -1 1.13012 3.98200   3
  -4  10   1 0.20517 0.54835   5
   4  10  -1 0.94789 0.71129  12
   4  10  -1 1.06715 0.65360   5
  -4  10   1 0.84406 5.93893  13
   4  10  -1 -0.1896 3.89107   9
   4  10  -1 0.42307 1.13125  20
  -4  10   1 -0.8644 4.11440   8
   4  10  -1 0.24231 0.47512   4
   4  10  -1 0.86909 0.59169  14
  -4  10   1 0.68488 0.69107   2
   4  10  -1 -0.2736 4.20146  13
  -4  10   1 2.11577 1.71125  20
  -4  10   1 0.60371 0.79202  14
   2 -10  -1 0.16583 0.51565   4
   2 -10  -1 -0.2280 3.73088  13
   2 -10  -1 0.71365 0.81764  14
  -2 -10   1 -0.0531 3.38492   3
  -2 -10   1 0.19364 0.46817   4
   2 -10  -1 0.16132 0.60199   6
  -2 -10   1 -0.4513 5.01340   9
   2 -10  -1 -0.8164 4.30570  13
  -2 -10   1 -0.7913 4.58355  13
  -2  10   1 -0.0217 0.67448   7
   2  10  -1 0.02065 0.49074  14
  -2  10   1 0.12458 0.58295   2
  -2  10   1 -0.2256 5.13555  13
  -2  10   1 -0.0991 1.19686  20
   2  10  -1 -1.1376 3.98588   9
   2  10  -1 0.76022 1.29313  20
  -2  10   1 0.39672 0.83428  12
  -2  10   1 0.18727 4.17071   8
  -2  10   1 -0.3348 0.60429  14
   2  10  -1 -0.0338 0.52413   2
  -2  10   1 0.08211 0.50661   5
   2  10  -1 -0.5110 4.60821  13
   2  10  -1 -0.0999 0.66709  12
   0 -10   1 -0.0900 4.93853   9
   0 -10  -1 0.04369 4.21756  13
   0 -10   1 -0.0207 0.56200   6
   0 -10  -1 0.09703 0.60589   6
   0 -10   1 0.50258 4.17588  13
   0 -10  -1 -0.7638 4.07869   3
   0  10  -1 0.10731 0.51948  14
   0  10   1 0.35565 0.69832   7
   0  10  -1 -0.0554 3.77525   9
   0  10   1 -1.0510 4.25328  13
   0  10  -1 0.44382 0.82066  12
   0  10  -1 0.46413 5.17740  13
   0  10  -1 -0.0054 1.28730  20
   0  10  -1 0.54249 0.51713   4
   0  10  -1 -0.0394 0.61757   2
   0  10   1 0.48514 0.53827   5
   0  10   1 0.20345 0.59005  14
   0  10   1 0.36252 1.09216  20
   0  10   1 0.29141 0.63302  12
   0  10   1 0.25092 0.54580   2
   2 -10   1 40.8164 2.57035   6
   2 -10   1 41.9387 2.26129   4
  -2 -10  -1 47.0630 2.07514   4
  -2 -10  -1 33.5626 10.5247  13
   2 -10   1 32.5003 8.96832  13
   2 -10   1 41.7781 11.5005  13
  -2 -10  -1 33.4912 8.98810   3
   2  10   1 38.8008 2.27241   7
   2  10   1 42.1993 2.44315  12
  -2  10  -1 35.5316 2.73546  12
  -2  10  -1 39.6856 8.65808   8
   2  10   1 37.3340 3.67789  20
  -2  10  -1 44.4639 12.6810  13
   2  10   1 34.8762 9.74765  13
  -2  10  -1 37.7290 2.48031   2
   2  10   1 46.9294 10.6320   3
   2  10   1 36.7807 2.32134   2
   2  10   1 38.5533 2.22510   5
  -2  10  -1 39.6591 14.7239   9
  -2  10  -1 38.9975 2.32193  14
   2  10   1 35.8873 9.87166   9
   4 -10   1 0.48981 0.67755   6
  -4 -10  -1 2.59064 7.31201   9
  -4 -10  -1 0.18699 0.42586   4
  -4 -10  -1 -0.0921 0.57777   6
  -4 -10  -1 -0.8855 3.61228   3
   4 -10   1 0.09611 3.51071  13
   4 -10   1 -0.5250 5.24266  13
  -4 -10  -1 0.89390 6.32984  13
   4  10   1 0.27233 0.56964   7
   4  10   1 0.25300 0.59033  12
   4  10   1 0.89734 4.08272  13
  -4  10  -1 -0.7036 1.40122  20
  -4  10  -1 0.59604 3.51516   8
   4  10   1 -0.8499 4.14943   9
   4  10   1 -0.4373 3.86781   3
  -4  10  -1 0.07292 0.62730   2
   4  10   1 0.43385 0.57498   2
  -4  10  -1 0.06331 6.07623  13
  -4  10  -1 -0.3003 0.57453   5
  -4  10  -1 -0.4260 0.89337  12
   6 -10   1 1.90988 4.37218  13
  -6 -10  -1 0.68128 7.37521   9
  -6 -10  -1 0.85361 4.11793   3
  -6 -10  -1 2.09846 0.80350   6
  -6 -10  -1 -0.3713 6.92754  13
   6 -10   1 1.60947 6.61595  13
   6 -10   1 1.53005 0.89028   6
  -6  10  -1 1.46887 1.30499  12
   6  10   1 2.07270 0.81670   7
  -6  10  -1 2.18416 0.90948  21
   6  10   1 1.71995 4.34139   3
   6  10   1 1.44269 1.17426  20
  -6  10  -1 1.01869 3.23331   8
  -6  10  -1 2.69939 1.07782  14
   6  10   1 2.14143 0.86162  12
  -6  10  -1 1.41666 0.84653   2
  -6  10  -1 2.88654 2.20415  20
   6  10   1 2.23524 0.94192   2
   6  10   1 0.92424 4.65973  13
  -6  10  -1 1.48112 0.80193   5
  -8 -10  -1 16.6231 1.81533   6
  -8 -10  -1 16.3337 12.2512  13
   8 -10   1 19.1547 2.93988  14
   8 -10   1 9.50527 9.09232  13
   8 -10   1 17.7537 7.60561  13
  -8 -10  -1 15.9059 6.34358   3
   8 -10   1 21.2191 2.52937   6
   8 -10   1 18.3213 2.16576   4
  -8  10  -1 19.7971 2.41623   5
  -8  10  -1 27.4728 2.60494  14
   8  10   1 21.0330 2.23376  12
   8  10   1 20.1002 2.18965   7
  -8  10  -1 17.4347 4.37803  20
   8  10   1 17.7525 2.16322   2
   8  10   1 13.0202 6.07184   3
   8  10   1 18.1201 1.77877   5
  -8  10  -1 18.3426 2.91138   2
   8  10   1 18.4242 3.15444  20
 -10 -10  -1 0.55418 0.61155   6
  10 -10   1 0.57929 0.76336   6
  10 -10   1 1.15158 1.60077   7
  10 -10   1 0.48959 1.09295  14
  10 -10   1 0.29290 0.60724   4
 -10  10  -1 0.01198 0.76253   5
  10  10   1 0.60260 0.65924   5
  10  10   1 -0.1693 4.23709   3
  10  10   1 0.64647 0.77343  12
  10  10   1 0.82960 0.75394   7
 -10  10  -1 0.25363 0.95929  14
  10  10   1 0.69743 1.16667  20
 -10  10  -1 0.96728 2.03455  20
  10  10   1 0.43454 0.79167  18
  10  10   1 0.37109 0.66888   2
  12 -10   1 0.19711 0.78718   4
  12 -10   1 0.40145 0.77125   6
  12 -10   1 0.50886 1.50392   7
  12 -10   1 1.26573 1.35749  14
 -12  10  -1 0.19239 0.88066   5
  12  10   1 0.86570 0.88429  12
  12  10   1 1.16946 0.86589   5
 -12  10  -1 0.27525 0.80374   2
  12  10   1 0.97249 0.81486   7
 -12  10  -1 1.07151 2.12521  20
 -12  10  -1 0.80238 1.11695  14
  12  10   1 0.51809 0.95325  18
  12  10   1 1.12996 0.88678   2
 -12  10  -1 0.80460 1.88209  19
  12  10   1 1.05465 1.37724  20
  14 -10   1 4.62916 2.04191   6
  14 -10   1 4.46961 1.40790   4
  14 -10   1 5.65934 2.31079  14
  14 -10   1 4.95618 2.60014   7
 -14  10  -1 5.05373 2.91839  19
  14  10   1 4.02248 1.20458   7
 -14  10  -1 6.74812 2.67887  12
  14  10   1 4.68935 2.19161  20
 -14  10  -1 3.59090 1.41531   2
  14  10   1 3.61375 1.29637   2
  14  10   1 3.96565 1.33540   5
  16 -10   1 12.7312 3.31785  14
  16 -10   1 14.3217 2.31013   4
  16 -10   1 17.2823 4.09229   7
 -16  10  -1 10.7650 4.35571  19
  16  10   1 14.1068 2.27339   7
  16  10   1 11.8444 2.14598   2
 -16  10  -1 13.5066 2.51230   2
 -16  10  -1 13.5111 2.53765   5
  16  10   1 11.1720 2.02380   5
  16  10   1 11.8135 2.26820  18
  16  10   1 13.5790 3.32080  20
  18 -10   1 2.23491 2.25316   7
  18 -10   1 1.34305 1.25928   6
  18  10   1 2.18180 1.20464   7
  18  10   1 0.76031 1.61414  20
 -18  10  -1 1.98645 1.26572   2
 -18  10  -1 1.44933 1.27378   5
 -18  10  -1 1.05045 2.30585  19
  18  10   1 1.54581 1.26544  18
  20 -10   1 6.59416 1.87603   4
  20 -10   1 6.21778 2.55150   7
 -20  10  -1 10.4354 2.51212   5
  20  10   1 8.06272 2.09157   2
  20  10   1 8.77766 2.24901  18
 -20  10  -1 9.17147 4.60438  19
  20  10   1 5.56958 1.56111   7
  20  10   1 6.23171 1.71690   5
  20  10   1 7.51726 2.88065  20
  22 -10   1 2.35360 1.52448   6
  22 -10   1 2.32425 2.38033   7
  22 -10   1 1.97792 1.46455   4
 -22  10  -1 1.27005 2.21166   5
 -22  10  -1 1.70120 1.39515   2
  22  10   1 2.04787 1.44011   2
 -22  10  -1 2.29133 3.51318  19
  22  10   1 2.29550 1.39599   5
  24 -10   1 1.76760 1.51887   6
  24 -10   1 1.87023 1.54345   4
  24 -10   1 0.91729 1.47883   5
 -24  10  -1 1.30046 3.45032  19
 -24  10  -1 2.51690 1.51006   2
  24  10   1 1.54202 1.30959   5
  23 -11  -1 1.08597 2.97239  16
  23 -11  -1 4.78853 1.98768   4
  23 -11  -1 2.25681 2.05231  14
  23 -11  -1 3.69230 1.85869   6
  23  11  -1 3.80120 1.55262   5
 -23  11   1 5.88400 4.68687  19
  21 -11  -1 0.19382 1.21774   6
  21 -11  -1 -0.1894 1.84209  14
  21 -11  -1 0.64221 1.19342   4
  21  11  -1 0.28336 0.98662   5
 -21  11   1 -0.2828 3.02931  19
 -21  11   1 0.37894 1.21819   2
  19 -11  -1 0.13351 1.21327   6
  19 -11  -1 0.62164 1.20917   4
  19 -11  -1 -1.1720 1.43389  14
  19  11  -1 0.54035 1.88847  20
 -19  11   1 -0.1678 2.77129  19
  19  11  -1 0.66492 0.99411   5
  19  11  -1 1.05803 1.04816   2
 -19  11   1 0.75660 1.21175   2
  17 -11  -1 4.04358 2.43644   4
  17 -11  -1 3.63604 2.59708   7
  17 -11  -1 3.37381 2.01917  14
 -17  11   1 3.64091 1.67977   5
  17  11  -1 3.08238 1.41909  18
 -17  11   1 2.40918 1.28863   2
 -17  11   1 3.33435 3.05528  19
  17  11  -1 2.75828 2.03720  20
  15 -11  -1 5.56007 1.71583   4
  15 -11  -1 6.18212 2.39755  14
  15 -11  -1 5.33250 1.79309   6
  15 -11  -1 6.80960 3.08557   7
 -15  11   1 5.39014 3.35649  19
 -15  11   1 5.00891 2.48831  12
 -15  11   1 5.37568 1.63462   2
  15  11  -1 3.42776 1.29787   5
 -15  11   1 6.71805 1.89785   5
  15  11  -1 3.61554 2.16553  20
  15  11  -1 5.20323 1.51044   2
  13 -11  -1 0.62552 2.28652   7
  13 -11  -1 0.48099 1.04821   6
  13 -11  -1 0.20518 0.96147   4
  13 -11  -1 1.82889 1.67293  14
  13  11  -1 0.64770 0.81748   2
  13  11  -1 1.50040 0.92918  12
 -13  11   1 1.55279 1.17739   5
  13  11  -1 1.45623 1.77884  20
 -13  11   1 0.58339 0.86580   2
 -13  11   1 1.07584 1.66555  12
  11 -11  -1 3.73339 2.59453   7
  11 -11  -1 2.89556 1.34288   6
  11 -11  -1 3.31641 1.25085   4
  11 -11  -1 2.11006 1.70387  14
 -11 -11   1 3.43861 1.02385   6
  11  11  -1 1.82734 1.70737  20
  11  11  -1 2.32280 1.04937  12
  11  11  -1 2.21826 1.03401   2
 -11  11   1 3.62347 2.01394  12
  11  11  -1 2.95825 1.10254   5
  11  11  -1 4.46050 1.81082   7
 -11  11   1 3.61184 1.28129   2
 -11  11   1 3.63584 1.32360   5
 -11  11   1 2.23049 2.61434  20
   9 -11  -1 15.3054 3.50175   7
  -9 -11   1 10.8367 1.68212   6
   9 -11  -1 14.5721 7.63926  13
   9 -11  -1 13.4399 2.34138   6
   9 -11  -1 10.6726 2.56076  14
   9 -11  -1 4.03203 14.0266  13
  -9 -11   1 6.83031 6.30191   3
   9  11  -1 9.61301 1.32595  14
  -9  11   1 9.80732 3.43103  20
   9  11  -1 10.0937 1.69080   5
  -9  11   1 11.3535 1.95032   2
  -9  11   1 10.6829 1.89123   5
   9  11  -1 9.64051 1.48017  12
   9  11  -1 10.5433 1.90072   2
   9  11  -1 8.38138 6.62697   3
   9  11  -1 13.4971 2.34611   7
   9  11  -1 8.46829 2.46539  20
   7 -11  -1 0.53104 0.77532   4
   7 -11  -1 -1.5548 8.36360  13
   7 -11  -1 -0.0983 0.70142   6
   7 -11  -1 -0.7979 4.65356  13
   7 -11  -1 -0.0443 1.52736   7
   7 -11  -1 0.17815 1.02771  14
   7  11  -1 -0.5506 1.05869  20
   7  11  -1 -0.1893 0.57972   2
   7  11  -1 0.07906 0.68738   5
  -7  11   1 -0.2155 1.67405  20
   7  11  -1 -0.2105 0.54206  14
  -7  11   1 -0.6101 0.80220  14
   7  11  -1 -0.1504 5.67316   3
  -7  11   1 0.43501 0.66774   5
   7  11  -1 0.20145 0.63875  12
   7  11  -1 0.73122 1.24318   7
   5 -11  -1 0.52594 0.69183   4
  -5 -11   1 1.22141 0.84164   6
   5 -11  -1 -0.1751 0.96462  14
   5 -11  -1 -0.7424 7.05837  13
   5 -11  -1 1.07950 4.78946  13
   5 -11  -1 0.63553 0.84698   6
  -5 -11   1 1.25974 0.60185   4
   5  11  -1 1.01510 0.78726   5
  -5  11   1 0.18513 1.02537  12
  -5  11   1 -0.5988 5.32187   8
   5  11  -1 1.05962 0.60267   4
   5  11  -1 0.46662 0.58914  14
   5  11  -1 0.82973 0.72633   2
  -5  11   1 0.30828 0.87145  14
   5  11  -1 1.00301 1.34099  20
   5  11  -1 0.62279 0.74856  12
   3 -11  -1 6.90870 7.14965  13
   3 -11  -1 9.40137 1.85540  14
  -3 -11   1 9.35332 1.26540   4
  -3 -11   1 10.1233 8.43367  13
   3 -11  -1 9.93129 1.87124   6
   3 -11  -1 8.77407 1.39914   4
   3 -11  -1 7.70133 5.93518  13
  -3  11   1 9.05733 1.58050  14
   3  11  -1 8.60088 1.51709   2
   3  11  -1 10.3551 1.74867  12
  -3  11   1 8.10314 6.46412   8
   3  11  -1 4.20998 6.48849  13
  -3  11   1 9.71277 1.57444   5
  -3  11   1 9.47539 1.67141   2
   3  11  -1 9.36901 1.33131  14
  -3  11   1 10.8067 2.10266  12
  -3  11   1 7.15932 8.01537  13
  -1 -11   1 0.61433 0.71641   6
   1 -11  -1 0.00645 0.68545   6
  -1 -11   1 0.22557 0.50732   4
   1 -11  -1 1.13803 5.83130  13
  -1 -11   1 0.31744 5.55407  13
   1 -11  -1 0.60735 0.96439  14
   1 -11  -1 0.37267 0.57322   4
   1 -11  -1 1.93771 5.59821  13
   1  11  -1 0.40587 1.35310  20
   1  11  -1 0.35290 0.68761   2
   1  11  -1 0.13741 0.57972  14
   1  11  -1 0.50578 6.04581  13
  -1  11   1 0.68369 0.68087  14
  -1  11   1 0.37511 0.71896   2
   1  11  -1 0.24186 0.91367  12
  -1  11   1 0.90783 0.94209  12
  -1  11   1 1.38871 5.11477   8
  -1  11   1 0.75961 0.66804   5
  -1  11   1 -0.0704 6.36854  13
  -1 -11  -1 2.83921 6.67102  13
   1 -11   1 0.95458 0.86012   6
   1 -11   1 0.89852 0.69938   4
   1 -11   1 -0.3035 6.07747  13
   1 -11   1 0.57426 5.10918  13
  -1 -11  -1 0.65885 0.60181   4
   1  11   1 1.01935 0.77052   2
  -1  11  -1 0.95480 1.60097  20
   1  11   1 0.77111 1.48066  20
  -1  11  -1 0.90194 0.77635   2
  -1  11  -1 -0.8577 6.69020  13
  -1  11  -1 0.72368 0.65194  14
  -1  11  -1 -1.0131 4.65749   8
  -1  11  -1 0.24375 0.65663   5
   1  11   1 1.00363 0.77301  12
   1  11   1 1.09380 0.97960   7
  -1  11  -1 0.77086 0.98276  12
   1  11   1 0.72445 0.65315   5
   1  11   1 -0.2080 5.48755  13
  -3 -11  -1 1.50682 7.63636  13
   3 -11   1 5.82589 1.26256   4
  -3 -11  -1 4.75815 1.20579   6
   3 -11   1 3.64513 7.05483  13
  -3 -11  -1 4.95660 0.93341   4
   3 -11   1 3.84443 1.16432   6
   3 -11   1 6.47906 5.89720  13
   3  11   1 4.34000 1.19609  12
   3  11   1 5.57128 1.23452   5
  -3  11  -1 4.69431 2.52632  20
   3  11   1 5.87542 1.41792   7
  -3  11  -1 4.24620 1.15672  14
  -3  11  -1 4.71548 1.23729   5
   3  11   1 3.98623 1.74546  20
   3  11   1 5.05211 1.20347   2
  -3  11  -1 5.49842 1.78081  12
  -3  11  -1 5.60438 8.31861  13
   3  11   1 5.93482 5.93381  13
  -3  11  -1 5.24483 1.36822   2
  -3  11  -1 3.91794 5.07530   8
  -5 -11  -1 56.1993 16.6798  13
   5 -11   1 64.0524 3.12063   4
   5 -11   1 62.7071 3.86594  14
   5 -11   1 52.5632 11.5751  13
   5 -11   1 63.5747 3.48506   6
  -5 -11  -1 61.6486 3.15837   6
   5 -11   1 64.0647 16.9513  13
  -5 -11  -1 56.9921 12.0199   3
   5  11   1 55.9682 13.0283  13
   5  11   1 61.9899 2.96471  12
   5  11   1 57.7346 4.37862  20
   5  11   1 62.0337 3.24731   2
  -5  11  -1 62.1508 3.40028   2
  -5  11  -1 60.7918 3.21763   5
  -5  11  -1 63.0914 3.39952  14
  -5  11  -1 63.9729 4.24424  12
   5  11   1 62.8889 2.95508   7
  -5  11  -1 61.4996 5.99666  20
   5  11   1 67.9996 13.0385   3
   7 -11   1 46.4206 3.61793  14
   7 -11   1 49.5657 3.22356   6
  -7 -11  -1 44.1494 10.5009   3
   7 -11   1 53.4330 24.7625  13
  -7 -11  -1 47.6894 2.75485   6
  -7  11  -1 47.7310 3.25356  14
   7  11   1 41.5408 3.82255  20
   7  11   1 49.0731 2.70657  12
  -7  11  -1 47.0538 2.95332   5
  -7  11  -1 48.4629 4.12919  12
   7  11   1 37.7251 9.98155   3
   7  11   1 49.7181 2.75523   7
  -7  11  -1 45.7333 3.09406   2
  -7  11  -1 54.2614 7.64980  20
   7  11   1 47.8584 2.96520   2
  -9 -11  -1 11.7548 1.72623   6
   9 -11   1 13.7707 2.05646   4
   9 -11   1 15.6538 3.41009   7
   9 -11   1 11.8054 2.53801  14
   9 -11   1 12.7583 2.20034   6
   9  11   1 12.2125 1.92087   2
  -9  11  -1 12.1003 2.87285  12
  -9  11  -1 11.8857 4.14389  20
  -9  11  -1 14.3845 2.54081  14
   9  11   1 12.1580 2.21829   5
   9  11   1 13.3659 1.91595   7
   9  11   1 13.7410 3.00592  20
  -9  11  -1 10.4407 1.92812   5
   9  11   1 13.2730 1.80117  12
   9  11   1 7.06462 6.38161   3
  11 -11   1 4.33367 2.30335   7
 -11  11  -1 4.13376 1.73314  14
  11  11   1 4.43616 2.03627  20
 -11  11  -1 3.60086 2.87334  20
  13 -11   1 52.1187 3.73716   6
  13 -11   1 52.1639 5.20965   7
  13 -11   1 54.8698 3.59603   4
  13 -11   1 48.3186 4.49154  14
  13  11   1 52.7037 3.62269  18
 -13  11  -1 54.3616 3.67236   5
  13  11   1 52.7519 3.33543   5
  13  11   1 54.4384 3.56233   2
  13  11   1 54.4579 3.25279   7
 -13  11  -1 46.4268 7.60336  19
  13  11   1 49.9747 4.64735  20
 -13  11  -1 51.6242 3.60325   2
  13  11   1 51.5787 3.01411  12
  15 -11   1 19.8213 2.89303   4
  15 -11   1 17.7436 3.73239  14
  15 -11   1 20.1961 4.31432   7
  15  11   1 27.7138 3.42882   7
  15  11   1 18.5540 2.56767   2
 -15  11  -1 22.8571 3.27328   5
 -15  11  -1 20.2941 4.55189  12
 -15  11  -1 16.0874 4.89327  19
  15  11   1 21.6339 2.78607   5
 -15  11  -1 23.7630 3.31584   2
  15  11   1 22.7785 2.69589  12
  15  11   1 17.3401 3.68222  20
  15  11   1 19.5766 2.93041  18
  17 -11   1 3.15527 1.41186   4
 -17  11  -1 3.94512 3.52999  19
  17  11   1 6.51047 1.65985  12
 -17  11  -1 5.63177 1.85032   2
 -17  11  -1 5.46747 1.87251   5
  17  11   1 4.08244 1.42613   7
  17  11   1 4.10554 1.64052  18
  17  11   1 4.23225 1.49472   2
  17  11   1 1.73454 1.92397  20
  19 -11   1 4.20520 1.77283   4
  19 -11   1 3.84555 2.38223   7
  19 -11   1 3.62814 1.64966   6
  19 -11   1 5.36619 2.61851  14
 -19  11  -1 1.99906 3.18695  19
  19  11   1 5.11184 1.73931   7
  19  11   1 4.67023 1.75295   2
 -19  11  -1 4.16657 1.78057   5
  19  11   1 5.41197 1.86527  18
  19  11   1 3.85196 1.46946   5
  21 -11   1 2.88684 2.50690   7
  21 -11   1 3.18734 1.72265   6
  21 -11   1 3.47779 1.73848   4
  21 -11   1 5.32817 2.53834  14
 -21  11  -1 3.19769 1.65745   2
  21  11   1 2.72145 1.40932   5
 -21  11  -1 3.78154 3.79566  19
 -21  11  -1 2.88028 1.71208   5
  23 -11   1 0.47760 1.12929   4
  23 -11   1 0.37027 1.40003   6
  23 -11   1 0.86305 1.90477  14
 -23  11  -1 0.87274 3.36420  19
  23  11   1 -0.0807 0.97941   5
 -23  11  -1 0.77340 1.32472   2
  23  11   1 0.94049 1.73188   2
 -23  11  -1 0.44522 1.49432   5
  22 -12  -1 2.27636 2.25936  14
  22 -12  -1 1.59994 1.57264   6
  22 -12  -1 1.31953 1.50087   4
 -22  12   1 1.56741 3.83889  19
  22  12  -1 0.75266 1.18748   5
  20 -12  -1 1.86362 1.58013   6
  20 -12  -1 1.03144 1.29428   4
  20 -12  -1 0.11943 1.81443  14
  20  12  -1 1.42182 1.22373   5
 -20  12   1 1.05205 3.34644  19
 -20  12   1 1.38554 1.49728   2
  20  12  -1 1.24675 1.11625   2
  18 -12  -1 1.63659 1.90095  14
  18 -12  -1 3.02939 1.60755   4
  18  12  -1 2.08811 1.31372   5
  18  12  -1 1.62012 2.24730  20
 -18  12   1 0.44818 2.78340  19
  18  12  -1 1.39702 1.11266   2
  16 -12  -1 0.66943 1.13043   6
  16 -12  -1 0.87612 1.12038   4
  16  12  -1 0.61311 0.98948   5
 -16  12   1 1.36145 2.05456  12
  16  12  -1 1.72289 1.14152   2
 -16  12   1 0.63793 1.36911   5
 -16  12   1 0.15893 1.08204   2
 -16  12   1 -0.0703 2.54637  19
  16  12  -1 1.00526 2.00205  20
 -14  12   1 21.0326 5.74639  19
 -14  12   1 23.7912 3.14102   2
 -14  12   1 18.0524 4.34291  12
  14  12  -1 21.8827 2.67963   5
 -14  12   1 26.1792 3.30951   5
  14  12  -1 23.9738 4.53948  20
  12 -12  -1 2.55230 1.85369  14
  12 -12  -1 1.16644 1.04525   4
  12 -12  -1 1.10376 1.09720   6
  12  12  -1 1.49797 0.97056   2
 -12  12   1 1.02990 1.10289   5
 -12  12   1 0.96150 1.02690   2
  12  12  -1 1.21333 0.93651   5
  12  12  -1 0.93786 1.66015  20
  10 -12  -1 6.14078 1.88110   6
 -10 -12   1 4.11049 1.13551   6
  10 -12  -1 5.71081 3.05663   7
  10 -12  -1 4.88378 2.10685  14
 -10  12   1 3.37101 1.32571   2
  10  12  -1 2.06666 1.89133  20
  10  12  -1 3.32082 1.16092   5
  10  12  -1 4.03104 1.36940   2
 -10  12   1 2.03533 2.63430  20
   8 -12  -1 5.08168 1.64113   6
   8 -12  -1 4.10634 1.33689   4
   8 -12  -1 5.85505 1.99167  14
  -8 -12   1 4.26371 1.22531   6
   8 -12  -1 5.64753 3.04906   7
   8  12  -1 4.11051 1.25759   5
  -8  12   1 5.38740 1.49464   2
   8  12  -1 5.86836 1.32980  12
   8  12  -1 4.73973 1.38005   2
  -8  12   1 3.83452 2.84652  20
   8  12  -1 5.15782 2.22325  20
   6 -12  -1 26.9002 3.17872   6
   6 -12  -1 22.9813 3.12176  14
   6 -12  -1 23.8688 2.27505   4
  -6 -12   1 23.2268 2.17066   6
  -6  12   1 26.9469 3.76432  12
   6  12  -1 27.9336 4.55698  20
   6  12  -1 24.7472 2.28370   2
   6  12  -1 21.6404 2.01179  12
  -6  12   1 26.3682 2.48691  14
  -6  12   1 27.0984 5.27956  20
  -6  12   1 24.2801 2.16921   5
   4 -12  -1 -0.0236 0.98873  14
   4 -12  -1 0.35140 0.66889   4
   4 -12  -1 -0.1567 6.17424  13
   4 -12  -1 0.22962 0.77445   6
  -4 -12   1 -0.0025 0.68710   6
  -4  12   1 0.46352 0.80177   5
   4  12  -1 0.31779 0.72819   2
  -4  12   1 -0.2160 0.83074  14
  -4  12   1 0.22542 1.73374  20
   4  12  -1 1.15402 1.57988  20
   4  12  -1 0.12857 0.77980  14
   4  12  -1 0.06580 0.88399  12
  -4  12   1 0.33919 1.10371  12
   2 -12  -1 -1.3359 7.42777  13
   2 -12  -1 0.08315 0.78060   6
   2 -12  -1 -0.9986 6.63204  13
   2 -12  -1 -0.2233 0.59269   4
  -2  12   1 0.78353 1.75250  20
  -2  12   1 -0.0498 0.61030   2
  -2  12   1 -0.2060 8.46265  13
   2  12  -1 0.11268 0.58476  14
   2  12  -1 0.31620 1.48533  20
  -2  12   1 0.53736 0.72063   5
   2  12  -1 0.56695 0.95155  12
  -2  12   1 0.85801 1.08820  12
   2  12  -1 0.36349 0.77091   2
   0 -12  -1 8.77091 8.29391  13
   0 -12  -1 6.20674 8.70662  13
   0 -12   1 13.9472 1.77685   4
   0 -12  -1 13.5844 1.71987   4
   0 -12   1 13.2289 2.02672   6
   0  12  -1 12.6667 2.18446  12
   0  12   1 13.2146 1.97875   2
   0  12   1 9.59207 7.92135   8
   0  12   1 14.9385 1.98148   5
   0  12   1 11.9792 3.13975  20
   0  12  -1 13.2419 1.98089   5
   0  12  -1 15.2989 3.86039  20
   0  12  -1 12.9526 1.74660  14
   0  12  -1 13.8328 2.05406   2
  -2 -12  -1 -0.3661 0.64705   6
   2 -12   1 0.18379 0.64698   4
  -2 -12  -1 -1.6812 8.96060  13
   2 -12   1 -0.1117 0.64613   6
  -2 -12  -1 0.35385 0.56912   4
   2  12   1 -0.0378 1.39783  20
   2  12   1 0.35463 1.06908   7
  -2  12  -1 -0.1400 0.73602   5
   2  12   1 -0.0322 0.61302   2
  -2  12  -1 0.48474 1.76716  20
  -2  12  -1 0.35090 0.82585   2
   2  12   1 0.76221 0.72959   5
   2  12   1 -0.4172 7.50753  13
  -2  12  -1 0.13863 0.68137  14
   4 -12   1 3.42622 1.21335   6
  -4 -12  -1 2.07136 0.97006   6
   4 -12   1 3.22850 1.07355   4
   4 -12   1 3.46350 1.55736  14
   4  12   1 5.17167 1.29554   7
   4  12   1 3.28693 1.07533   5
   4  12   1 2.18718 1.00436   2
   4  12   1 2.94920 1.07183  12
  -4  12  -1 3.09251 1.23120   5
  -4  12  -1 2.56729 1.11858   2
   4  12   1 2.50071 1.61254  20
  -4  12  -1 3.45251 1.69154  12
  -4  12  -1 2.96531 2.54611  20
  -4  12  -1 2.96841 1.18067  14
   6 -12   1 -0.4803 0.98079  14
   6 -12   1 0.20841 0.66713   4
   6 -12   1 -0.2168 0.69569   6
  -6  12  -1 -0.0538 2.08336  20
   6  12   1 0.11482 0.67345   2
  -6  12  -1 0.09207 0.77049   2
   6  12   1 -0.0532 0.68028   5
  -6  12  -1 0.09646 0.95915  14
   6  12   1 -0.0543 0.69797  12
   6  12   1 0.51086 1.32336  20
  -6  12  -1 -0.0635 1.18932  12
  -6  12  -1 0.98714 0.69917   5
   6  12   1 0.45646 0.92215   7
   8 -12   1 34.3029 3.03991   6
   8 -12   1 36.5086 4.31552  14
  -8 -12  -1 33.8315 2.55144   6
   8  12   1 33.0309 2.46547   7
  -8  12  -1 34.1488 6.52332  20
   8  12   1 35.4383 2.75085   2
   8  12   1 32.1813 2.37918  12
  -8  12  -1 37.4147 4.62263  12
  -8  12  -1 32.4701 2.73492   5
   8  12   1 32.2368 4.53646  20
  -8  12  -1 35.4562 3.13125  14
  10 -12   1 0.29635 0.74731   4
 -10 -12  -1 -0.1512 0.72107   6
  10 -12   1 0.29448 1.27134  14
  10 -12   1 -0.3243 0.77175   6
  10  12   1 0.55606 0.89387   7
 -10  12  -1 -0.6633 2.47436  20
  10  12   1 0.03496 0.73642   2
  10  12   1 -0.3602 0.70291  12
 -10  12  -1 -0.2219 1.44113  12
  10  12   1 0.18322 1.39831  20
 -10  12  -1 -0.0371 0.87853   5
 -10  12  -1 0.07619 1.16603  14
  12 -12   1 -0.3256 0.86642   6
  12 -12   1 0.53148 0.89849   4
  12 -12   1 0.12258 1.46308  14
  12  12   1 0.19818 0.84273   7
 -12  12  -1 0.79555 1.07134   5
 -12  12  -1 0.37867 0.92868   2
  12  12   1 0.57501 0.82962   2
  12  12   1 -0.1534 0.69651   5
 -12  12  -1 0.33535 2.30123  19
 -12  12  -1 0.92561 3.00069  20
  12  12   1 0.29156 1.47565  20
  12  12   1 0.36122 0.83752  12
  14 -12   1 8.45936 3.62864   7
  14 -12   1 7.85640 2.72285  14
 -14  12  -1 6.06130 1.98080   5
  14  12   1 6.23939 2.68103  20
 -14  12  -1 8.15595 3.92206  19
  14  12   1 8.01600 1.71251  12
  14  12   1 14.0191 2.16492   7
 -14  12  -1 4.38520 1.55027   2
  14  12   1 4.90958 1.48767   5
  18 -12   1 1.78374 2.08591  14
  18 -12   1 0.43144 2.26027   7
  18 -12   1 1.03530 1.22952   4
  18 -12   1 2.04010 1.53669   6
 -18  12  -1 1.97895 1.36718   2
  18  12   1 2.42260 1.55637  18
 -18  12  -1 1.79615 1.57875   5
  18  12   1 2.36692 1.27682   5
  18  12   1 1.50552 2.29097  20
 -18  12  -1 -0.0234 3.25016  19
  18  12   1 2.80033 1.41295   2
  20 -12   1 -0.6712 1.17168   6
  20 -12   1 -0.1866 1.09703   4
  20 -12   1 -0.2987 1.64978  14
 -20  12  -1 -0.7699 2.60815  19
  20  12   1 -0.1276 0.91402   2
  20  12   1 0.26595 0.90823   5
 -20  12  -1 0.37156 1.38059   5
 -20  12  -1 -0.0011 1.31247   2
  22 -12   1 1.87903 2.13849  14
  19 -13  -1 9.96955 2.91521  14
  19 -13  -1 13.9285 2.99742   6
  19 -13  -1 11.5643 2.64990   4
  19  13  -1 13.0212 2.49265   2
 -19  13   1 10.5024 4.93055  19
 -19  13   1 14.5628 2.79957   2
  19  13  -1 10.6971 2.20254   5
  17 -13  -1 0.40424 1.22089   4
  17 -13  -1 0.38127 1.82029  14
 -17  13   1 -0.4969 2.71710  19
  17  13  -1 0.36266 0.92738   2
 -17  13   1 0.73940 2.15592  12
  17  13  -1 -0.0061 1.98707  20
 -17  13   1 -0.2625 1.10194   2
  15 -13  -1 1.42221 1.30186   4
  15 -13  -1 2.21686 2.41406  14
  15 -13  -1 2.94340 1.66721   6
  15  13  -1 3.00536 2.41274  20
  15  13  -1 2.42010 1.14402   5
  15  13  -1 1.78525 1.14053   2
 -15  13   1 2.97581 3.03855  19
  13 -13  -1 7.00581 2.56473  14
  13 -13  -1 5.05818 1.75118   6
 -13  13   1 6.63039 2.01702   5
 -13  13   1 7.02249 1.91217   2
  13  13  -1 5.75303 2.80478  20
  13  13  -1 6.43568 1.72816   2
  11 -13  -1 19.6227 3.62106  14
 -11 -13   1 16.3599 2.14656   6
  11  13  -1 9.67405 2.94536  20
  11  13  -1 21.5910 3.01580   5
 -11  13   1 18.4962 2.79897   2
 -11  13   1 20.9521 2.90064   5
   9 -13  -1 3.23250 1.50065   6
   9 -13  -1 3.27883 1.31102   4
  -9 -13   1 3.36872 1.14825   6
   9  13  -1 3.19490 1.55195   5
  -9  13   1 2.11482 2.01831  12
   9  13  -1 1.79221 1.81395  20
  -9  13   1 3.78015 1.45702   5
   9  13  -1 3.56663 1.27443   2
   7 -13  -1 2.28560 1.50164  14
  -7 -13   1 0.49510 0.78017   6
   7 -13  -1 1.47085 1.17157   6
   7 -13  -1 0.69891 0.93286   4
  -7  13   1 1.23680 0.96676   2
  -7  13   1 1.34340 2.70356  20
  -7  13   1 2.27611 1.79765  12
   7  13  -1 0.61725 0.88899  12
  -7  13   1 1.06964 1.03653   5
   7  13  -1 1.33251 1.01802   2
   7  13  -1 0.43709 1.59362  20
   5 -13  -1 2.36882 1.26078   6
   5 -13  -1 2.78763 1.11558   4
  -5 -13   1 2.46121 1.06203   6
   5  13  -1 3.35978 1.98817  20
  -5  13   1 2.82917 1.14880   5
  -5  13   1 2.70428 1.83633  14
   5  13  -1 3.15641 1.36160  12
  -5  13   1 3.22547 1.75669  12
  -5  13   1 1.70447 2.56412  20
  -3 -13   1 2.51860 1.15291   6
   3 -13  -1 1.45279 1.08167   6
   3 -13  -1 2.02024 1.00499   4
  -3 -13   1 2.11575 0.83415   4
   3  13  -1 1.98993 1.23951  12
  -3  13   1 1.34628 1.37050  12
   3  13  -1 0.77907 1.75002  20
  -3  13   1 1.87853 1.08515   5
   3  13  -1 1.66857 0.97675   5
   3  13  -1 1.91900 1.04873   2
  -3  13   1 1.19809 2.18313  20
   1 -13  -1 8.02489 1.46117   4
  -1 -13   1 9.59145 1.53507   4
   1  13  -1 8.91815 2.02860  12
   1  13  -1 7.84639 1.67048   5
  -1  13   1 8.55814 1.70829   2
   1  13  -1 8.27652 1.82535   2
  -1  13   1 8.57824 1.65913   5
  -1  13   1 7.63522 1.90155  12
  -1  13   1 8.82592 3.22133  20
   1  13  -1 5.47106 2.61152  20
   1 -13   1 3.04815 1.23525   6
  -1 -13  -1 3.03899 0.98004   4
   1 -13   1 2.71659 1.01049   4
   1  13   1 3.26417 1.16191   5
   1  13   1 3.84438 1.47885  12
  -1  13  -1 2.72010 1.07513  14
  -1  13  -1 2.77707 1.48457  12
   1  13   1 2.95977 2.14824  20
  -1  13  -1 2.88845 2.39342  20
   1  13   1 2.76472 1.17454   2
  -1  13  -1 1.65671 1.04727   2
  -1  13  -1 2.58901 1.14335   5
   3 -13   1 -0.0380 0.74552   6
   3 -13   1 0.21534 1.18979  14
  -3 -13  -1 -0.5334 0.70346   6
   3  13   1 -0.2024 1.55177  20
   3  13   1 0.54629 0.94922  12
   3  13   1 0.41744 0.74930   2
  -3  13  -1 0.08260 0.79644   5
  -3  13  -1 -0.4506 0.65101   2
  -3  13  -1 0.30049 0.90591  14
  -3  13  -1 0.29811 1.22185  12
   3  13   1 -0.0555 0.69819   5
  -3  13  -1 -1.2590 2.01249  20
   5 -13   1 3.91583 1.71234  14
  -5 -13  -1 3.08217 1.24398   6
   5 -13   1 3.72134 1.18465   4
   5 -13   1 3.43063 1.37674   6
  -5  13  -1 4.53408 2.95834  20
   5  13   1 3.80283 1.29626   2
  -5  13  -1 4.95319 2.05628  12
  -5  13  -1 2.61278 1.21220   5
  -5  13  -1 4.39062 1.55891  14
  -5  13  -1 3.38280 1.31120   2
   5  13   1 3.70457 2.11566  20
   5  13   1 3.51382 1.19415   5
   5  13   1 3.43391 1.22217  12
   7 -13   1 0.14411 0.83932   6
   7 -13   1 0.51873 0.82541   4
   7 -13   1 0.21408 1.25797  14
  -7 -13  -1 0.56716 0.87087   6
  -7  13  -1 0.44995 1.48092  12
  -7  13  -1 0.44211 0.92898   5
   7  13   1 0.95251 0.85384  12
   7  13   1 0.89368 1.62186  20
   7  13   1 0.83745 0.88600   2
   7  13   1 0.13331 0.77596   5
  -7  13  -1 0.15246 1.07543  14
  -7  13  -1 0.50834 2.53622  20
  -9 -13  -1 7.83109 1.70499   6
   9 -13   1 7.43470 1.96178   6
   9 -13   1 8.67146 3.20148   7
  -9  13  -1 8.05285 2.19148  14
  -9  13  -1 6.64856 1.75444   5
   9  13   1 8.00272 1.78599   2
   9  13   1 10.1728 1.85669  12
  -9  13  -1 7.74390 4.08447  20
   9  13   1 6.19614 2.46433  20
  -9  13  -1 9.26096 2.74986  12
  11 -13   1 0.24290 1.53029   7
  11 -13   1 -0.2863 1.47847  14
  11  13   1 0.16453 0.80728  12
  11  13   1 0.50518 1.59963  20
 -11  13  -1 0.17308 1.03165   5
 -11  13  -1 -0.6401 1.50178  12
 -11  13  -1 0.52605 2.95042  20
 -11  13  -1 0.96869 1.03095   2
  13 -13   1 5.90934 1.76802   4
  13 -13   1 5.62141 1.91093   6
  13 -13   1 7.67604 3.58709   7
  13 -13   1 5.71739 2.56535  14
  13  13   1 4.11293 1.42393   2
  13  13   1 5.89411 1.48981  12
 -13  13  -1 5.64579 1.98400   5
  13  13   1 4.72313 2.35658  20
 -13  13  -1 6.23400 3.76902  19
  15 -13   1 0.22614 2.02003   7
  15 -13   1 0.99078 1.18584   4
  15 -13   1 0.33840 1.10421   6
 -15  13  -1 1.68625 1.39026   5
  15  13   1 0.52608 1.00280   2
  15  13   1 0.26239 0.84412   5
 -15  13  -1 0.54093 3.02239  19
  15  13   1 -0.6104 1.92098  20
  17 -13   1 2.27436 2.13823  14
  17 -13   1 1.05791 1.28336   4
 -17  13  -1 2.24145 3.42495  19
  17  13   1 1.95776 1.21669   5
 -17  13  -1 3.79948 1.73026   2
  17  13   1 3.25254 2.70060  20
  17  13   1 1.06464 1.06285   2
  19 -13   1 0.37695 1.88455  14
  19 -13   1 0.89073 1.27645   4
  19 -13   1 2.27880 1.60631   6
  19  13   1 1.15063 1.13426   5
  19  13   1 1.87601 1.30538   2
 -19  13  -1 0.95716 3.32493  19
  18 -14  -1 1.70197 2.04677  14
  18 -14  -1 4.33973 2.01514   4
  18  14  -1 4.23360 1.58405   5
  18  14  -1 4.56887 1.71659   2
 -18  14   1 3.47448 3.89328  19
 -18  14   1 3.70869 1.73496   2
  16 -14  -1 0.23278 1.26626   6
  16 -14  -1 1.29703 1.79298  14
  16 -14  -1 0.05742 1.11687   4
  16  14  -1 -0.5553 0.93572   5
 -16  14   1 -0.7745 1.16837   2
  16  14  -1 -0.7882 3.92165  20
 -16  14   1 0.82339 3.16955  19
  16  14  -1 0.28556 0.96010   2
  14 -14  -1 1.60496 1.46655   6
 -14  14   1 1.81881 1.28867   2
  14  14  -1 1.69045 1.23765   2
  14  14  -1 1.10651 1.16995   5
 -14  14   1 1.33397 2.69237  19
  14  14  -1 0.52539 2.14039  20
  12 -14  -1 0.65495 1.16001   6
  12 -14  -1 0.68094 1.11699   4
 -12  14   1 2.30780 2.15386  12
  12  14  -1 0.36734 0.98211   2
  12  14  -1 -0.2039 0.98784   5
  12  14  -1 1.02243 1.99638  20
 -10 -14   1 6.44217 1.60691   6
  10 -14  -1 6.17772 1.87938   6
  10  14  -1 4.37856 2.54685  20
  10  14  -1 4.86659 1.51678   2
 -10  14   1 5.69837 2.13579   2
  -8  14   1 0.81224 1.07428   5
  -8  14   1 0.19274 0.90433   2
   8  14  -1 -0.0547 1.85629  20
  -8  14   1 1.37761 1.79165  12
  -6 -14   1 0.33209 0.79888   6
   6 -14  -1 0.35655 0.86340   4
  -6  14   1 0.57725 0.91912   5
   6  14  -1 0.21094 0.85568   5
  -6  14   1 0.99863 0.95670   2
   6  14  -1 0.80735 2.00175  20
  -6  14   1 -0.3187 1.49764  12
   4 -14  -1 3.35934 1.19872   4
   4 -14  -1 4.32479 1.64595   6
   4  14  -1 2.01738 2.19980  20
  -4  14   1 2.92564 1.76900  12
   4  14  -1 3.55987 1.31819   5
   4  14  -1 1.51486 1.29845  12
  -4  14   1 3.64215 1.26862   5
   4  14  -1 3.64781 1.44133   2
   2 -14  -1 6.01896 1.46268   4
  -2 -14   1 4.72513 1.46582   6
   2 -14  -1 4.58605 1.57578   6
  -2  14   1 5.49817 1.48241   5
  -2  14   1 4.93005 1.84877  12
   2  14  -1 5.01063 1.48606   5
   2  14  -1 5.64331 1.58896   2
   2  14  -1 3.29842 2.60916  20
   2  14  -1 4.06801 1.61645  12
   0 -14   1 1.24939 0.83675   4
   0  14   1 2.73699 1.42893  12
   0  14  -1 1.61298 2.60518  20
   0  14  -1 2.09262 1.54985  12
   0  14   1 1.49469 2.33343  20
   0  14  -1 0.99449 0.98177   5
   0  14   1 1.38913 1.02366   2
   0  14  -1 1.49623 1.09422   2
   0  14   1 2.09471 1.09970   5
   2 -14   1 4.11523 1.49779   6
  -2 -14  -1 3.74203 1.44109   6
   2 -14   1 3.26821 1.12661   4
   2  14   1 4.10515 1.44976   2
  -2  14  -1 3.55898 1.33222   5
  -2  14  -1 4.03956 1.90256  12
   2  14   1 4.99645 1.43808   5
   2  14   1 3.98428 2.47154  20
  -2  14  -1 3.38419 2.88822  20
   2  14   1 4.27762 1.54603  12
  -4 -14  -1 4.94662 1.54085   6
   4 -14   1 6.45571 1.86945   6
   4 -14   1 4.31928 1.29988   4
  -4  14  -1 3.33780 3.06000  20
   4  14   1 3.37272 2.36069  20
   4  14   1 4.56697 1.41671   2
   4  14   1 4.98616 1.44979   5
  -4  14  -1 4.03688 1.48424   2
  -4  14  -1 4.56498 2.15721  12
   4  14   1 5.77675 1.73283  12
  -4  14  -1 3.85137 1.41192   5
  -6 -14  -1 1.10307 1.05903   6
   6 -14   1 0.47865 0.82220   4
   6 -14   1 1.90608 1.56492  14
   6  14   1 1.93186 1.10785  12
  -6  14  -1 1.55574 1.35531  14
  -6  14  -1 -0.2300 1.45349  12
  -6  14  -1 1.51391 1.14842   5
  -6  14  -1 1.09468 2.96920  20
   6  14   1 1.06148 0.91403   5
   8 -14   1 8.31289 1.84553   4
  -8 -14  -1 8.22577 1.85698   6
   8 -14   1 7.45187 2.39683   6
  -8  14  -1 8.90255 4.67718  20
  -8  14  -1 5.74140 2.36869  12
   8  14   1 7.27675 2.75651   2
   8  14   1 8.65464 1.77532  12
  -8  14  -1 8.63742 2.11331   5
   8  14   1 9.68840 2.02528   5
  -8  14  -1 6.49558 2.00154  14
  10 -14   1 -0.2878 1.68324  14
  10 -14   1 0.70041 1.01785   6
  10  14   1 0.31534 1.81375  20
  10  14   1 0.26243 0.83347   2
  10  14   1 0.45637 0.93412  12
 -10  14  -1 0.25322 1.07084   5
  12 -14   1 0.92993 2.11178  14
  12 -14   1 0.44717 1.16832   6
  12  14   1 0.39876 0.90273   2
 -12  14  -1 -0.0640 0.92875   2
 -12  14  -1 0.88165 2.90364  19
 -12  14  -1 0.92378 1.28730   5
  12  14   1 0.30269 2.06261  20
 -12  14  -1 -0.8553 1.88536  12
  14 -14   1 0.45053 1.87046  14
  14 -14   1 -0.0343 1.03026   4
  14 -14   1 -0.0930 1.12390   6
 -14  14  -1 0.24162 2.94288  19
  14  14   1 -0.1090 0.88460   2
 -14  14  -1 0.30610 1.05352   2
 -14  14  -1 0.74850 2.08756  12
  14  14   1 -0.1431 2.10395  20
  16 -14   1 4.50251 1.82408   4
  16 -14   1 4.52197 1.85306   6
  16  14   1 2.36246 2.66962  20
 -16  14  -1 4.70444 4.00144  19
  16  14   1 4.72258 1.66999   2
 -16  14  -1 5.63702 2.07168   2
  18 -14   1 3.14995 1.62565   4
  18 -14   1 2.91075 2.25728  14
  18  14   1 3.98298 1.53854   5
 -18  14  -1 2.28929 1.53498   2
  18  14   1 3.78463 1.51072   2
 -18  14  -1 5.31011 4.34976  19
  15 -15  -1 0.90785 1.39340   6
 -15  15   1 0.31639 2.19735  12
  15  15  -1 0.26787 0.94212   2
 -15  15   1 -0.4717 1.29575   2
 -15  15   1 1.79137 3.27772  19
  15  15  -1 0.38433 1.23410   5
  13 -15  -1 2.56152 1.50227   4
  13 -15  -1 0.79420 1.50707   6
  13  15  -1 2.35064 1.33630   2
 -13  15   1 1.49385 1.32432   2
 -13  15   1 1.82813 3.04009  19
 -13  15   1 1.59190 2.23773  12
  13  15  -1 2.37698 2.60250  20
  11 -15  -1 1.29748 1.31935   6
  11 -15  -1 0.94188 1.23483   4
  11  15  -1 0.66225 2.42552  20
 -11  15   1 0.65634 1.09746   2
  11  15  -1 0.71913 1.01094   2
 -11  15   1 2.75593 2.27334  12
   9 -15  -1 0.63603 1.10769   4
   9 -15  -1 -0.4692 0.97837   6
  -9 -15   1 0.28665 1.25468   6
   9  15  -1 0.30537 2.43305  20
  -9  15   1 -0.5467 1.69878  12
   9  15  -1 0.21114 0.89898   2
  -9  15   1 -0.1845 0.99759   2
   7 -15  -1 11.7711 2.69250   6
  -7  15   1 7.86428 2.08014   2
   7  15  -1 9.37502 1.98396   2
   7  15  -1 4.24638 2.89495  20
  -7  15   1 7.18909 1.88653   5
   5 -15  -1 0.05980 1.10598   6
   5 -15  -1 0.95036 1.04918   4
   5  15  -1 1.69765 2.49925  20
  -5  15   1 -1.1081 1.60495  12
  -5  15   1 0.40022 0.95484   5
   5  15  -1 0.59133 1.05095   2
   3 -15  -1 -0.1898 0.99051   6
   3 -15  -1 0.76684 0.97970   4
   3  15  -1 0.16384 0.88949   5
   3  15  -1 0.75930 1.06584   2
  -3  15   1 1.60218 1.66333  12
  -3  15   1 0.59824 0.92474   5
   3  15  -1 0.08737 1.27168  12
   3  15  -1 0.92737 2.61171  20
  -1 -15   1 0.94543 0.83185   4
   1  15  -1 0.89899 1.52146  12
  -1  15   1 2.27500 1.59028  12
  -1  15   1 0.96773 0.95285   5
   1  15  -1 1.44996 1.26827   2
   1  15  -1 1.05440 2.75755  20
   1  15  -1 0.61048 0.91873   5
  -1  15  -1 21.1805 3.50026  12
  -1  15  -1 20.1775 3.73165   2
  -1  15  -1 20.7448 2.82759   5
   1  15   1 18.7925 2.54147   5
   1  15   1 19.6353 3.06049  12
   3 -15   1 0.06911 0.89695   6
   3 -15   1 0.44198 0.87047   4
  -3  15  -1 -0.0729 1.54210  12
   3  15   1 0.32625 1.00816   2
  -3  15  -1 0.04160 0.86692   5
  -3  15  -1 3.03657 1.55481   2
   3  15   1 2.11290 1.34887  12
   3  15   1 0.10968 0.79463   5
   5 -15   1 0.51781 1.09464   6
  -5 -15  -1 0.30003 1.08960   6
   5 -15   1 0.19614 0.92004   4
   5  15   1 0.96667 1.01140   2
  -5  15  -1 1.54177 1.82475  12
   5  15   1 -0.0716 0.81702   5
  -5  15  -1 0.07310 0.98186   5
   5  15   1 0.97313 1.26823  12
   9 -15   1 4.11687 1.46627   4
   9 -15   1 7.81712 2.29515   6
  -9  15  -1 3.48885 2.23245  12
   9  15   1 4.83825 1.66262   2
   9  15   1 4.66779 1.53312   5
  -9  15  -1 6.56626 2.00534   2
  -9  15  -1 6.27021 2.03627   5
  11 -15   1 -0.0434 1.09823   6
  11 -15   1 1.42918 0.94162   4
 -11  15  -1 0.81470 2.10136  12
 -11  15  -1 -0.0552 1.06222   2
  11  15   1 0.14193 0.87947   2
  11  15   1 -0.1300 0.89224   5
  13 -15   1 3.44226 1.77738   6
  13  15   1 5.27283 1.75818   5
  13  15   1 4.06365 1.60332   2
 -13  15  -1 3.03353 1.63425   2
 -13  15  -1 2.29868 3.23559  19
 -13  15  -1 3.58856 2.07571   5
 -13  15  -1 2.06450 2.26628  12
  15 -15   1 -0.0275 1.91334  14
  15 -15   1 1.48925 1.57269   6
 -15  15  -1 1.25997 3.26588  19
  15  15   1 0.97511 1.12605   2
 -15  15  -1 2.64463 1.64820   2
  12 -16  -1 0.00310 1.20821   6
  12 -16  -1 0.44701 1.14961   4
 -12  16   1 0.06240 1.94836  12
  12  16  -1 -0.5610 1.51879   5
  12  16  -1 0.25974 0.94785   2
 -12  16   1 -0.1065 1.08902   2
 -12  16   1 -2.3357 2.79621  19
  10 -16  -1 0.29222 1.23738   6
  10 -16  -1 0.13181 1.00998   4
 -10  16   1 0.41779 1.12919   2
  10  16  -1 1.20770 1.12070   5
 -10  16   1 0.29794 1.91306  12
  10  16  -1 -0.2026 0.96033   2
  -8 -16   1 0.01789 1.04024   6
   8 -16  -1 -0.1985 1.03505   6
   8 -16  -1 -0.1492 1.03933   4
   8  16  -1 -0.0539 1.01749   2
  -8  16   1 -0.5190 0.99715   2
   8  16  -1 0.52802 1.02792   5
  -8  16   1 -0.4241 1.76873  12
  -6 -16   1 2.14500 1.31414   6
   6 -16  -1 1.65968 1.39580   6
  -6  16   1 1.96118 2.02725   5
  -6  16   1 2.45558 2.02943  12
   6  16  -1 2.91223 1.41427   2
  -4 -16   1 0.80619 1.10258   6
   4 -16  -1 -0.3394 1.03787   6
   4  16  -1 0.65424 1.08778   5
   4  16  -1 0.59804 1.11815   2
  -4  16   1 0.66097 1.07652   2
  -4  16   1 -0.0706 1.68848  12
  -4  16   1 0.14499 0.98506   5
  -2 -16   1 8.79665 2.15480   6
   2  16  -1 8.06940 1.94848   5
   2  16  -1 7.22481 1.90084   2
  -2  16   1 7.92187 1.91382   5
   0 -16  -1 8.10100 2.09662   6
   0  16  -1 7.42260 2.38432  12
   0  16  -1 7.85160 2.01789   2
  -2 -16  -1 3.63193 1.54223   6
   2 -16   1 3.14319 1.50712   6
  -2  16  -1 2.81780 1.49576   2
   2  16   1 4.09476 1.62566   2
  -4 -16  -1 1.55849 1.31359   6
   4 -16   1 0.99037 1.00982   4
   4  16   1 1.42689 1.13545   5
   4  16   1 2.74001 1.42063   2
   6 -16   1 5.22174 1.85065   6
   6 -16   1 5.30611 1.57371   4
  -6 -16  -1 5.42939 1.80474   6
   6  16   1 5.72015 1.68401   5
  -6  16  -1 2.66708 2.25415   5
   6  16   1 5.31426 1.79493   2
  -6  16  -1 4.27278 2.21358  12
   8 -16   1 2.44806 1.66400   6
  -8 -16  -1 2.70648 1.42431   6
   8 -16   1 1.75176 1.27164   4
  -8  16  -1 1.59997 1.37089   2
   8  16   1 1.94129 1.18096   5
   8  16   1 2.72282 1.39344   2
  -8  16  -1 1.03172 1.41139   5
  -8  16  -1 0.58325 1.85132  12
  10 -16   1 0.75420 1.27800   6
  10 -16   1 1.25223 1.22351   4
  10  16   1 0.85097 1.14551   5
  10  16   1 0.89222 1.10275   2
 -10  16  -1 1.66709 1.40834   2
 -10  16  -1 0.78547 2.15077  12
 -10  16  -1 0.91093 1.29717   5
 -10  16  -1 0.67109 2.98696  19
  12 -16   1 10.0174 2.76694   6
  12 -16   1 6.78754 2.04078   4
 -12  16  -1 5.70677 2.07361   2
  12  16   1 7.51633 1.99789   2
  12  16   1 9.55711 2.15589   5
   7 -17  -1 4.22607 1.58436   4
   7 -17  -1 6.26931 2.25553   6
  -7 -17   1 5.56455 1.83291   6
   7  17  -1 4.17898 1.66493   2
  -7  17   1 5.13062 1.88826   2
   7  17  -1 4.29952 1.54045   5
   5 -17  -1 -0.2137 1.17096   6
  -5 -17   1 0.11458 1.06502   6
  -5  17   1 -0.0981 1.73438  12
  -5  17   1 -0.6734 0.92525   2
   5  17  -1 0.33405 1.08133   2
   5  17  -1 -0.8196 0.89201   5
  -3 -17   1 1.85049 1.24940   6
  -3  17   1 1.22914 1.28116   2
  -3  17   1 0.96185 1.15051   5
  -3  17   1 1.13231 2.02100  12
   3  17  -1 1.54899 1.23753   2
   3  17  -1 0.33116 1.06801   5
   1 -17  -1 4.14838 1.82703   6
  -1 -17   1 4.32660 1.78535   6
  -1  17   1 3.34790 1.45308   5
  -1  17   1 6.15378 2.51222  12
   1  17  -1 4.61122 1.62674   2
   1  17  -1 5.65910 1.87349   5
  -1 -17  -1 9.72457 2.33839   6
   1  17   1 11.4764 2.55630   2
   1  17   1 14.7432 2.56112   5
  -1  17  -1 13.9253 2.59935   5
   1  17   1 10.6789 2.70575  12
  -1  17  -1 12.4926 2.51751   2
   3 -17   1 0.04194 1.01547   4
  -3 -17  -1 0.06143 1.13739   6
   3 -17   1 0.05681 1.06350   6
   3  17   1 -0.7250 0.84565   2
  -3  17  -1 1.52333 1.88731  12
   3  17   1 0.23398 1.02743   5
  -3  17  -1 0.28000 1.09876   5
   5 -17   1 0.24511 1.19390   6
   5 -17   1 1.49433 1.17029   4
  -5 -17  -1 -0.1169 1.11370   6
   5  17   1 0.41087 1.04892   5
  -5  17  -1 0.17788 1.87051  12
   5  17   1 0.68706 1.16948   2
  -5  17  -1 0.55481 1.32048   5
   7 -17   1 -0.5370 1.08426   6
  -7 -17  -1 2.33991 1.28870   6
   7 -17   1 -0.5674 0.98557   4
  -7  17  -1 2.21559 2.04779  12
  -7  17  -1 0.05951 1.11446   2
   7  17   1 -0.0544 1.00666   5
   7  17   1 0.02118 1.12612   2
 -30   0   2 73.4618 7.10978  19
  30   0  -2 89.0837 5.53929   5
  30   0  -2 70.4190 5.70569  14
  28   0  -2 96.3459 8.35990   2
  28   0  -2 120.069 6.17845   5
  28   0  -2 101.344 6.46827  14
 -28   0   2 101.718 7.87349  19
  26   0  -2 92.3748 6.33478   7
  26   0  -2 93.5816 4.93029   4
 -26   0   2 74.1690 6.45465  19
  26   0  -2 94.3942 5.10101   2
  26   0  -2 83.6420 5.70250  14
  26   0  -2 98.3030 5.86430   5
 -26   0   2 90.1689 4.64419   2
  24   0  -2 147.486 6.36374   5
 -24   0   2 140.476 5.41107   2
 -24   0   2 120.426 7.89262  19
  24   0  -2 145.046 5.96332   2
  24   0  -2 147.808 5.85586   4
  24   0  -2 125.808 6.58242  14
  22   0  -2 199.586 7.01317   5
  22   0  -2 196.853 8.13548   7
  22   0  -2 202.013 6.41931   4
  22   0  -2 201.426 6.58264   2
  22   0  -2 178.144 7.44012  14
  20   0  -2 688.890 13.7047  14
  20   0  -2 697.785 14.1072   7
 -20   0   2 661.919 16.1382  19
  20   0  -2 690.886 10.9376  16
  20   0  -2 724.577 12.4763   5
  20   0  -2 730.941 11.6614   2
 -20   0   2 713.532 10.7587   2
  20   0  -2 728.306 11.3977   4
 -20   0   2 705.210 31.9383   3
  18   0  -2 489.718 8.76214   2
  18   0  -2 527.020 32.6648   9
 -18   0   2 523.807 22.1912   3
  18   0  -2 481.093 10.8113  14
 -18   0   2 480.075 36.0373   9
  18   0  -2 486.603 11.0592   7
  18   0  -2 540.582 44.9386   9
 -18   0   2 490.944 8.31449   2
 -18   0   2 483.605 12.9625  19
  18   0  -2 498.365 8.80972   4
  18   0  -2 483.397 9.00054  16
 -18   0   2 464.691 7.58555  10
  16   0  -2 640.379 33.4730   9
 -16   0   2 630.887 23.2124   3
 -16   0   2 619.232 10.7515  11
  16   0  -2 595.781 8.77290   2
 -16   0   2 616.211 37.3903   9
  16   0  -2 619.067 9.82059  16
  16   0  -2 631.047 11.5266  14
  16   0  -2 608.646 9.09848   4
 -16   0   2 601.565 8.53549   2
 -16   0   2 619.985 46.1669  13
  16   0  -2 602.367 11.4434   7
  16   0  -2 629.554 27.3510   3
  16   0  -2 631.160 41.5323  13
 -16   0   2 607.689 8.31738  10
 -14   0   2 604.432 7.85639   2
  14   0  -2 572.283 10.3402   7
 -14   0   2 604.563 9.84324  11
  14   0  -2 636.141 38.5895  13
  14   0  -2 647.385 31.9664   9
  14   0  -2 613.801 25.5063   3
 -14   0   2 585.223 41.2682  13
 -14   0   2 583.471 12.7781   5
  14   0  -2 608.849 9.29948  16
 -14   0   2 591.342 7.79999  10
 -14   0   2 600.285 21.6162   3
  14   0  -2 608.099 10.5194  14
  12   0  -2 1316.49 34.9153   3
 -12   0   2 1273.84 11.2534   5
 -12   0   2 1257.37 54.4528  13
  12   0  -2 1323.50 12.8856  16
  12   0  -2 1293.84 50.4233  13
  12   0  -2 1233.79 15.5166   4
 -12   0   2 1270.70 13.1920  11
 -12   0   2 1349.92 31.3282   3
  12   0  -2 1348.04 14.3438  14
 -10   0   2 1433.72 12.6689  11
  10   0  -2 1525.06 49.3364  13
 -10   0   2 1452.30 15.5669  19
 -10   0   2 1462.12 52.2510  13
 -10   0   2 1448.90 41.7323   9
  10   0  -2 1504.74 38.7658   9
  10   0  -2 1405.11 13.2961  14
  -8   0   2 868.426 10.6387  19
   8   0  -2 871.889 8.99357  16
   8   0  -2 862.139 25.6215   9
  -8   0   2 849.073 22.4014   3
  -8   0   2 831.437 27.4796   9
   8   0  -2 862.170 24.1074   3
  -8   0   2 869.636 35.4892  13
   8   0  -2 914.672 33.6241  13
   6   0  -2 1700.64 11.4259  16
  -6   0   2 1757.73 12.7264  19
  -6   0   2 1613.56 28.8157   3
   6   0  -2 1664.45 29.6903   9
  -6   0   2 1651.40 31.7748   9
  -6   0   2 1875.00 43.8716  13
   6   0  -2 1638.22 37.9610  13
   6   0  -2 1677.10 30.5330   3
  -4   0   2 1011.52 20.9426   3
  -4   0   2 981.840 24.5586  13
   4   0  -2 998.352 21.1601   3
  -4   0   2 1007.32 18.7640   9
   4   0  -2 1032.85 7.93456  16
   4   0  -2 1072.00 23.9499  13
   4   0  -2 999.585 17.4090   9
  -2   0   2 773.214 16.4708   3
  -2   0   2 811.410 5.94271  20
  -2   0   2 778.021 16.7757   8
   2   0  -2 785.993 5.54893  20
  -2   0   2 771.481 9.78036   9
   2   0  -2 775.423 9.83976   9
  -2   0   2 805.369 5.64067  17
  -2   0   2 762.317 14.1543  13
   2   0  -2 819.130 17.0203   3
   2   0  -2 769.175 13.3752  13
   2   0  -2 807.579 17.0662   8
   0   0   2 329.896 8.88769   3
   0   0  -2 388.397 9.56396  13
   0   0   2 343.541 9.30313   8
   0   0   2 356.534 8.93366  13
   0   0   2 370.319 9.36368  13
   0   0   2 361.252 10.9041   9
   0   0   2 350.681 9.78058   3
   0   0  -2 335.153 9.49934   3
   0   0   2 337.967 9.17290   9
   0   0  -2 357.815 9.31028   8
   0   0  -2 360.094 11.1482   9
  -2   0  -2 834.700 7.27394  19
   2   0   2 826.089 8.78512  20
   2   0   2 808.163 21.6181  13
   2   0   2 735.505 22.3781   9
  -2   0  -2 768.555 19.3407   9
  -2   0  -2 799.759 20.7403  13
  -2   0  -2 783.839 12.4557   3
   2   0   2 752.975 19.0752   9
   2   0   2 799.708 12.0144   3
  -2   0  -2 820.127 8.80193  20
  -4   0  -2 174.513 12.7571  13
  -4   0  -2 158.634 5.62129   3
  -4   0  -2 181.380 4.25218  19
  -4   0  -2 149.318 10.6059   9
   4   0   2 180.650 13.1586  13
   4   0   2 151.803 5.15096   3
   4   0   2 170.784 11.2216   9
   6   0   2 12.1380 2.08011   3
   6   0   2 13.3136 5.34105  13
  -6   0  -2 10.3508 4.84878  13
  -6   0  -2 14.4490 1.94832  19
  -6   0  -2 10.5201 2.01551   3
   6   0   2 12.4832 4.35956   9
  -6   0  -2 12.5044 4.53380   9
  -8   0  -2 2.03322 0.92612  19
   8   0   2 3.28554 2.78672   9
  -8   0  -2 2.83938 2.88463   9
   8   0   2 2.46274 3.34915  13
  -8   0  -2 0.19370 2.44640  13
 -10   0  -2 93.6083 15.0851   9
  10   0   2 93.5768 3.48680   7
  10   0   2 99.8456 14.9324   9
 -10   0  -2 99.8678 4.69351  19
 -10   0  -2 87.8182 16.7907  13
 -10   0  -2 94.7678 6.05180   3
 -10   0  -2 97.7104 3.17472   5
  10   0   2 83.9238 16.1781  13
  10   0   2 92.6343 3.75485  14
  10   0   2 106.253 6.85941   3
 -10   0  -2 95.2190 3.03237   2
 -12   0  -2 223.443 29.2467  13
  12   0   2 280.371 22.4011   9
 -12   0  -2 265.494 10.8926   3
  12   0   2 251.986 30.9135  13
 -12   0  -2 276.096 5.85187   5
 -12   0  -2 267.021 5.53916   2
  12   0   2 266.951 6.89882  14
 -12   0  -2 257.183 8.23549  19
 -12   0  -2 272.667 23.5195   9
  12   0   2 288.685 12.5823   3
  12   0   2 289.495 35.3376   9
  12   0   2 276.747 4.70206   4
  12   0   2 266.737 6.25749   5
  12   0   2 256.139 6.37908   7
 -14   0  -2 19.2874 10.1071  13
 -14   0  -2 21.4304 1.86818   5
  14   0   2 19.1571 10.1332  13
 -14   0  -2 23.2995 3.57127  19
 -14   0  -2 13.0925 8.11956   9
  14   0   2 19.5581 1.93506   5
  14   0   2 15.7186 10.2056   9
  14   0   2 19.8602 2.61893  14
 -14   0  -2 24.5771 4.55366   3
  14   0   2 28.4149 3.36879   7
  14   0   2 21.5487 8.45291   9
  14   0   2 18.6080 1.39038  16
  14   0   2 20.5454 4.76438   3
 -14   0  -2 18.2417 1.67357   2
  16   0   2 125.086 5.45020   7
 -16   0  -2 115.913 6.49209  19
 -16   0  -2 135.922 8.79859   3
  16   0   2 120.138 5.42862  14
  16   0   2 144.718 5.42689   5
 -16   0  -2 129.167 4.74551   5
  16   0   2 127.652 3.85053   4
  16   0   2 132.678 9.89373   3
  16   0   2 128.269 3.43849  16
 -16   0  -2 127.720 4.54180   2
 -18   0  -2 143.089 9.12398   3
  18   0   2 139.293 6.22894  14
 -18   0  -2 136.826 7.53089  19
  18   0   2 144.103 4.46683   4
 -18   0  -2 140.588 5.27731   5
  18   0   2 142.449 10.2504   3
  18   0   2 140.199 5.73506   5
  20   0   2 484.924 12.0258  14
  20   0   2 487.933 12.4237   7
  20   0   2 512.505 11.5354   5
 -20   0  -2 491.362 10.4855   5
  20   0   2 506.705 8.96640   4
  22   0   2 13.5076 2.02404   4
  22   0   2 16.9504 3.03174   5
 -22   0  -2 15.7688 2.57373   2
  22   0   2 17.4373 3.75591   7
 -22   0  -2 16.7945 2.78257   5
  22   0   2 17.1829 2.93828   2
  22   0   2 10.3549 2.51327  14
 -24   0  -2 71.9498 4.43000   2
 -24   0  -2 66.2990 6.39592  19
  24   0   2 68.6257 5.23371  14
  24   0   2 76.6913 4.06076   4
  24   0   2 75.5866 4.92921   2
  24   0   2 74.0703 5.74695   7
 -26   0  -2 45.4149 6.73789  19
  26   0   2 50.3647 7.95186  14
  26   0   2 56.9774 5.23087   2
 -26   0  -2 53.0449 4.52290   2
 -28   0  -2 98.1318 8.35745  19
  28   0   2 115.950 6.50427   2
  28   0   2 118.388 7.53706   7
 -28   0  -2 118.384 6.03618   2
  29  -1  -2 86.0000 5.25037   4
 -29  -1   2 61.6547 7.47861  19
  29  -1  -2 65.3620 5.44598  14
  29  -1  -2 76.7353 5.06794   5
 -29   1   2 49.4143 6.78433  19
  29   1  -2 74.4964 4.75149   2
  29   1  -2 74.5629 5.06345   5
  29   1  -2 64.6188 5.35215  14
  27  -1  -2 82.0872 4.93642   2
  27  -1  -2 89.0079 6.87869   7
 -27  -1   2 66.8617 6.22247  19
  27  -1  -2 73.1813 5.59134  14
  27   1  -2 86.6468 6.98267   2
  27   1  -2 81.1963 5.07410   5
 -27   1   2 94.1757 4.82764   2
  27   1  -2 77.4550 6.41347   7
  27   1  -2 63.7491 9.18917  20
 -27   1   2 62.8282 8.14217  19
  27   1  -2 67.5107 5.17412  14
  27   1  -2 87.6093 4.82935   4
  25  -1  -2 234.851 8.15744   5
  25  -1  -2 192.174 8.83422   7
 -25  -1   2 212.530 6.87410   2
  25  -1  -2 206.414 7.23436   4
  25  -1  -2 207.024 7.20455   2
  25   1  -2 197.907 6.95128   2
  25   1  -2 188.440 11.8317  20
 -25   1   2 201.178 6.61999   2
  25   1  -2 211.498 7.73726   5
 -25   1   2 178.048 10.1462  19
  25   1  -2 201.199 8.67805   7
  25   1  -2 205.359 6.85113   4
  23  -1  -2 222.993 7.16374   4
 -23  -1   2 201.986 9.33515  19
  23  -1  -2 220.277 7.54428   5
  23  -1  -2 226.996 7.14750   2
  23  -1  -2 215.169 8.96692   7
 -23  -1   2 226.775 6.68540   2
  23  -1  -2 203.004 8.33985  14
  23   1  -2 227.151 8.65594   7
  23   1  -2 200.550 7.86753  14
  23   1  -2 231.044 6.82178   4
 -23   1   2 218.754 6.56802   2
 -23   1   2 209.427 10.4068  19
  23   1  -2 227.138 7.26939   2
  23   1  -2 221.868 7.65468   5
  21  -1  -2 363.256 9.20203   5
  21  -1  -2 354.750 10.7574   7
  21  -1  -2 344.556 10.3082  14
  21  -1  -2 369.294 8.61014   4
  21  -1  -2 335.592 8.50840  16
 -21  -1   2 359.901 7.90640   2
 -21  -1   2 336.069 11.4395  19
  21   1  -2 373.744 8.76500   2
 -21   1   2 366.437 7.99901   2
  21   1  -2 327.670 9.44293  14
  21   1  -2 371.744 8.21981   4
  21   1  -2 349.005 10.0803   7
 -19  -1   2 367.491 19.7263   3
  19  -1  -2 387.644 28.8443   8
  19  -1  -2 370.199 6.54943   6
  19  -1  -2 367.134 8.64682   5
  19  -1  -2 365.623 10.2185   7
 -19  -1   2 361.909 7.43355   2
 -19  -1   2 337.233 7.08795  10
  19  -1  -2 369.857 8.15804   4
  19  -1  -2 355.668 23.9567   3
 -19  -1   2 370.690 35.5656   9
 -19  -1   2 339.336 10.8221  19
 -19  -1   2 367.241 17.4991   3
  19  -1  -2 364.202 8.65114  16
  19  -1  -2 358.959 9.89384  14
 -19   1   2 372.486 20.6566   3
  19   1  -2 359.404 8.01878   2
 -19   1   2 347.871 7.95222   5
  19   1  -2 343.297 9.41940   7
  19   1  -2 413.728 30.1449   9
  19   1  -2 363.104 6.94960  16
 -19   1   2 358.152 7.39569   2
  19   1  -2 375.496 46.1986   9
  19   1  -2 352.669 9.28555  14
 -19   1   2 357.636 9.11858  11
  19   1  -2 393.395 21.1677   3
 -19   1   2 331.247 11.6960  19
  19   1  -2 365.180 7.60426   4
  17  -1  -2 503.635 9.39633   5
  17  -1  -2 585.982 33.2883   9
 -17  -1   2 498.046 19.6818   3
 -17  -1   2 504.725 8.16370   2
  17  -1  -2 508.839 7.39156   6
  17  -1  -2 486.856 9.63755  16
  17  -1  -2 510.395 11.0709  14
 -17  -1   2 529.454 23.0860   3
 -17  -1   2 484.238 9.90569  11
  17  -1  -2 498.514 11.0378   7
  17  -1  -2 498.113 26.6476   3
 -17  -1   2 506.870 8.17306  10
 -17  -1   2 473.903 11.8013  19
 -17  -1   2 533.396 35.6152   9
 -17   1   2 498.477 36.1926   9
  17   1  -2 490.589 10.4454   7
  17   1  -2 504.366 23.2324   3
  17   1  -2 488.527 8.02590  16
  17   1  -2 503.124 8.78272   2
  17   1  -2 491.058 39.7634   9
  17   1  -2 490.222 10.2062  14
 -17   1   2 479.534 7.90691   2
 -17   1   2 498.529 22.7394   3
 -17   1   2 484.382 7.19647  10
  17   1  -2 542.906 32.1670   9
  17   1  -2 510.659 8.41939   4
  15  -1  -2 868.297 13.5104   7
 -15  -1   2 905.267 12.5619  11
 -15  -1   2 927.660 18.6323  19
 -15  -1   2 888.092 10.0401   2
 -15  -1   2 913.001 42.1414   9
  15  -1  -2 890.165 11.8916   5
  15  -1  -2 924.153 34.1700   3
 -15  -1   2 908.336 25.7013   3
 -15  -1   2 892.269 53.7516  13
  15  -1  -2 903.427 13.7319  14
  15  -1  -2 897.764 12.5014  16
  15  -1  -2 838.107 46.9621  13
 -15  -1   2 865.184 10.1493  10
  15  -1  -2 939.712 43.4261   9
  15   1  -2 890.504 13.0618   7
  15   1  -2 900.820 10.3710   4
  15   1  -2 844.640 45.5943  13
 -15   1   2 922.340 52.9153  13
  15   1  -2 874.921 29.2388   3
  15   1  -2 916.282 10.7326  16
  15   1  -2 992.858 40.4283   9
 -15   1   2 889.545 9.92129   2
  15   1  -2 897.292 12.8403  14
 -15   1   2 902.266 28.8950   3
 -15   1   2 879.724 9.29264  10
  15   1  -2 877.390 10.7150   2
  15   1  -2 908.677 49.0748   9
 -13  -1   2 1093.20 12.9038  11
  13  -1  -2 1120.88 50.0821  13
  13  -1  -2 1105.54 11.1445   4
  13  -1  -2 1150.11 36.0409   3
  13  -1  -2 1094.60 13.0171  16
  13  -1  -2 1080.83 13.9541   7
 -13  -1   2 1053.87 10.5228  10
 -13  -1   2 1078.61 53.6249  13
 -13  -1   2 1082.13 27.3664   3
 -13   1   2 1099.11 30.3656   3
  13   1  -2 1126.32 31.5299   3
 -13   1   2 1062.09 51.7975  13
  13   1  -2 1075.74 11.8159   5
  13   1  -2 1064.81 10.8341   2
  13   1  -2 1089.50 13.0683  14
 -13   1   2 1132.26 17.0529  19
  13   1  -2 1114.85 48.1460  13
  13   1  -2 1063.82 13.1926   7
  13   1  -2 1147.31 39.8915   9
 -13   1   2 1067.88 9.86266   2
  13   1  -2 1054.84 47.9047   9
  13   1  -2 1121.28 11.3414  16
  11  -1  -2 1213.46 47.3242  13
  11  -1  -2 1309.39 14.0635  14
  11  -1  -2 1269.00 10.9478   4
 -11  -1   2 1310.11 12.8258  11
 -11  -1   2 1289.12 29.0220   3
 -11  -1   2 1305.07 53.5070  13
  11  -1  -2 1312.48 38.5832   9
 -11   1   2 1291.73 12.5833  11
 -11   1   2 1252.23 43.2202   9
 -11   1   2 1288.15 51.4646  13
  11   1  -2 1332.37 13.1620  14
  11   1  -2 1255.14 46.4836  13
 -11   1   2 1349.04 17.1908  19
   9  -1  -2 1288.66 43.5156  13
  -9  -1   2 1141.50 44.6154  13
   9  -1  -2 1246.56 32.0078   3
   9  -1  -2 1241.01 33.7009   9
   9  -1  -2 1250.27 13.1268  14
  -9  -1   2 1225.81 12.5619  19
  -9  -1   2 1168.14 33.6401   9
   9   1  -2 1286.13 42.1152  13
  -9   1   2 1206.86 28.5658   3
  -9   1   2 1227.63 37.7470   9
  -9   1   2 1177.90 43.5893  13
   9   1  -2 1209.08 41.6782   9
  -9   1   2 1244.59 14.9114  19
   7  -1  -2 547.724 19.3904   9
   7  -1  -2 632.945 26.4029  13
  -7  -1   2 564.492 19.6240   9
   7  -1  -2 599.829 20.3644   3
  -7  -1   2 579.689 27.2364  13
  -7  -1   2 559.742 17.6580   3
  -7  -1   2 591.900 7.36163  19
   7  -1  -2 593.249 7.53176  16
   7  -1  -2 577.862 20.5965   8
   7   1  -2 575.041 19.1558   9
  -7   1   2 609.858 9.06680  19
  -7   1   2 563.880 18.0781   3
   7   1  -2 568.325 24.4111  13
  -7   1   2 610.582 26.8652  13
   7   1  -2 586.949 18.3047   3
   7   1  -2 609.433 6.73800  16
  -7   1   2 576.282 22.3853   9
  -5  -1   2 1673.67 14.7731  19
   5  -1  -2 1662.94 34.8420  13
  -5  -1   2 1634.40 25.8038   9
  -5  -1   2 1563.55 27.5980   3
   5  -1  -2 1597.06 29.9563   3
  -5  -1   2 1571.76 26.2712   3
   5  -1  -2 1577.69 27.5865   9
  -5  -1   2 1749.96 38.4818  13
   5  -1  -2 1553.07 29.5283   8
   5   1  -2 1598.84 24.9694   9
  -5   1   2 1594.97 30.6237   9
   5   1  -2 1647.75 28.0394   3
  -5   1   2 1576.33 34.9155  13
  -5   1   2 1620.82 10.3137  17
   5   1  -2 1584.91 13.7814  20
  -5   1   2 1529.30 27.5533   3
   3  -1  -2 1533.24 25.4035   8
  -3  -1   2 1561.91 14.9452   9
   3  -1  -2 1475.20 21.5232   9
  -3  -1   2 1521.68 25.3097   3
   3  -1  -2 1550.06 26.2702   3
   3  -1  -2 1598.49 23.9632  13
   3  -1  -2 1549.73 10.5662  21
  -3  -1   2 1622.36 28.5470  13
  -3  -1   2 1500.17 23.1795   3
   3   1  -2 1564.94 24.2422   3
   3   1  -2 1553.07 10.5288  20
   3   1  -2 1537.49 14.9709   9
  -3   1   2 1498.77 25.7041   8
   3   1  -2 1542.50 25.6099  13
   3   1  -2 1556.15 24.6500   3
  -3   1   2 1538.35 8.51362  17
  -3   1   2 1533.72 25.1317   3
  -3   1   2 1536.20 22.6942   9
  -3   1   2 1643.49 25.5459  13
   1  -1  -2 4278.32 37.9399   3
   1  -1  -2 4225.88 36.9655   8
  -1  -1   2 4349.03 39.8041   3
   1  -1  -2 4272.20 37.4116   9
  -1   1   2 4321.78 36.8655   3
  -1   1   2 4253.90 34.9943   9
   1  -1   2 455.596 12.6161   9
  -1  -1  -2 476.262 4.75192  19
  -1  -1  -2 490.709 17.0727   9
   1  -1   2 483.834 14.1611  13
  -1  -1  -2 469.778 13.1646  13
   1  -1   2 465.214 14.4360  13
   1  -1   2 471.364 6.00593  20
   1  -1   2 453.158 8.57907   8
   1  -1   2 463.815 11.1817   3
   1  -1   2 471.542 3.63244  21
  -1  -1  -2 459.296 10.4280   3
   1  -1   2 487.889 4.02949  15
  -1   1  -2 455.754 13.0664   9
  -1   1  -2 483.926 14.4183  13
  -1   1  -2 470.914 3.98037  16
  -1   1  -2 482.925 8.79493   8
  -1   1  -2 479.149 14.6309  13
   1   1   2 472.263 10.1736   3
  -1   1  -2 459.027 11.6730   3
   1   1   2 487.616 13.1860  13
   1   1   2 454.324 15.6262   9
  -1   1  -2 491.985 6.41167  20
   3  -1   2 54.2366 7.18219   9
  -3  -1  -2 47.4953 7.61669  13
   3  -1   2 47.0737 1.30504  15
   3  -1   2 43.4553 3.62838   3
  -3  -1  -2 47.0558 1.91995  19
  -3  -1  -2 38.0590 7.01463   9
   3  -1   2 46.0258 7.58606  13
  -3   1  -2 36.4946 3.42208   3
   3   1   2 44.2363 6.70091   9
  -3   1  -2 45.2241 2.10243  19
   3   1   2 40.9908 2.24929   3
  -3   1  -2 41.7659 6.76316  13
   3   1   2 42.7913 7.41316   9
  -3   1  -2 42.3145 2.44332  20
   3   1   2 39.9991 2.14123   3
   3   1   2 54.3066 8.01156  13
  -3   1  -2 45.8485 6.59952   9
  -5  -1  -2 18.1864 4.77472   9
  -5  -1  -2 16.4344 5.46651  13
   5  -1   2 14.2437 2.74653   3
  -5  -1  -2 20.7269 1.55367  19
   5  -1   2 17.7208 5.81498  13
   5  -1   2 17.8106 4.68749   9
   5   1   2 14.7008 5.23862   9
   5   1   2 26.3300 6.90044  13
  -5   1  -2 19.5135 2.50646  20
  -5   1  -2 14.4154 2.81401   3
   5   1   2 17.9579 5.08901   9
  -5   1  -2 17.9659 5.30185   9
  -5   1  -2 18.7869 5.46367  13
   7  -1   2 141.898 12.5145   9
   7  -1   2 147.705 7.79563   3
   7  -1   2 139.318 18.4909  13
  -7  -1  -2 144.734 18.2840  13
  -7  -1  -2 141.139 4.57152  19
  -7  -1  -2 138.383 12.7233   9
  -7   1  -2 135.256 17.5784  13
   7   1   2 133.528 17.3582   9
   7   1   2 143.653 12.9303   9
  -7   1  -2 140.626 4.93485  19
  -7   1  -2 130.482 7.71846   3
   7   1   2 150.952 15.0500  13
  -7   1  -2 131.525 12.8519   9
   9  -1   2 119.293 4.18409  14
  -9  -1  -2 120.846 4.75274  19
   9  -1   2 116.772 3.66203   7
   9  -1   2 124.460 15.5129   9
  -9  -1  -2 150.445 18.2314   9
  -9  -1  -2 125.854 19.8142  13
   9  -1   2 118.214 18.6799  13
  -9  -1  -2 120.038 4.17500   3
  -9  -1  -2 121.624 3.31406   2
  -9  -1  -2 120.514 3.38305   5
  -9   1  -2 126.276 3.70184  14
   9   1   2 109.058 5.59136   3
  -9   1  -2 127.238 19.1336  13
   9   1   2 117.993 3.62100   7
   9   1   2 122.089 3.67413   5
   9   1   2 127.897 18.9871  13
  -9   1  -2 126.507 3.30612   2
  -9   1  -2 122.400 5.17430  19
   9   1   2 134.839 16.9866   9
  -9   1  -2 129.577 17.6503   9
   9   1   2 140.026 21.0039   9
  -9   1  -2 125.092 3.47215   5
  11  -1   2 169.232 16.7361   9
 -11  -1  -2 154.580 23.9582  13
 -11  -1  -2 174.365 21.5275   9
 -11  -1  -2 162.634 5.64616   3
 -11  -1  -2 163.988 4.34613   5
  11  -1   2 156.060 23.6153  13
  11  -1   2 152.975 4.78080   7
 -11  -1  -2 166.044 4.24897   2
  11  -1   2 185.088 10.8658   3
 -11  -1  -2 156.768 5.97878  19
  11  -1   2 170.399 5.53989  14
  11   1   2 176.369 24.6228  13
  11   1   2 169.438 6.64284   3
 -11   1  -2 173.329 10.5159   3
  11   1   2 175.197 25.4358   9
 -11   1  -2 164.662 23.8444  13
  11   1   2 164.208 20.1909   9
  11   1   2 159.722 4.74205   7
 -11   1  -2 163.381 6.59156  19
  11   1   2 159.110 4.89746  14
 -11   1  -2 185.704 23.1721   9
  11   1   2 162.429 4.70007   5
 -11   1  -2 158.658 4.26967   5
 -13  -1  -2 85.0763 3.31046   2
 -13  -1  -2 85.1505 4.49052   3
  13  -1   2 87.4483 4.07226   7
  13  -1   2 94.8400 8.78861   3
  13  -1   2 79.6733 4.15571  14
  13  -1   2 79.6701 18.4262  13
 -13  -1  -2 84.1278 4.80669  19
  13  -1   2 98.8031 16.3916   9
 -13  -1  -2 89.7570 20.0393  13
 -13  -1  -2 101.056 17.5769   9
 -13  -1  -2 87.4945 3.47922   5
  13  -1   2 74.9852 4.22069   4
 -13   1  -2 85.9354 3.32056   2
 -13   1  -2 85.2225 5.21948  19
  13   1   2 78.7007 15.1398   9
  13   1   2 88.0662 19.2953   9
 -13   1  -2 80.3716 16.2726   9
  13   1   2 84.5660 3.86470   7
 -13   1  -2 79.8525 18.5622  13
 -13   1  -2 90.7354 8.04975   3
  13   1   2 79.7030 18.2944  13
  13   1   2 90.8127 3.85215   5
 -13   1  -2 85.4518 3.44679   5
  13   1   2 86.5655 3.99413  14
  15  -1   2 288.534 5.73965   4
 -15  -1  -2 295.900 8.53889   3
 -15  -1  -2 301.714 27.7860   9
 -15  -1  -2 287.591 6.74215   5
 -15  -1  -2 293.746 40.2079  13
  15  -1   2 287.270 7.35889   5
  15  -1   2 306.927 26.0590   9
  15  -1   2 295.783 8.05554   7
 -15  -1  -2 301.187 7.98410   3
 -15  -1  -2 296.909 6.61923   2
  15  -1   2 276.719 8.13787  14
 -15  -1  -2 277.277 9.37764  19
  15  -1   2 298.682 16.6036   3
  15  -1   2 283.601 37.0999  13
 -15   1  -2 280.647 6.40567   2
  15   1   2 244.256 33.0776  13
 -15   1  -2 290.584 14.7817   3
  15   1   2 319.745 9.18956   3
 -15   1  -2 276.879 27.6715   9
  15   1   2 276.655 7.59909  14
 -15   1  -2 276.863 10.0213  19
  15   1   2 297.793 7.46458   5
  15   1   2 293.211 5.32812   4
 -15   1  -2 264.175 36.0536  13
 -15   1  -2 285.102 6.78303   5
  15   1   2 288.649 7.67539   7
  17  -1   2 102.908 5.36792  14
 -17  -1  -2 105.679 4.27592   2
  17  -1   2 96.9130 3.73606  16
 -17  -1  -2 104.522 6.20354  19
 -17  -1  -2 105.826 4.42960   5
  17  -1   2 122.960 11.7300   3
  17  -1   2 104.336 4.80991   5
  17   1   2 97.0816 4.85997  14
 -17   1  -2 103.415 4.46666   5
 -17   1  -2 112.530 10.1595   3
  17   1   2 111.301 4.91847   5
 -17   1  -2 97.7387 6.49533  19
  17   1   2 112.557 3.65138   4
  19  -1   2 109.487 4.21478   4
 -19  -1  -2 113.091 4.93553   5
  19  -1   2 103.728 5.78155  14
  19  -1   2 111.532 5.33893   5
  19   1   2 113.328 3.99568   4
  19   1   2 100.179 5.31539  14
 -19   1  -2 112.748 4.98819   5
  19   1   2 114.154 5.36935   5
  21  -1   2 76.4282 5.22102  14
  21  -1   2 87.2013 4.08200   4
 -21  -1  -2 90.8272 4.74818   5
  21  -1   2 86.8185 7.85707   5
  21  -1   2 89.5905 5.78220   7
 -21   1  -2 84.7027 4.63176   5
  21   1   2 82.0312 3.63995   4
 -21   1  -2 80.7414 4.39127   2
 -21   1  -2 78.0299 6.61915  19
  21   1   2 82.8624 4.75126   2
  21   1   2 83.8196 5.35765   7
  23  -1   2 166.556 7.94382  14
  23  -1   2 181.426 8.48562   7
 -23  -1  -2 158.385 9.07395  19
 -23  -1  -2 182.186 6.64155   2
  23  -1   2 186.339 6.26741   4
  23   1   2 190.138 5.77756   4
  23   1   2 193.941 7.78636   5
 -23   1  -2 188.955 6.89451   2
 -23   1  -2 178.925 7.02070   5
  23   1   2 191.000 7.40147   2
  23   1   2 174.064 7.90635   7
  25  -1   2 80.6593 5.81673   2
  25  -1   2 83.4963 4.47208   4
  25  -1   2 80.7844 6.28306   7
  25  -1   2 68.8853 6.02800  14
 -25  -1  -2 74.7169 6.72123  19
 -25   1  -2 81.6980 14.7080  19
 -25   1  -2 77.3024 5.15944   2
  25   1   2 78.7499 5.83892   7
  27  -1   2 36.0119 4.73940  14
  27  -1   2 50.6137 4.44516   2
 -27  -1  -2 49.1714 3.95726   2
  27  -1   2 36.3356 5.22280   7
  27  -1   2 52.5541 4.78731   5
 -27  -1  -2 34.6483 5.96042  19
  27   1   2 48.8366 5.99552   7
  27   1   2 51.9010 4.48809   2
 -27   1  -2 44.2527 3.82831   2
 -27   1  -2 36.7249 6.53167  19
  29  -1   2 51.4055 6.94279   7
 -29  -1  -2 46.6621 3.99275   2
  29  -1   2 49.2094 4.50480   2
  29  -1   2 46.1873 4.48693   5
  29   1   2 45.7468 4.25227   2
 -29   1  -2 45.7587 4.00079   2
  29   1   2 34.4131 4.63591  14
  29   1   2 52.7191 6.56061   7
 -29   1  -2 37.7395 6.85348  19
  30  -2  -2 37.9094 5.17073  14
  30  -2  -2 51.9502 4.33781   5
  30  -2  -2 53.6488 4.39199   4
  30   2  -2 53.8038 4.24570   2
 -30   2   2 40.2173 6.94379  19
  30   2  -2 54.2689 4.37123   5
 -28  -2   2 81.2547 6.58810  19
  28  -2  -2 100.420 5.75670   5
  28  -2  -2 80.5150 6.00515  14
  28  -2  -2 94.8133 5.49172   4
 -28   2   2 86.1432 8.08344  19
  28   2  -2 97.3227 5.67154   5
  28   2  -2 95.0582 5.27378   2
 -26  -2   2 84.1496 6.45057  19
  26  -2  -2 102.812 5.30858   2
  26  -2  -2 92.6989 6.31811   4
  26  -2  -2 89.0918 6.17931  14
  26   2  -2 99.8713 5.21098   2
 -26   2   2 100.068 4.87926   2
  26   2  -2 91.2820 6.81396  14
 -26   2   2 87.4986 7.69773  19
  26   2  -2 103.464 6.50615   7
  26   2  -2 70.9167 9.24395  20
 -24  -2   2 183.971 8.89827  19
  24  -2  -2 198.132 7.31183   5
  24  -2  -2 208.436 9.30803   7
  24  -2  -2 171.636 8.06455  14
  24  -2  -2 194.288 6.79578   2
  24  -2  -2 201.728 7.17625   4
  24   2  -2 177.981 11.2780  20
  24   2  -2 200.021 6.96030   2
 -24   2   2 207.874 6.65640   2
  24   2  -2 201.469 6.35075   4
  24   2  -2 176.516 7.40728  14
 -24   2   2 181.570 10.4083  19
  24   2  -2 197.263 8.16836   7
  22  -2  -2 188.041 6.59523   4
  22  -2  -2 187.623 7.99950  14
 -22  -2   2 191.631 6.08883   2
  22  -2  -2 185.291 8.43044   7
  22  -2  -2 168.906 6.68012  16
  22  -2  -2 197.691 7.00034   5
  22   2  -2 183.945 6.27357   2
  22   2  -2 192.077 7.65851   7
  22   2  -2 170.079 10.4315  20
  22   2  -2 172.193 6.92166  14
 -22   2   2 172.190 9.64154  19
 -22   2   2 188.305 6.50683   5
 -22   2   2 190.215 6.02630   2
  22   2  -2 189.913 5.84323   4
 -20  -2   2 367.711 10.9503  19
  20  -2  -2 373.068 9.59876  16
  20  -2  -2 401.371 11.2932   7
  20  -2  -2 407.440 9.39273   5
  20  -2  -2 387.876 10.8706  14
  20  -2  -2 401.812 7.40636   6
 -20  -2   2 404.553 8.21251   2
  20  -2  -2 412.535 28.2695   3
 -20   2   2 444.833 24.8137   3
  20   2  -2 401.370 8.79000   2
  20   2  -2 372.742 9.89581   7
 -20   2   2 366.526 9.20026  11
  20   2  -2 382.737 9.68279  14
 -20   2   2 380.852 8.55629   5
 -20   2   2 399.866 8.14404   2
 -18  -2   2 643.767 39.5204   9
 -18  -2   2 582.308 12.9302  19
  18  -2  -2 666.224 34.6144   8
  18  -2  -2 673.043 33.7683   3
  18  -2  -2 611.064 11.8958  16
 -18  -2   2 644.693 22.9455   3
 -18  -2   2 628.206 20.5355   3
  18  -2  -2 632.588 13.1080  14
 -18  -2   2 625.466 9.57319   2
  18  -2  -2 628.838 8.93746   6
 -18  -2   2 592.582 9.57007  10
  18  -2  -2 661.223 11.1506   5
  18   2  -2 707.647 38.3760   9
  18   2  -2 593.988 10.6849   5
  18   2  -2 659.210 11.8418  14
  18   2  -2 601.899 7.52212  16
  18   2  -2 622.452 11.9358   7
 -18   2   2 654.566 28.3944   3
 -18   2   2 601.443 10.0594   5
  18   2  -2 655.170 10.6234   2
  18   2  -2 624.370 9.31808   4
 -18   2   2 594.174 11.0634  11
 -18   2   2 618.044 9.41539   2
  18   2  -2 662.177 45.8674   9
 -16  -2   2 643.289 48.7796  13
 -16  -2   2 663.273 21.0353   3
  16  -2  -2 679.117 8.93343   6
  16  -2  -2 720.877 33.3983   8
 -16  -2   2 653.990 12.7660  19
  16  -2  -2 652.958 12.5691   7
 -16  -2   2 657.055 9.14330   2
  16  -2  -2 678.707 12.6866  14
 -16  -2   2 657.428 11.2243  11
  16  -2  -2 659.993 11.7870  16
 -16  -2   2 643.423 9.39158  10
  16  -2  -2 663.832 10.4232   5
 -16  -2   2 710.836 38.0461   9
  16  -2  -2 665.365 36.6658   9
  16  -2  -2 685.659 32.3470   3
  16  -2  -2 654.758 9.96693   4
 -16  -2   2 682.079 23.2551   3
 -16   2   2 656.273 9.69429   5
  16   2  -2 672.104 10.0461   2
  16   2  -2 671.776 9.01448   4
 -16   2   2 646.207 16.5881  19
  16   2  -2 774.511 37.4445   9
  16   2  -2 666.568 42.3764   9
  16   2  -2 666.704 23.5981   3
 -16   2   2 692.149 27.6679   3
  16   2  -2 674.630 10.5804   5
  16   2  -2 676.301 11.1755  14
 -16   2   2 690.892 11.0812  11
  16   2  -2 668.272 11.5077   7
  16   2  -2 668.871 8.05598  16
 -14  -2   2 725.738 22.0103   3
  14  -2  -2 806.492 32.7825   3
 -14  -2   2 744.578 11.1006  11
  14  -2  -2 709.118 8.67329   6
  14  -2  -2 705.509 11.4231  16
 -14  -2   2 758.339 23.7833   3
 -14  -2   2 721.844 34.9931   9
  14  -2  -2 748.484 31.4869   8
  14  -2  -2 712.194 9.90598   5
 -14  -2   2 708.856 46.6451  13
  14  -2  -2 707.496 9.61439   4
 -14  -2   2 709.180 12.1708  19
  14  -2  -2 715.517 12.2374  14
 -14  -2   2 689.583 9.18582  10
  14   2  -2 684.724 39.1186  13
 -14   2   2 725.777 15.2362  19
  14   2  -2 691.093 10.8287   7
 -14   2   2 712.036 8.48026   2
  14   2  -2 716.865 10.1187   5
  14   2  -2 786.728 34.8750   9
 -14   2   2 755.539 45.0334  13
  14   2  -2 714.864 40.0855   9
 -14   2   2 754.530 27.5892   3
  14   2  -2 691.392 10.4663  14
  14   2  -2 732.268 8.29863  16
  14   2  -2 712.996 9.60456   2
  14   2  -2 742.534 8.81134   4
  14   2  -2 744.857 24.2166   3
 -14   2   2 730.058 9.60708   5
  12  -2  -2 578.997 26.9449   9
 -12  -2   2 580.220 19.8875   3
 -12  -2   2 570.737 38.3948  13
  12  -2  -2 556.641 7.84001   4
  12  -2  -2 580.691 41.0719  13
 -12  -2   2 569.464 19.6265   3
  12  -2  -2 575.607 10.1646  14
  12  -2  -2 560.945 7.96587   5
 -12  -2   2 596.890 9.17440  11
  12  -2  -2 582.663 10.5009   7
 -12   2   2 585.255 36.0305  13
  12   2  -2 576.576 20.3782   3
 -12   2   2 556.118 12.3655  19
  12   2  -2 572.356 7.08031  16
 -12   2   2 581.846 10.3567  12
  12   2  -2 579.538 8.76244  14
  12   2  -2 554.857 8.17675   5
 -12   2   2 593.838 32.8618   9
  12   2  -2 543.319 32.0660  13
  12   2  -2 561.765 32.0830   9
  12   2  -2 602.534 27.8831   9
 -10  -2   2 1533.42 30.4327   3
 -10  -2   2 1570.12 56.7285  13
 -10  -2   2 1577.21 13.6619  11
  10  -2  -2 1564.37 38.0322   8
  10  -2  -2 1503.76 11.8571   4
 -10  -2   2 1535.41 31.6609   3
  10  -2  -2 1511.02 39.7297   9
  10  -2  -2 1520.79 51.2896  13
  10  -2  -2 1507.80 38.8861   3
 -10   2   2 1538.60 18.6748  19
  10   2  -2 1577.36 49.2274  13
 -10   2   2 1596.12 15.4459  12
 -10   2   2 1543.65 52.1267  13
  10   2  -2 1553.52 11.0494  16
  10   2  -2 1530.40 12.8889  14
 -10   2   2 1515.13 47.2239   9
 -10   2   2 1513.06 34.8119   3
   8  -2  -2 1026.60 27.9031   8
   8  -2  -2 1024.46 37.2318  13
   8  -2  -2 1039.34 29.7242   9
  -8  -2   2 992.115 39.4821  13
  -8  -2   2 1035.92 28.5245   9
   8  -2  -2 991.852 29.1448   3
   8   2  -2 1050.57 35.6021  13
  -8   2   2 1033.84 26.7305   3
   8   2  -2 1061.54 14.5893  20
  -8   2   2 1011.99 36.8445  13
  -8   2   2 1018.06 34.3087   9
  -6  -2   2 2646.67 35.2223   3
   6  -2  -2 2705.26 44.1037   3
   6  -2  -2 2707.29 40.8699   8
  -6  -2   2 2689.23 39.3384   3
  -6  -2   2 2792.20 55.9891  13
   6  -2  -2 2648.29 41.6620   9
  -6  -2   2 2726.04 13.0310  19
   6  -2  -2 2562.59 49.5564  13
  -6   2   2 2649.10 39.9396   3
   6   2  -2 2727.91 38.8551   9
  -6   2   2 2658.88 14.1010  17
   6   2  -2 2658.71 42.8877   9
   6   2  -2 2691.56 12.5990  16
  -6   2   2 2603.48 46.9213   9
   6   2  -2 2683.31 19.8096  20
  -6   2   2 2854.56 51.5313  13
   4  -2  -2 91.9450 7.36348  13
   4  -2  -2 90.9950 6.67410   8
   4  -2  -2 83.9221 6.56026   9
  -4  -2   2 95.9676 8.60403  13
   4  -2  -2 79.3293 6.84591   3
  -4  -2   2 87.0640 6.72392   3
   4  -2  -2 88.0975 2.79396  20
  -4  -2   2 90.4431 6.12202   3
  -4  -2   2 91.0075 6.66468   9
   4   2  -2 91.7782 2.18351  16
  -4   2   2 86.2265 2.21313  17
  -4   2   2 90.0932 6.86455   3
  -4   2   2 84.2089 2.81658  21
   4   2  -2 89.0373 5.50185   9
   4   2  -2 98.9195 7.81115  13
   4   2  -2 90.5943 5.69591   9
  -4   2   2 85.5476 6.80411   8
  -4   2   2 87.8960 7.10483   9
   4   2  -2 91.5628 3.06193  20
  -4   2   2 89.6475 7.03182  13
   4   2  -2 91.4306 6.48000   3
   2  -2  -2 724.596 10.5806  13
   2  -2  -2 690.837 16.5950   8
   2  -2  -2 687.472 13.6386  13
   2  -2  -2 709.707 17.8265   9
   2  -2  -2 724.931 4.58565  20
  -2  -2   2 686.831 12.3901   9
  -2  -2   2 738.921 18.9403  13
   2  -2  -2 664.448 17.5866   3
  -2  -2   2 692.317 16.1625   3
  -2   2   2 708.089 17.2135   3
  -2   2   2 686.461 17.4452   8
   2   2  -2 722.044 7.40363  20
  -2   2   2 710.033 10.7385  13
  -2   2   2 686.665 17.1904   9
   2   2  -2 683.285 16.7236   3
   2   2  -2 692.674 11.1235   9
   2   2  -2 735.171 18.1565  13
  -2   2   2 711.444 5.05036  20
   2   2  -2 726.826 5.78469  16
   0  -2   2 7.54007 1.93620   9
   0  -2  -2 4.74993 2.05800   9
   0  -2  -2 7.97582 2.11432   3
   0  -2   2 8.76029 2.53968  13
   0  -2  -2 8.13317 1.77360  13
   0  -2   2 8.65153 0.66501  15
   0  -2   2 6.54342 2.01297   3
   0   2   2 7.80522 2.44978   9
   0   2   2 6.54485 1.26429  13
   0   2   2 6.01223 0.40136  20
   0   2   2 7.62335 2.03454   3
   0   2   2 7.75681 0.65723  18
   0   2  -2 7.44905 2.05474   9
   0   2  -2 10.7229 2.70142   3
   0   2  -2 8.61067 1.09237  20
   0   2  -2 13.4594 3.24003  13
   0   2  -2 7.34818 0.59845  16
  -2  -2  -2 2828.81 49.1865   9
   2  -2   2 2870.61 11.9060  15
   2  -2   2 2959.28 44.7432  13
  -2  -2  -2 2798.17 41.0797  13
  -2  -2  -2 2853.05 13.5962  19
   2  -2   2 2866.80 38.1950   9
   2  -2   2 2969.81 35.1179   3
   2  -2   2 2830.52 41.1796  13
   2   2   2 2806.09 13.9547  18
  -2   2  -2 2711.50 34.5146   3
  -2   2  -2 2789.97 41.1315   9
   2   2   2 2924.68 46.2755   9
   2   2   2 2911.94 38.2121  13
  -2   2  -2 2940.36 44.4749  13
  -4  -2  -2 24.2799 1.53396  19
  -4  -2  -2 32.6140 7.19181  13
   4  -2   2 20.0377 3.68745   3
  -4  -2  -2 24.5787 6.55572   9
   4  -2   2 33.4475 6.47476  13
  -4  -2  -2 22.3387 1.91457   3
   4  -2   2 26.4135 6.52500  13
   4  -2   2 22.7323 5.01118   9
   4   2   2 21.7893 5.34682   9
   4   2   2 28.7115 6.36670  13
   4   2   2 21.3372 1.51666   3
   4   2   2 19.6279 5.55713   9
  -4   2  -2 24.2301 2.20015  20
  -4   2  -2 23.1773 4.23377   3
  -4   2  -2 24.9910 5.88244  13
  -6  -2  -2 9.30959 4.94788   9
   6  -2   2 7.57078 4.23043  13
   6  -2   2 10.7230 3.04391   3
  -6  -2  -2 14.9386 1.78589  19
   6  -2   2 10.3154 3.94427   9
  -6  -2  -2 7.86278 4.34136  13
  -6   2  -2 8.33746 2.80876   3
  -6   2  -2 4.33319 3.14880  13
   6   2   2 10.0393 4.56510  13
   6   2   2 10.9049 4.56353   9
  -6   2  -2 10.1465 2.13883  20
  -6   2  -2 9.22812 1.71478  19
   6   2   2 8.59127 4.34437   9
  -6   2  -2 8.68743 4.19394   9
  -8  -2  -2 190.006 15.8339   9
   8  -2   2 190.425 5.11643  14
   8  -2   2 199.035 10.8744   3
  -8  -2  -2 196.373 4.08842   2
   8  -2   2 193.920 15.4155   9
   8  -2   2 177.129 22.0023  13
  -8  -2  -2 190.893 18.9666  13
  -8  -2  -2 188.012 5.45358  19
   8  -2   2 188.964 4.41722   7
   8   2   2 196.470 17.8013  13
   8   2   2 199.624 18.6851   9
  -8   2  -2 200.340 6.69738  19
   8   2   2 188.779 4.22227   2
  -8   2  -2 196.991 17.3836   9
   8   2   2 189.149 15.9921   9
   8   2   2 202.275 4.55083   7
  -8   2  -2 190.745 17.5840  13
  -8   2  -2 192.442 4.40968  14
  10  -2   2 6.05685 3.74171   9
  10  -2   2 5.65503 5.65468  13
  10  -2   2 1.98631 0.78757   7
  10  -2   2 2.27997 0.87406  14
 -10  -2  -2 2.80487 4.14192  13
 -10  -2  -2 3.99207 0.90512   5
 -10  -2  -2 2.69731 0.69008   2
 -10  -2  -2 4.36787 1.22439  19
 -10  -2  -2 6.13006 4.35922   9
 -10   2  -2 2.95294 1.26959  19
 -10   2  -2 3.50873 0.93419  14
 -10   2  -2 3.49492 2.62452   3
 -10   2  -2 3.04089 0.78058   5
  10   2   2 3.68010 4.01262   9
 -10   2  -2 5.39140 4.44418   9
 -10   2  -2 6.76813 1.11723   2
 -10   2  -2 2.88926 3.68871  13
  10   2   2 3.46870 0.90237   5
  10   2   2 6.06333 5.26917   9
  10   2   2 3.55256 4.50818  13
  12  -2   2 96.1226 9.15719   3
  12  -2   2 104.920 16.4125   9
  12  -2   2 95.4134 19.5519  13
 -12  -2  -2 103.983 3.56552   2
  12  -2   2 92.9838 4.45855  14
  12  -2   2 112.529 4.04293   4
 -12  -2  -2 104.479 17.6423   9
 -12  -2  -2 93.0547 4.63771  19
 -12  -2  -2 100.877 3.58918   5
  12  -2   2 92.5555 4.04399   7
 -12  -2  -2 104.480 22.1159  13
  12   2   2 112.402 18.3887   9
 -12   2  -2 101.021 19.4836  13
  12   2   2 91.6518 18.2176  13
  12   2   2 98.5403 3.95057   7
 -12   2  -2 93.8414 3.48881   5
 -12   2  -2 88.1917 17.2996   9
 -12   2  -2 94.2320 3.35422   2
  12   2   2 99.0907 3.85294   5
 -12   2  -2 92.8358 5.47034  19
  12   2   2 92.2610 3.52684   2
  12   2   2 97.5711 19.7916   9
 -12   2  -2 114.787 10.0722   3
  14  -2   2 105.808 18.0312   9
  14  -2   2 97.0833 12.3198   3
  14  -2   2 94.1444 4.53503   7
 -14  -2  -2 92.6813 3.65680   2
 -14  -2  -2 96.7298 22.6621  13
  14  -2   2 69.4643 18.0263  13
  14  -2   2 92.5241 4.75546  14
 -14  -2  -2 89.6071 4.94802  19
 -14  -2  -2 97.6000 18.6417   9
 -14  -2  -2 98.7632 3.85935   5
 -14   2  -2 92.2273 5.92847  19
 -14   2  -2 100.924 9.86788   3
  14   2   2 95.5276 4.12265   5
 -14   2  -2 85.6380 19.6467  13
  14   2   2 92.9333 3.84588   2
 -14   2  -2 90.8880 3.77778   5
 -14   2  -2 94.3286 3.65800   2
  14   2   2 89.4993 19.2840  13
 -14   2  -2 108.670 21.3752   9
  14   2   2 96.0100 4.25102   7
  16  -2   2 164.104 6.72137  14
 -16  -2  -2 177.378 5.53557   5
 -16  -2  -2 180.217 5.39324   2
  16  -2   2 179.585 6.05537   5
  16  -2   2 174.760 4.84137   4
  16  -2   2 189.656 7.37852   7
  16  -2   2 175.606 14.6441   3
 -16  -2  -2 168.072 7.23367  19
 -16   2  -2 170.407 13.3767   3
  16   2   2 170.978 5.86479   5
  16   2   2 170.645 5.61391   2
 -16   2  -2 175.115 5.62633   5
  16   2   2 169.153 29.4507   9
 -16   2  -2 170.878 8.58234  19
  18  -2   2 160.482 15.3347   3
  18  -2   2 148.126 4.87692   4
  18  -2   2 144.669 6.69105  14
 -18  -2  -2 153.108 5.55456   5
 -18  -2  -2 145.919 5.19936   2
  18   2   2 150.475 5.93807   5
  18   2   2 151.593 4.17140   4
 -18   2  -2 145.416 5.49875   5
 -18   2  -2 152.352 13.5063   3
 -18   2  -2 132.836 8.04501  19
  20  -2   2 174.233 7.74494  14
  20  -2   2 188.804 8.08454   7
  20  -2   2 186.340 5.82811   4
 -20   2  -2 185.140 6.60518   5
  20   2   2 179.251 7.20329   7
  20   2   2 190.691 4.99611   4
 -20   2  -2 205.691 7.12933   2
 -20   2  -2 166.613 9.57755  19
  20   2   2 187.206 7.00523   5
 -22  -2  -2 75.5941 6.15926  19
  22  -2   2 89.5946 6.12164   7
  22  -2   2 85.8202 4.29751   4
  22  -2   2 78.0832 5.58345  14
 -22   2  -2 75.2083 6.97280  19
  22   2   2 85.8741 4.97563   2
  22   2   2 90.3267 5.22682   5
 -22   2  -2 83.8368 4.59540   2
  22   2   2 82.3923 5.30703   7
  24  -2   2 75.2244 10.2854   5
  24  -2   2 75.1895 6.07995   7
 -24  -2  -2 57.9337 5.63387  19
  24  -2   2 68.4152 4.13885   4
 -24  -2  -2 66.3019 4.20926   2
  24   2   2 71.3604 5.04662   5
  24   2   2 66.7148 5.09377   7
  24   2   2 65.7179 4.66843   2
  24   2   2 55.5113 4.42248  14
 -24   2  -2 63.8954 4.31781   2
 -26  -2  -2 60.4155 6.01720  19
  26  -2   2 54.5404 8.00735   7
  26  -2   2 66.8664 4.72410   4
  26  -2   2 58.8084 5.33938  14
  26  -2   2 61.6883 5.35506   2
  26  -2   2 73.2848 5.27843   5
 -26  -2  -2 69.3374 4.50888   2
 -26   2  -2 55.5654 4.49137   2
  26   2   2 57.0953 4.66500  14
  26   2   2 66.6241 4.98153   5
  26   2   2 73.2803 5.07569   2
  28  -2   2 58.2683 4.18407   4
  28  -2   2 38.4288 5.17195  14
  28  -2   2 54.8931 6.76645   7
  28  -2   2 59.0550 4.94017   2
 -28  -2  -2 60.3212 4.47016   2
  28  -2   2 62.2347 5.13275   5
 -28  -2  -2 43.0634 6.56604  19
  28   2   2 57.8459 4.65867   2
 -28   2  -2 41.6346 7.26516  19
  28   2   2 58.1273 4.82397   5
 -28   2  -2 62.9322 4.62792   2
  28   2   2 46.9100 4.46577  14
  28   2   2 59.2941 5.33644   7
  29  -3  -2 53.2232 4.36105   4
  29  -3  -2 34.6972 4.77485  14
  29  -3  -2 56.9018 4.51480   5
 -29   3   2 35.6856 6.90527  19
  29   3  -2 52.1912 4.02951   2
  29   3  -2 56.9965 4.46333   5
  29   3  -2 44.0638 4.28482  14
  27  -3  -2 69.3999 5.09863   2
 -27  -3   2 63.3657 5.54183  19
  27  -3  -2 72.9752 4.85854   4
  27  -3  -2 60.2571 5.30614  14
 -27   3   2 64.4119 8.97692  19
  27   3  -2 57.2843 5.29547   2
  27   3  -2 63.2807 9.08954  20
 -27   3   2 70.2302 4.26246   2
 -25  -3   2 196.585 9.09986  19
  25  -3  -2 220.881 7.92874   5
  25  -3  -2 221.345 10.0100   7
  25  -3  -2 194.014 9.26505  14
  25  -3  -2 227.059 8.01992   4
  25   3  -2 224.916 7.56712   2
 -25   3   2 188.196 11.2466  19
 -25   3   2 220.774 7.05890   2
  25   3  -2 214.167 8.62673   7
  25   3  -2 183.279 11.4023  20
  23  -3  -2 193.057 7.08295   5
  23  -3  -2 191.768 8.95883   7
  23  -3  -2 174.768 8.13354  14
  23  -3  -2 200.232 7.19664   4
  23  -3  -2 175.201 7.41226  16
 -23  -3   2 177.037 8.24078  19
 -23   3   2 192.306 6.33662   2
  23   3  -2 194.181 5.76383   4
 -23   3   2 178.151 10.5550  19
  23   3  -2 187.785 7.72476   7
  23   3  -2 194.081 6.76186   2
 -23   3   2 189.543 6.77270   5
  23   3  -2 175.859 10.7729  20
  21  -3  -2 374.556 9.30315   5
  21  -3  -2 350.664 10.1708  16
 -21  -3   2 349.051 10.8130  19
  21  -3  -2 357.309 10.9841  14
  21  -3  -2 378.522 11.6196   7
  21  -3  -2 369.182 7.70205   6
  21   3  -2 373.466 9.28874   5
 -21   3   2 355.071 8.60983   5
  21   3  -2 365.179 10.0059   7
  21   3  -2 365.000 7.42482   4
 -21   3   2 339.913 8.95990  11
  21   3  -2 371.692 8.74525   2
 -21   3   2 366.178 8.15690   2
  21   3  -2 355.417 14.4309  20
  19  -3  -2 108.352 18.2227   3
  19  -3  -2 131.253 5.24601   5
  19  -3  -2 136.871 6.84412   7
 -19  -3   2 121.272 6.04728  19
  19  -3  -2 125.583 6.27915  14
 -19  -3   2 129.402 4.66740   2
  19  -3  -2 131.160 4.61237   6
  19  -3  -2 140.504 19.5670   8
  19   3  -2 128.285 4.23043   4
  19   3  -2 126.939 5.65026   7
 -19   3   2 121.479 4.45984   2
  19   3  -2 123.993 4.87831   2
  19   3  -2 127.234 5.17366   5
 -19   3   2 117.573 4.68253   5
  19   3  -2 127.521 8.28645  20
 -19   3   2 140.853 17.7661   3
  19   3  -2 152.434 22.9929   9
  19   3  -2 146.488 27.0358   9
 -19   3   2 118.484 5.11236  11
  19   3  -2 122.713 5.25317  14
  17  -3  -2 769.766 34.4537   8
 -17  -3   2 690.119 13.2668  19
  17  -3  -2 681.595 13.6719   7
  17  -3  -2 696.318 13.0729  16
 -17  -3   2 729.374 21.0237   3
  17  -3  -2 692.876 11.0969   5
  17  -3  -2 698.894 13.7672  14
 -17  -3   2 719.017 10.1450   2
 -17  -3   2 702.411 20.1073   3
 -17  -3   2 696.411 10.5928  10
  17  -3  -2 693.817 10.9730   4
  17  -3  -2 706.004 9.94124   6
  17  -3  -2 765.899 36.8367   3
  17   3  -2 763.420 38.8698   9
 -17   3   2 695.173 10.4400   5
 -17   3   2 738.870 31.1675   3
 -17   3   2 686.469 11.3377  11
  17   3  -2 721.939 9.26867   4
  17   3  -2 690.697 11.1555   5
  17   3  -2 697.640 11.5055  14
 -17   3   2 688.224 9.64183   2
  17   3  -2 709.594 10.7709   2
  17   3  -2 687.118 6.81864  16
  17   3  -2 739.670 44.9686   9
  17   3  -2 662.382 17.3730  20
 -17   3   2 678.662 17.2094  19
 -15  -3   2 630.941 47.1126  13
  15  -3  -2 651.777 12.5116  14
  15  -3  -2 638.728 9.00134   6
  15  -3  -2 632.256 9.70194   4
  15  -3  -2 624.462 12.2444   7
 -15  -3   2 640.328 20.2921   3
  15  -3  -2 625.094 11.7024  16
 -15  -3   2 630.074 11.6609  19
  15  -3  -2 685.174 30.2256   8
  15  -3  -2 634.124 9.76641   5
 -15  -3   2 596.382 10.6948  10
 -15  -3   2 651.849 20.2177   3
  15  -3  -2 660.442 32.4506   3
  15  -3  -2 675.415 43.7787  13
  15   3  -2 630.430 9.48344   2
  15   3  -2 646.849 10.2714  14
  15   3  -2 604.514 15.4222  20
  15   3  -2 713.603 35.1958   9
  15   3  -2 625.526 10.5986   7
  15   3  -2 603.420 38.0939  13
 -15   3   2 628.258 9.20571   5
  15   3  -2 650.269 6.87984  16
 -15   3   2 627.660 8.51842   2
  15   3  -2 649.652 38.7679   9
 -15   3   2 621.730 15.5154  19
  15   3  -2 629.383 9.94575   5
  15   3  -2 635.716 8.13311   4
 -15   3   2 634.674 10.2037  11
 -15   3   2 672.995 28.2517   3
  13  -3  -2 1399.04 13.1601   5
  13  -3  -2 1361.53 16.7686   7
  13  -3  -2 1431.85 44.9014   9
 -13  -3   2 1404.34 15.7766  19
  13  -3  -2 1414.38 40.0657   8
 -13  -3   2 1371.02 14.5736  11
  13  -3  -2 1394.56 13.4650   4
  13  -3  -2 1418.56 12.7137   6
 -13  -3   2 1430.03 31.3646   3
  13  -3  -2 1430.06 17.1529  14
 -13  -3   2 1375.00 63.9772  13
 -13  -3   2 1399.27 29.1108   3
 -13   3   2 1390.30 55.0309   9
  13   3  -2 1396.77 13.6940   5
 -13   3   2 1384.34 17.4318  12
 -13   3   2 1392.21 12.4373   5
 -13   3   2 1394.30 14.0856  11
 -13   3   2 1415.97 21.7946  19
 -13   3   2 1498.16 40.3664   3
  13   3  -2 1351.58 21.3406  20
  13   3  -2 1420.01 10.1527  16
  13   3  -2 1437.01 52.1779   9
  13   3  -2 1368.60 52.7731  13
  13   3  -2 1555.34 47.8126   9
  13   3  -2 1399.11 13.8990  14
 -13   3   2 1395.20 11.5205   2
 -11  -3   2 395.373 15.1124   3
  11  -3  -2 416.222 22.3863   9
  11  -3  -2 423.856 22.7877   3
 -11  -3   2 391.753 7.20887  11
  11  -3  -2 423.667 8.68050  14
 -11  -3   2 393.038 7.68126  19
 -11  -3   2 391.999 16.8611   3
  11  -3  -2 390.055 6.57068   4
 -11  -3   2 392.712 6.62175  10
 -11  -3   2 434.479 32.5116  13
  11   3  -2 400.933 6.81639  14
 -11   3   2 403.774 10.7007  19
  11   3  -2 383.501 6.61013   5
 -11   3   2 410.802 8.67388  12
  11   3  -2 393.220 24.4965   9
  11   3  -2 395.053 5.23845  16
  11   3  -2 402.343 26.1806  13
 -11   3   2 398.229 6.75130  11
  11   3  -2 427.250 11.0101  20
 -11   3   2 407.081 27.7677  13
 -11   3   2 406.571 27.2193   9
  11   3  -2 422.920 23.0465   9
  -9  -3   2 1054.84 23.8133   3
   9  -3  -2 1066.67 9.87012   4
  -9  -3   2 1121.09 11.0486  11
  -9  -3   2 1103.23 28.1988   3
   9  -3  -2 1170.57 35.1677   3
   9  -3  -2 1132.82 12.8921  14
  -9  -3   2 1109.09 46.1734  13
   9  -3  -2 1120.64 33.4620   9
  -9  -3   2 1085.36 10.2988  10
   9   3  -2 1103.64 8.45031  16
  -9   3   2 1125.62 12.7329  12
  -9   3   2 1041.86 39.0343   9
   9   3  -2 1067.01 10.0957   5
   9   3  -2 1063.69 15.4587  20
   9   3  -2 1112.24 39.1086  13
   9   3  -2 1136.22 10.8293  14
  -9   3   2 1115.35 40.0982  13
  -9   3   2 1097.66 30.4022   3
   7  -3  -2 984.470 29.6967   3
  -7  -3   2 1000.58 33.1358   9
   7  -3  -2 989.593 28.9421   9
   7  -3  -2 1000.91 25.6817   8
   7  -3  -2 1009.62 34.7776  13
  -7  -3   2 1029.19 38.5179  13
   7   3  -2 989.353 24.2705   3
   7   3  -2 990.912 32.4664  13
  -7   3   2 996.405 27.2392   3
   7   3  -2 979.362 13.0729  20
  -7   3   2 1013.46 32.4675  13
  -7   3   2 982.091 33.3526   9
  -5  -3   2 1246.48 36.4236  13
   5  -3  -2 1255.64 30.9248   3
   5  -3  -2 1225.61 29.3441   9
   5  -3  -2 1289.23 32.7395  13
  -5  -3   2 1275.90 31.5705   9
  -5  -3   2 1270.18 7.90046  19
  -5  -3   2 1281.19 8.65545  15
   5  -3  -2 1202.76 25.6412   8
  -5  -3   2 1281.08 28.8427   3
   5   3  -2 1326.27 13.1730  20
   5   3  -2 1305.29 8.57647  16
  -5   3   2 1263.86 28.7267   3
  -5   3   2 1191.12 27.4299   8
  -5   3   2 1252.10 32.3182   9
  -5   3   2 1263.52 11.8027  21
  -5   3   2 1264.02 9.15873  17
   5   3  -2 1267.08 25.1238   9
   5   3  -2 1389.95 33.1398  13
  -5   3   2 1268.10 29.2485  13
   5   3  -2 1269.23 26.6605   3
   3  -3  -2 555.741 18.5640   9
   3  -3  -2 542.707 15.8347  13
  -3  -3   2 552.219 15.9217   3
   3  -3  -2 551.033 18.7920   3
  -3  -3   2 565.812 5.73537  15
   3  -3  -2 527.354 15.4013   8
   3  -3  -2 560.309 7.65104  20
  -3  -3   2 537.438 19.7992  13
  -3  -3   2 535.298 16.1383   9
   3  -3  -2 562.112 13.6101  13
   3   3  -2 576.564 4.56300  18
   3   3  -2 543.827 7.43550  20
  -3   3   2 559.175 18.8262   9
   3   3  -2 576.187 5.66866  16
  -3   3   2 502.644 16.7271   3
  -3   3   2 546.835 6.73670  20
  -3   3   2 538.966 17.2722   8
   3   3  -2 573.275 13.8962   9
   3   3  -2 549.159 18.2126  13
   3   3  -2 551.091 17.0135   3
  -1  -3   2 544.743 13.9888   9
   1  -3  -2 531.985 10.7296  13
  -1  -3   2 518.669 15.7551   3
   1  -3  -2 557.839 4.48856  20
   1  -3  -2 526.598 18.7585   9
  -1  -3   2 565.645 5.84231  15
  -1  -3   2 575.005 17.8087  13
  -1   3   2 521.820 17.0757   9
   1   3  -2 565.328 7.71702  20
   1   3  -2 540.878 17.9360  13
   1   3  -2 553.159 5.58061  16
   1   3  -2 533.387 16.6774   3
   1   3  -2 547.428 14.3601   9
  -1   3   2 574.290 17.6116   8
  -1   3   2 541.230 15.8009   3
  -1   3   2 563.691 4.92155  20
  -1  -3  -2 948.561 8.16338  19
  -1  -3  -2 954.165 21.3096  13
  -1  -3  -2 875.022 27.1896   9
   1  -3   2 935.192 21.0217   9
   1  -3   2 994.961 24.7395  13
   1  -3   2 932.731 21.7262   3
  -1   3  -2 930.791 25.8297  13
   1   3   2 954.936 19.1558   3
  -1   3  -2 928.965 10.9888  20
   1   3   2 936.604 17.5828  13
  -1   3  -2 891.195 22.3416   3
   1   3   2 951.282 8.05135  18
   1   3   2 931.160 7.08404  20
  -1   3  -2 891.872 23.0883   9
   1   3   2 946.451 25.3463   9
   3  -3   2 20.6677 4.57528   9
   3  -3   2 18.9642 5.31357  13
  -3  -3  -2 21.0238 6.12275   9
  -3  -3  -2 20.0978 1.33517  19
   3  -3   2 22.5414 5.31596  13
  -3  -3  -2 19.5089 5.14322  13
   3  -3   2 21.1905 4.27534   3
  -3  -3  -2 21.9944 3.32472   3
   3   3   2 24.4246 3.38872   3
   3   3   2 20.6801 5.69267   9
  -3   3  -2 19.3940 5.08388   9
   3   3   2 20.2733 4.53025  13
   3   3   2 19.9333 1.37483  18
  -3   3  -2 19.0183 1.88176  20
  -3   3  -2 23.4463 4.72238   3
  -3   3  -2 24.1348 5.93517  13
  -5  -3  -2 6.37744 3.89493  13
   5  -3   2 4.38021 2.94517  13
  -5  -3  -2 1.47316 2.56563   9
  -5  -3  -2 5.10386 1.00907  19
   5  -3   2 3.84270 1.97594   3
   5  -3   2 11.0209 5.18509  13
   5   3   2 3.28454 2.72414   9
  -5   3  -2 4.11631 1.38389  20
  -5   3  -2 4.47884 1.31776  19
   5   3   2 3.48700 1.09226   3
   5   3   2 5.50593 3.18893  13
  -5   3  -2 2.68591 2.57016  13
  -5   3  -2 3.33322 1.97128   3
  -5   3  -2 5.03404 3.34446   9
   5   3   2 3.14469 2.56232   9
  -7  -3  -2 16.2378 6.71256  13
  -7  -3  -2 18.2701 1.66541  19
   7  -3   2 21.2714 6.79163  13
   7  -3   2 24.7154 5.30398   3
   7  -3   2 15.8231 4.95391   9
  -7  -3  -2 19.0678 7.82943   9
   7  -3   2 19.5044 7.12527  13
   7  -3   2 15.1656 1.48756  14
  -7  -3  -2 18.2314 1.26163   2
   7  -3   2 20.2729 1.25145   4
   7   3   2 21.2276 7.31160   9
   7   3   2 21.8263 1.93395   7
  -7   3  -2 16.1791 2.47588  19
  -7   3  -2 18.2173 6.53305  13
   7   3   2 19.4804 6.35389   9
  -7   3  -2 17.7573 2.98342  20
   7   3   2 18.3937 6.34296  13
  -7   3  -2 24.5373 5.58215   3
   7   3   2 20.3739 1.47015   2
  -7   3  -2 17.1036 1.34519  14
  -7   3  -2 28.2628 7.90125   9
  -9  -3  -2 20.1642 2.42709  19
  -9  -3  -2 15.0105 1.28370   2
   9  -3   2 19.4775 2.31377  14
  -9  -3  -2 18.4983 1.44568   5
   9  -3   2 14.2369 5.53294   9
  -9  -3  -2 23.0859 8.98947  13
   9  -3   2 15.4362 1.12721   4
   9  -3   2 17.3322 7.84088  13
   9  -3   2 15.4366 1.51880   7
   9  -3   2 17.5763 4.87300   3
   9   3   2 12.8671 5.82373   9
  -9   3  -2 15.3271 1.28562   5
  -9   3  -2 19.5660 3.04186  19
  -9   3  -2 13.9501 6.32920   9
   9   3   2 15.5131 1.44782   5
  -9   3  -2 17.2653 1.33564   2
  -9   3  -2 15.1826 6.66047  13
   9   3   2 20.5155 8.14218   9
   9   3   2 15.6613 1.42437   7
   9   3   2 16.4832 1.46087   2
  -9   3  -2 16.4646 1.52637  14
   9   3   2 19.3720 7.41736  13
  -9   3  -2 17.5351 3.30569  20
  11  -3   2 131.048 5.14739  14
  11  -3   2 125.366 22.0803  13
 -11  -3  -2 136.689 23.5803  13
 -11  -3  -2 137.400 3.99613   2
  11  -3   2 128.699 4.64123   7
  11  -3   2 125.651 3.38614   4
  11  -3   2 127.647 16.8978   9
 -11  -3  -2 126.715 5.15234  19
 -11  -3  -2 136.427 4.07316   5
 -11   3  -2 148.157 22.4389  13
 -11   3  -2 133.538 4.52438  14
 -11   3  -2 130.968 3.87285   2
  11   3   2 149.596 20.4126   9
  11   3   2 131.951 4.29929   7
 -11   3  -2 122.658 6.37352  19
 -11   3  -2 132.732 20.7939   9
 -11   3  -2 139.050 11.7066   3
  11   3   2 143.261 21.1219  13
  11   3   2 136.392 4.40504   5
  11   3   2 134.572 4.30271   2
  11   3   2 144.112 22.3862   9
  11   3   2 130.351 5.46251  14
 -11   3  -2 131.898 4.01225   5
 -13  -3  -2 126.309 5.55530  19
  13  -3   2 139.377 3.60913   6
  13  -3   2 140.223 12.3329   3
  13  -3   2 137.546 19.3172   9
  13  -3   2 127.705 5.55839  14
 -13  -3  -2 135.376 4.26835   2
  13  -3   2 129.421 3.78159   4
  13  -3   2 128.555 24.0615  13
  13  -3   2 136.087 5.28210   7
 -13  -3  -2 118.501 24.2503  13
 -13   3  -2 126.636 6.97646  19
  13   3   2 139.089 4.81932   5
  13   3   2 133.063 21.6782  13
  13   3   2 134.260 4.75891   7
 -13   3  -2 130.908 4.35838   5
  13   3   2 130.188 4.58021  14
 -13   3  -2 125.359 21.9933  13
 -13   3  -2 165.629 26.5316   9
 -13   3  -2 135.575 4.27831   2
  13   3   2 128.769 4.52885   2
 -13   3  -2 143.679 12.8330   3
  15  -3   2 270.651 5.08942   6
  15  -3   2 266.953 8.48359  14
  15  -3   2 295.621 19.2453   3
 -15  -3  -2 264.360 8.66956  19
  15  -3   2 284.419 8.62756   7
 -15  -3  -2 272.450 6.45947   2
  15  -3   2 275.957 46.9109  13
 -15   3  -2 277.788 6.86844   5
  15   3   2 290.961 7.44941   5
  15   3   2 268.163 6.95618   2
 -15   3  -2 284.633 18.2283   3
 -15   3  -2 256.820 10.5323  19
  15   3   2 262.717 6.80552  14
 -15   3  -2 272.702 35.1267  13
  15   3   2 285.294 36.7546   9
  15   3   2 280.480 35.5400   9
  17  -3   2 75.3313 4.91173  14
  17  -3   2 84.7157 13.6688   3
  17  -3   2 87.1453 13.0080   8
  17  -3   2 91.9677 3.22197   6
  17   3   2 80.0608 4.14255   2
  17   3   2 91.2675 3.10016   4
 -17   3  -2 75.2179 6.21103  19
 -17   3  -2 82.1961 12.5021   3
  17   3   2 94.9340 4.58931   5
  17   3   2 74.8736 4.01522  14
 -17   3  -2 78.8191 4.01177   5
  19  -3   2 97.2099 15.7210   3
  19  -3   2 86.9119 5.56705  14
  19  -3   2 95.2817 4.20634   4
  19  -3   2 101.380 15.3113   8
  19  -3   2 102.334 6.91252   7
 -19  -3  -2 100.191 4.46451   2
 -19   3  -2 90.6970 5.43637   2
  19   3   2 94.1898 4.84688   5
  19   3   2 95.7239 5.08396   7
 -19   3  -2 102.206 14.5481   3
  19   3   2 89.4694 4.68151  14
 -19   3  -2 81.9960 6.94656  19
 -21  -3  -2 46.9389 4.65929  19
  21  -3   2 55.2336 3.49591   4
  21  -3   2 48.7222 4.52715  14
  21  -3   2 55.2891 4.86328   7
  21   3   2 53.0634 4.16849   7
  21   3   2 57.2658 4.05479   5
 -21   3  -2 54.5952 3.69753   2
 -21   3  -2 66.2799 8.53455  19
  23  -3   2 146.991 7.84201  14
  23  -3   2 168.465 8.55497   7
  23  -3   2 170.755 7.41054   5
 -23  -3  -2 164.512 8.85047  19
  23  -3   2 175.925 6.45869   4
 -23   3  -2 172.433 6.76334   2
  23   3   2 172.623 7.26910   5
  23   3   2 167.359 7.45243   7
  23   3   2 171.361 7.08648   2
 -23   3  -2 147.715 10.1629  19
  23   3   2 147.453 6.60045  14
 -25  -3  -2 87.5308 6.86117  19
  25  -3   2 83.5467 6.28343  14
  25  -3   2 97.5666 5.17630   4
  25   3   2 98.3917 7.80235   7
  25   3   2 93.5083 5.60799   5
  25   3   2 71.1800 9.48985  20
  27  -3   2 71.4892 8.78065   7
  27  -3   2 56.2586 4.85942   5
  27  -3   2 60.8855 4.32369   4
  27  -3   2 44.6933 5.63309  14
  27  -3   2 58.1831 4.64756   2
 -27  -3  -2 39.5691 5.72759  19
  27   3   2 57.8141 5.12177   7
 -27   3  -2 61.1497 4.51379   2
 -27   3  -2 56.0476 4.53260   5
  27   3   2 55.4741 4.56621   2
  27   3   2 48.0211 4.31703  14
  27   3   2 57.7384 4.69015   5
  29  -3   2 20.3141 3.80381   2
  29  -3   2 9.91805 2.84130  14
 -29  -3  -2 14.5556 3.97194  19
  29  -3   2 15.1184 3.29402   5
  29  -3   2 13.9799 2.52991   4
  29  -3   2 10.9932 3.38506   7
  29   3   2 18.9660 4.03488   7
  29   3   2 18.2639 3.39873   2
 -29   3  -2 11.8577 4.55783  19
  29   3   2 11.5326 2.75425  14
  29   3   2 16.4402 3.25111   5
 -29   3  -2 16.1939 2.97088   2
  28  -4  -2 65.3611 5.70372  14
  28  -4  -2 75.9857 4.97974   5
  28  -4  -2 73.1194 5.05791   4
  28   4  -2 77.9559 4.75721   2
  28   4  -2 64.0228 4.83406  14
 -28   4   2 60.4953 9.19214  19
 -26  -4   2 90.7010 6.21745  19
  26  -4  -2 88.6521 6.35636  14
  26  -4  -2 110.118 8.19822   7
  26  -4  -2 102.769 5.59055   5
  26  -4  -2 101.896 5.15264   2
  26   4  -2 90.5975 5.43058  14
  26   4  -2 81.1382 7.84741  20
 -26   4   2 88.1784 8.39572  19
 -24  -4   2 126.117 6.90986  19
  24  -4  -2 138.784 8.18832   7
  24  -4  -2 142.180 6.26360   5
 -24   4   2 145.259 5.76252   2
  24   4  -2 132.200 6.58644  14
  24   4  -2 145.197 6.50521   5
 -24   4   2 136.577 5.96897   5
  24   4  -2 132.357 6.61078   7
 -24   4   2 126.556 9.58428  19
  24   4  -2 128.943 9.38666  20
  24   4  -2 139.199 5.95287   2
  22  -4  -2 182.571 8.03077  16
  22  -4  -2 198.781 9.05874   7
  22  -4  -2 202.475 7.10229   5
  22  -4  -2 183.775 8.31899  14
 -22   4   2 195.318 6.29386   2
  22   4  -2 200.196 7.60128   7
  22   4  -2 200.118 6.76538   2
  22   4  -2 203.123 7.14395   5
 -22   4   2 191.189 6.62931   5
  22   4  -2 177.985 10.3713  20
  20  -4  -2 224.598 7.11918   4
  20  -4  -2 235.857 7.23044   5
  20  -4  -2 236.073 9.31201   7
  20  -4  -2 236.589 6.52811   6
  20  -4  -2 224.462 8.71453  14
 -20  -4   2 219.809 8.08502  19
  20  -4  -2 258.970 21.9249   8
  20  -4  -2 206.782 8.20090  16
  20   4  -2 205.515 10.5252  20
  20   4  -2 236.487 5.57315   4
  20   4  -2 237.788 7.31990   5
  20   4  -2 235.727 7.76949   7
 -20   4   2 202.657 6.69524  11
 -20   4   2 230.434 6.39214   2
 -20   4   2 231.553 6.82187   5
  18  -4  -2 562.284 12.6368  16
  18  -4  -2 608.428 13.7209   7
  18  -4  -2 644.745 31.3577   8
  18  -4  -2 682.849 37.7384   3
  18  -4  -2 599.941 10.8453   4
  18  -4  -2 616.182 9.96399   6
  18  -4  -2 581.642 10.5545   5
 -18  -4   2 599.589 12.4479  19
  18  -4  -2 619.138 13.6893  14
 -18   4   2 670.147 32.4524   3
  18   4  -2 695.341 38.9572   9
 -18   4   2 571.444 17.0997  19
  18   4  -2 573.104 16.4601  20
  18   4  -2 617.542 8.46076   4
  18   4  -2 619.318 11.0900   5
 -18   4   2 646.385 9.92379   2
  18   4  -2 612.525 11.6179   7
 -18   4   2 610.115 10.3261   5
  18   4  -2 679.295 43.7089   9
  18   4  -2 602.374 10.4238   2
 -18   4   2 621.529 11.0274  11
 -16  -4   2 505.060 16.0913   3
  16  -4  -2 498.342 11.6011  14
  16  -4  -2 489.536 8.99840   5
 -16  -4   2 523.695 17.6153   3
  16  -4  -2 532.618 31.5107   3
  16  -4  -2 490.643 11.6795   7
  16  -4  -2 520.743 26.3613   8
  16  -4  -2 504.639 9.31771   4
 -16  -4   2 503.762 10.5581  19
  16  -4  -2 506.472 40.2155  13
  16  -4  -2 498.146 8.67242   6
 -16  -4   2 477.208 5.42241  15
 -16   4   2 474.363 8.42126   5
 -16   4   2 539.190 27.5663   3
  16   4  -2 555.512 32.7060   9
 -16   4   2 463.124 14.5433  19
 -16   4   2 484.864 9.18742  11
 -16   4   2 490.232 8.05043   2
  16   4  -2 493.634 5.27493  16
  16   4  -2 496.742 9.33766   5
  16   4  -2 499.167 9.80634   7
  16   4  -2 559.812 36.4880   9
 -16   4   2 495.143 37.8277  13
  16   4  -2 511.669 7.25239   4
  16   4  -2 481.767 14.1559  20
  16   4  -2 524.931 9.72484   2
 -14  -4   2 519.062 9.76535  19
  14  -4  -2 534.886 28.7404   9
  14  -4  -2 527.213 24.6187   8
  14  -4  -2 457.789 35.6421  13
 -14  -4   2 495.134 41.4385  13
  14  -4  -2 504.152 8.70263   4
  14  -4  -2 533.748 11.3249   7
 -14  -4   2 508.932 16.7893   3
  14  -4  -2 520.608 11.0903  14
  14  -4  -2 506.782 28.8363   3
  14  -4  -2 527.952 8.35942   6
 -14  -4   2 541.958 19.6816   3
  14   4  -2 565.403 30.8781   9
  14   4  -2 501.284 13.3962  20
  14   4  -2 520.118 8.90923   5
 -14   4   2 504.253 14.1211  19
 -14   4   2 495.141 7.87918   5
  14   4  -2 510.783 31.8073   9
 -14   4   2 492.003 34.9387  13
 -14   4   2 538.596 37.4048   9
 -14   4   2 512.883 11.5057  12
  14   4  -2 532.556 6.91974   4
  14   4  -2 518.029 33.8445  13
  14   4  -2 505.745 9.15398   7
 -14   4   2 509.546 8.73521  11
 -14   4   2 594.832 27.7694   3
 -14   4   2 545.760 7.76233   2
  12  -4  -2 484.575 10.0404   7
 -12  -4   2 501.538 19.9882   3
 -12  -4   2 492.073 16.6434   3
  12  -4  -2 517.189 22.4694   8
  12  -4  -2 505.774 8.06486   4
 -12  -4   2 485.600 7.93161  10
 -12  -4   2 485.513 5.75819  15
  12  -4  -2 523.788 10.3853  14
 -12  -4   2 497.095 8.67211  19
  12  -4  -2 532.247 26.9328   9
  12  -4  -2 563.755 36.0312   3
  12  -4  -2 475.240 33.1840  13
 -12  -4   2 528.380 38.9975  13
  12   4  -2 492.944 8.01817   5
  12   4  -2 502.243 8.41152   7
 -12   4   2 505.434 6.86588   2
 -12   4   2 509.963 13.1945  19
  12   4  -2 507.070 13.3770  20
  12   4  -2 491.767 5.62850  16
 -12   4   2 501.478 7.21401   5
  12   4  -2 567.650 28.5646   9
 -12   4   2 496.981 10.3813  12
 -12   4   2 487.702 7.81256  11
  12   4  -2 521.189 31.2088  13
  12   4  -2 509.519 28.6715   9
 -12   4   2 477.702 32.3433   9
  10  -4  -2 1006.40 10.3112   6
 -10  -4   2 1021.60 8.40507  15
  10  -4  -2 1054.66 29.4747   8
  10  -4  -2 1089.70 13.7859  14
 -10  -4   2 1042.59 10.8225  10
  10  -4  -2 1085.66 35.9957   9
 -10  -4   2 1059.76 24.2973   3
 -10  -4   2 1042.33 11.0585  19
 -10  -4   2 1053.45 49.3571  13
  10  -4  -2 1008.61 10.4966   4
  10  -4  -2 1089.39 37.1140   3
 -10  -4   2 1056.99 29.4582   3
  10   4  -2 1062.44 36.4916   9
  10   4  -2 1131.27 41.5567  13
 -10   4   2 1101.37 33.9090   3
 -10   4   2 1059.23 13.6225  12
  10   4  -2 1095.79 36.0268   9
  10   4  -2 1016.71 10.2576   2
  10   4  -2 1032.88 8.14672  16
 -10   4   2 1037.67 43.1983   9
  10   4  -2 1067.34 16.3606  20
  10   4  -2 1021.62 10.5150   5
  -8  -4   2 1111.40 24.7059   3
   8  -4  -2 1178.19 36.1889   3
  -8  -4   2 1116.06 44.9050  13
  -8  -4   2 1141.56 10.6319  10
   8  -4  -2 1179.48 13.3946  14
   8  -4  -2 1222.37 35.5368   9
  -8  -4   2 1125.60 31.3692   3
  -8  -4   2 1166.70 8.96337  15
  -8   4   2 1238.63 34.4391   3
   8   4  -2 1114.93 10.0226   5
   8   4  -2 1157.69 10.3066  18
   8   4  -2 1204.25 38.0084  13
  -8   4   2 1156.28 10.3386  17
   8   4  -2 1175.50 15.4207  20
   8   4  -2 1130.37 9.92348   2
  -8   4   2 1183.11 41.4180   9
   8   4  -2 1139.43 13.1325  16
   6  -4  -2 817.469 21.7255   8
  -6  -4   2 824.774 8.48808  10
  -6  -4   2 806.010 30.0519   9
   6  -4  -2 784.927 27.5213   3
  -6  -4   2 809.109 33.5958  13
   6  -4  -2 789.826 26.7127   9
  -6   4   2 853.661 26.8994   3
  -6   4   2 820.162 9.36745  12
  -6   4   2 787.217 29.7214   9
   6   4  -2 831.504 11.5066  20
  -6   4   2 778.609 25.4008  13
   6   4  -2 800.738 27.7701  13
  -6   4   2 772.313 11.7335  20
   6   4  -2 795.708 23.3567   3
   4  -4  -2 434.105 18.9802   9
   4  -4  -2 426.191 19.0927   3
  -4  -4   2 408.938 15.1972   3
  -4  -4   2 402.081 20.3961  13
  -4  -4   2 386.907 17.7112   9
  -4  -4   2 430.784 5.51660  15
   4   4  -2 418.279 5.19582  16
  -4   4   2 409.251 7.34006  20
   4   4  -2 400.586 16.1281   3
  -4   4   2 445.674 18.3208   3
   4   4  -2 400.616 17.5877  13
   4   4  -2 427.807 14.4694   9
  -4   4   2 407.601 18.9985   9
   4   4  -2 423.452 7.44515  20
  -4   4   2 416.054 16.5528   8
  -2  -4   2 541.350 20.3118  13
   2  -4  -2 504.040 20.2538   9
   2  -4  -2 507.672 15.1768  13
   2  -4  -2 499.403 19.1183   3
  -2  -4   2 496.317 17.0564   9
  -2  -4   2 503.839 16.9404   3
  -2  -4   2 530.406 6.24395  15
   2  -4  -2 532.732 13.4178  13
   2   4  -2 506.718 15.6232   9
  -2   4   2 531.913 15.6217  13
   2   4  -2 523.032 8.08492  20
  -2   4   2 508.782 17.8443   8
  -2   4   2 526.912 6.71995  20
   2   4  -2 525.985 5.94727  16
  -2   4   2 497.746 19.1787   9
   2   4  -2 517.792 19.5115  13
   2   4  -2 503.145 18.1119   3
  -2   4   2 530.408 18.4774   3
   0  -4  -2 58.9216 7.21996   3
   0  -4  -2 61.8149 5.39051  13
   0  -4   2 67.8298 6.21550   9
   0  -4  -2 61.9006 9.46266   9
   0  -4   2 62.9853 7.95407  13
   0  -4   2 62.5314 7.59593   3
   0  -4   2 66.3400 2.33271  15
   0   4   2 63.0452 4.90782  13
   0   4   2 57.1028 5.70737   3
   0   4   2 66.1416 2.06954  20
   0   4  -2 67.8639 9.27083  13
   0   4  -2 74.0929 8.99461   3
   0   4   2 60.9899 8.36869   9
   0   4   2 63.7686 2.26642  18
   0   4  -2 63.4777 6.31367   9
   0   4  -2 71.9053 3.19035  20
   2  -4   2 735.266 23.9864  13
   2  -4   2 704.633 21.5188   9
  -2  -4  -2 721.631 23.4449  13
   2  -4   2 678.201 21.0953   3
   2  -4   2 713.827 25.3404  13
  -2  -4  -2 671.374 28.1913   9
   2   4   2 675.788 18.4400  13
  -2   4  -2 742.873 11.4603  20
   2   4   2 722.916 24.8245   9
  -2   4  -2 765.922 24.1314   3
   2   4   2 700.830 18.1820   3
  -2   4  -2 707.141 24.8152   9
   2   4   2 734.786 7.96431  18
   2   4   2 713.587 7.64774  20
  -2   4  -2 722.298 26.3456  13
   4  -4   2 13.2933 4.95217  13
   4  -4   2 20.2509 4.99093   9
  -4  -4  -2 16.6709 1.34856  19
  -4  -4  -2 18.8209 6.68236   9
   4  -4   2 18.2195 4.63732   3
  -4  -4  -2 17.4549 5.79576  13
   4  -4   2 16.4549 5.08776  13
   4   4   2 17.2780 5.39405   9
   4   4   2 16.0112 1.50446  20
  -4   4  -2 20.1428 6.12512   9
   4   4   2 19.8648 3.42168   3
   4   4   2 17.3322 1.42738  18
  -4   4  -2 21.2777 5.15831   3
   4   4   2 18.7323 4.87176  13
  -4   4  -2 17.0691 2.63150  20
  -4   4  -2 20.7592 6.28619  13
   6  -4   2 42.3280 1.70643   4
   6  -4   2 55.3509 12.0501  13
  -6  -4  -2 44.5799 3.91181   3
  -6  -4  -2 48.2124 2.46022  19
   6  -4   2 49.4864 7.75598   3
  -6  -4  -2 42.2784 10.3869  13
  -6  -4  -2 54.4120 12.4890   9
   6  -4   2 55.8129 10.2225  13
   6   4   2 51.2435 2.85562   7
   6   4   2 46.7448 2.14208   2
  -6   4  -2 46.7369 10.1663   9
  -6   4  -2 48.9056 3.46978  19
  -6   4  -2 45.0728 2.09572  14
   6   4   2 44.2751 2.43099  18
  -6   4  -2 44.2760 3.66344  20
   6   4   2 47.4235 3.02207  20
  -6   4  -2 45.2689 1.89732   2
  -6   4  -2 54.8725 8.93297   3
  -6   4  -2 51.9874 10.3275  13
   6   4   2 49.5348 10.2968   9
   6   4   2 59.9818 10.2530  13
  -6   4  -2 44.3772 1.75008   4
  -8  -4  -2 363.296 27.4957  13
   8  -4   2 392.704 18.7467   3
  -8  -4  -2 370.677 29.2764   9
   8  -4   2 347.149 5.24989   4
  -8  -4  -2 367.861 8.58115   3
   8  -4   2 366.137 21.2232   9
  -8  -4  -2 367.164 7.50488  19
  -8  -4  -2 362.300 5.88067   2
   8  -4   2 375.505 23.1084  13
  -8  -4  -2 355.603 7.75336   3
   8  -4   2 369.333 27.3775  13
   8  -4   2 378.796 8.02202   8
   8   4   2 354.033 6.28721   2
  -8   4  -2 363.705 6.60298  14
   8   4   2 368.150 23.2907  13
  -8   4  -2 360.458 25.7372   9
  -8   4  -2 379.971 7.99971  12
   8   4   2 376.651 25.1026   9
  -8   4  -2 367.679 11.3075  20
  -8   4  -2 363.891 24.0923  13
  -8   4  -2 394.265 19.9678   3
  -8   4  -2 367.213 5.83694   2
   8   4   2 357.952 7.77588   3
   8   4   2 373.843 24.1466   9
   8   4   2 366.002 6.18289   7
  -8   4  -2 366.232 5.88882   5
   8   4   2 364.683 6.27505   5
  -8   4  -2 388.091 10.4971  19
 -10  -4  -2 3.69971 0.87191   2
  10  -4   2 1.42726 0.87238  14
  10  -4   2 1.14103 2.55021   9
  10  -4   2 0.89210 0.48668   4
 -10  -4  -2 2.60996 4.95518  13
  10  -4   2 2.63600 1.64218   8
 -10  -4  -2 1.58234 4.70365   9
  10  -4   2 1.74399 0.82055   7
  10  -4   2 -0.1165 4.20233  13
  10  -4   2 0.59377 2.99024  13
 -10  -4  -2 0.75674 0.73167  19
  10   4   2 3.38335 0.93399   2
 -10   4  -2 0.75959 3.72430   9
  10   4   2 1.87639 0.79751   7
 -10   4  -2 2.30478 0.87835  14
 -10   4  -2 0.25694 1.05076  20
  10   4   2 1.53388 3.92085  13
 -10   4  -2 0.56159 3.25607  13
 -10   4  -2 1.63384 1.33293  19
  10   4   2 0.94483 0.60140   5
  10   4   2 3.63959 5.29272   9
  10   4   2 0.60474 3.10447   9
 -10   4  -2 1.57471 0.63872   2
  12  -4   2 49.2755 3.22497   7
  12  -4   2 46.7922 3.41956  14
  12  -4   2 57.8741 7.27419   8
  12  -4   2 49.8609 12.4697  13
  12  -4   2 55.8599 2.31960   6
  12  -4   2 53.7241 9.53734   3
  12  -4   2 39.6011 14.4954  13
 -12  -4  -2 54.3300 2.72814   2
 -12  -4  -2 57.2316 16.8447  13
  12  -4   2 49.5446 2.35868   4
  12  -4   2 47.9786 11.0426   9
 -12  -4  -2 50.2572 3.39653  19
 -12   4  -2 49.4683 2.60265   2
 -12   4  -2 48.5736 4.52551  19
  12   4   2 51.6349 2.87426   5
  12   4   2 47.0585 12.6709  13
 -12   4  -2 49.8094 3.07309  14
  12   4   2 49.2842 2.50939  14
 -12   4  -2 54.6153 10.1038   3
  12   4   2 52.5775 2.91309   7
 -12   4  -2 46.4257 13.6873   9
  12   4   2 51.5427 2.91074   2
 -12   4  -2 51.3242 13.4969  13
 -12   4  -2 50.3979 2.70704   5
  14  -4   2 60.3247 3.94021   7
 -14  -4  -2 50.0491 16.8074  13
  14  -4   2 56.8585 8.25955   8
 -14  -4  -2 59.8116 3.07401   2
  14  -4   2 63.9440 15.4384  13
  14  -4   2 65.9960 11.3412   3
  14  -4   2 58.9458 2.81558   4
  14  -4   2 59.6581 2.59567   6
  14  -4   2 57.9981 4.10232  14
  14  -4   2 57.3201 12.7471   9
 -14   4  -2 58.0456 15.8287  13
  14   4   2 61.5570 16.6896   9
  14   4   2 62.7534 3.43658   5
 -14   4  -2 53.0306 5.05462  19
  14   4   2 55.1564 14.9058  13
 -14   4  -2 61.9766 3.32463   5
  14   4   2 59.1918 3.36420   2
  14   4   2 58.9955 3.03464  14
 -14   4  -2 58.4956 10.6778   3
  14   4   2 50.3865 13.5516   9
  16  -4   2 205.610 4.96761   6
  16  -4   2 231.365 18.8456   3
  16  -4   2 214.923 5.71764   4
  16  -4   2 223.340 14.8919   8
  16  -4   2 207.105 7.95117  14
 -16  -4  -2 221.139 6.12479   2
  16   4   2 212.817 6.58277   5
  16   4   2 235.325 6.32617  14
  16   4   2 293.734 53.2176   9
  16   4   2 218.406 6.66888   2
 -16   4  -2 194.851 9.90872  19
 -16   4  -2 216.841 17.7104   3
  18  -4   2 138.083 13.2288   8
  18  -4   2 131.136 18.1306   3
 -18  -4  -2 128.059 4.97917   2
  18  -4   2 124.205 4.09122   6
 -18  -4  -2 131.388 8.24138  19
  18  -4   2 128.889 6.66544  14
 -18   4  -2 104.153 9.89725  19
 -18   4  -2 146.402 18.4981   3
  18   4   2 125.004 5.53244   7
  18   4   2 116.813 4.88493  14
  18   4   2 133.723 5.55970   5
  18   4   2 134.910 5.57642   2
  20  -4   2 68.1538 4.41554   5
 -20  -4  -2 66.3206 5.16617  19
  20  -4   2 63.0404 5.05968  14
  20  -4   2 67.1227 5.18405   7
 -20  -4  -2 72.4412 4.00569   2
 -20   4  -2 71.2060 4.13047   2
  20   4   2 73.4227 4.43698   5
 -20   4  -2 62.7401 8.24446  19
  20   4   2 61.6090 3.87675  14
  20   4   2 70.7017 4.54217   7
  22  -4   2 145.275 6.74788   5
  22  -4   2 139.119 5.69241   4
  22  -4   2 143.444 7.85653   7
  22  -4   2 119.712 7.12333  14
  22   4   2 121.697 5.65607  14
 -22   4  -2 140.238 6.03650   2
 -22   4  -2 115.898 9.19404  19
  22   4   2 137.986 6.63599   7
  22   4   2 131.602 9.52569  20
  22   4   2 145.871 6.52998   5
 -24  -4  -2 47.3806 6.03327  19
  24  -4   2 52.5566 4.37232   5
  24  -4   2 65.2996 7.85609   7
  24  -4   2 41.1828 5.33215  14
  24  -4   2 53.5628 3.89021   4
  24   4   2 40.3435 7.13268  20
 -24   4  -2 49.6268 4.06071   5
  24   4   2 40.4612 3.57871  14
 -24   4  -2 51.1598 3.98721   2
  24   4   2 52.2951 4.51341   7
 -24   4  -2 38.9698 7.05547  19
  26  -4   2 35.1269 5.02751  14
  26  -4   2 49.3144 3.97799   4
 -26  -4  -2 42.1215 5.79226  19
  26  -4   2 52.0529 4.55629   5
  26  -4   2 48.6529 6.38620   7
 -26   4  -2 49.9704 4.14144   2
 -26   4  -2 51.4724 4.31706   5
  26   4   2 42.4252 3.97160  14
  26   4   2 52.1238 4.77697   7
  26   4   2 51.2469 4.33580   5
  26   4   2 34.2835 8.08981  20
  26   4   2 47.8528 4.13681   2
  28  -4   2 42.2857 3.87132   4
  28  -4   2 42.9573 5.25985   5
  28  -4   2 44.4799 4.20502   2
  28  -4   2 46.0847 6.22711  14
  28  -4   2 49.7117 7.27780   7
 -28   4  -2 44.2487 4.04957   2
 -28   4  -2 44.5715 4.28908   5
  28   4   2 38.5447 4.86879   5
  28   4   2 36.5368 4.50015  14
  28   4   2 49.2241 6.25781   7
  28   4   2 42.5559 4.11194   2
  29  -5  -2 27.2678 4.37429  14
  29  -5  -2 44.4155 4.93830   5
  29  -5  -2 29.1957 3.86912   4
 -29   5   2 36.4347 7.55522  19
  29   5  -2 39.2518 3.60109   2
  29   5  -2 27.3877 3.69903  14
  27  -5  -2 76.3269 6.11621  14
  27  -5  -2 97.8063 5.81103   4
  27  -5  -2 92.7709 5.43825   5
  27   5  -2 98.2690 5.29469   2
 -27   5   2 87.0633 11.2130  19
  27   5  -2 79.0757 5.04893  14
  25  -5  -2 86.0485 6.30265  14
 -25  -5   2 87.9795 5.72563  19
  25  -5  -2 95.5554 5.26752   5
 -25   5   2 94.8088 5.16940   5
  25   5  -2 98.7985 5.39707   5
 -25   5   2 90.5766 11.4695  19
  25   5  -2 87.7688 7.91246  20
 -23  -5   2 174.879 7.62568  19
  23  -5  -2 215.001 9.75659   4
  23  -5  -2 168.095 8.27081  16
  23  -5  -2 183.299 9.21479   7
  23  -5  -2 147.596 9.10484  14
  23  -5  -2 187.345 6.99369   5
  23  -5  -2 186.883 6.48825   6
  23   5  -2 159.768 6.43020  14
 -23   5   2 182.425 6.68472   5
 -23   5   2 179.543 6.31334   2
  23   5  -2 183.949 6.62001   2
  23   5  -2 147.305 9.58677  20
  23   5  -2 182.761 7.29443   7
  23   5  -2 180.842 6.89545   5
  21  -5  -2 278.186 10.5922   7
 -21  -5   2 239.677 8.45172  19
  21  -5  -2 253.788 7.97231   4
  21  -5  -2 237.986 6.98547   6
  21  -5  -2 224.441 9.11677  14
  21  -5  -2 249.347 7.66499   5
  21   5  -2 249.598 7.67654   5
  21   5  -2 244.730 7.99437   7
 -21   5   2 234.039 7.19052  11
  21   5  -2 215.361 10.9890  20
  21   5  -2 223.973 7.18582  14
  21   5  -2 250.406 7.41482   2
 -21   5   2 247.748 6.95720   2
 -21   5   2 247.397 7.35297   5
 -19  -5   2 221.647 7.67036  19
  19  -5  -2 214.739 8.57299  14
  19  -5  -2 223.679 8.97745   7
  19  -5  -2 199.323 8.14497  16
  19  -5  -2 219.318 7.00551   4
  19  -5  -2 222.637 6.79056   5
  19  -5  -2 210.079 18.2204   8
  19  -5  -2 217.932 6.43608   6
  19   5  -2 233.167 31.9623   9
  19   5  -2 206.852 10.1909  20
  19   5  -2 229.179 6.96458   5
 -19   5   2 216.707 6.16190   2
  19   5  -2 208.301 6.51926  14
  19   5  -2 217.557 28.4401   9
 -19   5   2 205.227 6.46578  11
  19   5  -2 213.720 7.06581   7
 -19   5   2 222.989 6.59082   5
 -19   5   2 193.856 10.8233  19
  19   5  -2 221.081 6.64183   2
  17  -5  -2 370.054 8.14936   5
  17  -5  -2 386.250 11.0507   7
  17  -5  -2 368.186 8.52307   4
 -17  -5   2 381.475 9.34561  19
  17  -5  -2 390.499 22.6316   8
  17  -5  -2 378.625 10.7187  14
  17  -5  -2 379.235 8.17455   6
  17   5  -2 435.278 30.7656   9
  17   5  -2 379.127 8.78673   7
 -17   5   2 365.872 8.07389  11
  17   5  -2 403.870 8.76789   2
  17   5  -2 377.471 8.43008   5
 -17   5   2 350.869 13.6405  19
  17   5  -2 380.604 6.01188   4
 -17   5   2 375.214 7.92437   5
  17   5  -2 361.837 8.07195  14
 -17   5   2 380.820 7.57330   2
  17   5  -2 416.392 32.0759   9
  17   5  -2 362.737 12.6397  20
 -15  -5   2 362.334 13.9064   3
  15  -5  -2 348.294 33.1581  13
  15  -5  -2 339.790 7.23680   6
  15  -5  -2 346.864 9.84023   7
  15  -5  -2 370.784 20.6873   8
 -15  -5   2 347.076 15.9609   3
  15  -5  -2 346.235 9.64804  14
  15  -5  -2 366.754 26.7703   3
  15  -5  -2 343.094 7.69373   4
 -15  -5   2 342.111 8.12133  19
  15   5  -2 346.395 7.78992   7
  15   5  -2 354.068 7.65469   5
 -15   5   2 328.189 9.96582  12
 -15   5   2 327.442 28.7909  13
  15   5  -2 347.689 5.40805   4
 -15   5   2 333.917 7.23499  11
 -15   5   2 320.681 12.2122  19
  15   5  -2 363.871 26.7888   9
  15   5  -2 341.281 4.44819  16
 -15   5   2 354.759 6.78521   2
 -15   5   2 369.525 23.8581   3
  15   5  -2 317.493 11.0209  20
  15   5  -2 389.250 28.2415   9
 -15   5   2 339.692 6.99103   5
 -13  -5   2 1065.43 30.3224   3
 -13  -5   2 1032.22 12.5581  10
  13  -5  -2 1041.86 15.7884   7
  13  -5  -2 1060.74 12.5243   4
  13  -5  -2 1148.61 33.5908   8
 -13  -5   2 1089.05 25.2443   3
 -13  -5   2 1036.55 8.73812  15
  13  -5  -2 1002.79 50.6988  13
  13  -5  -2 1086.54 40.9218   9
  13  -5  -2 1114.85 16.1740  14
 -13  -5   2 1070.64 12.8949  19
 -13  -5   2 990.811 57.5593  13
 -13   5   2 1015.74 20.2578  19
  13   5  -2 1071.53 12.4524   5
  13   5  -2 1058.40 12.4497   7
 -13   5   2 1063.87 11.9345  11
  13   5  -2 1141.32 43.4483   9
  13   5  -2 1079.58 8.32616  16
  13   5  -2 1024.09 45.2886  13
  13   5  -2 1058.22 18.5953  20
 -13   5   2 1042.90 11.1413   5
 -13   5   2 1076.33 52.8070   9
 -13   5   2 1057.44 10.6904   2
  13   5  -2 1169.56 44.0777   9
 -13   5   2 1067.83 46.9744  13
 -13   5   2 1023.63 16.1364  12
  11  -5  -2 544.986 28.7346   3
 -11  -5   2 537.278 22.5976   3
 -11  -5   2 495.217 37.1637  13
  11  -5  -2 585.108 22.3075   8
  11  -5  -2 552.779 10.6339  14
  11  -5  -2 545.301 27.5048   9
  11  -5  -2 504.462 10.2270   7
 -11  -5   2 548.169 18.3181   3
  11  -5  -2 547.967 8.38849   4
 -11  -5   2 538.521 8.32339  19
  11  -5  -2 546.156 28.2184  13
 -11  -5   2 530.729 8.40971  10
  11  -5  -2 529.681 8.21847   6
  11  -5  -2 534.347 33.9241  13
 -11  -5   2 521.612 6.35448  15
  11   5  -2 529.811 8.00189   2
 -11   5   2 538.019 10.6806  12
 -11   5   2 575.154 26.8551   3
  11   5  -2 491.072 28.4754  13
  11   5  -2 539.797 8.42922  18
  11   5  -2 537.828 8.11068   7
  11   5  -2 539.840 8.21875   5
 -11   5   2 541.582 7.72657  11
 -11   5   2 512.589 29.3510  13
 -11   5   2 567.953 8.92851   5
  11   5  -2 552.217 28.0766   9
  11   5  -2 596.426 28.3530   9
 -11   5   2 545.687 7.12746   2
  11   5  -2 504.050 12.7241  20
 -11   5   2 578.078 35.6385   9
  11   5  -2 532.718 6.03813  16
  -9  -5   2 631.647 33.9799   9
   9  -5  -2 617.854 27.5949   9
   9  -5  -2 608.930 8.18342   4
  -9  -5   2 589.888 36.2585  13
   9  -5  -2 539.279 30.9283  13
   9  -5  -2 613.886 8.37161   6
   9  -5  -2 663.912 27.7133  13
  -9  -5   2 610.841 7.91147  19
  -9  -5   2 623.586 19.8640   3
   9  -5  -2 640.830 29.3572   3
  -9  -5   2 632.959 8.58486  10
  -9  -5   2 632.640 7.12809  15
   9  -5  -2 644.110 21.4001   8
  -9  -5   2 642.922 25.1026   3
   9   5  -2 627.908 25.4760   9
   9   5  -2 605.031 7.90191   2
   9   5  -2 623.855 6.63988  16
  -9   5   2 635.166 8.03143  17
   9   5  -2 637.152 27.7807   9
   9   5  -2 639.252 29.8175  13
  -9   5   2 668.019 27.4710   3
  -9   5   2 652.155 34.4128   9
   9   5  -2 643.186 22.8205   3
   9   5  -2 627.073 8.17113  18
  -9   5   2 653.874 10.5645  12
   9   5  -2 620.742 8.05647   5
   7  -5  -2 325.738 21.2945  13
   7  -5  -2 345.672 19.6340   9
   7  -5  -2 341.942 20.2457   3
  -7  -5   2 329.787 5.18479  15
  -7  -5   2 340.673 24.6505  13
   7  -5  -2 321.553 5.45005   4
  -7  -5   2 353.552 6.03688  10
   7  -5  -2 327.892 5.79362   6
  -7  -5   2 335.058 14.5939   3
   7  -5  -2 343.822 17.5846  13
   7   5  -2 342.455 20.0056  13
   7   5  -2 346.507 5.33876  18
   7   5  -2 339.355 5.44904   5
  -7   5   2 341.628 6.78253  12
  -7   5   2 339.115 16.8370   8
   7   5  -2 352.238 16.9600   9
  -7   5   2 343.488 22.3589   9
   7   5  -2 325.676 5.34298   2
  -7   5   2 349.472 18.8650   3
  -7   5   2 347.970 5.53871  17
   7   5  -2 335.254 7.97510  20
  -7   5   2 346.106 7.09961  21
   5  -5  -2 919.647 30.9396   9
  -5  -5   2 861.103 34.4776  13
   5  -5  -2 863.381 30.5184   3
   5   5  -2 895.056 8.22088  16
   5   5  -2 855.352 8.10730   2
   5   5  -2 874.022 8.11316   5
  -5   5   2 902.250 32.3631   9
   5   5  -2 888.539 11.8752  20
   5   5  -2 891.850 26.4524   3
   5   5  -2 888.802 28.9116  13
  -5   5   2 937.690 29.3569   3
  -5   5   2 910.691 9.75017  12
  -3  -5   2 696.977 22.0154   3
   3  -5  -2 729.618 27.2456   9
  -3  -5   2 683.037 26.6256  13
  -3  -5   2 652.044 23.9549   9
  -3  -5   2 707.487 7.95497  15
   3  -5  -2 677.692 25.2039   3
   3  -5  -2 666.839 7.45225   6
   3   5  -2 697.895 7.11334   2
   3   5  -2 718.541 10.4565  20
   3   5  -2 680.858 24.5508  13
  -3   5   2 718.445 26.4126   9
   3   5  -2 698.721 23.4616   3
  -3   5   2 772.754 25.3666   3
  -1  -5   2 286.161 5.26261  15
   1  -5  -2 278.374 17.4063   9
  -1  -5   2 274.901 15.0900  13
   1  -5  -2 256.510 14.5321   3
  -1  -5   2 283.995 14.3633   3
  -1  -5   2 288.674 14.5514   9
   1   5  -2 295.155 6.92130  20
  -1   5   2 258.503 16.1286  13
   1   5  -2 280.773 16.2299  13
  -1   5   2 274.681 15.5405   9
   1   5  -2 276.219 13.9255   9
   1   5  -2 268.711 14.8322   3
  -1   5   2 292.704 14.7213   3
   1  -5   2 164.864 11.3344   3
  -1  -5  -2 144.896 13.6328   9
   1  -5   2 167.946 11.2139   9
   1  -5   2 168.421 11.8664  13
  -1  -5  -2 145.334 10.2547   3
   1   5   2 169.695 3.94390  20
  -1   5  -2 170.623 13.4195  13
   1   5   2 158.567 10.1798   3
  -1   5  -2 173.905 5.76721  20
   1   5   2 165.970 3.98275  18
   1   5   2 160.568 9.33313  13
   1   5   2 163.001 12.1293   9
  -1   5  -2 158.963 12.0122   9
  -1   5  -2 170.980 12.4584   3
   3  -5   2 2.34726 0.55215   6
   3  -5   2 8.93693 3.79780  13
   3  -5   2 2.06665 2.09583   3
   3  -5   2 5.56905 3.59169  13
  -3  -5  -2 3.86709 3.82920   9
   3  -5   2 3.45253 2.42815   9
   3  -5   2 3.16612 0.64710   4
  -3   5  -2 4.13363 1.40845  20
  -3   5  -2 2.99080 0.64178   2
  -3   5  -2 3.33016 3.10463  13
   3   5   2 1.32580 1.82241   9
  -3   5  -2 8.09524 4.04411   9
   3   5   2 4.26255 2.34645  13
   3   5   2 2.33043 1.63147   3
  -3   5  -2 2.43612 0.54993   4
   3   5   2 2.25716 0.71740  20
   3   5   2 2.78882 0.74812  18
   3   5   2 1.75990 0.53213   2
  -3   5  -2 2.87360 2.54552   3
   5  -5   2 1.01121 2.30867  13
   5  -5   2 0.46230 0.35321   6
  -5  -5  -2 0.66337 0.50664  19
   5  -5   2 0.49759 1.61634   3
  -5  -5  -2 1.68017 1.43304   3
   5  -5   2 0.28050 2.32619  13
  -5  -5  -2 1.08729 2.99182   9
   5  -5   2 0.48931 0.35147   4
   5  -5   2 0.13295 1.71828   9
  -5   5  -2 0.83238 0.43783   2
  -5   5  -2 -0.2708 2.13451   9
   5   5   2 0.84920 0.41296   7
  -5   5  -2 1.57977 1.13692  20
  -5   5  -2 0.13541 1.58700   3
  -5   5  -2 2.34985 0.68050  14
   5   5   2 0.15699 0.40870  18
   5   5   2 1.08006 0.66824  20
   5   5   2 3.60439 2.74972  13
   5   5   2 0.38359 2.14970   9
  -7  -5  -2 32.0906 2.18932  19
   7  -5   2 32.8723 1.68677   4
  -7  -5  -2 37.8325 11.7575   9
   7  -5   2 27.1411 8.97155  13
   7  -5   2 29.9678 7.35177   9
   7  -5   2 35.6953 7.55419   3
  -7  -5  -2 26.2692 4.16563   3
   7  -5   2 38.5794 9.01261  13
   7  -5   2 30.1573 1.63188   6
  -7  -5  -2 26.7694 9.33756  13
   7  -5   2 35.6959 2.41474  14
  -7   5  -2 31.3812 1.78002   5
   7   5   2 34.7134 4.73304   3
   7   5   2 32.7054 7.98643  13
   7   5   2 30.9179 8.44327   9
   7   5   2 34.7618 2.77353  20
  -7   5  -2 34.9858 4.62868  20
  -7   5  -2 28.8283 9.09010   9
  -7   5  -2 31.3387 1.97857  14
   7   5   2 26.2128 8.02211   9
   7   5   2 29.9524 2.19887  18
  -7   5  -2 33.5631 8.89717  13
   7   5   2 30.5287 1.84798   5
  -7   5  -2 29.5207 7.16890   3
   7   5   2 30.7639 1.93802   2
  -7   5  -2 29.6428 1.72388   2
   7   5   2 32.2184 1.82509   7
   9  -5   2 6.84872 1.08963   4
  -9  -5  -2 6.71402 1.42195  19
  -9  -5  -2 6.19925 2.06649   3
   9  -5   2 6.64334 4.73335  13
   9  -5   2 4.77521 1.31772  14
   9  -5   2 4.74234 3.61255   9
  -9  -5  -2 5.03737 5.69351   9
   9  -5   2 7.89480 3.92314   3
  -9  -5  -2 4.44788 1.55469   3
   9  -5   2 5.91276 0.96584   6
  -9  -5  -2 5.71541 6.23674  13
   9  -5   2 8.14697 6.47334  13
   9   5   2 5.03270 1.00576   5
   9   5   2 5.72225 1.35336  18
  -9   5  -2 7.05475 3.92936   3
  -9   5  -2 5.88086 2.16597  20
  -9   5  -2 7.41098 2.30439  19
   9   5   2 4.50589 4.19466  13
  -9   5  -2 6.75644 1.10103   2
   9   5   2 5.86366 1.81983  20
  -9   5  -2 7.06292 5.82099   9
   9   5   2 10.8573 1.55720   7
  -9   5  -2 6.77620 5.10554  13
   9   5   2 4.99653 1.07695   2
  -9   5  -2 5.67212 1.18357  14
   9   5   2 7.16702 1.95266   3
  11  -5   2 71.5979 2.84900   4
 -11  -5  -2 70.3437 3.78379  19
  11  -5   2 73.2624 4.14610  14
  11  -5   2 72.3513 12.9841   9
 -11  -5  -2 59.0985 16.8267  13
  11  -5   2 69.0463 3.90758   8
  11  -5   2 69.6544 3.69091   7
  11   5   2 73.2607 3.36864   2
 -11   5  -2 55.3302 14.6446   9
  11   5   2 75.6573 3.35832   5
  11   5   2 81.7261 15.5372  13
 -11   5  -2 72.4339 3.59987  14
  11   5   2 73.5054 2.75759  14
 -11   5  -2 69.9870 14.9572  13
 -11   5  -2 76.5154 4.45825   5
 -11   5  -2 68.0094 5.35037  19
 -11   5  -2 73.2912 3.14412   2
  13  -5   2 283.397 5.64804   6
 -13  -5  -2 299.845 6.65130   2
 -13  -5  -2 252.806 36.9499  13
  13  -5   2 285.514 6.00047   4
  13  -5   2 331.381 21.6811   3
  13  -5   2 314.311 24.1512   9
  13  -5   2 285.073 8.62141  14
  13  -5   2 312.151 11.5868   8
 -13   5  -2 309.307 28.0074  13
  13   5   2 294.814 7.01353   5
  13   5   2 290.285 5.94163  14
  13   5   2 288.905 7.03317   2
 -13   5  -2 289.273 7.74568  14
 -13   5  -2 326.070 21.7203   3
  13   5   2 332.574 28.2013   9
  13   5   2 277.705 25.5510  13
  13   5   2 334.562 29.2858   9
  13   5   2 285.604 10.4131  20
 -13   5  -2 270.935 11.2293  19
  15  -5   2 24.8328 3.60835  14
  15  -5   2 22.5947 1.98955   4
  15  -5   2 28.2896 5.42300   8
  15  -5   2 25.9054 8.23395   3
 -15  -5  -2 24.5802 2.17874   2
  15  -5   2 23.7668 1.94789   6
  15   5   2 23.5444 2.24683   5
  15   5   2 20.5853 1.93885  14
  15   5   2 23.9263 2.31357   2
  15   5   2 12.6686 9.65898   9
 -15   5  -2 21.0637 7.41356   3
  15   5   2 24.4414 10.7285   9
 -15   5  -2 24.4484 4.93482  19
  15   5   2 25.2840 4.52075  20
  17  -5   2 94.4760 7.94066   7
  17  -5   2 83.6330 3.89011   4
 -17  -5  -2 89.0833 4.16493   2
  17  -5   2 89.4148 15.2108   3
 -17  -5  -2 83.4668 5.19449  19
  17  -5   2 86.9574 11.4455   8
  17  -5   2 88.3909 3.64532   6
  17  -5   2 84.6984 5.49382  14
  17   5   2 82.3923 4.27915   5
 -17   5  -2 107.442 16.9089   3
  17   5   2 81.2457 4.36841   7
  17   5   2 86.2719 4.42720   2
  17   5   2 82.4215 3.84846  14
  17   5   2 75.9929 6.35261  20
  19  -5   2 116.990 4.36456   6
  19  -5   2 115.653 6.65117   7
  19  -5   2 99.8304 6.22812  14
  19  -5   2 114.017 5.61182   4
  19   5   2 109.402 5.20005   5
 -19   5  -2 101.710 8.30006  19
  19   5   2 102.314 7.80006  20
  19   5   2 108.511 5.38320   7
 -19   5  -2 112.863 5.10385   2
  19   5   2 112.400 5.24814   2
 -19   5  -2 113.606 5.28135   5
  21  -5   2 76.2416 5.75913  14
  21  -5   2 85.3574 6.16056   7
 -21  -5  -2 78.0522 5.66448  19
  21  -5   2 81.4810 4.98320   5
 -21   5  -2 81.6352 4.79548   5
 -21   5  -2 83.3126 10.2837  19
 -21   5  -2 87.8255 4.79899   2
  21   5   2 74.0862 7.02978  20
  21   5   2 87.0579 5.12122   7
  21   5   2 86.9410 4.95495   5
  21   5   2 74.8138 4.31127  14
  23  -5   2 73.4371 4.52903   4
 -23  -5  -2 64.9062 5.53776  19
  23  -5   2 73.2406 5.01902   5
  23  -5   2 72.7362 6.09932   7
  23   5   2 56.1389 8.09141  20
 -23   5  -2 66.7286 9.41376  19
  23   5   2 68.8195 4.92914   7
 -23   5  -2 68.1565 4.63755   5
 -23   5  -2 72.0153 4.63287   2
  23   5   2 63.4056 4.23024  14
  25  -5   2 62.6678 8.67925   7
  25  -5   2 46.3118 4.31477   5
  25  -5   2 51.3164 4.04734   4
  25  -5   2 36.9033 5.22479  14
 -25  -5  -2 52.8511 6.54472  19
  25   5   2 47.1816 4.09515   2
 -25   5  -2 51.3575 6.24081   2
  25   5   2 41.6008 7.13340  20
 -25   5  -2 41.1721 8.04677  19
 -25   5  -2 52.0835 4.47692   5
  25   5   2 52.7383 4.35017   5
  27  -5   2 75.3034 6.35986  14
  27  -5   2 91.3563 5.51009   4
 -27  -5  -2 80.5895 6.48429  19
  27  -5   2 97.1388 6.11445   5
  27   5   2 96.8435 5.93487   5
 -27   5  -2 99.6713 5.76714   2
  27   5   2 92.6261 5.73646   2
 -27   5  -2 95.0027 5.87920   5
  27   5   2 78.6438 5.05734  14
  27   5   2 90.6691 5.91648   7
  28  -6  -2 77.6904 5.44208   4
  28  -6  -2 60.8797 5.66927  14
 -28   6   2 59.0880 9.60746  19
  28   6  -2 74.5125 4.91312   5
  28   6  -2 76.9334 4.88885  14
  28   6  -2 73.7251 4.71740   2
  26  -6  -2 58.0434 5.45299  14
  26   6  -2 71.6868 4.55970   2
 -26   6   2 65.8736 10.2522  19
  26   6  -2 67.9049 4.64127   5
  26   6  -2 58.2642 4.21489  14
 -24  -6   2 46.9006 4.22623  19
  24  -6  -2 55.4384 4.41267   6
  24  -6  -2 56.7195 6.61346  16
  24  -6  -2 54.5428 4.25668   4
  24  -6  -2 44.0453 5.53870  14
  24  -6  -2 54.9128 6.85033   7
 -24   6   2 53.7757 3.93624   5
  24   6  -2 54.5844 5.21575  14
 -24   6   2 52.5135 3.78376   2
  24   6  -2 53.0615 4.23121   5
  24   6  -2 42.3542 6.65195  20
  22  -6  -2 173.329 8.40856  14
  22  -6  -2 188.539 6.88729   5
  22  -6  -2 190.561 7.31314   4
  22  -6  -2 160.881 8.23537  16
  22  -6  -2 183.281 6.56408   6
  22  -6  -2 187.733 9.29806   7
  22   6  -2 201.728 6.92965   2
 -22   6   2 185.679 6.66820   5
 -22   6   2 143.107 12.0849  19
  22   6  -2 168.856 9.95191  20
  22   6  -2 165.224 6.18490  14
  22   6  -2 192.819 7.21809   7
  22   6  -2 189.476 6.90033   5
  20  -6  -2 286.342 7.98064   5
  20  -6  -2 260.295 9.84975  14
  20  -6  -2 273.451 7.72041   6
 -20  -6   2 268.636 8.36337  19
  20  -6  -2 281.496 10.5477   7
  20  -6  -2 289.986 8.50345   4
  20   6  -2 276.793 7.71850   2
 -20   6   2 277.807 7.35013   2
 -20   6   2 276.399 7.68189   5
  20   6  -2 258.315 11.6407  20
  20   6  -2 280.776 8.18130   7
  20   6  -2 254.071 8.05936  18
  20   6  -2 265.410 7.40235  14
  20   6  -2 280.014 8.01261   5
 -20   6   2 245.205 12.8933  19
  18  -6  -2 325.195 10.4705  14
  18  -6  -2 325.176 8.11581   6
 -18  -6   2 330.563 8.69228  19
  18  -6  -2 333.017 10.8946   7
  18  -6  -2 334.851 8.07442   5
  18  -6  -2 332.709 8.61343   4
  18   6  -2 300.298 8.26196  18
  18   6  -2 340.744 29.3198   9
 -18   6   2 282.279 13.1655  19
 -18   6   2 344.191 8.00097   5
  18   6  -2 320.385 7.57065  14
  18   6  -2 328.851 8.31061   7
 -18   6   2 330.075 7.50935   2
  18   6  -2 371.054 30.6919   9
  18   6  -2 320.363 12.2125  20
 -18   6   2 320.476 7.62812  11
  18   6  -2 346.988 8.44369   5
  16  -6  -2 280.818 25.9570  13
  16  -6  -2 281.104 7.10428   6
  16  -6  -2 294.197 7.64242   4
  16  -6  -2 288.830 9.59915   7
  16  -6  -2 311.024 18.5053   8
  16  -6  -2 286.736 9.32868  14
 -16  -6   2 282.523 7.53991  19
 -16  -6   2 281.706 14.4654   3
  16  -6  -2 290.965 38.0864  13
  16   6  -2 292.144 7.29988   5
  16   6  -2 275.123 10.6207  20
  16   6  -2 330.911 27.5459   9
 -16   6   2 277.256 6.70384   5
 -16   6   2 288.005 6.55257   2
  16   6  -2 270.797 6.46575  14
  16   6  -2 305.020 25.5999   9
 -16   6   2 276.692 6.72018  11
 -16   6   2 298.523 28.4720  13
 -16   6   2 270.862 12.1976  19
 -16   6   2 274.506 9.83007  12
  16   6  -2 270.590 7.33444  18
  16   6  -2 284.723 7.19224   7
 -14  -6   2 318.185 17.4804   3
 -14  -6   2 314.567 7.36086  19
  14  -6  -2 320.474 17.4534   8
  14  -6  -2 304.592 9.24923   7
  14  -6  -2 314.857 9.24487  14
 -14  -6   2 313.854 14.0276   3
 -14  -6   2 288.954 4.88173  15
  14  -6  -2 301.972 7.22801   4
  14  -6  -2 312.410 24.8729  13
  14  -6  -2 269.038 34.1976  13
  14   6  -2 294.189 6.77508   7
 -14   6   2 303.361 26.1237  13
  14   6  -2 295.579 6.28191  14
  14   6  -2 298.989 6.90314   5
 -14   6   2 296.267 6.57304  11
 -14   6   2 296.486 6.15170   2
  14   6  -2 299.494 22.8267   9
 -14   6   2 283.655 9.26915  12
  14   6  -2 339.325 25.7974   9
 -14   6   2 297.318 6.38737   5
  14   6  -2 310.426 6.41778   4
 -14   6   2 279.511 11.6017  19
  14   6  -2 301.251 10.3893  20
  14   6  -2 286.832 7.01173  18
 -12  -6   2 528.594 42.0320  13
  12  -6  -2 562.546 11.6420   7
  12  -6  -2 592.260 32.5359   3
  12  -6  -2 618.681 31.3260   9
 -12  -6   2 597.831 20.1715   3
  12  -6  -2 607.820 22.1123   8
  12  -6  -2 556.175 36.9994  13
 -12  -6   2 619.673 25.8932   3
  12  -6  -2 566.451 30.2137  13
  12  -6  -2 578.465 9.31064   6
 -12  -6   2 568.760 8.96632  19
  12  -6  -2 581.006 9.32571   4
 -12  -6   2 563.899 7.06716  15
 -12   6   2 574.407 8.34231  11
 -12   6   2 568.293 32.0169  13
  12   6  -2 574.552 8.93942   5
 -12   6   2 579.637 8.02649   2
  12   6  -2 566.312 8.58657   7
  12   6  -2 570.009 32.5368  13
  12   6  -2 566.017 8.78496   2
 -12   6   2 677.324 32.0351   3
 -12   6   2 567.312 8.08486   5
  12   6  -2 572.713 9.08041  18
  12   6  -2 573.845 7.96123  14
  12   6  -2 596.099 28.9970   9
  12   6  -2 571.964 13.2055  20
 -12   6   2 575.466 12.0421  12
 -12   6   2 595.800 39.8557   9
  12   6  -2 608.990 31.9589   9
 -10  -6   2 519.869 24.4718   3
 -10  -6   2 493.864 33.5978   9
  10  -6  -2 496.603 10.1997   7
 -10  -6   2 498.666 6.77102  15
  10  -6  -2 540.192 26.7077  13
  10  -6  -2 541.066 29.5426   3
  10  -6  -2 498.250 8.23491   6
  10  -6  -2 539.789 27.9633   9
 -10  -6   2 475.453 36.1381  13
 -10  -6   2 532.504 19.6985   3
  10  -6  -2 512.685 8.16361   4
  10  -6  -2 515.031 32.8126  13
 -10  -6   2 510.554 7.80693  19
  10  -6  -2 502.251 18.6892   8
  10   6  -2 515.190 6.92970  14
 -10   6   2 506.608 7.00477   2
  10   6  -2 524.306 24.7312   9
  10   6  -2 509.388 11.4878  20
 -10   6   2 495.575 10.1517  12
  10   6  -2 521.545 7.84982   5
  10   6  -2 518.188 7.90667   2
 -10   6   2 563.146 27.5779   3
 -10   6   2 535.060 34.4023   9
 -10   6   2 521.043 27.4906  13
  10   6  -2 491.298 7.27610   7
  10   6  -2 536.046 7.96304  18
  10   6  -2 537.758 29.0108  13
  10   6  -2 510.566 21.8656   3
  10   6  -2 550.104 28.5318   9
   8  -6  -2 984.307 14.5632  14
  -8  -6   2 912.628 41.6116   9
   8  -6  -2 911.250 10.0265   4
  -8  -6   2 959.017 10.9415  10
  -8  -6   2 844.812 43.0769  13
  -8  -6   2 972.143 26.9285   3
   8  -6  -2 949.092 36.9713   3
  -8  -6   2 945.626 9.55513  15
   8  -6  -2 896.969 10.5103   6
   8  -6  -2 963.839 35.7190   9
   8  -6  -2 1019.95 41.3493  13
   8  -6  -2 945.877 31.3841  13
   8   6  -2 954.191 30.3041   3
  -8   6   2 1000.78 34.9532   3
  -8   6   2 951.966 29.7784   8
   8   6  -2 919.154 9.76186   2
   8   6  -2 929.382 8.52863  14
  -8   6   2 968.508 12.7091  12
  -8   6   2 950.300 41.8770   9
   8   6  -2 923.307 9.79191   5
  -8   6   2 966.584 9.71999  17
   8   6  -2 975.729 30.3215   9
  -8   6   2 876.086 15.7302  20
   8   6  -2 956.289 9.66742  18
  -8   6   2 905.092 8.72394   2
  -8   6   2 926.442 12.3749  21
   8   6  -2 922.045 34.7935  13
   6  -6  -2 243.622 14.1689  13
  -6  -6   2 214.293 19.5748  13
  -6  -6   2 235.885 4.34424   6
   6  -6  -2 223.367 17.0191  13
   6  -6  -2 233.640 17.6567   3
   6  -6  -2 223.941 4.65493   4
   6  -6  -2 224.486 5.03695   6
  -6  -6   2 236.444 13.6987   3
   6  -6  -2 249.033 17.6854   9
  -6   6   2 258.562 17.0721   3
   6   6  -2 231.734 4.57428   5
  -6   6   2 228.363 5.84769  21
  -6   6   2 235.842 14.5523   8
   6   6  -2 223.888 6.50035  20
  -6   6   2 225.463 7.37952  20
   6   6  -2 239.699 16.4538  13
   6   6  -2 230.432 4.64281   2
  -6   6   2 229.592 18.6939   9
   6   6  -2 238.064 13.8780   9
  -6   6   2 239.937 5.68230  12
   4  -6  -2 444.097 20.5705  13
   4  -6  -2 404.757 5.64867   4
   4  -6  -2 423.100 6.57734   6
  -4  -6   2 424.277 24.2360  13
   4  -6  -2 390.027 15.7406  13
   4  -6  -2 436.597 22.8977   9
   4  -6  -2 436.251 22.6393   3
   4   6  -2 404.219 5.13920   6
  -4   6   2 477.223 22.3367   3
  -4   6   2 454.884 23.8586   9
   4   6  -2 433.589 8.88657  20
   4   6  -2 422.293 19.9683   3
  -4   6   2 447.439 20.0490   8
   4   6  -2 411.354 5.75238   5
   4   6  -2 408.367 20.8215  13
   4   6  -2 423.675 5.97870   2
   2  -6  -2 299.339 14.7711  13
  -2  -6   2 285.590 17.7816  13
  -2  -6   2 291.164 17.3471   9
   2  -6  -2 286.073 18.9285   9
   2  -6  -2 268.091 4.96073   6
   2  -6  -2 281.243 17.1458   3
  -2  -6   2 279.419 4.42397   6
  -2  -6   2 263.439 14.9348   3
   2  -6  -2 288.229 13.0947  13
   2   6  -2 292.890 7.42640  20
  -2   6   2 292.305 17.8140   9
   2   6  -2 278.562 4.71660   2
   2   6  -2 265.004 16.8311  13
  -2   6   2 282.911 4.49589   2
   2   6  -2 285.074 4.69232   5
  -2   6   2 328.935 17.6460   3
   2   6  -2 297.671 16.9976   3
   0  -6   2 212.845 14.1700  13
   0  -6   2 210.232 13.7994   3
   0  -6   2 208.322 3.92872   6
   0  -6  -2 214.000 14.2020  13
   0  -6  -2 201.380 13.7941   3
   0  -6   2 218.765 14.2967   9
   0  -6  -2 217.705 17.5626   9
   0  -6  -2 196.385 4.04613   6
   0   6  -2 210.472 14.2432   9
   0   6   2 213.234 13.4038   3
   0   6   2 209.957 3.92130   2
   0   6  -2 207.416 4.07052   2
   0   6   2 212.687 14.8706   9
   0   6  -2 203.998 15.5739  13
   0   6   2 223.212 4.19163  12
   0   6  -2 221.854 6.77056  20
   0   6  -2 209.503 4.04783   5
   0   6  -2 226.699 15.2481   3
   2  -6   2 38.8179 8.02828   3
   2  -6   2 38.2645 7.51489  13
   2  -6   2 33.4359 1.64664   6
   2  -6   2 39.4684 8.75831  13
  -2  -6  -2 24.3854 8.00915   9
   2  -6   2 34.9486 7.21279   9
   2  -6   2 32.6407 1.50357   4
  -2   6  -2 42.3592 9.60162  13
   2   6   2 37.1645 1.75923  12
   2   6   2 38.1948 8.10493   9
  -2   6  -2 33.8740 1.70352   5
  -2   6  -2 34.5832 1.74158   2
   2   6   2 34.4550 2.02513  18
  -2   6  -2 34.3670 7.98049   9
  -2   6  -2 36.1197 7.70623   3
   2   6   2 38.1326 6.81242   3
  -2   6  -2 38.8521 3.18269  20
  -2   6  -2 34.4159 1.55878   4
   2   6   2 32.8135 1.68402   2
   4  -6   2 12.6870 1.07905   4
  -4  -6  -2 15.7509 7.65823   9
   4  -6   2 12.7303 5.48134  13
  -4  -6  -2 11.7579 3.65495   3
   4  -6   2 12.9741 1.12430   6
   4  -6   2 9.31036 3.79543   3
   4  -6   2 19.2861 5.93101  13
   4  -6   2 13.5314 4.70088   9
   4   6   2 12.5493 1.05802   5
  -4   6  -2 15.9025 6.32894  13
  -4   6  -2 18.6901 2.99088   8
  -4   6  -2 13.7218 1.12183   4
  -4   6  -2 14.4950 1.27970  14
  -4   6  -2 12.9172 5.88209   9
   4   6   2 14.8290 1.76336  18
   4   6   2 14.0285 5.21338   9
  -4   6  -2 19.4114 5.96948   3
   4   6   2 13.4598 1.24766   2
  -4   6  -2 13.3807 1.18740   2
  -4   6  -2 17.2104 2.98105  20
   6  -6   2 126.503 15.0243   3
  -6  -6  -2 97.5456 18.3730   9
  -6  -6  -2 103.142 8.28303   3
   6  -6   2 110.870 3.21036   6
   6  -6   2 110.071 3.11078   4
  -6  -6  -2 114.159 4.00475  19
   6  -6   2 125.806 12.3937   9
   6   6   2 113.428 4.56206  20
  -6   6  -2 110.635 3.33818   2
  -6   6  -2 109.467 3.15173   4
  -6   6  -2 116.562 17.8005   9
  -6   6  -2 117.487 3.76527  14
  -6   6  -2 118.916 4.47639  12
   6   6   2 127.767 16.0450   9
  -6   6  -2 116.731 6.49772  20
   6   6   2 108.328 8.15010   3
  -6   6  -2 113.179 3.34421   5
  -6   6  -2 124.023 15.0976   3
   6   6   2 118.600 4.10593  18
   6   6   2 110.499 3.28037   5
   6   6   2 111.960 3.56630   2
  -8  -6  -2 137.129 23.4587   9
   8  -6   2 142.065 3.80367   4
   8  -6   2 161.761 14.2602   3
   8  -6   2 145.695 5.07894  14
  -8  -6  -2 138.186 4.64540  19
  -8  -6  -2 137.635 8.80668   3
   8  -6   2 150.974 14.5071   9
   8  -6   2 138.582 3.73463   6
   8   6   2 145.544 4.34959   2
  -8   6  -2 137.069 3.95837   2
  -8   6  -2 146.418 14.1377   3
  -8   6  -2 140.596 21.1212   9
   8   6   2 147.287 8.93165   3
   8   6   2 145.322 4.11513   5
   8   6   2 146.025 5.00078  18
  -8   6  -2 144.193 4.58858  14
  -8   6  -2 143.020 5.43484  12
  -8   6  -2 143.626 5.88709   5
   8   6   2 142.814 5.75571  20
 -10  -6  -2 62.6064 5.74719   3
 -10  -6  -2 53.9565 4.74248   3
  10  -6   2 58.2094 2.62352   4
  10  -6   2 59.1991 11.2195   3
 -10  -6  -2 58.6714 3.37070  19
  10  -6   2 54.0055 3.54450  14
  10  -6   2 55.2507 2.62432   6
  10  -6   2 46.4341 10.3806   9
  10  -6   2 49.2283 3.89525   7
  10   6   2 58.5651 2.91691   5
 -10   6  -2 64.9366 16.5878   9
 -10   6  -2 70.9759 12.9147   3
 -10   6  -2 53.9372 3.16032  14
  10   6   2 59.4822 5.05637   3
 -10   6  -2 52.1783 3.71712  12
 -10   6  -2 52.1992 4.85895  19
  10   6   2 56.4036 2.98341   2
 -10   6  -2 54.7036 2.73784   2
  12  -6   2 81.4509 19.9099  13
 -12  -6  -2 69.3696 21.7197   9
  12  -6   2 68.1844 14.8428   9
  12  -6   2 75.9219 4.52496  14
  12  -6   2 78.7989 3.23576   4
 -12   6  -2 86.3992 4.05162   2
  12   6   2 83.1977 17.1948   9
  12   6   2 76.6637 2.83697  14
  12   6   2 76.4550 16.4792   9
  12   6   2 81.3305 3.66517   5
  12   6   2 77.0553 5.25556  20
 -12   6  -2 81.3298 4.18391  14
 -12   6  -2 77.6597 6.65230  20
  12   6   2 77.2384 3.67869   2
 -12   6  -2 71.5418 5.96087  19
  14  -6   2 0.21127 1.00761  14
  14  -6   2 0.70470 3.79953   3
  14  -6   2 1.63635 0.81184   4
  14  -6   2 0.93947 0.67825   6
 -14   6  -2 1.63068 2.02722  19
  14   6   2 0.84221 0.74037  14
 -14   6  -2 1.67357 3.92237   3
  14   6   2 0.82627 0.81772   2
 -14   6  -2 0.94066 1.02084  14
  14   6   2 1.48157 1.10728  18
  14   6   2 0.35198 0.72765   7
  14   6   2 1.64254 1.55112  20
  14   6   2 1.21623 0.79850   5
  14   6   2 0.40962 5.99192   9
  14   6   2 -0.5461 5.58839   9
  16  -6   2 145.108 5.03679   4
  16  -6   2 151.237 4.85682   6
  16  -6   2 145.772 7.08819  14
 -16  -6  -2 142.179 6.31678  19
  16   6   2 134.540 6.13053  18
  16   6   2 151.552 5.63181   5
  16   6   2 135.886 4.51411  14
  16   6   2 152.359 5.67685   7
 -16   6  -2 146.588 5.51826   5
  16   6   2 138.587 8.02385  20
  16   6   2 150.101 5.68565   2
  18  -6   2 105.953 6.30237   7
  18  -6   2 109.512 4.74981   4
  18  -6   2 96.6240 6.14497  14
  18  -6   2 105.909 4.30855   6
 -18   6  -2 109.667 4.98990   2
 -18   6  -2 106.492 5.06820   5
  18   6   2 97.6742 4.18559  14
  18   6   2 107.739 5.09521   5
  18   6   2 114.020 5.28565   7
  18   6   2 100.876 7.37928  20
  18   6   2 108.879 5.13541   2
 -18   6  -2 94.9715 8.04618  19
  20  -6   2 109.881 6.84898   7
  20  -6   2 118.775 5.29575   4
 -20  -6  -2 98.4764 5.94722  19
  20  -6   2 98.8581 6.48074  14
  20  -6   2 115.446 4.67764   6
  20   6   2 101.013 4.55627  14
 -20   6  -2 113.245 5.38571   2
  20   6   2 95.0890 7.52479  20
  20   6   2 109.318 5.47727   7
  20   6   2 92.9345 5.70025  18
  20   6   2 116.487 5.56564   2
 -20   6  -2 89.7070 8.27527  19
  20   6   2 111.388 5.48444   5
  22  -6   2 51.3083 6.34033   7
  22  -6   2 54.4725 4.30908   5
 -22  -6  -2 50.4375 4.67764  19
  22   6   2 43.0953 3.35223  14
 -22   6  -2 52.8997 4.15618   5
 -22   6  -2 48.2787 8.27961  19
 -22   6  -2 57.1706 4.15197   2
  22   6   2 44.5609 6.87878  20
  22   6   2 49.6108 4.04725   7
  22   6   2 48.1212 4.44603  18
  24  -6   2 45.4662 3.84560   4
  24  -6   2 34.5748 5.04709  14
 -24   6  -2 35.2678 7.31914  19
  24   6   2 33.6182 6.21151  20
  24   6   2 46.1813 3.99091   5
  24   6   2 40.6612 5.43723  18
  24   6   2 36.2530 3.32089  14
  26  -6   2 25.0364 3.87287   5
  26  -6   2 27.0137 3.73524   4
 -26  -6  -2 24.0170 4.24119  19
  26  -6   2 20.8997 4.39246  14
  26  -6   2 22.2566 4.46468   7
  26   6   2 25.9801 3.88544   5
  26   6   2 21.1241 4.20566  18
 -26   6  -2 27.5744 3.98481   2
  26   6   2 24.5319 3.50536  14
  26   6   2 25.3287 3.65357   2
 -26   6  -2 24.4587 3.70350   5
  26   6   2 25.7568 3.82636   7
 -26   6  -2 15.8983 5.21535  19
  27  -7  -2 41.2458 5.66489  14
  27   7  -2 51.4520 4.11395   5
 -27   7   2 47.9765 9.11665  19
  27   7  -2 53.8908 4.14153   2
  27   7  -2 46.0415 3.85199  14
  25  -7  -2 88.6767 6.96699  16
  25  -7  -2 106.291 5.69587   5
  25  -7  -2 87.9954 6.56725  14
  25  -7  -2 108.303 6.14465   4
  25   7  -2 112.906 5.56566   2
 -25   7   2 104.667 5.43613   5
  25   7  -2 90.5150 4.85620  14
  25   7  -2 109.269 5.64487   5
  23  -7  -2 103.126 7.08038  16
  23  -7  -2 120.069 8.13709   7
  23  -7  -2 123.192 6.24009   4
  23  -7  -2 116.995 5.61744   6
  23  -7  -2 104.400 6.87167  14
 -23   7   2 111.610 5.38752   5
  23   7  -2 113.534 7.62647   5
 -23   7   2 121.210 5.41341   2
  23   7  -2 106.457 8.09189  20
  23   7  -2 104.774 4.96802  14
 -23   7   2 101.984 9.49707  19
  21  -7  -2 108.699 6.97785  16
  21  -7  -2 121.289 7.09484  14
  21  -7  -2 126.407 5.55259   5
  21  -7  -2 130.255 6.12215   4
  21  -7  -2 133.034 7.94619   7
  21  -7  -2 126.456 5.65818   6
  21   7  -2 119.420 5.03248  14
  21   7  -2 123.812 5.60277   7
 -21   7   2 104.512 9.23548  19
 -21   7   2 118.891 5.33175   5
  21   7  -2 128.073 5.50138   2
  21   7  -2 130.830 5.67603   5
  21   7  -2 109.409 7.82018  20
 -21   7   2 123.319 5.25601   2
  19  -7  -2 169.148 8.00166  14
  19  -7  -2 183.185 8.77468   7
 -19  -7   2 175.964 6.48946  19
  19  -7  -2 180.351 6.77567   4
  19   7  -2 166.102 6.24610  18
  19   7  -2 211.486 10.2072  20
 -19   7   2 183.660 6.18984   5
 -19   7   2 183.105 5.97631   2
  19   7  -2 181.477 6.34654   5
  19   7  -2 205.163 8.14126   2
  19   7  -2 174.576 6.14858   7
 -19   7   2 164.194 10.8749  19
  19   7  -2 168.501 5.58276  14
  17  -7  -2 279.326 10.0727   7
  17  -7  -2 284.276 7.68896   6
 -17  -7   2 288.375 7.69210  19
  17  -7  -2 302.501 8.25782   4
  17   7  -2 266.106 6.47183  14
 -17   7   2 287.275 7.01284   2
  17   7  -2 290.169 7.67559  18
 -17   7   2 260.145 10.3078  12
 -17   7   2 290.877 6.87391  11
  17   7  -2 272.651 27.1729   9
  17   7  -2 263.567 10.7484  20
  17   7  -2 285.569 7.29760   7
  17   7  -2 303.570 25.9090   9
  17   7  -2 283.287 7.43649   5
 -17   7   2 277.736 7.09535   5
 -17   7   2 252.522 12.6905  19
 -15  -7   2 220.796 15.2327   3
  15  -7  -2 238.281 14.2982   8
  15  -7  -2 217.222 8.46207   7
 -15  -7   2 219.079 6.34982  19
  15  -7  -2 197.904 31.4053  13
  15  -7  -2 228.815 22.4944  13
  15  -7  -2 228.756 6.78281   4
 -15   7   2 213.044 5.64763   2
  15   7  -2 219.681 6.01243   7
  15   7  -2 213.904 9.09029  20
 -15   7   2 207.480 5.56284  11
  15   7  -2 215.796 6.12232   5
 -15   7   2 209.513 8.60870  12
  15   7  -2 256.269 24.4832   9
  15   7  -2 214.123 5.45877  14
  15   7  -2 259.316 22.0749   9
  15   7  -2 217.060 6.25268  18
 -15   7   2 215.627 5.83524   5
 -15   7   2 221.546 28.4186  13
 -13  -7   2 463.724 5.60945   6
  13  -7  -2 489.331 36.9975  13
  13  -7  -2 490.851 9.30285   6
 -13  -7   2 484.226 8.72924  19
 -13  -7   2 481.597 18.8962   3
  13  -7  -2 506.395 9.39255   4
  13  -7  -2 473.632 28.8178  13
  13  -7  -2 460.982 11.3251   7
 -13  -7   2 464.841 23.7533   3
  13   7  -2 504.693 31.3046   9
 -13   7   2 453.470 11.6100  12
  13   7  -2 470.039 7.44591  14
 -13   7   2 454.999 29.7285  13
  13   7  -2 511.385 27.9302   9
  13   7  -2 473.947 8.50549   5
  13   7  -2 462.481 12.4248  20
 -13   7   2 484.708 7.99896   2
  13   7  -2 483.997 8.57348  18
 -13   7   2 479.119 8.02710   5
 -13   7   2 467.497 7.73189  11
  13   7  -2 478.386 8.14408   7
  13   7  -2 477.483 8.60522   2
  11  -7  -2 547.874 12.1031  14
  11  -7  -2 540.885 27.9256  13
  11  -7  -2 503.508 11.1128   7
 -11  -7   2 539.482 26.8866   3
  11  -7  -2 547.660 36.2734  13
 -11  -7   2 536.120 38.6264   9
 -11  -7   2 459.708 38.9301  13
  11  -7  -2 535.860 29.9000   9
  11  -7  -2 535.430 31.9150   3
  11  -7  -2 549.143 9.13240   4
 -11  -7   2 503.660 20.0779   3
 -11  -7   2 519.707 6.08012   6
  11   7  -2 532.939 8.33430  18
  11   7  -2 571.304 27.1619   9
 -11   7   2 509.301 7.56338   5
 -11   7   2 509.411 7.68044   2
 -11   7   2 586.228 30.4433   3
  11   7  -2 559.749 31.5432  13
  11   7  -2 537.859 24.0779   3
 -11   7   2 505.524 7.47138  11
  11   7  -2 546.581 31.0195   9
 -11   7   2 538.144 29.4059  13
  11   7  -2 521.214 8.38533   2
  11   7  -2 524.579 7.84609   7
  11   7  -2 510.892 12.1857  20
 -11   7   2 504.501 11.2753  12
  -9  -7   2 355.380 17.3689   3
  -9  -7   2 357.949 29.2430   9
   9  -7  -2 393.310 8.95546  14
   9  -7  -2 372.564 24.2173   9
   9  -7  -2 379.977 7.08135   4
  -9  -7   2 360.480 6.36524  15
   9  -7  -2 356.143 26.8685  13
   9  -7  -2 420.400 22.3833  13
   9  -7  -2 366.835 8.89137   7
   9  -7  -2 398.613 26.1286   3
   9  -7  -2 390.135 7.58472   6
  -9  -7   2 353.256 31.1131  13
  -9  -7   2 374.712 5.24755   6
  -9  -7   2 376.434 22.9176   3
   9   7  -2 371.554 6.71782   2
   9   7  -2 388.114 6.30348   7
  -9   7   2 428.998 25.0330   3
   9   7  -2 389.443 24.7776   9
  -9   7   2 379.694 29.4625   9
  -9   7   2 377.967 19.7809   8
  -9   7   2 376.763 6.24854   2
   9   7  -2 382.620 9.87734  20
   9   7  -2 399.413 21.0657   3
  -9   7   2 356.511 11.0438  20
  -9   7   2 375.332 8.85217  12
   9   7  -2 370.790 5.68844  14
[truncated: 2,881,896 more chars]
