# Supplementary material for: Trapping X‐ray Radiation Damage from Homolytic Se−C Bond Cleavage in BnSeSeBn Crystals (Bn=benzyl, CH2C6H5)
Source: Angew Chem Int Ed Engl. 2022 May 3;61(26):e202203665. doi: 10.1002/anie.202203665 (PMC9320817; doi:10.1002/anie.202203665)
Supplement: Supplementary file 5 — Supporting Information [file ANIE-61-0-s007.cif]

 
data_d_shelx
 
_audit_creation_method            'SHELXL-2018/3'
_shelx_SHELXL_version_number      '2018/3'
_chemical_name_systematic         ?
_chemical_name_common             ?
_chemical_melting_point           ?
_chemical_formula_moiety          'C14 H14 Se2'
_chemical_formula_sum
 'C14 H14 Se2' 
_chemical_formula_weight          340.17

loop_
 _atom_type_symbol
 _atom_type_description
 _atom_type_scat_dispersion_real
 _atom_type_scat_dispersion_imag
 _atom_type_scat_source
 'C'  'C'   0.0015   0.0009
 'International Tables Vol C Tables 4.2.6.8 and 6.1.1.4'
 'H'  'H'   0.0000   0.0000
 'International Tables Vol C Tables 4.2.6.8 and 6.1.1.4'
 'Se'  'Se'   0.2367   1.4831
 'International Tables Vol C Tables 4.2.6.8 and 6.1.1.4'
 
_space_group_crystal_system       monoclinic
_space_group_IT_number            15
_space_group_name_H-M_alt         'C 2/c'
_space_group_name_Hall            '-C 2yc'
 
_shelx_space_group_comment
;
The symmetry employed for this shelxl refinement is uniquely defined
by the following loop, which should always be used as a source of
symmetry information in preference to the above space-group names.
They are only intended as comments.
;
 
loop_
 _space_group_symop_operation_xyz
 'x, y, z'
 '-x, y, -z+1/2'
 'x+1/2, y+1/2, z'
 '-x+1/2, y+1/2, -z+1/2'
 '-x, -y, -z'
 'x, -y, z-1/2'
 '-x+1/2, -y+1/2, -z'
 'x+1/2, -y+1/2, z-1/2'
 
_cell_length_a                    13.7199(11)
_cell_length_b                    8.0119(6)
_cell_length_c                    11.4766(9)
_cell_angle_alpha                 90
_cell_angle_beta                  99.301(2)
_cell_angle_gamma                 90
_cell_volume                      1244.95(17)
_cell_formula_units_Z             4
_cell_measurement_temperature     100(2)
_cell_measurement_reflns_used     9810
_cell_measurement_theta_min       2.627
_cell_measurement_theta_max       38.586
 
_exptl_crystal_description        block
_exptl_crystal_colour             yellow
_exptl_crystal_density_meas       ?
_exptl_crystal_density_method     ?
_exptl_crystal_density_diffrn     1.815          
_exptl_crystal_F_000              664
_exptl_transmission_factor_min    ?
_exptl_transmission_factor_max    ?
_exptl_crystal_size_max           0.400
_exptl_crystal_size_mid           0.300
_exptl_crystal_size_min           0.200
_exptl_absorpt_coefficient_mu     3.134
_shelx_estimated_absorpt_T_min    ?
_shelx_estimated_absorpt_T_max    ?
_exptl_absorpt_correction_type   multi-scan
_exptl_absorpt_correction_T_min  0.3757
_exptl_absorpt_correction_T_max  0.4404
_exptl_absorpt_process_details
;
 SADABS 2016/2: Krause, L., Herbst-Irmer, R., Sheldrick G.M. & Stalke D.,
 J. Appl. Cryst. 48 (2015) 3-10
;
_exptl_absorpt_special_details    ?
_diffrn_ambient_temperature       100(2)
_diffrn_radiation_wavelength      0.56086
_diffrn_radiation_type            AgK\a
_diffrn_source                    'MicroMax 007 Rotating Anode'
_diffrn_measurement_device_type   'Dectris PILATUS 3 CdTe 300k'
_diffrn_measurement_method        'omega scans'
_diffrn_detector_area_resol_mean  ?
_diffrn_reflns_number             212039
_diffrn_reflns_av_unetI/netI      0.0046
_diffrn_reflns_av_R_equivalents   0.0221
_diffrn_reflns_limit_h_min        -30
_diffrn_reflns_limit_h_max        30
_diffrn_reflns_limit_k_min        -17
_diffrn_reflns_limit_k_max        17
_diffrn_reflns_limit_l_min        -25
_diffrn_reflns_limit_l_max        25
_diffrn_reflns_theta_min          2.331
_diffrn_reflns_theta_max          38.644
_diffrn_reflns_theta_full         19.665
_diffrn_measured_fraction_theta_max   0.999
_diffrn_measured_fraction_theta_full  0.996
_diffrn_reflns_Laue_measured_fraction_max    0.999
_diffrn_reflns_Laue_measured_fraction_full   0.996
_diffrn_reflns_point_group_measured_fraction_max   0.999
_diffrn_reflns_point_group_measured_fraction_full  0.996
_reflns_number_total              7197
_reflns_number_gt                 5996
_reflns_threshold_expression      'I > 2\s(I)'
_reflns_Friedel_coverage          0.000
_reflns_Friedel_fraction_max      .
_reflns_Friedel_fraction_full     .
 
_reflns_special_details
;
 Reflections were merged by SHELXL according to the crystal
 class for the calculation of statistics and refinement.
 
 _reflns_Friedel_fraction is defined as the number of unique
 Friedel pairs measured divided by the number that would be
 possible theoretically, ignoring centric projections and
 systematic absences.
;
 
_computing_data_collection        'Crysalis'
_computing_cell_refinement        'SAINT V8.37A'
_computing_data_reduction         'SAINT V8.37A'
_computing_structure_solution     'SHELXT(G.M.Sheldrick,Acta Cryst.(2015)A71,3-8)'
_computing_structure_refinement 'SHELXL-2018/1 (Sheldrick, 2018)'
_computing_molecular_graphics     'XP Version 5.1'
_computing_publication_material   'XP Version 5.1'
_refine_special_details           ?
_refine_ls_structure_factor_coef  Fsqd
_refine_ls_matrix_type            full
_refine_ls_weighting_scheme       calc
_refine_ls_weighting_details
'w=1/[\s^2^(Fo^2^)+(0.0413P)^2^+0.3359P] where P=(Fo^2^+2Fc^2^)/3'
_atom_sites_solution_primary      ?
_atom_sites_solution_secondary    ?
_atom_sites_solution_hydrogens    geom
_refine_ls_hydrogen_treatment     constr
_refine_ls_extinction_method      none
_refine_ls_extinction_coef        .
_refine_ls_number_reflns          7197
_refine_ls_number_parameters      73
_refine_ls_number_restraints      0
_refine_ls_R_factor_all           0.0242
_refine_ls_R_factor_gt            0.0209
_refine_ls_wR_factor_ref          0.0735
_refine_ls_wR_factor_gt           0.0721
_refine_ls_goodness_of_fit_ref    1.098
_refine_ls_restrained_S_all       1.098
_refine_ls_shift/su_max           0.003
_refine_ls_shift/su_mean          0.000
 
loop_
 _atom_site_label
 _atom_site_type_symbol
 _atom_site_fract_x
 _atom_site_fract_y
 _atom_site_fract_z
 _atom_site_U_iso_or_equiv
 _atom_site_adp_type
 _atom_site_occupancy
 _atom_site_site_symmetry_order  
 _atom_site_calc_flag
 _atom_site_refinement_flags_posn
 _atom_site_refinement_flags_adp
 _atom_site_refinement_flags_occupancy
 _atom_site_disorder_assembly
 _atom_site_disorder_group
Se1 Se 0.50749(2) 0.49864(2) 0.35183(2) 0.01373(2) Uani 1 1 d . . . . .
C1 C 0.61413(3) 0.33230(6) 0.39462(5) 0.01497(6) Uani 1 1 d . . . . .
H1A H 0.613549 0.294689 0.476677 0.018 Uiso 1 1 calc R U . . .
H1B H 0.600066 0.233963 0.342377 0.018 Uiso 1 1 calc R U . . .
C2 C 0.71501(3) 0.39619(6) 0.38538(4) 0.01243(5) Uani 1 1 d . . . . .
C3 C 0.76645(4) 0.33132(6) 0.29994(4) 0.01492(6) Uani 1 1 d . . . . .
H3 H 0.736366 0.249026 0.246252 0.018 Uiso 1 1 calc R U . . .
C4 C 0.86190(4) 0.38688(7) 0.29309(5) 0.01704(7) Uani 1 1 d . . . . .
H4 H 0.896549 0.341840 0.235036 0.020 Uiso 1 1 calc R U . . .
C5 C 0.90624(5) 0.50762(6) 0.37079(6) 0.01771(8) Uani 1 1 d . . . . .
H5 H 0.971105 0.545350 0.365924 0.021 Uiso 1 1 calc R U . . .
C6 C 0.85521(4) 0.57348(6) 0.45615(5) 0.01734(7) Uani 1 1 d . . . . .
H6 H 0.885237 0.656659 0.509118 0.021 Uiso 1 1 calc R U . . .
C7 C 0.76053(4) 0.51749(6) 0.46373(5) 0.01519(7) Uani 1 1 d . . . . .
H7 H 0.726431 0.561871 0.522523 0.018 Uiso 1 1 calc R U . . .
 
loop_
 _atom_site_aniso_label
 _atom_site_aniso_U_11
 _atom_site_aniso_U_22
 _atom_site_aniso_U_33
 _atom_site_aniso_U_23
 _atom_site_aniso_U_13
 _atom_site_aniso_U_12
Se1 0.01191(2) 0.01773(3) 0.01162(2) -0.00040(1) 0.00206(2) 0.00208(1)
C1 0.01254(13) 0.01541(15) 0.01686(16) 0.00260(12) 0.00211(11) -0.00015(11)
C2 0.01163(12) 0.01313(13) 0.01212(13) 0.00034(10) 0.00069(10) 0.00001(10)
C3 0.01434(14) 0.01656(15) 0.01375(15) -0.00232(12) 0.00198(11) -0.00076(12)
C4 0.01431(15) 0.02076(18) 0.01654(17) 0.00092(14) 0.00396(12) 0.00085(13)
C5 0.01285(16) 0.01879(19) 0.0205(2) 0.00442(13) -0.00027(15) -0.00199(12)
C6 0.01640(16) 0.01525(15) 0.01836(18) -0.00043(13) -0.00325(13) -0.00231(12)
C7 0.01593(17) 0.01483(15) 0.01398(16) -0.00187(11) -0.00010(13) 0.00042(12)
 
_geom_special_details
;
 All esds (except the esd in the dihedral angle between two l.s. planes)
 are estimated using the full covariance matrix.  The cell esds are taken
 into account individually in the estimation of esds in distances, angles
 and torsion angles; correlations between esds in cell parameters are only
 used when they are defined by crystal symmetry.  An approximate (isotropic)
 treatment of cell esds is used for estimating esds involving l.s. planes.
;
 
loop_
 _geom_bond_atom_site_label_1
 _geom_bond_atom_site_label_2
 _geom_bond_distance
 _geom_bond_site_symmetry_2
 _geom_bond_publ_flag
Se1 C1 1.9812(5) . ?
Se1 Se1 2.3131(2) 2_655 ?
C1 C2 1.4955(6) . ?
C1 H1A 0.9900 . ?
C1 H1B 0.9900 . ?
C2 C3 1.3976(7) . ?
C2 C7 1.4005(7) . ?
C3 C4 1.3973(7) . ?
C3 H3 0.9500 . ?
C4 C5 1.3877(8) . ?
C4 H4 0.9500 . ?
C5 C6 1.3965(10) . ?
C5 H5 0.9500 . ?
C6 C7 1.3902(8) . ?
C6 H6 0.9500 . ?
C7 H7 0.9500 . ?
 
loop_
 _geom_angle_atom_site_label_1
 _geom_angle_atom_site_label_2
 _geom_angle_atom_site_label_3
 _geom_angle
 _geom_angle_site_symmetry_1
 _geom_angle_site_symmetry_3
 _geom_angle_publ_flag
C1 Se1 Se1 101.066(15) . 2_655 ?
C2 C1 Se1 114.02(3) . . ?
C2 C1 H1A 108.7 . . ?
Se1 C1 H1A 108.7 . . ?
C2 C1 H1B 108.7 . . ?
Se1 C1 H1B 108.7 . . ?
H1A C1 H1B 107.6 . . ?
C3 C2 C7 119.03(4) . . ?
C3 C2 C1 120.03(4) . . ?
C7 C2 C1 120.91(4) . . ?
C4 C3 C2 120.34(4) . . ?
C4 C3 H3 119.8 . . ?
C2 C3 H3 119.8 . . ?
C5 C4 C3 120.23(5) . . ?
C5 C4 H4 119.9 . . ?
C3 C4 H4 119.9 . . ?
C4 C5 C6 119.78(5) . . ?
C4 C5 H5 120.1 . . ?
C6 C5 H5 120.1 . . ?
C7 C6 C5 120.10(5) . . ?
C7 C6 H6 119.9 . . ?
C5 C6 H6 119.9 . . ?
C6 C7 C2 120.52(5) . . ?
C6 C7 H7 119.7 . . ?
C2 C7 H7 119.7 . . ?
 
loop_
 _geom_torsion_atom_site_label_1
 _geom_torsion_atom_site_label_2
 _geom_torsion_atom_site_label_3
 _geom_torsion_atom_site_label_4
 _geom_torsion
 _geom_torsion_site_symmetry_1
 _geom_torsion_site_symmetry_2
 _geom_torsion_site_symmetry_3
 _geom_torsion_site_symmetry_4
 _geom_torsion_publ_flag
Se1 C1 C2 C3 -112.99(4) . . . . ?
Se1 C1 C2 C7 68.91(5) . . . . ?
C7 C2 C3 C4 0.04(7) . . . . ?
C1 C2 C3 C4 -178.09(5) . . . . ?
C2 C3 C4 C5 -0.31(8) . . . . ?
C3 C4 C5 C6 0.09(8) . . . . ?
C4 C5 C6 C7 0.40(8) . . . . ?
C5 C6 C7 C2 -0.67(8) . . . . ?
C3 C2 C7 C6 0.45(7) . . . . ?
C1 C2 C7 C6 178.57(5) . . . . ?
 
_refine_diff_density_max    1.655
_refine_diff_density_min   -0.383
_refine_diff_density_rms    0.123

_shelx_res_file
;
CELL  0.56086  13.7199    8.0119   11.4766   90.0000   99.3010   90.0000
ZERR   4.000    0.0011    0.0006    0.0009    0.0000    0.0021    0.0000
LATT  7
SYMM -X, Y, 1/2-Z
SFAC C H SE
UNIT 56 56 8
TEMP -173.150
L.S. 20
BOND $H
CONF
LIST 4
ACTA
FMAP 2
omit      5   1   2
omit     3   1   2
omit     4   6   5
omit     5   3   2
PLAN 20
WGHT    0.041300    0.335900
FVAR       0.36045
SE1   3    0.507495    0.498636    0.351835    11.00000    0.01191    0.01773 =
         0.01162   -0.00040    0.00206    0.00208
C1    1    0.614126    0.332302    0.394622    11.00000    0.01254    0.01541 =
         0.01686    0.00260    0.00211   -0.00015
AFIX  23
H1A   2    0.613549    0.294689    0.476677    11.00000   -1.20000
H1B   2    0.600066    0.233963    0.342377    11.00000   -1.20000
AFIX   0
C2    1    0.715013    0.396189    0.385383    11.00000    0.01163    0.01313 =
         0.01212    0.00034    0.00069    0.00001
C3    1    0.766449    0.331316    0.299942    11.00000    0.01434    0.01656 =
         0.01375   -0.00232    0.00198   -0.00076
AFIX  43
H3    2    0.736366    0.249026    0.246252    11.00000   -1.20000
AFIX   0
C4    1    0.861896    0.386877    0.293088    11.00000    0.01431    0.02076 =
         0.01654    0.00092    0.00396    0.00085
AFIX  43
H4    2    0.896549    0.341840    0.235036    11.00000   -1.20000
AFIX   0
C5    1    0.906242    0.507619    0.370787    11.00000    0.01285    0.01879 =
         0.02051    0.00442   -0.00027   -0.00199
AFIX  43
H5    2    0.971105    0.545350    0.365924    11.00000   -1.20000
AFIX   0
C6    1    0.855209    0.573475    0.456148    11.00000    0.01640    0.01525 =
         0.01836   -0.00043   -0.00325   -0.00231
AFIX  43
H6    2    0.885237    0.656659    0.509118    11.00000   -1.20000
AFIX   0
C7    1    0.760526    0.517494    0.463732    11.00000    0.01593    0.01483 =
         0.01398   -0.00187   -0.00010    0.00042
AFIX  43
H7    2    0.726431    0.561871    0.522523    11.00000   -1.20000
AFIX   0
HKLF 4


REM
REM wR2 = 0.0735, GooF = S = 1.098, Restrained GooF = 1.098 for all data
REM R1 = 0.0209 for 5996 Fo > 4sig(Fo) and 0.0242 for all 7197 data
REM 73 parameters refined using 0 restraints

END

WGHT      0.0413      0.3358

REM Highest difference peak  1.655,  deepest hole -0.383,  1-sigma level  0.123
Q1    1   0.4882  0.4590  0.3124  11.00000  0.05    1.66
Q2    1   0.4997  0.5364  0.3199  11.00000  0.05    1.41
Q3    1   0.5015  0.4389  0.3543  11.00000  0.05    1.39
Q4    1   0.5131  0.5408  0.3853  11.00000  0.05    1.30
Q5    1   0.4709  0.4984  0.3489  11.00000  0.05    1.03
Q6    1   0.4509  0.6072  0.3237  11.00000  0.05    1.00
Q7    1   0.8829  0.5377  0.3992  11.00000  0.05    0.87
Q8    1   0.8136  0.5587  0.4605  11.00000  0.05    0.85
Q9    1   0.7414  0.3616  0.3412  11.00000  0.05    0.75
Q10   1   0.7332  0.4764  0.4322  11.00000  0.05    0.69
Q11   1   0.8172  0.3622  0.2997  11.00000  0.05    0.68
Q12   1   0.8819  0.4427  0.3255  11.00000  0.05    0.63
Q13   1   0.6644  0.3632  0.3873  11.00000  0.05    0.58
Q14   1   0.5964  0.2852  0.3654  11.00000  0.05    0.43
Q15   1   0.7420  0.5344  0.4848  11.00000  0.05    0.39
Q16   1   0.6066  0.3358  0.4317  11.00000  0.05    0.36
Q17   1   0.7539  0.3067  0.2783  11.00000  0.05    0.31
Q18   1   0.5959  0.3635  0.3782  11.00000  0.05    0.30
Q19   1   0.5670  0.4048  0.3830  11.00000  0.05    0.27
Q20   1   0.9474  0.4956  0.3684  11.00000  0.05    0.25
;
_shelx_res_checksum   25426

_shelx_hkl_file
;
   2   0   0 2764.87 3.90675   7
  -2   0   0 2764.20 4.29370  23
  -2   0   0 2756.29 4.09765  10
  -2   0   0 2754.21 3.77975   5
   4   0   0 5170.04 7.79579  13
   4   0   0 5165.42 7.78597  14
  -4   0   0 5155.23 8.24082  22
   4   0   0 5162.76 8.37842  20
   4   0   0 5152.39 8.24478  17
   4   0   0 5147.67 7.84838  18
   6   0   0 2146.81 6.17090  13
   6   0   0 2118.04 6.46144   1
   6   0   0 2120.18 6.62397   2
  -6   0   0 2154.65 5.84464   5
  -6   0   0 2151.79 6.46397   9
  -6   0   0 2160.30 6.29541  10
   6   0   0 2157.94 6.68087  20
  -6   0   0 2136.21 6.55914  22
   8   0   0 7754.48 14.5353   8
  -8   0   0 7821.59 14.9280  23
   8   0   0 7733.20 13.3449   7
  -8   0   0 7735.73 13.0538   5
   8   0   0 7809.44 13.9875  11
   8   0   0 7745.17 13.8453  14
 -10   0   0 2224.91 8.47868  21
 -10   0   0 2208.48 9.05060  23
  10   0   0 2192.73 8.53484   1
 -10   0   0 2190.66 8.47060   3
  10   0   0 2201.42 8.72387   8
 -10   0   0 2177.05 8.28029  10
  10   0   0 2207.14 8.85774  15
  10   0   0 2170.44 8.23909  18
 -10   0   0 2204.73 8.55155   9
  10   0   0 2167.68 8.93439  20
  10   0   0 2219.22 9.13167  24
  10   0   0 2167.89 7.89629   7
 -10   0   0 2219.99 8.80189  12
  10   0   0 2209.82 8.25647  14
  12   0   0 1385.64 7.82662  17
  12   0   0 1402.46 7.44675  11
  12   0   0 1436.38 7.42463  14
  12   0   0 1411.27 7.04590   7
  12   0   0 1434.75 7.80868   8
 -12   0   0 1426.94 6.97594   5
 -12   0   0 1393.37 7.53687   9
  12   0   0 1412.78 8.07687  19
  12   0   0 1393.62 7.96292  20
  12   0   0 1389.84 8.02117  24
  12   0   0 1427.71 5.79262   4
 -12   0   0 1420.38 8.06194  23
  12   0   0 1390.28 7.59362   1
 -12   0   0 1396.09 7.76084  12
 -12   0   0 1404.04 7.46523  21
  14   0   0 1109.61 7.24371  18
  14   0   0 1098.15 7.20442  11
  14   0   0 1102.33 7.37449   1
 -14   0   0 1095.70 7.55703  12
 -14   0   0 1102.72 7.59812  22
  14   0   0 1094.30 7.09044  14
 -14   0   0 1093.88 6.85070   6
  14   0   0 1119.63 6.89359   7
  14   0   0 1099.68 7.51581   8
 -14   0   0 1115.49 7.17988  10
  14   0   0 1094.41 7.74000  20
 -14   0   0 1112.94 5.77414  16
 -14   0   0 1095.64 7.32966   9
  14   0   0 1101.90 7.67513  17
  14   0   0 1073.06 7.71525  19
 -16   0   0 412.536 3.73392  16
 -16   0   0 414.898 4.63738   6
  16   0   0 390.173 5.06737  17
  16   0   0 407.018 5.04578   8
  16   0   0 389.939 5.15607  24
  16   0   0 401.143 4.72102  14
  16   0   0 395.498 5.16685  15
  16   0   0 403.952 4.83193  18
  16   0   0 398.939 5.23878  20
 -16   0   0 405.126 3.94463  13
 -16   0   0 418.320 5.02664   3
 -16   0   0 391.433 4.42761   5
  16   0   0 413.311 5.02239   1
 -16   0   0 408.639 4.96597   9
 -16   0   0 402.467 4.77496  10
 -16   0   0 392.838 5.00745  12
 -16   0   0 400.169 5.09584  22
  16   0   0 405.231 5.22788  19
  18   0   0 274.056 4.41514  18
  18   0   0 280.382 5.79826  19
 -18   0   0 286.331 4.41472  10
  18   0   0 284.038 4.80341  17
 -18   0   0 290.690 3.33617  16
  18   0   0 265.776 5.15926   1
 -18   0   0 277.626 4.47984   9
  18   0   0 289.813 5.98939  20
 -18   0   0 292.966 4.15802   5
 -18   0   0 281.865 4.72490  12
 -18   0   0 280.851 3.59676  13
  18   0   0 278.938 4.61005   8
 -18   0   0 293.308 4.61205   3
  20   0   0 213.522 4.60713  20
  20   0   0 202.980 4.49237  24
 -20   0   0 210.724 4.29706   3
 -20   0   0 221.398 3.95273   5
  20   0   0 216.798 4.84386  19
 -20   0   0 225.442 3.77153   2
 -20   0   0 205.814 4.26099   9
 -20   0   0 213.317 4.15356  10
  20   0   0 211.212 4.75325  21
  20   0   0 214.956 4.33865  18
 -20   0   0 205.676 4.39312  22
  20   0   0 212.653 4.21842  11
  20   0   0 215.558 4.56423  15
  20   0   0 221.025 4.46359   1
  20   0   0 213.310 3.97422   7
 -20   0   0 221.347 3.01605  16
 -20   0   0 209.178 4.45976  12
  20   0   0 221.004 4.62657  17
 -20   0   0 218.022 3.37639  13
 -20   0   0 202.789 4.44378  23
 -22   0   0 147.002 3.63104   6
  22   0   0 151.633 4.09167   1
  22   0   0 152.413 2.59690   4
 -22   0   0 147.592 3.55908   5
 -22   0   0 150.433 3.32747   2
 -22   0   0 152.815 4.03436   3
  22   0   0 149.741 3.66416   7
  22   0   0 140.598 4.21458  20
 -22   0   0 134.436 3.84585  10
 -22   0   0 138.356 4.03874  12
  22   0   0 146.787 3.81672  11
 -22   0   0 143.144 2.96667  13
 -22   0   0 133.316 4.09216  22
  22   0   0 142.631 4.25440  17
 -22   0   0 134.827 4.07366  23
  22   0   0 139.014 4.22578  19
  22   0   0 144.385 4.01040  18
  22   0   0 132.793 3.62848  14
  22   0   0 138.794 3.59092  21
  22   0   0 145.082 4.29952  15
  24   0   0 15.6523 2.05195  11
  24   0   0 16.3703 2.07711   7
 -24   0   0 14.8586 1.89398   5
 -24   0   0 13.6317 2.13255   6
  24   0   0 13.8142 2.63240  20
 -24   0   0 14.2272 2.37076  23
  24   0   0 16.9422 2.45151   1
 -24   0   0 15.0763 1.57644  13
 -24   0   0 12.2131 2.12011  22
 -24   0   0 14.3981 2.47684  12
  24   0   0 13.4411 2.22578  14
  24   0   0 14.6446 2.50670  15
  24   0   0 16.3274 2.31291   8
  24   0   0 13.2515 2.09144  21
  24   0   0 12.8040 2.26307  19
 -24   0   0 16.5178 1.84808   2
  24   0   0 15.2849 2.57472  17
 -24   0   0 14.3718 2.37052   3
  26   0   0 7.00970 2.36091  17
  26   0   0 8.30583 2.30567  19
 -26   0   0 9.91912 1.69950   2
  26   0   0 6.15269 1.61622  21
  26   0   0 8.72452 2.13306   1
 -26   0   0 10.7650 1.98053   6
 -26   0   0 7.92635 1.94568   3
 -26   0   0 7.76464 2.50929  22
 -26   0   0 9.11017 2.30016  23
  26   0   0 6.55078 1.97157  15
 -26   0   0 9.53296 1.77416   5
  26   0   0 7.31259 2.20220  24
  26   0   0 10.3563 1.86623   7
 -26   0   0 8.94602 1.90353  10
  26   0   0 10.1128 2.00908  14
  26   0   0 7.95318 1.81050  11
 -26   0   0 8.15801 1.81478   9
 -26   0   0 7.92792 2.04949  12
  26   0   0 8.33410 2.13761   8
  26   0   0 9.92420 2.46057  20
 -28   0   0 9.37488 2.40502   9
 -28   0   0 12.3962 2.23445   6
 -28   0   0 9.32929 2.53775  22
  28   0   0 10.1973 2.52513  17
  28   0   0 9.01230 2.37847  18
 -28   0   0 7.42243 2.33644  12
  28   0   0 8.63737 2.63509  15
  28   0   0 8.04074 2.58807  24
 -28   0   0 12.8674 2.08491   2
 -28   0   0 9.71559 2.11381  10
 -28   0   0 11.1019 2.03740   5
  28   0   0 11.5129 2.32621   8
  28   0   0 7.41202 1.95493  11
  28   0   0 8.34572 2.10737  14
  28   0   0 9.74888 2.72089  20
 -28   0   0 8.64501 2.68874  23
  28   0   0 12.9838 2.55676   1
  28   0   0 9.88820 1.87051   7
  28   0   0 8.14774 2.90025  19
  28   0   0 13.3805 2.36262  21
  30   0   0 1.18979 1.74468   7
  30   0   0 1.09156 2.06263  14
  30   0   0 0.22103 2.16857  18
  30   0   0 1.25559 2.14363  21
  30   0   0 0.85162 1.73939  11
 -30   0   0 0.76308 2.24586  12
 -30   0   0 0.71999 1.88880  10
  30   0   0 0.36596 2.30536  20
 -30   0   0 1.22064 2.21329   9
  30   0   0 0.82831 2.69889  24
 -30   0   0 1.02473 2.63486  23
  30   0   0 1.06181 2.21414   1
  30   0   0 0.37389 2.23322  17
 -30   0   0 1.93285 1.45895   2
 -30   0   0 -0.1457 2.00929  22
  30   0   0 -0.1225 2.43611  15
  30   0   0 0.41442 2.08287   8
 -30   0   0 1.02738 1.82430   6
  30   0   0 0.71898 2.51525  19
  -1  -1   0 4560.76 4.06838  22
  -1   1   0 4539.87 3.84168  23
  -1   1   0 4556.22 4.64622  12
   3   1   0 9999.99 10.3077  14
   5  -1   0 8194.42 11.9095  15
   5  -1   0 8160.53 11.0652   7
   5  -1   0 8224.02 11.0622  11
  -5  -1   0 8172.62 7.02642  16
  -5  -1   0 8225.91 11.2994  12
  -5   1   0 8167.69 11.8905   5
  -5   1   0 8191.09 10.4678  10
   5   1   0 8171.07 11.1471  18
   7  -1   0 2997.33 8.48712  20
  -7  -1   0 3030.05 7.92315   3
   7  -1   0 3054.04 8.34709  18
   7  -1   0 3048.49 7.79933   7
  -7  -1   0 3018.68 7.81076   9
   7  -1   0 3018.80 8.59702  15
  -7  -1   0 3040.29 8.72627  23
  -7  -1   0 2993.09 8.50842  10
  -7   1   0 3039.00 7.67121   4
  -7   1   0 3005.21 8.71742  23
   7   1   0 3004.46 8.49635  11
   7   1   0 3028.07 8.85480   8
  -7   1   0 3022.80 7.66920  16
   7   1   0 3027.76 8.92963  20
  -7   1   0 3027.51 7.24266   6
   7   1   0 3022.68 7.89641   7
   7   1   0 3012.98 7.96927  18
   7   1   0 3010.24 8.12123  14
  -7   1   0 3033.39 8.78524  21
  -7   1   0 3017.20 8.63076   3
   9  -1   0 2885.69 9.00789  14
  -9  -1   0 2871.60 9.12398   6
   9  -1   0 2883.88 9.19153  18
   9  -1   0 2888.09 9.36419  24
  -9  -1   0 2855.17 9.21635  12
  -9  -1   0 2904.27 7.70575   5
   9  -1   0 2866.05 8.60701   7
   9  -1   0 2872.15 9.22249   1
   9  -1   0 2904.30 9.17612   8
   9  -1   0 2867.14 9.55887  19
   9  -1   0 2904.06 9.64224  20
   9  -1   0 2899.50 9.76905  15
   9  -1   0 2891.93 8.91075  11
  -9  -1   0 2854.84 8.78313   9
   9   1   0 2856.77 9.74637  17
  -9   1   0 2873.64 8.26405  16
  -9   1   0 2887.13 9.46449   3
  -9   1   0 2898.42 8.29501   4
   9   1   0 2868.43 8.73693   7
   9   1   0 2866.30 9.03085  14
   9   1   0 2922.19 10.9673   4
   9   1   0 2873.69 10.1598  24
   9   1   0 2875.76 9.43787   1
 -11  -1   0 2268.65 8.80733   9
 -11  -1   0 2274.88 8.87142   3
  11  -1   0 2252.28 9.39915  17
  11  -1   0 2289.66 9.17256   8
  11  -1   0 2252.19 9.45942  15
 -11  -1   0 2271.96 9.24008  12
  11  -1   0 2230.81 8.82717  14
  11  -1   0 2272.00 9.55023  20
 -11  -1   0 2250.11 8.30287  13
  11  -1   0 2275.72 8.87650  11
  11  -1   0 2283.32 9.45004  24
  11  -1   0 2265.47 8.52808   7
 -11  -1   0 2285.93 8.97848   6
 -11  -1   0 2285.25 6.31615  16
  11  -1   0 2267.29 8.92827   2
  11  -1   0 2259.33 9.55488  19
 -11   1   0 2243.19 9.36053  21
  11   1   0 2258.37 9.63324   8
  11   1   0 2291.44 9.73760  17
  11   1   0 2243.86 8.59024   7
  11   1   0 2272.63 9.38803   1
 -11   1   0 2266.46 9.56946  23
  11   1   0 2242.25 9.24502  11
  11   1   0 2261.33 8.95742  14
  11   1   0 2273.66 9.84644  15
  11   1   0 2280.91 10.0398  24
  11   1   0 2237.58 9.70828  19
 -11   1   0 2272.48 8.93472   5
 -11   1   0 2298.00 9.47773   3
  11   1   0 2242.48 9.76437  20
  13  -1   0 708.250 5.59924  18
  13  -1   0 697.008 5.84551  15
  13  -1   0 710.137 5.70501   8
 -13  -1   0 726.891 5.61184   3
 -13  -1   0 708.702 5.74756  12
  13  -1   0 704.654 4.45880   4
  13  -1   0 714.727 5.87705  17
 -13  -1   0 735.462 5.79651  10
  13  -1   0 706.565 5.89723  24
  13  -1   0 721.516 5.52038  11
  13  -1   0 705.341 5.24773   7
  13  -1   0 705.227 5.48610  14
 -13  -1   0 706.870 5.48985   9
  13  -1   0 703.624 5.90402  20
 -13  -1   0 703.451 5.44144   6
 -13  -1   0 716.417 5.89292  22
  13  -1   0 707.862 5.72394   1
 -13   1   0 695.743 5.80179   9
  13   1   0 716.539 5.75453  11
  13   1   0 710.784 5.32485   7
  13   1   0 727.858 5.62235  14
  13   1   0 712.962 6.11223  15
  13   1   0 699.560 6.06891  19
 -13   1   0 701.647 5.87464  23
 -13   1   0 720.133 5.38920  10
 -13   1   0 694.193 5.87371  12
 -13   1   0 713.818 5.09099   6
  13   1   0 735.231 5.92525   1
 -13   1   0 733.124 5.57420   5
  13   1   0 714.965 5.32371  21
 -13   1   0 719.800 5.80719  21
 -13   1   0 712.414 5.85261  22
 -13   1   0 709.671 4.86678  16
  13   1   0 691.591 5.97434  20
  13   1   0 722.646 5.99998   8
  13   1   0 718.246 5.53948  18
 -13   1   0 707.022 5.77829   3
  15  -1   0 932.715 6.87100  14
  15  -1   0 901.918 7.22575  15
 -15  -1   0 914.437 7.00444  10
  15  -1   0 918.823 6.67650   7
  15  -1   0 953.404 7.31231  11
  15  -1   0 918.805 7.43404  20
  15  -1   0 937.124 7.51382  19
 -15  -1   0 921.536 6.77197   6
 -15  -1   0 945.838 6.94884   3
  15  -1   0 917.844 6.92480  18
  15  -1   0 913.396 7.31798  17
  15  -1   0 930.113 7.15213   8
 -15  -1   0 940.235 6.07032   5
  15  -1   0 930.307 5.43462   4
 -15  -1   0 949.814 7.43031  22
  15  -1   0 926.509 7.08037   1
 -15   1   0 912.520 6.66476  10
 -15   1   0 912.081 6.75123   5
 -15   1   0 928.934 5.93454  16
  15   1   0 910.551 6.83391  14
  15   1   0 918.000 6.65412   7
 -15   1   0 921.318 5.26908  13
  15   1   0 909.678 7.01907  11
 -15   1   0 935.738 7.26472   3
 -15   1   0 926.419 7.27166   9
  15   1   0 906.865 7.34025   8
 -15   1   0 910.393 7.21881  22
  15   1   0 937.966 7.49805  17
 -15   1   0 950.259 7.46369  12
 -15   1   0 934.332 7.13898  21
  15   1   0 910.409 7.44493  15
  15   1   0 940.018 7.68488  19
  17  -1   0 515.147 6.06442  15
 -17  -1   0 532.643 5.03349   5
  17  -1   0 522.419 5.62888  14
 -17  -1   0 530.169 5.71673   3
  17  -1   0 532.140 5.88546   1
  17  -1   0 513.376 6.08886  19
  17  -1   0 512.719 6.07423  20
 -17  -1   0 513.909 4.89420  13
  17  -1   0 522.952 5.72972  18
 -17  -1   0 516.405 5.99802  22
 -17  -1   0 518.189 5.53409   6
  17  -1   0 501.082 5.90928  17
  17  -1   0 523.920 5.85546   8
 -17  -1   0 504.956 5.55549   9
 -17  -1   0 512.088 5.87116  12
 -17  -1   0 518.882 3.61588  16
  17  -1   0 534.245 4.39498   4
  17   1   0 499.923 6.27202  19
 -17   1   0 508.918 5.86962   9
  17   1   0 502.881 6.08311  15
  17   1   0 509.806 6.05006   8
 -17   1   0 513.489 5.97665  22
  17   1   0 518.460 5.67594  18
 -17   1   0 512.428 6.02217  12
  17   1   0 530.874 5.97933   1
  17   1   0 500.881 5.50866  14
 -17   1   0 520.963 4.73700  16
 -17   1   0 512.892 4.23650  13
 -17   1   0 540.280 5.99373   3
 -17   1   0 513.411 5.47398  10
 -19  -1   0 472.550 5.10287   5
  19  -1   0 439.188 6.17023  20
  19  -1   0 444.951 6.07890  17
  19  -1   0 451.592 5.63918  11
  19  -1   0 451.182 6.16877  15
 -19  -1   0 457.056 4.94184  13
 -19  -1   0 449.032 5.73320   6
  19  -1   0 457.572 5.40883   7
  19  -1   0 467.510 5.96389   1
  19  -1   0 431.670 6.06927  19
  19  -1   0 450.693 6.51110  24
  19   1   0 448.621 6.24446  17
  19   1   0 448.830 6.09579   8
  19   1   0 452.094 5.43849  21
  19   1   0 451.962 6.40454  19
  19   1   0 440.994 6.24880  20
  19   1   0 458.123 5.48304   7
  19   1   0 448.346 5.80557  11
 -19   1   0 465.981 5.31682   6
 -19   1   0 460.031 4.27338  13
 -19   1   0 468.556 4.73289  16
  19   1   0 454.499 5.97124   1
 -19   1   0 462.970 6.05711   3
 -19   1   0 475.371 5.70040   5
 -19   1   0 432.912 5.92109  22
 -19   1   0 446.494 6.11045  12
  19   1   0 452.290 6.26191  15
 -21  -1   0 1.64450 1.23529  10
 -21  -1   0 3.16966 1.05819  13
  21  -1   0 3.15325 1.63722  19
 -21  -1   0 1.86377 1.44634  23
 -21  -1   0 3.83155 1.41314  22
 -21  -1   0 2.51190 1.15596   3
  21  -1   0 2.60024 1.28106   1
  21  -1   0 4.68669 0.98331   4
 -21  -1   0 1.55845 1.04580   2
  21  -1   0 2.66575 1.45695  15
  21  -1   0 2.60161 1.58937  18
  21  -1   0 1.66706 1.42137  17
  21  -1   0 4.86085 1.65709  20
 -21  -1   0 1.50437 1.44246  12
 -21  -1   0 2.90244 1.01455   5
  21   1   0 3.04803 0.75556   4
 -21   1   0 3.44401 1.39760  12
 -21   1   0 3.25684 1.03048  16
  21   1   0 3.55101 1.56893  18
  21   1   0 3.59286 1.32071   1
 -21   1   0 2.44011 1.62136  22
  21   1   0 2.46211 1.50394  17
  21   1   0 3.24810 1.40382  20
  21   1   0 2.03825 1.59176  24
 -21   1   0 3.01882 1.05439   2
 -21   1   0 2.69669 1.31376   3
 -21   1   0 1.36321 1.35309   9
 -21   1   0 2.58698 0.95450  13
  21   1   0 3.46398 1.67074  15
  21   1   0 3.36457 1.64143  19
 -21   1   0 2.37753 1.54012  23
  21   1   0 2.32087 1.35030  14
  23  -1   0 89.2993 3.12627   7
  23  -1   0 84.0557 3.63737  17
 -23  -1   0 88.5524 2.80301   5
 -23  -1   0 87.1137 3.44844   3
 -23  -1   0 91.5062 2.95620   2
  23  -1   0 84.0836 3.54815  18
  23  -1   0 85.1268 3.17957  21
  23  -1   0 84.4069 3.63232  20
 -23  -1   0 85.3191 3.71292  23
 -23  -1   0 89.7305 3.39625  10
  23  -1   0 87.5031 3.73119  15
  23  -1   0 78.6523 3.49580  24
  23  -1   0 83.3058 3.17619  11
  23  -1   0 94.2465 3.59318   1
  23  -1   0 95.9973 2.35320   4
 -23  -1   0 84.4579 3.21917   9
  23  -1   0 85.7145 3.19270  14
 -23  -1   0 87.8782 3.67511  22
  23  -1   0 85.8588 3.35604   8
 -23  -1   0 84.2467 3.44312  12
  23  -1   0 90.1901 3.90560  19
  23   1   0 85.9210 3.67406  15
 -23   1   0 85.2067 3.14517  10
 -23   1   0 88.1094 2.27428  13
 -23   1   0 86.2071 3.79841  23
  23   1   0 89.5918 3.15367   7
  23   1   0 85.8243 3.24392  11
 -23   1   0 84.6348 2.37240  16
  23   1   0 83.7701 3.86751  24
  23   1   0 86.6406 3.26701  14
 -23   1   0 82.7915 3.55441  12
  23   1   0 83.0721 2.86933  21
  23   1   0 84.6636 3.76276  20
 -23   1   0 84.2917 3.58281  22
 -23   1   0 87.1454 3.51848   3
 -23   1   0 88.5109 3.10283   5
 -23   1   0 85.3810 3.53893   9
  23   1   0 91.3575 3.55488   1
 -23   1   0 89.9893 3.04691   6
  23   1   0 83.5491 3.70131  17
  23   1   0 87.7785 4.03075  19
 -23   1   0 89.7421 2.67967   2
  25  -1   0 30.0898 2.47089   7
 -25  -1   0 30.1052 2.02585  13
  25  -1   0 29.6624 2.74811   8
  25  -1   0 28.6405 2.50990  11
 -25  -1   0 29.9791 2.25320   5
 -25  -1   0 28.4772 2.87574  12
  25  -1   0 29.2129 3.04668  15
  25  -1   0 28.7917 2.95073  19
 -25  -1   0 32.4335 2.33280   2
  25  -1   0 27.2339 2.49378  21
 -25  -1   0 26.5731 2.69420   6
 -25  -1   0 27.4525 3.00886  22
 -25  -1   0 29.6252 3.29763  23
 -25  -1   0 29.8080 2.76153  10
  25  -1   0 28.4384 2.97940  17
 -25  -1   0 29.7494 2.64807   9
  25  -1   0 29.2899 2.54076  14
  25  -1   0 28.3204 3.12823  24
  25  -1   0 30.8546 2.70744   1
  25  -1   0 27.1296 3.17092  20
  25   1   0 28.0373 2.47467  11
 -25   1   0 28.8964 2.94653  22
 -25   1   0 28.8035 3.32946  23
 -25   1   0 30.2363 2.40934   5
  25   1   0 33.2459 2.97830   1
 -25   1   0 28.9587 2.67375  10
 -25   1   0 27.8534 2.79336  12
  25   1   0 28.2306 2.88803   8
  25   1   0 31.3845 2.98943  17
  25   1   0 27.6386 2.65659  14
 -25   1   0 31.9800 2.46969   6
  25   1   0 31.1645 3.03960  15
  25   1   0 31.6510 2.42555   7
  25   1   0 29.1247 3.39228  19
  25   1   0 29.3577 3.31334  20
 -25   1   0 29.5108 2.74270   3
  25   1   0 28.5258 2.42541  21
 -25   1   0 31.7755 2.11122   2
  27  -1   0 29.2638 3.68527  19
  27  -1   0 32.2993 2.86305  14
 -27  -1   0 32.5031 2.98899   9
  27  -1   0 25.6924 3.41035  24
  27  -1   0 31.3584 3.28045  17
 -27  -1   0 35.1972 2.52081   2
 -27  -1   0 34.4974 3.50915  12
  27  -1   0 29.1629 2.69402  21
  27  -1   0 32.2124 3.18010   1
 -27  -1   0 27.2713 3.39272  22
 -27  -1   0 30.7129 3.00256   6
  27  -1   0 29.2268 2.72006  11
  27  -1   0 28.2446 3.59419  20
  27  -1   0 30.4748 3.28932  15
  27  -1   0 32.9890 2.77875   7
 -27  -1   0 27.9278 3.66649  23
  27  -1   0 31.3909 2.95360   8
 -27   1   0 30.0312 2.81919  10
 -27   1   0 32.2909 3.11558   3
  27   1   0 37.0227 3.28098   1
 -27   1   0 26.4208 3.52245  22
  27   1   0 26.2322 3.40560  20
 -27   1   0 33.1899 2.27819   2
  27   1   0 28.9718 3.30142  17
  27   1   0 30.0010 2.65004   7
 -27   1   0 29.2903 3.37387  12
  27   1   0 26.1614 2.71092  21
 -27   1   0 29.0271 3.69168  23
  27   1   0 29.9431 3.58296  15
 -27   1   0 33.5452 2.86452   5
 -27   1   0 32.6669 2.65614   6
  27   1   0 23.3696 3.43491  24
  27   1   0 28.7699 3.54833  19
 -27   1   0 29.1709 3.14082   9
  27   1   0 30.3699 3.08011   8
  27   1   0 29.1047 3.00708  11
  27   1   0 33.2401 3.34192  18
  27   1   0 29.8716 2.86558  14
 -29  -1   0 -0.4591 1.84724   6
  29  -1   0 0.08915 1.78905  14
 -29  -1   0 -0.3509 2.18492   3
  29  -1   0 -1.0746 2.35427  24
  29  -1   0 -0.0239 1.46526   7
  29  -1   0 0.07287 1.84968   1
  29  -1   0 0.32243 2.42158  17
 -29  -1   0 -1.0808 2.23240  12
  29  -1   0 -0.0258 1.61385  11
 -29  -1   0 -0.3557 2.28535  22
 -29  -1   0 0.61182 2.08189  10
 -29  -1   0 0.15920 2.40756  23
 -29  -1   0 0.85442 2.02086   9
  29  -1   0 1.39274 2.35950  19
  29  -1   0 -0.3316 1.95930   8
  29  -1   0 0.76734 2.30477  15
  29  -1   0 0.21984 1.69116  21
  29  -1   0 1.00386 2.44965  18
  29  -1   0 0.29182 2.50041  20
  29   1   0 0.32823 2.25277  20
  29   1   0 0.27302 2.25494  18
  29   1   0 -0.7128 1.70072  14
  29   1   0 -0.1809 2.53026  15
  29   1   0 -0.3699 2.52350  24
 -29   1   0 -0.4190 2.26818  23
  29   1   0 0.67648 1.50892   7
  29   1   0 1.17525 1.95741   1
  29   1   0 0.78577 2.30037  17
  29   1   0 0.46399 2.08044   8
 -29   1   0 1.79789 2.07649  22
  29   1   0 1.20402 1.69112  11
  29   1   0 -0.4721 2.44650  19
 -29   1   0 0.23912 2.14241   3
 -29   1   0 0.00834 1.73279  10
 -29   1   0 -0.2802 2.29848  12
 -29   1   0 0.01380 2.12501   9
 -29   1   0 -0.2748 1.55975   5
  -2   2   0 6172.07 9.74159  20
  -2   2   0 6160.71 9.55767  16
  -2   2   0 6171.57 6.37593  23
  -2   2   0 6218.29 9.60196   7
  -2   2   0 6202.87 9.51611   4
  -4  -2   0 6242.58 8.40625  12
   4  -2   0 6303.19 9.61698   8
   4   2   0 6264.89 10.3249  14
  -4   2   0 6243.95 10.8499  18
   4   2   0 6230.27 10.3019   7
   4   2   0 6234.17 11.3823   8
  -4   2   0 6300.97 9.03222  22
  -4   2   0 6244.71 10.5039   4
   4   2   0 6259.70 11.4154  24
   4   2   0 6272.09 8.71212   4
   4   2   0 6307.17 11.0609  17
  -6  -2   0 4119.67 8.19606   3
  -6  -2   0 4113.65 5.65170   5
   6  -2   0 4104.36 9.54520  15
   6  -2   0 4134.52 9.55485  17
   6  -2   0 4117.83 9.26194  19
   6  -2   0 4120.12 9.57025  20
   6  -2   0 4086.15 8.95237  11
  -6  -2   0 4085.57 7.84292   9
  -6  -2   0 4107.76 9.23130  22
   6  -2   0 4125.02 7.47324   2
  -6   2   0 4132.33 9.03339  22
   6   2   0 4082.26 10.2913  20
   6   2   0 4096.56 10.0992  11
  -6   2   0 4131.36 10.0753   9
   6   2   0 4097.57 10.5965  24
  -6   2   0 4069.93 6.90407   6
   6   2   0 4096.79 9.09650  18
   6   2   0 4112.22 10.2280  19
   8  -2   0 3428.28 9.28819  11
  -8  -2   0 3418.70 9.61044  13
   8  -2   0 3434.15 10.0079  15
  -8  -2   0 3446.05 9.26790  12
   8  -2   0 3430.06 9.37780  24
   8  -2   0 3411.71 9.84253  19
  -8  -2   0 3424.69 8.57116   9
  -8  -2   0 3443.57 10.0669  23
   8  -2   0 3449.07 9.35396   7
  -8  -2   0 3440.89 10.0439  10
  -8   2   0 3433.86 7.75273   6
  -8   2   0 3456.23 10.5049  21
  -8   2   0 3456.49 10.2203   5
   8   2   0 3458.09 10.8987  24
   8   2   0 3462.84 10.2577  11
   8   2   0 3429.80 10.5479  17
   8   2   0 3428.54 9.62915   7
   8   2   0 3471.35 9.80128  14
  -8   2   0 3435.69 9.48940   4
  10  -2   0 1978.68 8.12904  24
  10  -2   0 1977.94 8.20336  14
 -10  -2   0 1945.34 8.30988  22
 -10  -2   0 1954.58 7.96696  12
 -10  -2   0 1984.30 7.69558   3
  10  -2   0 1972.75 7.75948   7
  10  -2   0 1981.80 7.83074  11
 -10  -2   0 1980.58 8.49029  10
  10  -2   0 1998.93 8.11325   8
  10  -2   0 1947.01 8.49011  15
  10  -2   0 1946.23 8.42556  20
  10  -2   0 2002.65 8.47692  19
  10   2   0 1962.44 9.06876  19
  10   2   0 1953.78 8.56304   1
  10   2   0 1970.57 8.59251  11
 -10   2   0 1957.25 7.90886  16
 -10   2   0 1994.40 7.35854  10
  10   2   0 1964.65 8.96181  20
 -10   2   0 1967.08 8.82627  21
 -10   2   0 1995.82 8.61282   5
 -10   2   0 1986.11 8.76252  12
 -10   2   0 2001.91 8.41611  23
  10   2   0 1999.70 8.21278  14
 -10   2   0 1973.19 8.28276  22
  10   2   0 1965.13 8.00033   7
  12  -2   0 1805.49 8.71405  18
 -12  -2   0 1779.32 8.03265   3
  12  -2   0 1775.08 8.47213   8
 -12  -2   0 1758.87 9.00356  23
  12  -2   0 1767.65 8.55133   1
 -12  -2   0 1788.34 8.63602   6
 -12  -2   0 1771.08 7.92446   9
  12  -2   0 1768.28 8.48878  14
  12  -2   0 1784.19 8.59002  24
  12  -2   0 1754.64 8.92745  20
  12  -2   0 1788.53 8.01396   7
  12   2   0 1751.61 8.91091   1
  12   2   0 1780.76 9.33079  17
 -12   2   0 1808.29 8.80700   5
  12   2   0 1807.65 8.58104  14
  12   2   0 1754.13 6.24549   4
 -12   2   0 1771.85 8.77020  22
  12   2   0 1776.05 7.82914  21
  12   2   0 1799.47 8.35833   7
 -12   2   0 1803.05 7.83966  10
 -12   2   0 1791.13 8.17555  16
  12   2   0 1760.49 8.38649  18
 -12   2   0 1777.15 9.18386   9
  12   2   0 1746.58 9.45105  24
 -12   2   0 1783.18 8.97926   3
  12   2   0 1753.84 8.87499  11
  14  -2   0 1000.21 6.92950  14
  14  -2   0 1002.94 6.83775  11
 -14  -2   0 1028.05 6.81140   3
  14  -2   0 1011.73 7.37719  17
  14  -2   0 1029.16 6.69760   7
  14  -2   0 1015.81 7.06971   8
 -14  -2   0 1026.21 7.06178   6
  14  -2   0 1009.02 7.11918  18
 -14  -2   0 1029.30 6.75367  13
  14  -2   0 1037.73 7.29029   1
  14  -2   0 1016.65 7.24863  24
 -14  -2   0 1015.20 7.10005  12
 -14  -2   0 1037.37 7.68159  23
  14  -2   0 1013.87 7.42350  19
  14   2   0 995.722 7.24858  11
 -14   2   0 1018.50 7.43106   3
 -14   2   0 1024.85 7.50723  21
  14   2   0 1013.66 7.42753   1
  14   2   0 1005.97 7.74069  20
  14   2   0 996.892 6.78858   7
 -14   2   0 1007.06 7.49212   9
  14   2   0 1007.69 7.01189  14
 -14   2   0 1049.23 7.86662  12
  14   2   0 1013.04 5.08032   4
 -14   2   0 1029.82 4.78421  13
 -14   2   0 1029.36 7.35585  22
  14   2   0 1033.14 7.79109  17
 -16  -2   0 378.127 4.80896  12
 -16  -2   0 376.035 4.71059   6
  16  -2   0 375.716 5.02034  20
 -16  -2   0 395.288 5.19064  23
  16  -2   0 400.902 5.13548  15
 -16  -2   0 395.153 4.67509   3
  16  -2   0 375.887 4.65946  14
 -16  -2   0 402.077 4.69873   2
  16  -2   0 378.086 4.96096  17
 -16  -2   0 400.013 5.02722  10
  16  -2   0 392.466 4.91413  18
  16  -2   0 386.775 4.93332   1
  16  -2   0 374.277 4.76646   8
  16  -2   0 367.090 4.88012  24
  16  -2   0 379.328 5.05983  19
 -16  -2   0 373.921 4.92233  22
  16   2   0 385.530 4.81130  18
 -16   2   0 372.567 4.94026  21
 -16   2   0 380.176 5.05453   9
  16   2   0 394.690 5.19754   8
 -16   2   0 377.543 4.14223   6
 -16   2   0 392.832 4.38266  16
 -16   2   0 385.094 5.03201   3
 -16   2   0 388.138 4.84975   5
  16   2   0 377.869 4.74547  14
  16   2   0 375.723 5.18569  17
 -16   2   0 373.700 5.09842  12
  16   2   0 391.294 3.36939   4
  16   2   0 375.856 5.22891  20
  16   2   0 391.178 5.08706   1
 -16   2   0 386.287 3.22109  13
 -16   2   0 386.513 4.98069  22
  16   2   0 368.686 5.28375  24
  18  -2   0 159.764 2.67499   4
 -18  -2   0 158.675 3.58613  12
 -18  -2   0 162.561 3.39527   3
 -18  -2   0 165.805 2.80928   5
  18  -2   0 154.082 4.64508   7
  18  -2   0 158.851 3.40448  14
 -18  -2   0 152.866 3.39040   6
 -18  -2   0 165.563 3.34685   2
  18  -2   0 157.214 3.75687  19
 -18  -2   0 156.832 3.06851  13
  18  -2   0 153.349 3.74220  18
  18  -2   0 155.361 3.31762  11
  18   2   0 160.978 2.34478   4
 -18   2   0 161.931 2.30465  13
  18   2   0 148.036 3.88749  24
 -18   2   0 153.111 3.59072  21
 -18   2   0 169.147 2.87288   2
 -18   2   0 149.016 3.93030  23
 -18   2   0 164.996 3.05586   6
  18   2   0 157.856 3.72438   8
  18   2   0 167.364 3.73615  18
 -18   2   0 158.188 3.05208  16
  20  -2   0 264.643 4.76468   1
  20  -2   0 245.478 4.62045  18
 -20  -2   0 259.723 4.64070   6
 -20  -2   0 242.449 4.88639  23
  20  -2   0 238.943 4.76183  20
  20  -2   0 250.043 4.89088  19
 -20  -2   0 237.769 4.76346  22
  20  -2   0 252.279 4.92308  15
 -20  -2   0 252.468 4.67411  10
 -20  -2   0 245.445 4.65469  12
  20  -2   0 266.129 3.58449   4
 -20  -2   0 248.635 4.40073   9
 -20  -2   0 254.852 4.10159  13
  20  -2   0 246.239 4.84953  17
  20  -2   0 259.141 4.33191   7
 -20  -2   0 263.395 3.76476   5
  20  -2   0 249.593 4.50003  11
  20   2   0 259.781 3.00687   4
 -20   2   0 266.503 4.12152  16
 -20   2   0 238.743 4.69805  22
  20   2   0 244.588 4.11237  21
  20   2   0 241.822 5.16014  19
  20   2   0 270.132 4.96249   1
  20   2   0 245.603 4.74279  18
 -20   2   0 240.632 4.79444  23
 -20   2   0 261.721 4.89994   3
 -20   2   0 265.479 4.76951  10
  20   2   0 261.948 4.49729   7
  20   2   0 246.320 4.69741  11
  20   2   0 251.869 5.09629  15
  20   2   0 248.064 4.92374   8
 -20   2   0 253.596 2.97244  13
 -20   2   0 257.400 4.03102   6
  20   2   0 244.638 5.00646  17
 -20   2   0 248.228 4.95383  12
  20   2   0 240.038 5.12083  24
 -20   2   0 249.583 4.86593   9
 -22  -2   0 121.121 3.44936   9
  22  -2   0 124.493 4.03375  15
  22  -2   0 123.886 3.81955  18
 -22  -2   0 122.065 3.73422  10
  22  -2   0 119.473 4.05276  19
 -22  -2   0 128.582 3.67672   6
  22  -2   0 128.931 3.42862   7
  22  -2   0 125.129 3.73655   8
 -22  -2   0 133.937 3.03383   5
 -22  -2   0 111.696 3.85488  23
 -22  -2   0 115.935 3.75595  22
 -22  -2   0 123.567 3.77908  12
  22  -2   0 124.880 4.00230  17
  22  -2   0 118.484 3.47209  11
  22  -2   0 134.793 2.74707   4
  22  -2   0 131.924 3.84511   1
 -22  -2   0 129.492 3.39629   2
  22  -2   0 119.961 3.95803  20
  22   2   0 126.130 3.42305   7
 -22   2   0 129.851 3.14781  16
  22   2   0 127.440 3.71758  14
 -22   2   0 131.896 3.29499   6
 -22   2   0 124.904 2.27049  13
 -22   2   0 124.965 3.99638  12
 -22   2   0 116.080 3.96872  23
  22   2   0 137.010 4.10309   1
  22   2   0 122.262 4.25763  19
 -22   2   0 124.496 3.89000   3
 -22   2   0 124.820 3.56809   5
 -22   2   0 122.837 3.92391  22
  22   2   0 123.554 3.71543  11
  22   2   0 125.067 4.15604  15
  22   2   0 119.375 4.29884  24
  22   2   0 120.560 3.33844  21
 -22   2   0 128.470 2.89484   2
 -22   2   0 122.826 3.94183   9
 -22   2   0 126.921 3.41924  10
  22   2   0 126.229 4.12943  17
  22   2   0 117.843 4.08618  20
  24  -2   0 35.8352 2.57807  11
  24  -2   0 31.3530 2.78714  24
 -24  -2   0 39.2791 2.45662   2
 -24  -2   0 34.3937 2.94376  12
 -24  -2   0 33.7975 2.79333  10
  24  -2   0 36.7023 2.40065   7
  24  -2   0 31.5459 3.11486  20
  24  -2   0 40.3249 2.97627   1
 -24  -2   0 37.3506 2.10230   5
 -24  -2   0 33.8335 2.50222   9
  24  -2   0 33.7380 2.55415  21
  24  -2   0 34.7688 2.95611  15
  24  -2   0 35.5195 2.98160  17
  24  -2   0 36.7840 2.52903  14
  24  -2   0 35.7934 3.32835  19
 -24  -2   0 35.2585 2.25760  13
 -24  -2   0 30.4212 2.81743  22
  24  -2   0 35.2628 3.21372  18
  24  -2   0 34.3465 2.61424   8
 -24  -2   0 31.9332 3.19747  23
  24  -2   0 37.5312 1.84327   4
 -24   2   0 35.2946 2.48561  10
 -24   2   0 31.9699 3.00498  22
  24   2   0 35.4594 2.44497   7
 -24   2   0 34.1276 2.89116   9
 -24   2   0 36.2361 2.07650  16
  24   2   0 33.1440 2.61975  11
  24   2   0 35.8587 3.10530  15
  24   2   0 32.0089 3.37889  24
  24   2   0 33.6748 3.12760  17
  24   2   0 33.5758 2.39345  21
  24   2   0 33.1711 3.28442  20
  24   2   0 34.5722 2.52784  14
 -24   2   0 31.6084 3.24984  23
  24   2   0 37.1006 3.16100  18
 -24   2   0 36.5877 2.01242   2
 -24   2   0 32.3167 2.88483  12
  24   2   0 39.1116 3.19341   1
 -24   2   0 38.1119 2.96292   3
 -24   2   0 37.0118 2.35624   6
 -24   2   0 37.5986 2.53394   5
  24   2   0 33.8599 3.08143  19
 -26  -2   0 0.19731 1.76223  10
 -26  -2   0 0.91524 2.01698  22
 -26  -2   0 1.60593 2.39327  23
  26  -2   0 3.00978 1.74798   7
 -26  -2   0 1.07711 1.25602  13
  26  -2   0 0.90563 2.02922  24
 -26  -2   0 0.37416 1.56610   6
 -26  -2   0 1.59555 1.62522   9
  26  -2   0 1.53006 1.60760  14
  26  -2   0 1.43523 1.91817  15
 -26  -2   0 1.42167 1.89243   3
  26  -2   0 1.53272 2.08741  20
  26  -2   0 1.37600 1.59416  21
 -26  -2   0 0.90865 1.37269   2
  26  -2   0 2.64027 1.98448   1
  26  -2   0 1.70568 1.68604  11
  26  -2   0 0.91739 1.87932  19
  26  -2   0 1.96775 1.94779  17
  26  -2   0 1.19076 1.81695   8
 -26   2   0 1.74546 1.10820   2
 -26   2   0 0.13789 1.77977   9
 -26   2   0 1.58627 1.39302   6
 -26   2   0 0.82968 2.21640  23
  26   2   0 2.75893 1.75653  14
  26   2   0 1.40000 2.40166  15
  26   2   0 0.28923 2.06931  19
  26   2   0 1.00441 1.79137  11
  26   2   0 1.54365 2.07139  20
 -26   2   0 1.22666 1.65013  12
  26   2   0 1.58927 1.58597   7
  26   2   0 1.41720 1.90253  18
  26   2   0 1.83568 1.77966  21
  26   2   0 1.68235 1.88802   8
  26   2   0 0.71581 1.84090  17
 -26   2   0 2.70520 1.78964   5
 -26   2   0 1.34006 1.96873   3
 -26   2   0 2.83666 1.60478  10
  26   2   0 2.77766 2.02380   1
 -26   2   0 1.54799 1.84248  22
  28  -2   0 6.15870 2.75233  19
  28  -2   0 4.81253 2.08025   8
 -28  -2   0 5.25136 1.99099   9
  28  -2   0 5.09688 1.99680  14
  28  -2   0 4.92733 2.31479  15
 -28  -2   0 3.07840 3.51571  10
  28  -2   0 5.74651 1.86149  11
  28  -2   0 6.63188 2.14088  21
  28  -2   0 5.53274 2.04538   1
 -28  -2   0 5.02517 1.82145   6
 -28  -2   0 5.65946 1.58529  13
 -28  -2   0 3.26611 2.20986  22
 -28  -2   0 4.65317 2.74752  23
  28  -2   0 6.93284 1.82133   7
 -28  -2   0 6.11704 1.99186   3
  28  -2   0 4.31287 2.37908  24
 -28  -2   0 7.46403 1.85047   2
  28  -2   0 6.59093 2.63401  17
  28  -2   0 3.02199 2.25626  20
 -28   2   0 4.43162 2.27916  23
  28   2   0 3.97067 2.08567   8
  28   2   0 7.51324 2.61207  18
  28   2   0 6.03650 4.19763  24
 -28   2   0 5.04201 2.45722  22
  28   2   0 6.14303 2.93818  15
 -28   2   0 3.53158 2.15841  12
  28   2   0 4.53729 2.66587  20
 -28   2   0 6.95481 1.93626  10
 -28   2   0 5.61850 2.36461   3
  28   2   0 6.01102 1.96505  11
  28   2   0 6.35231 1.91254  21
  28   2   0 3.82644 2.38817  17
  28   2   0 5.75971 2.43151   1
  28   2   0 6.82928 1.85177   7
  28   2   0 4.63125 2.58189  19
 -28   2   0 5.23060 1.92698   5
  28   2   0 6.49548 2.15494  14
 -28   2   0 5.59276 1.60208   6
  -1  -3   0 4107.35 7.14373  19
  -1  -3   0 4117.70 6.37507  10
   1   3   0 4094.78 8.40212  18
   1   3   0 4071.41 9.06352   7
  -1   3   0 4071.47 6.28006   3
   1   3   0 4085.70 7.79442  16
  -1   3   0 4087.00 7.79899   5
  -1   3   0 4067.38 9.45962  20
   1   3   0 4070.49 9.42867  17
   3  -3   0 5990.88 10.8060  17
  -3   3   0 5966.22 10.2247   9
   3   3   0 5988.10 8.39426  16
   3   3   0 6006.03 11.5792   1
   3   3   0 5990.02 10.5051  18
  -3   3   0 5991.74 11.6480  16
   3   3   0 6003.11 11.2100  14
  -3   3   0 5972.58 11.7121   7
  -3   3   0 6018.15 11.4360  18
   3   3   0 6003.05 11.7983  17
  -3   3   0 5968.90 11.0821   5
   5  -3   0 5994.11 10.9653   8
   5  -3   0 5943.00 7.26837   2
   5  -3   0 6002.04 10.7356  19
  -5  -3   0 5983.74 10.6596  23
   5  -3   0 5978.87 11.7142  15
   5  -3   0 5997.20 11.1603  11
  -5  -3   0 5947.37 11.4805  10
  -5   3   0 5966.56 12.5692   7
   5   3   0 5994.39 11.4764  18
   5   3   0 5956.23 12.9050  20
   5   3   0 5956.74 12.0091  14
   5   3   0 5922.16 13.0236  24
  -5   3   0 5960.13 13.0219  14
   5   3   0 5969.60 12.5802  15
   7  -3   0 3667.20 10.1604  15
  -7  -3   0 3711.72 9.85546  23
  -7  -3   0 3680.94 7.86175   9
  -7  -3   0 3660.06 10.3787  13
   7  -3   0 3651.60 9.99227   1
   7  -3   0 3718.69 9.72617  19
   7  -3   0 3672.30 9.06851  24
  -7   3   0 3679.76 10.8179   5
  -7   3   0 3656.92 11.0770  14
  -7   3   0 3691.88 10.6914  16
  -7   3   0 3674.67 10.3611   3
   7   3   0 3668.91 10.2460   7
  -7   3   0 3710.39 10.8533  18
  -7   3   0 3650.17 10.2369  12
   7   3   0 3723.91 11.4438   8
   7   3   0 3722.01 10.9642  15
   9  -3   0 1696.68 7.26400   8
  -9  -3   0 1719.39 6.88484  12
   9  -3   0 1712.12 7.45380  19
   9  -3   0 1735.12 7.76893  17
  -9  -3   0 1691.43 7.60359  13
   9  -3   0 1699.81 7.69807  20
   9  -3   0 1735.67 7.15396  24
  -9  -3   0 1701.61 4.29526   5
  -9  -3   0 1741.98 7.77622   6
  -9  -3   0 1722.65 6.46309   3
  -9  -3   0 1702.94 7.64627  23
  -9  -3   0 1738.00 7.49651  22
   9  -3   0 1714.38 7.52396   1
   9   3   0 1744.56 7.72149  14
   9   3   0 1693.04 8.12746  11
  -9   3   0 1720.47 7.85485  16
  -9   3   0 1734.40 8.30902  21
   9   3   0 1718.01 8.42252  20
  -9   3   0 1735.47 7.93901  12
   9   3   0 1720.52 8.62368  24
   9   3   0 1720.56 8.17241  15
 -11  -3   0 1202.89 7.09552   6
 -11  -3   0 1191.81 6.93382  22
  11  -3   0 1204.48 7.12988  20
  11  -3   0 1176.49 6.84652   1
  11  -3   0 1179.31 6.96199  19
  11  -3   0 1171.83 6.60824  24
 -11  -3   0 1205.43 7.20189  10
  11  -3   0 1194.23 5.64999   2
 -11  -3   0 1187.98 6.11031   3
 -11  -3   0 1217.18 6.55674  12
  11  -3   0 1191.09 6.96228  14
  11  -3   0 1198.38 7.15736  15
  11  -3   0 1214.05 6.69206  11
 -11  -3   0 1181.73 7.09851  23
  11  -3   0 1173.52 6.67828   8
  11  -3   0 1175.84 6.53818   7
 -11  -3   0 1212.04 6.96701  13
 -11   3   0 1204.11 7.33025  12
  11   3   0 1169.15 7.52390  19
 -11   3   0 1188.50 6.81870   4
  11   3   0 1167.23 7.77992  24
  11   3   0 1190.47 7.66341  20
 -11   3   0 1190.36 6.93262  16
 -11   3   0 1178.12 7.24365   5
  11   3   0 1179.19 6.83506   7
 -11   3   0 1183.23 5.22749   6
 -11   3   0 1179.79 7.46592   9
  11   3   0 1186.46 7.39271  11
  11   3   0 1201.35 7.00401  14
 -11   3   0 1176.66 6.76041  23
 -11   3   0 1179.76 7.50301  21
  13  -3   0 1314.80 7.54042  11
 -13  -3   0 1286.94 7.71370  13
 -13  -3   0 1325.31 7.99320  22
 -13  -3   0 1283.71 7.89866   6
  13  -3   0 1330.86 6.71640   2
  13  -3   0 1289.09 7.36118   7
 -13  -3   0 1322.36 7.18351   3
  13  -3   0 1287.34 7.94799  19
  13  -3   0 1284.04 7.66099   8
  13  -3   0 1314.23 8.16589  17
  13  -3   0 1280.97 8.03321  20
 -13  -3   0 1312.31 8.12089  10
  13  -3   0 1321.03 7.98206   1
  13  -3   0 1282.55 7.58117  24
  13   3   0 1298.82 8.66269  19
 -13   3   0 1275.64 8.20469  12
  13   3   0 1293.68 8.89306  24
  13   3   0 1338.65 8.67686  15
  13   3   0 1328.29 8.01219  14
  13   3   0 1276.85 8.55890  17
 -13   3   0 1280.08 8.17291   3
 -13   3   0 1321.59 8.55931  21
  13   3   0 1332.96 8.78860   8
 -13   3   0 1304.02 6.17274   6
  13   3   0 1275.12 8.19662   1
  13   3   0 1304.49 8.70618  20
 -13   3   0 1290.50 8.22904   5
  13   3   0 1282.35 7.67988  18
  13   3   0 1327.78 8.45252  11
  15  -3   0 791.070 6.55342   8
  15  -3   0 804.204 6.93958  19
  15  -3   0 826.717 7.23294  15
 -15  -3   0 808.119 4.70115   5
 -15  -3   0 811.740 7.14998  23
 -15  -3   0 779.581 6.41406  12
 -15  -3   0 796.250 6.78701  22
  15  -3   0 803.993 6.74796  18
  15  -3   0 811.535 6.64468  14
 -15  -3   0 787.321 6.37129  13
  15  -3   0 797.946 7.00501  20
  15  -3   0 827.575 7.11888  17
 -15  -3   0 810.508 6.76142   6
 -15  -3   0 806.708 6.95912  10
  15  -3   0 821.682 6.63537   7
 -15   3   0 796.903 7.12991  21
  15   3   0 802.343 6.05833  21
  15   3   0 813.459 4.83472   4
  15   3   0 777.086 7.50749  24
  15   3   0 788.250 7.32867  17
 -15   3   0 813.439 6.85190  22
  15   3   0 786.942 6.68162  14
 -15   3   0 817.866 3.75208  13
 -15   3   0 780.297 6.74175  23
 -15   3   0 787.362 5.82572  10
 -15   3   0 819.341 7.05369   5
  15   3   0 806.063 7.35898  15
 -15   3   0 826.994 6.29012   4
 -15   3   0 806.417 7.19966   9
 -15   3   0 796.076 7.03962   3
  15   3   0 782.054 6.54529  18
 -15   3   0 806.605 7.11862  12
  15   3   0 789.927 7.05557  11
  15   3   0 783.743 7.34872  20
  15   3   0 821.346 7.70799  19
  15   3   0 810.945 7.42447   8
 -15   3   0 815.331 5.40081   6
  15   3   0 815.596 7.14813   1
 -17  -3   0 359.401 5.09984  22
 -17  -3   0 362.662 4.47756   9
  17  -3   0 358.755 5.19279  20
 -17  -3   0 380.183 3.58852   5
 -17  -3   0 377.849 5.21616  10
  17  -3   0 370.437 5.10707  18
 -17  -3   0 387.414 4.89915   2
  17  -3   0 392.238 5.25642   1
 -17  -3   0 366.520 5.23193  23
  17  -3   0 358.054 5.14138  17
  17  -3   0 365.738 5.20546  15
 -17  -3   0 376.987 5.07554   6
  17  -3   0 371.301 4.93511  14
 -17  -3   0 370.547 4.93043  12
  17   3   0 384.884 5.38304   1
 -17   3   0 370.479 5.15917   5
  17   3   0 374.023 5.49750   8
 -17   3   0 378.525 4.09613   6
 -17   3   0 378.297 2.76743  13
  17   3   0 360.325 5.47040  17
 -17   3   0 369.886 4.70990  16
  17   3   0 371.630 3.43454   4
  17   3   0 369.898 6.35526  19
 -17   3   0 357.638 5.36853   3
 -17   3   0 358.103 5.05945  23
 -17   3   0 378.150 5.38968   9
 -17   3   0 374.805 5.35934  21
 -17   3   0 362.568 4.34407  10
  17   3   0 386.211 4.62105  21
 -17   3   0 363.473 5.10129  22
  17   3   0 372.998 5.01484  18
  19  -3   0 119.374 2.59988   4
 -19  -3   0 102.196 3.18914  22
  19  -3   0 112.011 3.41215  20
 -19  -3   0 116.522 3.23758   6
  19  -3   0 111.877 3.35275  15
 -19  -3   0 111.449 3.25196  10
  19  -3   0 109.124 3.28134  18
  19  -3   0 115.768 3.09099  11
 -19  -3   0 104.186 3.35350  23
  19  -3   0 102.064 3.16363  24
 -19  -3   0 108.977 2.85623   9
 -19  -3   0 119.498 2.32146   5
  19  -3   0 118.325 3.02458   7
 -19  -3   0 110.963 2.91690  13
  19  -3   0 119.768 3.29494   1
 -19  -3   0 110.858 3.06425   2
  19  -3   0 106.519 3.31696  19
  19  -3   0 106.115 3.27988  17
 -19   3   0 107.536 3.28215  22
  19   3   0 106.419 3.47729  20
  19   3   0 108.097 3.72838  24
  19   3   0 118.324 3.39836   1
 -19   3   0 112.609 2.78014  10
  19   3   0 110.875 2.90725  21
 -19   3   0 104.276 3.32109  23
 -19   3   0 117.783 3.01720  16
  19   3   0 113.105 3.07020   7
  19   3   0 109.389 3.42588   8
 -19   3   0 117.894 2.65302   6
  19   3   0 110.316 3.54518  17
  19   3   0 118.455 2.11601   4
  19   3   0 107.898 3.65414  19
  19   3   0 106.487 3.60057  15
 -19   3   0 100.255 3.25173  21
 -19   3   0 110.628 3.38805   9
 -19   3   0 114.873 3.53991  12
 -21  -3   0 105.477 3.64915  23
 -21  -3   0 117.530 3.27409   3
  21  -3   0 123.106 3.62314   1
  21  -3   0 117.808 3.77426  17
  21  -3   0 103.005 3.40693  24
  21  -3   0 111.438 3.70867  19
  21  -3   0 107.876 3.57933  18
 -21  -3   0 117.483 3.52879   6
  21  -3   0 119.148 3.22903   7
 -21  -3   0 108.745 3.53208  22
  21  -3   0 106.191 3.31273  11
  21  -3   0 111.944 3.76594  20
  21  -3   0 116.666 3.49340   8
 -21  -3   0 115.426 3.62743  10
 -21  -3   0 125.017 2.60111   5
  21  -3   0 116.231 3.77837  15
  21  -3   0 124.813 2.77226   4
 -21  -3   0 114.148 3.14563  13
 -21   3   0 118.272 3.83198   9
 -21   3   0 112.457 3.79391  12
  21   3   0 105.363 3.98030  24
  21   3   0 111.197 3.72347   8
 -21   3   0 111.120 3.72398  23
 -21   3   0 108.585 3.64451  21
 -21   3   0 122.311 3.77261   3
  21   3   0 109.270 3.87742  17
 -21   3   0 124.993 2.62899   2
  21   3   0 113.461 3.26748   7
  21   3   0 113.780 3.43378  14
  21   3   0 113.011 3.55690  11
  21   3   0 100.066 3.90337  19
 -21   3   0 126.540 2.99383   6
  21   3   0 106.216 3.81915  20
  21   3   0 123.252 3.74671   1
 -21   3   0 112.664 3.09569  16
  21   3   0 120.589 4.20378  15
  21   3   0 121.043 2.18133   4
 -21   3   0 106.471 3.50347  22
  23  -3   0 57.9809 3.05667   1
 -23  -3   0 46.9571 3.16311  23
  23  -3   0 53.1751 3.34334  15
  23  -3   0 49.1019 2.76971  14
  23  -3   0 51.8511 3.33713  17
  23  -3   0 55.9658 2.08383   4
  23  -3   0 54.5871 2.69780   7
  23  -3   0 50.9181 3.31007  20
  23  -3   0 50.6926 2.66900  11
  23  -3   0 46.0299 2.83702  24
 -23  -3   0 53.3816 2.91331   6
 -23  -3   0 52.9430 2.62912   9
 -23  -3   0 49.3429 3.20842  22
 -23  -3   0 49.3322 3.04858  10
 -23  -3   0 52.0833 2.69902   3
  23  -3   0 49.5552 3.23300  19
  23  -3   0 53.0079 2.84691   8
  23  -3   0 52.8385 3.38007  18
 -23  -3   0 50.3723 2.52495  13
  23   3   0 51.2950 2.76782  14
  23   3   0 49.2925 3.53163  24
  23   3   0 55.8324 3.21232   1
  23   3   0 50.4812 3.30103  17
 -23   3   0 52.7968 2.90845   5
  23   3   0 51.7679 2.60139  21
  23   3   0 51.3682 3.53096  19
 -23   3   0 51.5554 2.40969   6
 -23   3   0 50.8726 3.13646   3
  23   3   0 52.0597 2.98664  11
  23   3   0 51.0830 3.11779  18
 -23   3   0 55.9063 2.03363   2
 -23   3   0 52.0823 3.28385   9
 -23   3   0 50.4900 2.54212  10
 -23   3   0 45.4716 3.42898  12
  23   3   0 49.8504 3.47700  20
 -23   3   0 47.7123 3.09437  22
  23   3   0 50.8986 3.57044  15
 -23   3   0 50.4787 3.26915  23
  23   3   0 51.6777 2.66943   7
 -23   3   0 51.8270 2.48978  16
  25  -3   0 17.2608 2.49576  21
 -25  -3   0 15.7400 2.20766  13
  25  -3   0 19.4322 2.88654  18
 -25  -3   0 11.9312 2.05904  10
  25  -3   0 13.9061 2.40686  17
  25  -3   0 14.5083 2.57466  20
  25  -3   0 15.6690 2.57950   8
  25  -3   0 17.1443 2.54915  24
 -25  -3   0 17.3888 2.66142   6
 -25  -3   0 14.1747 2.18548   9
  25  -3   0 17.6992 2.53537   1
  25  -3   0 17.9245 2.28172   7
 -25  -3   0 15.1293 2.38723  22
 -25  -3   0 16.4168 2.61499  23
  25  -3   0 15.1177 2.32279  11
 -25  -3   0 15.8710 2.39030   3
  25  -3   0 15.7490 2.56527  19
  25  -3   0 14.5683 2.56322  15
  25  -3   0 14.1470 2.34609  14
 -25  -3   0 15.1277 2.24092   2
  25   3   0 16.7313 2.71027  19
 -25   3   0 13.6693 2.32151  22
 -25   3   0 15.4399 2.51308   3
 -25   3   0 15.8450 2.07028  16
  25   3   0 14.9818 2.36838   1
  25   3   0 19.5617 3.07942  15
  25   3   0 19.7648 2.78120   8
 -25   3   0 17.8533 2.52788   5
 -25   3   0 15.6681 1.98295   6
  25   3   0 19.6590 2.91935  20
  25   3   0 16.8499 2.32206  21
  25   3   0 17.7894 2.32969   7
 -25   3   0 14.7438 2.45249  12
  25   3   0 14.9884 2.58270  17
  25   3   0 16.1755 2.53520  14
  25   3   0 15.9414 2.54970  11
 -25   3   0 17.2895 1.67835   2
 -25   3   0 15.9860 2.21228  10
 -25   3   0 15.3833 2.77608  23
  25   3   0 17.8228 2.70552  18
 -25   3   0 15.6362 2.36033   9
  25   3   0 15.2016 2.83592  24
 -27  -3   0 10.7617 2.14541   3
 -27  -3   0 8.77725 2.36255  12
 -27  -3   0 8.93904 2.85884  23
  27  -3   0 9.38958 2.63998  17
 -27  -3   0 10.6990 1.96630   9
  27  -3   0 10.2627 2.00705   8
  27  -3   0 11.1261 2.25388  11
  27  -3   0 9.23100 2.71542  20
 -27  -3   0 7.30951 2.30369  22
 -27  -3   0 8.04464 2.40132  10
  27  -3   0 9.32954 2.66671  19
  27  -3   0 9.22409 2.53634  15
 -27  -3   0 9.45211 1.82947   2
  27  -3   0 9.95860 2.09117  21
  27  -3   0 13.7980 2.54158   1
  27  -3   0 8.17886 2.40152  24
  27  -3   0 8.46066 1.93158  14
  27  -3   0 10.5919 2.04482   7
  27   3   0 8.59655 2.79658  24
 -27   3   0 9.60233 1.67120   6
  27   3   0 11.5190 2.58330   8
  27   3   0 7.99444 2.12509  11
  27   3   0 7.09598 2.50753  19
  27   3   0 7.06730 2.66024  15
 -27   3   0 8.65002 2.61260  22
 -27   3   0 7.87182 1.84530  10
 -27   3   0 8.07044 2.28889  12
 -27   3   0 9.18877 2.32093   3
 -27   3   0 9.91226 2.36647   9
 -27   3   0 7.47181 2.22956  23
  27   3   0 8.82918 2.38298  18
  27   3   0 8.61863 2.27594   1
  27   3   0 11.7198 2.77695  20
 -27   3   0 9.09939 2.01887   5
  27   3   0 6.58722 1.82382  14
  27   3   0 11.3891 2.84701  17
  27   3   0 9.14984 1.94569   7
 -29  -3   0 4.78021 2.93106  23
  29  -3   0 2.26274 2.07946   8
 -29  -3   0 2.26552 2.18716  22
  29  -3   0 2.46865 2.03517   1
  29  -3   0 3.57009 1.78128  11
 -29  -3   0 2.68706 1.75101   2
 -29  -3   0 4.00923 2.16479   3
 -29  -3   0 2.95334 1.88139   9
 -29  -3   0 3.52149 2.34285  12
  29  -3   0 4.14303 1.74259   7
  29  -3   0 3.42252 1.91572  14
  29  -3   0 3.17723 2.47764  24
 -29  -3   0 3.05219 2.14937  10
  29  -3   0 3.12668 2.40440  20
  29  -3   0 3.09612 2.27978  17
  29  -3   0 3.60895 1.97281  21
 -29  -3   0 2.93048 1.63558  13
 -29  -3   0 4.31100 2.26978   6
  29  -3   0 1.37510 2.45757  15
  29   3   0 3.72468 2.55004  18
  29   3   0 2.81228 2.53453  20
  29   3   0 4.49786 2.58090  19
  29   3   0 3.21867 2.05772  11
  29   3   0 2.57822 2.31903  17
 -29   3   0 4.62975 2.25966   5
 -29   3   0 3.18911 2.17348  22
  29   3   0 4.51782 2.28920   1
 -29   3   0 2.45861 2.46531  12
  29   3   0 2.88952 2.50191   8
  29   3   0 3.77027 1.76758   7
  29   3   0 4.26369 2.76721  15
 -29   3   0 5.09639 2.57327   3
  29   3   0 3.77349 1.74851  21
   0  -4   0 3550.10 7.53505  19
   0  -4   0 3515.52 5.63015  10
   0   4   0 3525.43 5.73533   3
   0   4   0 3529.58 9.19105  18
   0   4   0 3502.03 7.64147   5
   0   4   0 3541.63 8.83067  21
   0   4   0 3537.87 10.0858  11
   0   4   0 3483.64 9.64898   7
  -2  -4   0 5361.10 10.8186  13
  -2  -4   0 5361.31 9.06721  10
   2  -4   0 5298.81 8.45585  13
  -2  -4   0 5348.06 9.98654   2
  -2  -4   0 5291.79 10.6503  24
   2  -4   0 5295.43 10.8550  11
   2  -4   0 5323.45 9.27861  19
  -2   4   0 5339.17 9.00444   3
   2   4   0 5322.86 7.73899   5
   2   4   0 5286.73 11.8748  15
   2   4   0 5372.13 11.2317  18
  -2   4   0 5323.30 9.76465   9
  -2   4   0 5349.55 12.4351  14
  -4  -4   0 4619.84 10.3456   2
   4  -4   0 4668.54 9.27606  24
   4  -4   0 4633.17 10.2363   8
   4  -4   0 4643.96 10.8668  15
  -4  -4   0 4637.38 8.76771  23
   4  -4   0 4646.70 10.6382  11
  -4   4   0 4608.18 12.1601  14
   4   4   0 4660.88 10.4796   4
   4   4   0 4617.43 10.7337  18
  -4   4   0 4638.53 9.94111   3
  -4   4   0 4639.42 11.8814  16
   4   4   0 4615.57 11.4990  14
  -4   4   0 4661.66 10.5630   9
   4   4   0 4596.88 11.7217  15
   4   4   0 4670.60 11.6739   7
  -4   4   0 4605.83 11.8537   7
  -6  -4   0 2020.84 6.92252  23
   6  -4   0 2064.28 7.32943   8
   6  -4   0 2006.97 7.71149  17
  -6  -4   0 2030.02 6.62661  22
   6  -4   0 2011.53 7.68847  15
  -6  -4   0 2064.64 7.72049   2
  -6  -4   0 2024.89 7.48768  10
   6  -4   0 2028.83 7.38534  11
   6   4   0 2010.19 7.91598   7
  -6   4   0 2030.20 7.89786   9
   6   4   0 2024.61 8.00340  14
   6   4   0 2069.31 8.73441  11
  -6   4   0 2010.79 8.33847   7
   6   4   0 2012.21 8.58359  20
  -6   4   0 2037.28 7.61005   3
  -6   4   0 2015.61 8.19903   4
  -6   4   0 2002.51 8.61590  14
   6   4   0 2025.15 8.59671   8
   6   4   0 2024.06 8.46911  17
   6   4   0 2018.11 8.30775  15
   8  -4   0 2101.55 8.56797  17
  -8  -4   0 2093.47 8.75406  13
   8  -4   0 2124.18 8.63870  20
   8  -4   0 2109.01 8.01047  19
   8  -4   0 2092.00 5.47445   2
  -8  -4   0 2099.99 8.53318   6
   8  -4   0 2104.46 8.10930  11
   8  -4   0 2106.57 8.54068  15
  -8   4   0 2078.04 8.85142   4
   8   4   0 2074.47 8.99364   1
   8   4   0 2074.33 9.51662   8
   8   4   0 2097.87 7.37095  21
  -8   4   0 2073.70 8.53752   3
   8   4   0 2091.23 8.36100  18
  -8   4   0 2114.83 8.51436  12
  -8   4   0 2087.94 9.16672  21
  -8   4   0 2117.40 7.61445  23
   8   4   0 2085.75 9.39688  11
  -8   4   0 2087.11 4.54763   6
   8   4   0 2063.48 8.61697   7
   8   4   0 2089.35 9.60644  24
   8   4   0 2130.05 9.05012  19
 -10  -4   0 1846.52 8.73326  10
 -10  -4   0 1815.66 8.12720  22
 -10  -4   0 1843.40 8.51228  23
  10  -4   0 1869.01 8.26598   8
  10  -4   0 1875.05 8.36526  19
 -10  -4   0 1849.49 6.69128   9
  10  -4   0 1864.16 8.74720  15
  10  -4   0 1864.11 7.92716  24
 -10  -4   0 1852.64 8.67992   2
  10  -4   0 1838.94 8.77139  20
 -10   4   0 1818.35 9.37513  21
 -10   4   0 1853.47 5.42366   6
  10   4   0 1855.12 9.37875  15
 -10   4   0 1847.03 8.02548  23
  10   4   0 1833.63 9.66019   8
  10   4   0 1823.36 9.21466  19
 -10   4   0 1820.36 9.21859  18
  10   4   0 1853.50 8.47742  18
  10   4   0 1839.73 9.51581  17
 -10   4   0 1864.12 6.40681  10
 -10   4   0 1836.32 8.79280   4
  10   4   0 1882.69 9.70491  20
 -10   4   0 1859.06 9.13725  16
  10   4   0 1862.32 9.44863  11
 -10   4   0 1863.06 9.48112  14
 -10   4   0 1849.04 8.88677   3
  10   4   0 1826.86 8.70246  14
  10   4   0 1844.24 8.75160   7
  10   4   0 1871.26 10.3207  24
 -10   4   0 1884.28 9.46784   9
 -12  -4   0 1895.39 7.71937   9
  12  -4   0 1884.35 9.03453   7
  12  -4   0 1872.88 9.60775  15
  12  -4   0 1852.59 9.00672   8
 -12  -4   0 1872.01 9.54765  13
  12  -4   0 1891.42 9.36322  19
 -12  -4   0 1868.97 9.51381  23
  12  -4   0 1908.24 9.04595  11
 -12  -4   0 1851.78 9.57281  10
  12  -4   0 1842.35 9.46023  20
  12   4   0 1848.23 10.4932   8
  12   4   0 1877.04 10.3461  17
 -12   4   0 1891.42 9.77010  12
  12   4   0 1907.43 10.0975   1
  12   4   0 1905.32 9.61865  14
  12   4   0 1898.24 10.8532  24
 -12   4   0 1885.39 9.10744  22
  12   4   0 1897.14 9.27469  18
  12   4   0 1881.80 10.3106  15
 -12   4   0 1906.37 9.49671   4
 -12   4   0 1884.89 9.66498  16
  12   4   0 1905.69 10.2938  19
 -14  -4   0 347.088 3.72959   9
  14  -4   0 354.452 4.68764  15
  14  -4   0 349.834 4.19483   7
  14  -4   0 347.492 4.21541  11
  14  -4   0 347.751 4.43670  14
  14  -4   0 349.095 4.55820  18
  14  -4   0 349.542 4.58722  20
  14  -4   0 337.014 4.33300   1
 -14  -4   0 350.770 4.51567   6
 -14  -4   0 340.640 4.39030  22
  14  -4   0 345.378 4.29542   8
 -14  -4   0 356.344 4.46003   2
 -14  -4   0 340.641 4.34106  13
 -14  -4   0 339.036 3.78278   3
  14  -4   0 356.050 4.50561  19
 -14  -4   0 366.589 4.80186  23
  14  -4   0 356.403 4.65628  17
 -14   4   0 340.319 4.60377  12
  14   4   0 346.530 4.97319  17
  14   4   0 348.564 4.42487   7
 -14   4   0 355.599 4.43992  22
 -14   4   0 355.093 3.60343  10
 -14   4   0 340.266 4.43495  16
  14   4   0 349.592 4.52795  14
 -14   4   0 349.379 4.87304  21
 -14   4   0 348.194 4.38244  23
  14   4   0 344.513 4.97567  20
  14   4   0 356.238 3.97407  21
  14   4   0 362.450 5.05308  15
  14   4   0 340.135 4.84518  19
  14   4   0 340.471 5.08564  24
  14   4   0 361.532 5.09563   8
  14   4   0 345.373 3.30034   4
 -14   4   0 355.641 3.22841   6
  14   4   0 353.661 4.46908  18
  14   4   0 337.331 4.63043   1
 -14   4   0 339.051 4.65198   3
 -14   4   0 337.760 4.68702   5
 -16  -4   0 409.586 5.24407   6
 -16  -4   0 400.009 4.40856   9
  16  -4   0 408.015 5.34985  17
  16  -4   0 408.685 5.16455  14
  16  -4   0 402.350 5.10257   1
 -16  -4   0 422.416 4.61614   3
  16  -4   0 407.593 5.39029  20
 -16  -4   0 415.694 5.09443   2
 -16  -4   0 408.543 5.02047  13
  16  -4   0 393.055 5.13771  19
 -16  -4   0 416.042 5.40163  10
  16  -4   0 407.009 5.42521  15
 -16  -4   0 395.741 5.12635  22
 -16  -4   0 400.171 5.33164  23
  16  -4   0 402.156 5.23079  18
  16   4   0 404.936 3.67776   4
  16   4   0 400.024 5.71186  17
  16   4   0 415.271 5.22151  18
  16   4   0 386.036 5.63591  20
 -16   4   0 419.631 4.93234   4
 -16   4   0 409.897 4.26796  10
  16   4   0 409.955 5.74287  15
  16   4   0 399.790 4.53797  21
 -16   4   0 409.476 5.47883   5
  16   4   0 422.622 5.65288  11
  16   4   0 402.074 5.96781  24
 -16   4   0 405.347 5.41058   3
  16   4   0 418.844 5.88091   8
 -16   4   0 395.291 5.48333  21
 -16   4   0 409.417 5.18413  22
 -16   4   0 406.371 5.19708  23
 -16   4   0 402.064 5.40289  12
  16   4   0 393.928 5.60250  19
 -16   4   0 408.986 5.58245   9
  16   4   0 412.146 5.51714   1
 -16   4   0 420.303 3.87510   6
 -18  -4   0 169.538 3.88337  23
 -18  -4   0 173.341 3.80097   6
  18  -4   0 167.990 3.65021  24
  18  -4   0 170.154 3.58386  11
  18  -4   0 164.505 3.87717  15
 -18  -4   0 180.091 3.43052   3
  18  -4   0 172.314 3.89249  17
  18  -4   0 183.507 4.36909   7
 -18  -4   0 162.692 3.75274  22
  18  -4   0 174.506 3.99762  18
  18  -4   0 185.669 3.94689   1
 -18  -4   0 175.617 3.94830  10
 -18  -4   0 168.529 3.58055   2
 -18  -4   0 175.803 3.29154   9
  18   4   0 162.921 4.24443  24
  18   4   0 177.736 2.57482   4
  18   4   0 184.469 4.50627  19
 -18   4   0 173.508 3.69521  16
  18   4   0 169.833 4.22500  17
  18   4   0 177.526 6.28748   8
 -18   4   0 178.123 4.07575   3
  18   4   0 167.004 4.18225  20
 -18   4   0 177.874 2.86923   6
 -18   4   0 172.205 4.04242   9
 -18   4   0 172.598 3.10956  10
  18   4   0 175.176 3.37219  21
 -18   4   0 172.862 4.07428  23
 -18   4   0 173.978 4.05203  12
 -18   4   0 163.031 3.98473  21
  18   4   0 179.567 4.10152   1
  20  -4   0 169.724 4.14427  18
 -20  -4   0 187.365 4.00356   2
 -20  -4   0 182.123 3.63726   9
 -20  -4   0 187.907 4.35997  12
 -20  -4   0 168.175 4.23873  23
  20  -4   0 177.369 3.99451   8
  20  -4   0 172.528 4.30104  17
 -20  -4   0 185.997 4.20750   6
  20  -4   0 178.236 3.78118   7
 -20  -4   0 165.651 4.06625  22
 -20  -4   0 176.806 4.20479  10
  20  -4   0 174.108 4.27135  19
  20  -4   0 193.798 4.34182   1
  20  -4   0 177.908 4.32123  15
  20  -4   0 163.783 3.85916  14
  20  -4   0 171.679 4.21877  20
 -20   4   0 167.935 4.14045  23
  20   4   0 181.498 2.63675   4
  20   4   0 177.466 4.11029  14
 -20   4   0 183.083 3.47491  10
 -20   4   0 171.390 4.13929  22
 -20   4   0 183.695 4.01225  16
  20   4   0 179.045 4.57086   8
  20   4   0 178.441 4.63483  17
  20   4   0 179.282 3.97029   7
  20   4   0 170.385 4.17662  11
 -20   4   0 180.856 4.47904   9
 -20   4   0 179.214 4.43520  12
  20   4   0 174.024 3.60037  21
 -20   4   0 168.884 4.25673  21
  20   4   0 172.965 4.50076  19
  20   4   0 165.577 4.48469  20
 -20   4   0 185.393 3.18999   6
 -20   4   0 181.151 4.38053   3
  20   4   0 168.550 4.67627  24
 -20   4   0 183.173 4.36577   5
  20   4   0 177.529 4.63081  15
  20   4   0 193.638 4.54489   1
  22  -4   0 66.8350 3.44427  18
 -22  -4   0 71.5056 3.27411  12
  22  -4   0 65.5519 3.36550  19
  22  -4   0 66.0261 3.32985  17
 -22  -4   0 69.4999 2.68497   9
  22  -4   0 70.0462 2.40218   4
 -22  -4   0 70.3224 3.26193  10
  22  -4   0 61.8283 2.98784  24
 -22  -4   0 70.5882 2.97442   2
  22  -4   0 73.7384 3.12737   1
 -22  -4   0 63.4182 3.26673  23
  22  -4   0 63.5891 2.90131   8
  22  -4   0 68.1834 2.93349  11
 -22  -4   0 66.3378 2.81146  13
 -22  -4   0 69.3670 2.72718   3
 -22  -4   0 67.0567 3.19355   6
 -22  -4   0 64.3025 3.16442  22
  22  -4   0 69.8473 2.86411   7
  22  -4   0 71.2243 3.47609  15
  22  -4   0 64.0690 3.33096  20
 -22   4   0 70.6250 3.43052  12
  22   4   0 63.8301 3.22377  18
 -22   4   0 61.3450 3.17118  22
 -22   4   0 73.0284 2.01910   2
  22   4   0 64.2744 3.65924  24
  22   4   0 66.6864 3.14398  11
  22   4   0 66.8119 2.97159  14
 -22   4   0 70.2712 2.36298   6
  22   4   0 64.6194 3.60211  19
 -22   4   0 70.1573 2.60801  10
  22   4   0 64.4055 2.63378  21
  22   4   0 73.0669 3.38321   1
  22   4   0 64.3372 3.50325  20
  22   4   0 64.1566 3.59618  17
 -22   4   0 63.2539 3.32372  21
  22   4   0 86.0040 4.59338  15
 -22   4   0 66.6328 3.47661   3
  22   4   0 71.6819 3.54995   8
  22   4   0 70.4774 2.91875   7
 -22   4   0 68.1037 3.47524   9
  24  -4   0 33.3841 2.74006  14
 -24  -4   0 36.6480 2.44656   3
 -24  -4   0 36.4165 2.91180   6
  24  -4   0 32.2794 3.01339  20
 -24  -4   0 33.4236 2.94377  22
  24  -4   0 37.9109 3.09620  15
 -24  -4   0 37.1043 3.02789  10
 -24  -4   0 35.9628 2.32389   9
  24  -4   0 35.1261 2.60888  11
  24  -4   0 34.8515 3.41159  18
  24  -4   0 33.8371 3.00199  17
  24  -4   0 37.9151 2.77361   8
 -24  -4   0 34.0668 2.51430  13
  24  -4   0 30.8544 2.67513  24
 -24  -4   0 31.6406 3.11318  23
 -24  -4   0 37.0996 3.05385  12
  24  -4   0 37.1454 2.53307   7
  24  -4   0 37.0465 2.92055   1
 -24   4   0 35.9368 2.02045   6
  24   4   0 33.9464 3.21518  17
 -24   4   0 34.0834 2.98986  22
  24   4   0 33.4194 3.44357  20
  24   4   0 33.6961 2.66278  14
 -24   4   0 32.7370 3.12878  12
 -24   4   0 34.9268 2.53390  16
  24   4   0 34.8491 2.62327   7
  24   4   0 29.6601 3.50678  15
  24   4   0 35.9871 3.20277  18
  24   4   0 34.7861 2.97102  11
  24   4   0 37.8948 3.04741   1
  24   4   0 32.9716 3.40718  24
 -24   4   0 35.3157 2.36234  10
  24   4   0 32.5649 2.36701  21
 -24   4   0 35.6940 3.02339   3
  24   4   0 31.8544 3.24978  19
 -24   4   0 34.5786 3.04661   9
 -24   4   0 36.1041 3.00192   5
 -26  -4   0 10.1282 2.20579  12
 -26  -4   0 8.91853 2.40673  23
  26  -4   0 9.17680 2.26139  20
 -26  -4   0 8.94797 2.13449  10
  26  -4   0 9.24470 2.29818  24
  26  -4   0 12.7950 2.00943   7
 -26  -4   0 7.77961 2.12896  22
  26  -4   0 11.7278 2.48640  17
 -26  -4   0 10.9939 2.22318   6
 -26  -4   0 9.86045 1.89534   3
  26  -4   0 12.3556 2.82134  18
  26  -4   0 10.3567 2.11772  11
  26  -4   0 11.9838 2.31984   1
  26  -4   0 9.88990 2.58159  15
 -26  -4   0 9.53143 1.82340   2
  26  -4   0 12.6355 2.21462  14
 -26  -4   0 8.31280 1.82559  13
  26  -4   0 9.18744 1.99645   8
  26   4   0 12.7239 2.09236  21
 -26   4   0 8.97486 2.29835  12
  26   4   0 10.8491 2.27940  11
 -26   4   0 8.71785 2.21454  22
 -26   4   0 7.05563 1.91272   5
 -26   4   0 10.0620 2.18117   9
 -26   4   0 11.2941 2.50165   3
  26   4   0 11.6713 2.01059   7
  26   4   0 9.82228 2.87011  24
  26   4   0 11.1307 2.32340   1
  26   4   0 7.15727 2.18858  17
  26   4   0 9.62323 2.22507   8
 -26   4   0 9.10827 1.69684  10
 -26   4   0 9.50130 1.87337  16
  26   4   0 10.8045 2.08074  14
  26   4   0 8.96261 2.53835  20
  26   4   0 10.7867 2.60846  15
  26   4   0 9.41316 2.51703  19
  26   4   0 9.33239 2.38429  18
  28  -4   0 -1.2435 2.52216  20
 -28  -4   0 0.99353 2.33475  23
  28  -4   0 -0.9391 2.08374   1
  28  -4   0 -0.4743 1.70385  21
  28  -4   0 -0.2121 1.64422  11
 -28  -4   0 -0.2294 2.04716  10
 -28  -4   0 1.51929 1.89340  12
  28  -4   0 0.66634 1.84597  14
 -28  -4   0 0.37312 1.70852   3
  28  -4   0 0.04123 2.38775  17
 -28  -4   0 0.67286 1.65684   2
 -28  -4   0 -0.7603 1.95160  22
  28  -4   0 -0.4403 2.19461  19
 -28  -4   0 -0.0005 1.51584   9
  28  -4   0 0.36817 2.12129  15
  28  -4   0 0.53370 1.79396   8
  28  -4   0 1.08099 2.07666  24
 -28  -4   0 0.55950 1.53314  13
  28   4   0 -0.7150 2.48653  17
  28   4   0 -0.4092 2.30616  18
  28   4   0 0.87535 1.62760  21
  28   4   0 0.86528 2.64098  24
 -28   4   0 -0.1292 2.22318  23
  28   4   0 -0.0343 2.06155   1
 -28   4   0 0.86257 1.96643   5
  28   4   0 0.62003 2.46154  19
  28   4   0 2.67608 2.78883  15
  28   4   0 0.37068 1.72735  11
  28   4   0 1.00784 2.07407   8
 -28   4   0 0.02693 2.54588  22
 -28   4   0 0.15811 2.19821   3
 -28   4   0 -1.0853 2.43411   9
  28   4   0 0.84502 2.64297  20
 -28   4   0 -0.4652 1.43861  10
 -28   4   0 -0.2685 2.34166  12
  -1  -5   0 3475.02 9.13900  24
  -1  -5   0 3528.18 8.44959   2
   1  -5   0 3544.57 9.63648   8
   1  -5   0 3475.65 8.73999  24
   1  -5   0 3510.08 8.32691  19
   1  -5   0 3491.23 9.92459  11
  -1   5   0 3513.87 9.23871   5
  -1   5   0 3500.41 10.1345  21
  -1   5   0 3466.97 11.1805   1
  -1   5   0 3542.03 10.7535   4
  -1   5   0 3515.58 11.0900   7
   1   5   0 3515.43 9.73155  21
   1   5   0 3547.74 10.2536  18
   1   5   0 3487.76 8.02700   5
  -1   5   0 3476.10 10.4896  16
   1   5   0 3506.63 11.4741  17
  -1   5   0 3525.73 11.5163  17
   1   5   0 3500.28 9.62827  16
  -1   5   0 3493.97 11.4222  20
  -1   5   0 3534.01 10.5780  18
  -3  -5   0 2751.58 7.54540  10
  -3  -5   0 2788.70 8.31760   2
  -3  -5   0 2789.87 7.96400   6
   3  -5   0 2777.01 8.87073  11
  -3  -5   0 2749.99 8.07491  19
  -3  -5   0 2791.08 8.84029  13
   3  -5   0 2789.22 6.55706  13
   3  -5   0 2778.43 8.63662   8
   3   5   0 2770.15 9.12351  18
  -3   5   0 2796.77 8.22271   9
  -3   5   0 2765.04 7.58098   3
   3   5   0 2768.17 9.92612   1
   3   5   0 2784.28 9.80568  15
  -3   5   0 2803.36 9.71932  18
   3   5   0 2800.13 9.98792   7
   3   5   0 2791.68 10.3416  20
   5  -5   0 1958.01 8.01254  17
  -5  -5   0 1922.29 7.41108   6
   5  -5   0 1946.51 7.48284   8
   5  -5   0 1929.37 4.69431  13
   5  -5   0 1906.22 7.71170  15
   5  -5   0 1933.90 7.66046  11
   5   5   0 1940.39 8.51739   7
   5   5   0 1895.05 8.88343   8
   5   5   0 1918.27 9.03567  11
  -5   5   0 1920.41 7.16713   3
  -5   5   0 1959.66 8.51838  18
  -5   5   0 1899.90 8.59599  21
   5   5   0 1931.60 8.46070  14
  -5   5   0 1907.04 6.93349  12
   5   5   0 1934.30 7.09192  21
  -5   5   0 1942.60 8.85171  20
   5   5   0 1902.84 7.56664   4
   5   5   0 1945.71 8.60014   1
  -7  -5   0 4183.47 10.9403  23
   7  -5   0 4144.22 11.8591  11
  -7  -5   0 4145.02 11.9526   2
  -7  -5   0 4177.29 8.89771  12
   7  -5   0 4145.20 11.0222  19
  -7  -5   0 4140.17 11.8856  10
   7  -5   0 4166.37 12.3901  17
   7  -5   0 4165.37 12.3336  15
  -7   5   0 4146.10 12.6026   9
  -7   5   0 4133.67 11.8811   3
  -7   5   0 4167.57 11.6772  12
  -7   5   0 4184.74 13.3409  18
  -7   5   0 4149.93 13.2122   4
  -7   5   0 4118.49 13.4453  16
  -7   5   0 4108.95 13.7563  14
   7   5   0 4179.22 13.1893   1
  -9  -5   0 981.831 5.99302  23
  -9  -5   0 992.500 5.74545  22
  -9  -5   0 1014.30 6.46813  10
   9  -5   0 1013.30 6.51575  15
  -9  -5   0 1003.17 6.70893  13
  -9  -5   0 1001.64 6.47984   6
   9  -5   0 1023.61 6.27162  11
  -9  -5   0 993.112 5.13402  12
   9  -5   0 990.911 6.50989  20
   9   5   0 994.831 7.38428  20
   9   5   0 987.071 6.91339   1
  -9   5   0 982.653 6.39355   3
   9   5   0 976.432 7.14538  11
  -9   5   0 1009.16 7.25215  14
   9   5   0 1013.20 6.77593  14
  -9   5   0 1022.72 6.92592   4
  -9   5   0 1013.88 3.83941  10
  -9   5   0 980.205 6.89114   5
   9   5   0 989.334 7.13073  17
   9   5   0 979.081 6.58727   7
  -9   5   0 1009.47 6.41185  12
 -11  -5   0 957.921 6.28736  22
 -11  -5   0 972.168 6.76304   2
 -11  -5   0 992.642 6.98435  10
  11  -5   0 969.764 4.27632   2
  11  -5   0 960.989 6.43290   8
  11  -5   0 945.411 6.72067   1
  11  -5   0 962.316 6.43584  19
 -11  -5   0 983.093 5.20117   3
  11  -5   0 955.637 6.87601  17
 -11  -5   0 982.668 6.68199  23
  11  -5   0 940.974 6.81412  20
  11  -5   0 944.760 6.74974  15
 -11  -5   0 972.792 4.99013   9
  11  -5   0 968.018 6.51583  11
 -11   5   0 974.089 7.42082   5
 -11   5   0 943.397 6.96663   4
 -11   5   0 953.778 7.27367  16
  11   5   0 952.101 7.61151   8
  11   5   0 950.790 6.73146  18
 -11   5   0 989.574 7.23394  22
 -11   5   0 959.979 7.33399   9
 -11   5   0 971.903 7.37413  18
  11   5   0 939.285 7.37775  15
 -11   5   0 964.665 7.49880  14
 -11   5   0 957.160 4.52588  10
  11   5   0 942.136 6.89395   7
 -11   5   0 957.834 3.62824   6
  11   5   0 944.763 6.94746  14
 -11   5   0 957.059 7.46022  21
  11   5   0 983.927 7.82774  20
  11   5   0 964.931 7.55572  11
  11   5   0 977.115 7.36242   1
 -11   5   0 983.398 6.95034  12
  11   5   0 968.832 7.27712  19
  11   5   0 949.497 5.56125   4
  11   5   0 967.005 5.86067  21
 -13  -5   0 497.783 4.18603   3
  13  -5   0 494.021 5.00169  11
  13  -5   0 506.482 5.09998   7
  13  -5   0 494.316 5.19279   1
 -13  -5   0 509.381 5.45530  10
  13  -5   0 497.163 5.37349  15
 -13  -5   0 507.607 4.07819   9
 -13  -5   0 500.285 5.04636  22
  13  -5   0 504.453 5.18308  19
  13  -5   0 506.847 4.87327  24
  13  -5   0 490.076 5.02890   8
 -13  -5   0 497.277 5.30892  13
 -13  -5   0 491.316 5.18611   2
  13   5   0 486.172 4.08908   4
  13   5   0 502.482 5.28963  18
  13   5   0 492.705 5.79485  11
 -13   5   0 498.057 4.99052  22
  13   5   0 492.913 5.34011  14
  13   5   0 496.369 5.71076  19
  13   5   0 503.485 5.95836  17
 -13   5   0 495.553 5.38629  12
 -13   5   0 484.901 5.36755   3
 -13   5   0 509.118 5.76307   9
  13   5   0 498.173 5.98926  20
  13   5   0 506.141 6.18430  24
  13   5   0 497.404 5.95584   8
 -13   5   0 503.412 5.81320  21
  13   5   0 511.323 4.63734  21
 -13   5   0 492.881 5.50919  16
 -13   5   0 503.786 5.75456   5
 -13   5   0 511.648 5.45016   4
  13   5   0 497.273 5.61673   1
  13   5   0 488.237 5.28683   7
 -13   5   0 507.694 3.80436  10
 -15  -5   0 831.733 5.97077   3
 -15  -5   0 821.664 5.71243   9
 -15  -5   0 839.122 7.36413   6
  15  -5   0 828.724 7.16895   1
  15  -5   0 805.393 7.37011  15
  15  -5   0 827.460 7.42105  17
 -15  -5   0 832.751 7.44769  10
  15  -5   0 829.432 7.40673  18
  15  -5   0 832.928 7.24496  14
 -15  -5   0 805.767 7.11231  13
  15  -5   0 800.571 7.31147  20
 -15  -5   0 814.004 7.30178  23
  15  -5   0 801.227 6.99369  19
 -15  -5   0 828.315 7.08348   2
 -15   5   0 821.128 7.73240   5
  15   5   0 819.432 7.85295  11
 -15   5   0 796.748 7.36620  12
 -15   5   0 823.642 7.48612   3
  15   5   0 790.403 8.15487  24
 -15   5   0 793.696 7.26509  16
  15   5   0 825.632 8.07293  17
 -15   5   0 828.052 5.42302  10
  15   5   0 800.277 7.12934   7
  15   5   0 823.828 8.13462   8
  15   5   0 793.893 9.54024  18
  15   5   0 839.184 7.74347   1
 -15   5   0 797.322 7.80269  21
  15   5   0 818.931 5.40850   4
 -15   5   0 810.197 7.74611   9
 -15   5   0 802.035 4.54783   6
 -15   5   0 789.500 6.80428  22
 -17  -5   0 221.712 4.06068   2
 -17  -5   0 210.305 4.60242  22
 -17  -5   0 229.575 4.39921  10
  17  -5   0 233.187 4.42858  18
  17  -5   0 209.521 4.27315  15
  17  -5   0 209.632 4.23220  20
  17  -5   0 214.900 3.82325  24
  17  -5   0 234.989 4.27559   1
 -17  -5   0 235.015 4.34388   6
  17  -5   0 215.821 4.27373  17
  17  -5   0 218.654 4.14596  19
 -17  -5   0 224.230 3.40273   9
 -17   5   0 229.304 4.17327  22
  17   5   0 223.431 4.87792  24
  17   5   0 220.433 4.73142  20
 -17   5   0 221.656 4.38915   3
 -17   5   0 216.753 4.89845   9
  17   5   0 230.379 4.53442   1
 -17   5   0 222.592 4.50429   5
 -17   5   0 225.052 3.23173  10
  17   5   0 220.651 4.62102  19
  17   5   0 225.265 3.64730  21
  17   5   0 227.057 4.71948  15
 -17   5   0 213.895 4.31861  12
  17   5   0 219.836 2.96959   4
  17   5   0 242.086 5.08512  11
 -17   5   0 222.162 2.72965   6
  17   5   0 216.010 4.64807  17
 -17   5   0 235.719 4.11290   4
  19  -5   0 133.872 3.68091   7
  19  -5   0 145.445 3.78674   1
 -19  -5   0 135.825 3.47670   2
  19  -5   0 126.269 3.44726  14
  19  -5   0 137.659 3.90015  15
 -19  -5   0 135.650 2.97688   9
 -19  -5   0 125.966 3.68095  23
 -19  -5   0 120.906 3.52656  22
 -19  -5   0 135.772 3.56631  13
  19  -5   0 126.933 3.69344  17
  19  -5   0 132.981 3.88259  18
  19  -5   0 128.481 3.41787  24
  19  -5   0 123.207 3.58901  20
 -19  -5   0 136.315 3.70950   6
 -19  -5   0 136.154 3.82580  10
  19   5   0 125.307 3.99160  20
  19   5   0 136.609 4.11784   8
 -19   5   0 121.001 3.46642  22
  19   5   0 134.866 3.85307   1
 -19   5   0 135.661 3.76475   3
  19   5   0 127.306 3.88188  19
 -19   5   0 129.116 3.89783   5
 -19   5   0 138.143 2.86425  10
 -19   5   0 127.680 3.89073  21
  19   5   0 130.255 3.51556   7
  19   5   0 139.664 2.45717   4
  19   5   0 132.420 3.13206  21
 -19   5   0 136.208 2.42591   6
  19   5   0 143.462 4.32082  15
 -19   5   0 133.401 4.01009   9
  19   5   0 127.179 4.12922  24
 -19   5   0 134.598 3.85503  12
  19   5   0 130.183 4.04547  17
 -21  -5   0 67.7396 2.87200  12
  21  -5   0 73.9904 3.22227   1
 -21  -5   0 63.1756 3.16804  23
 -21  -5   0 61.7267 3.05784  22
  21  -5   0 66.7208 3.21958  15
 -21  -5   0 68.9672 2.59501   9
 -21  -5   0 71.0712 2.99455   2
  21  -5   0 64.8207 3.24923  17
 -21  -5   0 70.1667 3.22325   6
 -21  -5   0 68.1487 3.20245  10
 -21  -5   0 68.8281 2.55628   3
  21  -5   0 69.4525 2.81126  11
  21  -5   0 61.7694 2.87537  24
  21  -5   0 66.3459 3.28831  18
  21  -5   0 65.8761 2.84181   8
  21  -5   0 67.8898 2.74854   7
  21  -5   0 63.5657 3.12355  20
  21   5   0 80.2531 4.46433  21
  21   5   0 70.1408 3.54019   8
 -21   5   0 67.7966 2.98872  16
 -21   5   0 62.4380 3.16921  23
  21   5   0 67.1250 2.88280   7
  21   5   0 64.4400 3.52474  20
  21   5   0 66.9777 3.45608  19
 -21   5   0 68.9718 2.42763  10
  21   5   0 70.4271 3.22308   1
 -21   5   0 68.8606 2.04437   6
  21   5   0 69.2103 3.70427  15
 -21   5   0 57.9621 3.72643  22
 -21   5   0 66.4990 3.39761   9
 -21   5   0 67.9136 3.22697   3
  21   5   0 63.8817 3.15558  11
  21   5   0 67.3732 3.53527  17
  21   5   0 61.8824 3.65452  24
 -21   5   0 67.2029 3.40179  12
 -21   5   0 63.7694 3.21436  21
 -21   5   0 69.7991 3.35634   5
  21   5   0 63.0815 2.82993  14
  21   5   0 67.5138 3.21982  18
 -23  -5   0 22.9605 2.74311  10
  23  -5   0 21.9041 2.80914  20
 -23  -5   0 23.2244 2.82894   6
  23  -5   0 23.5344 2.41074  24
 -23  -5   0 21.7532 2.32981  12
  23  -5   0 23.4249 2.26291   7
  23  -5   0 27.1459 2.60669   1
 -23  -5   0 20.3220 2.74512  23
 -23  -5   0 22.8729 2.10682   9
  23  -5   0 20.7417 2.61721  17
  23  -5   0 25.1225 2.45878   8
 -23  -5   0 17.6741 2.64446  22
  23  -5   0 23.5828 2.77038  15
 -23  -5   0 24.5659 2.02366   3
  23  -5   0 23.0558 1.90207   4
  23  -5   0 25.9786 3.25505  18
  23  -5   0 23.0129 2.30021  11
 -23  -5   0 23.5383 2.58052   2
 -23  -5   0 22.3743 2.23184  13
  23   5   0 23.5284 2.77799  18
  23   5   0 25.6925 2.75618  11
 -23   5   0 26.5641 3.07188   3
 -23   5   0 24.1663 1.71696   6
  23   5   0 23.4639 2.40744   7
  23   5   0 24.0538 2.98073  15
 -23   5   0 23.7040 2.27885  16
  23   5   0 23.8280 2.75645   1
  23   5   0 21.8858 2.99908  19
  23   5   0 21.5137 2.35157  14
  23   5   0 24.4419 2.91076  17
 -23   5   0 23.7486 2.85047   5
 -23   5   0 23.0639 2.94841  12
  23   5   0 23.2062 2.21104  21
  23   5   0 21.0002 2.92349  24
 -23   5   0 23.5477 1.86503  10
 -23   5   0 21.4766 2.58842  23
 -23   5   0 21.3167 2.97188  21
 -23   5   0 22.9245 2.82219   9
  23   5   0 22.3421 3.19096  20
  23   5   0 22.4863 3.03785   8
  25  -5   0 13.6807 2.58498  19
  25  -5   0 9.41280 2.28792  17
 -25  -5   0 12.3577 2.11909  12
  25  -5   0 15.3034 2.41207   8
 -25  -5   0 10.5806 1.80450   3
 -25  -5   0 10.8416 1.87860  13
  25  -5   0 10.6468 2.03678  11
 -25  -5   0 12.7113 2.46552  10
 -25  -5   0 11.6937 2.28624  22
 -25  -5   0 13.9226 2.15894   9
  25  -5   0 14.8594 2.37092   1
  25  -5   0 11.1294 2.72010  18
 -25  -5   0 10.4012 2.50866  23
  25  -5   0 13.6736 2.25639  14
 -25  -5   0 9.89716 2.25809   6
  25  -5   0 10.2618 2.38898  15
  25  -5   0 13.2580 2.05563   7
  25  -5   0 9.55385 2.21405  24
  25  -5   0 9.85393 2.48490  20
 -25   5   0 9.27659 2.16521   3
  25   5   0 11.2261 2.66456  15
 -25   5   0 14.0207 2.22999  16
  25   5   0 13.3291 2.57145  18
  25   5   0 10.2880 1.87168   7
  25   5   0 13.2200 2.32184   1
  25   5   0 11.1990 2.83141  20
  25   5   0 10.7326 2.57189  17
  25   5   0 15.3595 2.35016  14
 -25   5   0 12.2730 2.47389   9
  25   5   0 10.0423 2.58808  24
  25   5   0 14.7782 2.08922  21
  25   5   0 11.8033 2.27944  11
 -25   5   0 8.94191 2.00284  23
 -25   5   0 12.2142 2.45335  12
 -25   5   0 13.3597 1.98627  10
  25   5   0 10.4693 2.73797  19
 -27  -5   0 19.1404 3.01553  23
 -27  -5   0 22.3827 2.72711  13
  27  -5   0 21.7969 2.94488   8
 -27  -5   0 20.9984 2.83817   2
  27  -5   0 23.1027 2.80888  14
  27  -5   0 21.4808 2.77940  11
  27  -5   0 20.4579 3.38581  15
  27  -5   0 21.7934 3.20386   1
 -27  -5   0 24.5180 3.56456   9
 -27  -5   0 24.1356 2.73642   3
 -27  -5   0 18.3412 2.72594   6
 -27  -5   0 12.9735 2.37749  10
  27  -5   0 22.1745 3.19521  18
  27  -5   0 17.7916 2.96235  19
  27  -5   0 23.4915 3.52779  17
 -27  -5   0 19.5859 2.91780  22
  27  -5   0 21.4870 2.99378  24
  27  -5   0 17.2869 2.90262  20
 -27  -5   0 20.5583 2.90371  12
  27  -5   0 22.5387 2.67587   7
  27   5   0 24.7430 3.46109   1
 -27   5   0 23.8094 3.91844   3
  27   5   0 22.6993 2.80816   7
 -27   5   0 21.1254 3.07199  12
 -27   5   0 20.0018 3.20218   9
  27   5   0 22.1780 3.27445   8
  27   5   0 22.4489 2.96417  14
  27   5   0 18.5768 3.57275  20
  27   5   0 19.2302 2.48109  21
  27   5   0 19.9551 3.22538  19
  27   5   0 18.2139 3.39924  24
  27   5   0 22.1937 3.10684  11
  27   5   0 16.9721 2.98697  17
 -27   5   0 21.3853 2.29259  10
 -27   5   0 18.2564 2.94034  23
  27   5   0 23.0578 3.39060  18
 -27   5   0 20.8745 3.25639   5
  27   5   0 20.1605 3.26522  15
   0  -6   0 3449.94 9.52465  13
   0  -6   0 3421.40 9.22538  19
   0   6   0 3432.77 12.4367  20
   0   6   0 3414.13 11.6360   4
   0   6   0 3428.08 10.8812  21
   0   6   0 3481.73 11.2343  16
   0   6   0 3425.65 11.3098  18
   0   6   0 3467.97 9.54028   5
   0   6   0 3397.74 11.3082  15
  -2  -6   0 2300.46 8.40942  13
  -2  -6   0 2344.45 7.89132  19
   2  -6   0 2313.85 8.82404  11
   2  -6   0 2313.36 7.82423  24
   2  -6   0 2322.64 8.61428   8
  -2  -6   0 2322.97 8.44589  24
   2   6   0 2314.71 9.18533  18
  -2   6   0 2354.49 8.72802   5
  -2   6   0 2294.32 9.26715  21
   2   6   0 2357.99 10.0118   8
  -2   6   0 2356.49 10.1366   7
   2   6   0 2313.49 9.83576   1
  -2   6   0 2335.89 10.3611  20
   2   6   0 2349.30 8.68527  21
   2   6   0 2292.11 9.47568  15
  -4  -6   0 2436.80 7.97283  10
   4  -6   0 2408.77 9.35954  15
  -4  -6   0 2440.34 9.29844  13
  -4  -6   0 2433.15 6.31808  22
   4  -6   0 2421.23 6.90295  13
  -4  -6   0 2445.33 8.71842   2
   4  -6   0 2421.69 7.88564  19
  -4  -6   0 2421.98 9.20982  24
  -4  -6   0 2458.90 8.55484  19
  -4  -6   0 2431.01 8.37895   6
   4   6   0 2415.60 10.6266   8
  -4   6   0 2389.85 10.0263  18
   4   6   0 2424.40 10.3100  14
  -4   6   0 2405.58 10.1808  16
   4   6   0 2394.50 9.46683   4
   4   6   0 2432.59 8.69822  21
   4   6   0 2431.78 9.50700  18
  -4   6   0 2416.81 10.4859   7
  -4   6   0 2396.17 10.0040  21
   4   6   0 2429.03 10.3712   7
   4   6   0 2384.87 10.7510  17
  -4   6   0 2450.83 10.6886  14
   4   6   0 2413.58 10.7575  20
  -4   6   0 2410.54 9.60099   5
  -4   6   0 2407.80 5.50136  23
   4   6   0 2445.29 5.48795   5
  -6  -6   0 792.461 5.22954  19
  -6  -6   0 800.467 5.15634  10
  -6  -6   0 809.554 5.40158   2
   6  -6   0 798.304 5.70641  17
   6  -6   0 805.647 3.26712  13
   6  -6   0 780.978 4.78442  19
   6  -6   0 781.841 5.45040  11
  -6   6   0 800.901 6.18237   4
  -6   6   0 799.394 5.97430   5
   6   6   0 798.443 6.10895   7
   6   6   0 812.017 5.73151  18
  -6   6   0 794.846 6.22885   7
  -6   6   0 796.381 5.14858   3
  -6   6   0 797.738 6.34821  20
  -6   6   0 784.148 6.35234  14
  -6   6   0 777.685 6.00646  18
   6   6   0 779.359 6.45387  11
   6   6   0 792.445 6.49931  20
   6   6   0 796.958 6.39983  17
   6   6   0 777.590 6.35639   8
  -6   6   0 788.559 5.50831   9
   6   6   0 781.682 6.02377  14
  -6   6   0 807.432 4.08091  22
  -6   6   0 779.245 6.20215  16
   8  -6   0 1935.12 9.22706   1
   8  -6   0 1907.69 8.61991   8
  -8  -6   0 1906.29 8.91279   6
   8  -6   0 1930.24 8.91018  11
  -8  -6   0 1886.02 6.24372  12
   8  -6   0 1908.78 9.24247  17
  -8   6   0 1893.21 8.69104   3
  -8   6   0 1914.18 10.1278  21
  -8   6   0 1919.39 10.3097  14
  -8   6   0 1885.20 9.95421   7
  -8   6   0 1896.72 7.33443  22
   8   6   0 1883.49 10.0140  15
   8   6   0 1931.53 9.12201  18
   8   6   0 1865.11 9.59834  14
   8   6   0 1933.56 10.5934   8
   8   6   0 1905.02 10.2792  17
   8   6   0 1924.02 10.1092   1
  -8   6   0 1900.30 9.86236   5
  -8   6   0 1914.51 8.62342  12
  -8   6   0 1890.50 10.0367  16
   8   6   0 1866.24 10.4718  11
  10  -6   0 1266.19 8.01931  20
  10  -6   0 1268.05 7.48087   8
 -10  -6   0 1276.03 7.77611   2
 -10  -6   0 1277.78 7.84422  10
  10  -6   0 1278.77 7.87012   1
 -10  -6   0 1271.86 7.30840  23
  10  -6   0 1262.99 7.60698  11
  10  -6   0 1297.74 8.00438  15
 -10  -6   0 1293.83 7.93444   6
 -10   6   0 1295.07 3.96635  10
 -10   6   0 1304.22 8.55133   9
  10   6   0 1294.72 9.13830  20
 -10   6   0 1294.66 8.66512   7
 -10   6   0 1299.13 7.90514   3
  10   6   0 1269.85 8.67274  15
 -10   6   0 1299.78 7.81846  12
  10   6   0 1293.20 7.96911  18
  10   6   0 1296.90 9.18702   8
 -10   6   0 1293.75 8.74444  16
  10   6   0 1256.63 6.74971  21
  10   6   0 1304.61 7.08078   4
 -10   6   0 1276.18 8.92623  14
 -10   6   0 1300.96 8.74992   5
 -10   6   0 1290.88 8.64825  18
 -10   6   0 1284.82 6.82678  22
  10   6   0 1281.00 9.07491  11
  12  -6   0 1045.17 7.76055  17
  12  -6   0 1024.44 7.57302  15
 -12  -6   0 1028.69 6.07251  12
 -12  -6   0 1036.62 7.60979   6
 -12  -6   0 1014.20 7.71078  13
  12  -6   0 1033.17 7.30155  11
  12  -6   0 998.621 7.08370   8
  12   6   0 1032.28 8.16032   1
 -12   6   0 1039.76 8.27498  18
 -12   6   0 1015.16 7.59097   3
 -12   6   0 1006.01 7.45820  12
  12   6   0 1015.35 6.38826   4
  12   6   0 1027.12 8.34691  15
  12   6   0 1042.47 8.68584   8
  12   6   0 1022.19 6.47314  21
 -12   6   0 1018.79 8.37036  21
  12   6   0 995.392 8.50452  20
  12   6   0 1015.50 7.50159  18
 -12   6   0 1019.80 8.37046  14
  12   6   0 1008.13 8.38083  17
 -12   6   0 1017.06 8.17211  16
  14  -6   0 112.737 2.64359  24
  14  -6   0 120.116 3.04876  20
  14  -6   0 124.944 3.12197  15
 -14  -6   0 121.967 2.49153  12
 -14  -6   0 128.440 2.18449   9
  14  -6   0 126.899 2.93636  11
 -14  -6   0 126.081 3.06842  23
 -14  -6   0 125.837 3.09381   6
 -14  -6   0 125.100 3.08046  10
  14  -6   0 122.839 2.94883   1
 -14  -6   0 129.297 2.28002   3
  14  -6   0 119.315 3.09198  17
 -14  -6   0 117.492 2.90385   2
  14  -6   0 122.319 2.86889   7
 -14  -6   0 129.128 3.12815  13
  14   6   0 121.588 2.58301  21
  14   6   0 117.816 3.47464  20
 -14   6   0 116.598 3.27823  21
  14   6   0 115.747 3.42588  24
  14   6   0 122.957 3.37350  15
 -14   6   0 120.109 3.22202   9
  14   6   0 122.898 3.38924  11
 -14   6   0 120.439 3.28767   5
 -14   6   0 124.474 1.94511  10
  14   6   0 121.000 3.33860   8
 -14   6   0 116.455 3.13906  16
 -14   6   0 118.682 2.64325  23
 -14   6   0 121.441 3.02020  12
 -14   6   0 123.841 3.07099   3
  14   6   0 117.107 3.03245   7
  14   6   0 123.427 2.42254   4
  14   6   0 113.370 3.01207  14
  14   6   0 117.467 3.33829  17
  14   6   0 122.812 3.27579   1
 -16  -6   0 335.854 5.11655  10
  16  -6   0 329.122 5.12317  17
 -16  -6   0 340.401 4.97095   2
 -16  -6   0 331.874 4.99357  23
 -16  -6   0 340.798 4.37097  12
  16  -6   0 353.556 5.09933   1
  16  -6   0 340.123 5.26710  18
  16  -6   0 322.971 5.13765  20
  16   6   0 340.088 5.61239  15
 -16   6   0 325.793 4.58487  23
  16   6   0 335.425 5.71329   8
  16   6   0 329.363 5.70240  20
  16   6   0 327.823 5.59923  17
  16   6   0 352.308 3.95740   4
  16   6   0 345.845 5.67863  11
 -16   6   0 340.965 5.50394   5
  16   6   0 337.576 4.31922  21
  16   6   0 352.586 5.56173   1
 -16   6   0 348.131 3.47152  10
 -16   6   0 337.065 5.08640   4
 -16   6   0 333.799 5.60625  21
 -16   6   0 340.415 5.43812   9
 -16   6   0 339.559 5.33464  16
 -16   6   0 332.420 5.17993   3
 -18  -6   0 227.897 3.56748   3
 -18  -6   0 214.084 4.38436  13
 -18  -6   0 202.098 4.30897  23
 -18  -6   0 227.020 4.40404   2
  18  -6   0 219.444 4.66456  15
  18  -6   0 215.229 4.61866  18
  18  -6   0 214.230 4.53433  17
 -18  -6   0 223.192 4.54963   6
  18  -6   0 210.281 4.43054  20
  18  -6   0 212.648 4.16337   7
  18  -6   0 233.901 4.55681   1
  18  -6   0 222.789 4.56013  14
 -18  -6   0 222.613 4.56021  10
 -18  -6   0 230.510 3.52330   9
  18   6   0 199.591 4.89824  24
  18   6   0 228.661 3.27015   4
 -18   6   0 213.682 4.71120   9
 -18   6   0 217.832 3.12869  10
 -18   6   0 234.128 4.47116   4
  18   6   0 202.226 4.59591  19
 -18   6   0 211.214 4.76307   5
  18   6   0 212.344 3.70947  21
  18   6   0 205.340 4.88616  17
 -18   6   0 219.073 4.59164   3
 -18   6   0 220.856 4.62605  12
  18   6   0 213.696 4.92318   8
  18   6   0 231.795 4.89737   1
 -18   6   0 226.116 2.59572   6
  18   6   0 216.312 5.08466  20
  18   6   0 224.486 5.05144  15
 -18   6   0 205.808 4.74351  21
  20  -6   0 73.7275 2.85194   8
  20  -6   0 76.0104 3.44423  18
 -20  -6   0 79.7477 3.30857   6
  20  -6   0 84.3497 3.40752   1
 -20  -6   0 77.8871 3.14059  13
 -20  -6   0 72.9796 3.20939  23
  20  -6   0 77.8768 3.45900  15
 -20  -6   0 80.7320 3.10442   2
  20  -6   0 79.1418 2.84507   7
 -20  -6   0 75.9718 2.78691  12
 -20  -6   0 79.4342 2.58693   3
  20  -6   0 72.7607 3.02815  19
  20  -6   0 75.2980 3.25711  20
  20  -6   0 75.5316 2.93138  11
  20  -6   0 74.4223 3.32811  17
  20  -6   0 76.1990 3.10367  14
 -20  -6   0 76.9594 3.29524  10
  20   6   0 79.7463 2.13129   4
  20   6   0 72.2109 3.36304  19
 -20   6   0 72.4478 3.56159   9
  20   6   0 74.3519 2.68216  21
 -20   6   0 77.6617 3.41264   3
  20   6   0 74.2561 3.46483   8
 -20   6   0 77.3285 2.20969  10
  20   6   0 71.0072 3.64696  24
  20   6   0 78.5111 3.34810  18
 -20   6   0 85.6871 3.14883   4
 -20   6   0 77.7714 3.29674  12
  20   6   0 78.0764 3.63962  15
  20   6   0 72.8352 3.52502  17
  20   6   0 82.7850 3.46800   1
  20   6   0 71.6408 3.00637  14
  20   6   0 76.2830 3.81944  20
 -20   6   0 76.0727 3.18507  16
 -20   6   0 79.0543 3.53298   5
  20   6   0 78.5416 3.19096   7
 -20   6   0 75.9793 3.53020  21
  20   6   0 75.1419 3.42777  11
 -20   6   0 71.4583 3.47210  22
 -20   6   0 69.3949 2.95706  23
  22  -6   0 38.6298 3.03374  17
  22  -6   0 35.8794 2.54398  24
  22  -6   0 39.9033 2.52680   7
  22  -6   0 37.0099 3.44147  18
 -22  -6   0 43.0310 3.38951  10
  22  -6   0 37.2495 3.12115  20
  22  -6   0 44.0320 2.95057   1
  22  -6   0 41.3008 2.55602  11
 -22  -6   0 40.5668 2.53808  12
 -22  -6   0 38.6137 2.77710   2
  22  -6   0 39.7073 3.09909  15
 -22  -6   0 44.1919 2.25360   9
 -22  -6   0 39.9814 3.02568   6
  22  -6   0 39.5255 2.62969   8
 -22  -6   0 36.0964 3.05323  23
  22  -6   0 42.1875 2.95971  19
 -22  -6   0 40.4375 2.27711   3
 -22   6   0 35.2548 3.32257  21
  22   6   0 38.2751 2.69362  14
 -22   6   0 40.2970 1.99517  10
 -22   6   0 41.2792 3.13019   3
  22   6   0 41.5219 3.30806   8
 -22   6   0 34.6674 3.12557  12
  22   6   0 36.8997 3.33379  24
 -22   6   0 38.0404 2.73214  22
  22   6   0 39.6311 3.37147  17
  22   6   0 40.3361 2.98583  11
 -22   6   0 37.2359 2.71894  23
  22   6   0 40.5375 3.10714  18
  22   6   0 39.4726 3.17822   1
 -22   6   0 39.7132 3.28516   9
  22   6   0 40.2951 3.32270  15
 -22   6   0 40.3697 2.87327  16
  22   6   0 36.9462 3.13056  19
 -22   6   0 37.0106 3.03580   5
  22   6   0 38.3421 2.61253   7
  22   6   0 40.1390 3.58446  20
  22   6   0 40.2584 2.39153  21
  24  -6   0 15.2522 2.50096  24
 -24  -6   0 17.9559 2.77229   6
  24  -6   0 17.3247 2.80070  19
 -24  -6   0 16.7369 2.35973  12
  24  -6   0 18.2076 2.89405  18
 -24  -6   0 19.7913 2.19752   3
  24  -6   0 19.4898 2.95150  20
  24  -6   0 17.8616 2.42654  14
  24  -6   0 16.5218 2.60003  17
 -24  -6   0 16.5292 2.44306  13
 -24  -6   0 19.9059 2.06871   9
  24  -6   0 17.5072 2.82813  15
 -24  -6   0 14.9025 2.30857  10
  24  -6   0 19.3863 2.10666   4
  24  -6   0 19.1958 2.50217  11
  24  -6   0 21.0489 2.67950   1
 -24  -6   0 18.3527 2.52208   2
  24  -6   0 20.5713 2.67622   8
 -24  -6   0 17.9339 2.76564  23
  24  -6   0 17.2564 2.42280   7
  24   6   0 17.3345 2.60813  11
  24   6   0 15.9014 2.55076  19
  24   6   0 15.9280 2.79091  24
  24   6   0 16.5940 2.52506   7
 -24   6   0 15.9824 2.37436  12
  24   6   0 20.9625 3.19731  15
 -24   6   0 18.1113 1.86293  10
 -24   6   0 12.8608 2.30171  21
 -24   6   0 18.9619 3.10619   3
  24   6   0 18.7830 2.82225  17
 -24   6   0 20.6884 3.07229   9
  24   6   0 16.3874 2.61490  14
 -24   6   0 17.1749 2.66744  22
 -24   6   0 19.3439 2.85523   5
  24   6   0 18.7073 2.87363  20
 -24   6   0 15.4366 2.50862  16
  24   6   0 16.8412 2.13982  21
  24   6   0 17.6187 2.91626   8
  24   6   0 17.0750 2.83753   1
 -24   6   0 16.8574 2.63840  23
  24   6   0 19.3426 2.76018  18
 -26  -6   0 25.5785 3.38170   6
 -26  -6   0 23.3724 2.67378  12
 -26  -6   0 24.5743 3.26247  10
 -26  -6   0 27.1963 2.50361   3
  26  -6   0 24.4515 2.74874  14
 -26  -6   0 24.7472 3.53190  23
  26  -6   0 26.7843 3.36388  17
  26  -6   0 25.0603 2.86463   8
  26  -6   0 21.7883 3.27244  20
  26  -6   0 23.4128 3.83523  18
  26  -6   0 24.1004 2.72219   7
  26  -6   0 20.9352 2.71574  24
  26  -6   0 22.6511 3.34695  19
  26  -6   0 26.8531 2.84210  11
  26  -6   0 28.1772 3.31617   1
 -26  -6   0 23.4090 2.75846  13
  26  -6   0 24.1763 3.34912  15
  26   6   0 23.8398 3.43515  18
  26   6   0 23.9524 3.67118  17
 -26   6   0 27.5220 3.61726   3
  26   6   0 26.1063 2.85077  14
  26   6   0 24.6969 3.34061   1
  26   6   0 24.7613 3.13738  11
 -26   6   0 27.0487 3.25942   9
  26   6   0 25.1782 2.94900   7
 -26   6   0 23.7431 3.18320  22
 -26   6   0 21.1586 2.92885  23
  26   6   0 22.6126 3.74448  19
 -26   6   0 22.7514 3.31170  12
  26   6   0 21.3859 3.21819  15
  26   6   0 23.6268 3.93322  20
  26   6   0 23.1413 3.80095  24
 -26   6   0 25.2064 2.86036  16
  28  -6   0 0.94557 2.03474  20
  28  -6   0 1.16190 1.91304  14
  28  -6   0 0.73313 1.87670   1
 -28  -6   0 1.72553 1.88696  12
 -28  -6   0 0.53301 1.78963  13
 -28  -6   0 -0.1466 2.26263  23
 -28  -6   0 1.26054 2.11752  10
  28  -6   0 0.11232 1.87567  24
  28  -6   0 -0.1692 2.32530  18
  28  -6   0 0.99860 2.52412  17
  28  -6   0 2.27833 1.78818  11
 -28  -6   0 0.81631 2.34649   6
  28  -6   0 0.46176 2.52575  19
  28  -6   0 1.16379 1.92300   7
 -28  -6   0 2.00602 1.52471   3
 -28  -6   0 0.71599 1.94662   2
  28  -6   0 1.46904 1.90314   8
  28  -6   0 -0.2156 2.03155  15
 -28   6   0 0.78967 2.44734   9
 -28   6   0 1.21393 2.42719   3
  28   6   0 1.75780 2.51728  15
 -28   6   0 2.44214 2.26849  12
  28   6   0 2.43867 2.58338  18
 -28   6   0 0.22234 2.27395  23
  28   6   0 1.24512 2.59060  17
  28   6   0 1.96728 2.47083   8
  28   6   0 -0.1190 2.76531  20
 -28   6   0 -0.7236 2.06531  22
  28   6   0 1.12806 1.95796   1
 -28   6   0 1.08615 2.39761   5
  28   6   0 1.84542 2.08070   7
  28   6   0 0.41503 2.19605  11
   1  -7   0 1824.45 8.29264   8
   1  -7   0 1776.89 7.57428  24
   1  -7   0 1779.84 8.47841  11
  -1  -7   0 1770.63 7.78402  24
  -1  -7   0 1771.35 7.28558  19
  -1  -7   0 1805.41 7.76173  13
  -1   7   0 1805.26 9.90592  20
  -1   7   0 1813.64 9.04593  15
  -1   7   0 1763.49 9.02061  18
  -1   7   0 1760.57 9.22733   4
   1   7   0 1772.61 9.45372   1
  -1   7   0 1797.25 9.66651   1
  -1   7   0 1814.59 5.89385   3
   1   7   0 1798.61 5.88444   9
   1   7   0 1789.19 9.56793   7
   1   7   0 1783.54 9.14341   4
  -1   7   0 1763.56 8.88105  16
  -1   7   0 1772.86 9.56975  14
   1   7   0 1783.07 9.03207  15
   1   7   0 1787.52 8.89529  18
  -1   7   0 1807.72 9.65475   7
   1   7   0 1793.93 8.43691  21
  -1   7   0 1794.65 9.82241  17
   1   7   0 1790.78 8.60146  16
   3  -7   0 1581.83 7.78524   8
  -3  -7   0 1566.75 7.18046   2
   3  -7   0 1562.64 7.93894  11
  -3  -7   0 1545.73 4.88164  23
  -3  -7   0 1560.43 7.11829  19
   3   7   0 1535.93 8.84353  14
   3   7   0 1537.66 7.61238  16
  -3   7   0 1527.90 8.55451  18
   3   7   0 1525.20 9.23246  11
   3   7   0 1540.44 7.63376  21
  -3   7   0 1533.37 8.65971  16
   3   7   0 1572.12 9.15564   7
   3   7   0 1540.35 9.21447  17
   3   7   0 1557.54 8.96581   8
   3   7   0 1529.54 8.59225  15
   3   7   0 1585.71 8.54253   4
  -5  -7   0 1430.46 5.37347  22
  -5  -7   0 1405.76 7.68970  24
  -5  -7   0 1444.17 7.36832   2
   5  -7   0 1425.80 7.51458   8
   5  -7   0 1460.73 8.23573  17
   5   7   0 1410.19 7.98038  18
   5   7   0 1462.58 9.09306   8
   5   7   0 1459.16 9.41676  11
   5   7   0 1452.69 6.95166  16
  -5   7   0 1436.99 9.05095  14
  -5   7   0 1405.17 8.48467  18
   5   7   0 1429.95 9.21746  17
  -5   7   0 1442.23 8.82103   4
  -5   7   0 1419.44 8.73491  16
  -5   7   0 1453.61 6.47698  12
  -5   7   0 1407.62 8.58349  21
   5   7   0 1463.33 8.89738   1
  -5   7   0 1444.11 8.24918   5
   5   7   0 1400.51 8.64457  14
  -5   7   0 1435.21 7.45995   9
   5   7   0 1430.45 8.68289  15
  -7  -7   0 1733.39 7.29503  23
   7  -7   0 1723.41 7.71625  24
  -7  -7   0 1742.79 8.41547  19
   7  -7   0 1745.12 8.65918   8
  -7  -7   0 1759.45 8.71118   2
  -7  -7   0 1744.59 8.50968   6
   7  -7   0 1710.26 8.87035  15
   7   7   0 1722.10 9.15778  18
  -7   7   0 1764.98 6.31712  23
  -7   7   0 1753.96 9.01489   9
  -7   7   0 1766.02 10.0899   4
  -7   7   0 1708.66 9.61963   5
  -7   7   0 1718.29 10.0055  21
  -7   7   0 1732.42 10.0622   7
   7   7   0 1751.91 9.87155  14
   7   7   0 1764.10 10.3997  17
   7   7   0 1747.52 7.02225  16
   7   7   0 1760.09 10.6275  11
   7   7   0 1728.86 9.90912  15
  -7   7   0 1709.37 10.2174  14
   9  -7   0 655.263 5.97945  17
   9  -7   0 656.228 5.94703  20
   9  -7   0 641.898 5.77333  15
   9  -7   0 649.199 5.59634  11
   9  -7   0 661.227 5.89423   1
  -9  -7   0 657.818 5.68913   6
  -9  -7   0 649.881 5.52712  10
  -9  -7   0 663.502 6.06053  13
   9  -7   0 661.144 5.57933   8
   9   7   0 684.347 6.60681   1
   9   7   0 647.124 6.74824  20
   9   7   0 645.537 6.42297  15
   9   7   0 673.144 6.39811  14
  -9   7   0 647.884 6.44835  21
   9   7   0 663.369 5.18966  21
   9   7   0 665.023 6.80722   8
  -9   7   0 672.832 6.51248   4
  -9   7   0 676.412 6.63270  16
  -9   7   0 658.135 6.10225   9
  -9   7   0 660.630 6.40133   5
  -9   7   0 658.416 6.53599   7
   9   7   0 660.475 6.80130  11
  -9   7   0 664.587 4.63837  22
   9   7   0 663.592 6.71970  17
  -9   7   0 651.940 6.60514  14
  -9   7   0 649.859 4.44310  23
  -9   7   0 675.382 6.47880  18
  -9   7   0 667.347 5.69089   3
   9   7   0 684.543 6.47566   7
  11  -7   0 573.934 5.76533   1
  11  -7   0 564.045 5.42420   8
  11  -7   0 564.820 5.56799  11
 -11  -7   0 553.219 4.07405  12
 -11  -7   0 553.491 5.56128  10
  11  -7   0 566.501 5.76983  15
 -11  -7   0 568.945 5.68906   6
  11  -7   0 541.544 5.72973  17
 -11  -7   0 543.887 5.78102  13
 -11  -7   0 577.137 5.71045   2
  11   7   0 568.154 6.16614   7
  11   7   0 560.762 6.67265   8
  11   7   0 551.444 5.71668  18
 -11   7   0 572.693 6.26440   4
 -11   7   0 549.639 6.35481  21
 -11   7   0 570.470 6.28801   7
 -11   7   0 547.815 4.56545  23
 -11   7   0 560.563 6.08158   9
  11   7   0 544.656 6.52309  11
  11   7   0 559.449 6.06859  14
  11   7   0 560.503 4.96424  21
 -11   7   0 562.117 6.47284  14
 -11   7   0 550.957 6.21778   5
  11   7   0 572.362 5.16632   4
 -11   7   0 561.715 6.30747  18
  11   7   0 568.683 6.45103  15
 -11   7   0 554.950 5.60898   3
 -11   7   0 537.717 6.26325  16
  11   7   0 544.692 6.45605  17
 -11   7   0 559.539 4.79947  22
  13  -7   0 328.272 4.73366  15
  13  -7   0 325.314 4.67634   1
 -13  -7   0 324.328 3.54237  12
 -13  -7   0 344.987 4.80375   2
  13  -7   0 309.668 4.28736  19
 -13  -7   0 317.981 4.74971  13
 -13  -7   0 339.331 4.75184   6
 -13  -7   0 315.288 4.09219  22
  13  -7   0 312.183 4.68022  20
 -13  -7   0 327.663 4.67570  10
  13  -7   0 312.799 4.70168  17
  13  -7   0 332.994 4.57165  11
 -13  -7   0 330.566 2.81744   9
 -13   7   0 327.885 4.12542  22
 -13   7   0 327.040 4.98014   4
 -13   7   0 332.364 5.28415  14
 -13   7   0 335.218 5.09619   9
 -13   7   0 332.520 5.20273   5
  13   7   0 311.007 5.29963  20
  13   7   0 342.746 5.08713   7
  13   7   0 319.177 4.86364  14
 -13   7   0 325.867 5.13792  16
  13   7   0 349.030 5.65865   8
 -13   7   0 317.447 5.21721  21
  13   7   0 322.268 5.16837  15
  13   7   0 320.261 5.40340  24
  13   7   0 334.124 5.44754  11
 -13   7   0 327.148 4.70048   3
  13   7   0 315.378 5.20008  17
  13   7   0 321.735 3.98900  21
 -13   7   0 330.866 4.65177  12
  13   7   0 339.138 5.21587   1
 -15  -7   0 444.001 5.70254   2
  15  -7   0 425.415 5.52760   7
 -15  -7   0 410.510 4.42592  12
  15  -7   0 413.330 5.71361  20
  15  -7   0 410.417 4.88358  24
 -15  -7   0 418.429 5.61402  10
 -15  -7   0 417.689 5.70292  13
  15  -7   0 424.869 5.79971  17
 -15  -7   0 438.137 5.77064   6
  15   7   0 418.331 6.24935  15
 -15   7   0 420.406 3.13284  10
  15   7   0 420.177 5.96229   7
  15   7   0 425.030 4.61173   4
  15   7   0 435.455 6.59277   8
 -15   7   0 400.698 6.10305  21
  15   7   0 411.837 6.40601  20
  15   7   0 408.395 6.02443  19
 -15   7   0 416.466 5.07153  22
 -15   7   0 443.746 6.21105   9
  15   7   0 428.797 4.81053  21
  15   7   0 432.251 6.08018   1
  15   7   0 429.209 6.79549  24
  17  -7   0 141.926 3.61569   1
 -17  -7   0 143.932 3.77606   6
 -17  -7   0 146.105 3.78953  13
 -17  -7   0 144.114 3.75186  10
 -17  -7   0 134.135 2.91573  12
  17  -7   0 133.542 3.14574  24
  17  -7   0 140.141 3.80122  17
 -17  -7   0 145.927 3.62019   2
  17  -7   0 139.708 3.62746  14
  17  -7   0 143.539 3.90970  18
  17  -7   0 134.693 3.71589  20
 -17  -7   0 146.025 2.69642   3
  17  -7   0 142.860 3.83388  15
  17   7   0 137.178 4.20212  20
  17   7   0 147.115 2.92176   4
  17   7   0 143.174 4.17664  11
  17   7   0 140.780 3.96065   1
 -17   7   0 143.932 4.09704   5
  17   7   0 147.757 4.35584   8
 -17   7   0 144.086 3.80966  12
 -17   7   0 137.593 3.61369  22
  17   7   0 140.307 4.02470  19
 -17   7   0 144.723 2.21106  10
 -17   7   0 139.984 3.92492   9
 -17   7   0 142.946 4.00219  16
 -17   7   0 147.218 3.89999   3
  17   7   0 145.404 3.21421  21
  17   7   0 143.830 4.17501  15
 -17   7   0 131.925 3.19749  23
  17   7   0 126.878 4.23230  24
  17   7   0 133.163 4.06000  17
 -17   7   0 138.458 4.12391  21
 -19  -7   0 127.772 3.16280  12
 -19  -7   0 136.529 3.97922   6
  19  -7   0 131.529 4.14251  18
 -19  -7   0 133.878 3.96360  10
  19  -7   0 127.316 3.84670  20
  19  -7   0 134.054 3.99699  17
 -19  -7   0 132.808 3.85109  13
  19  -7   0 139.587 4.02885  14
  19  -7   0 135.149 3.64359   7
  19  -7   0 126.586 3.50799  11
  19  -7   0 131.281 4.05558  15
  19  -7   0 128.056 3.52520   8
 -19  -7   0 137.573 3.86079   2
  19  -7   0 127.605 3.40868  24
 -19  -7   0 137.795 2.88263   3
 -19  -7   0 141.808 2.83192   9
  19  -7   0 140.817 3.95935   1
  19  -7   0 124.589 3.61725  19
  19   7   0 142.946 4.27001   1
 -19   7   0 140.501 3.80245   4
 -19   7   0 127.772 4.27591  21
  19   7   0 129.269 3.25848  21
 -19   7   0 132.700 4.28086   5
  19   7   0 132.499 3.89307  18
  19   7   0 125.484 4.30347  17
 -19   7   0 133.645 4.00844  12
 -19   7   0 135.034 2.41853  10
  19   7   0 137.082 4.52993   8
  19   7   0 128.511 4.23096  19
 -19   7   0 137.989 4.06456   3
 -19   7   0 135.557 4.22539   9
  19   7   0 135.405 2.79909   4
  19   7   0 132.062 4.31738  15
  19   7   0 122.737 3.66895  14
  19   7   0 133.551 3.91653   7
 -19   7   0 124.624 3.44851  23
  19   7   0 119.588 4.39033  24
  19   7   0 127.636 4.40709  20
 -19   7   0 125.492 3.53149  22
  21  -7   0 22.0926 2.19245   8
 -21  -7   0 23.4542 2.46210  22
  21  -7   0 25.1412 2.38734  19
  21  -7   0 24.2643 2.29495  11
 -21  -7   0 25.2781 2.88208  23
 -21  -7   0 24.3223 1.91947  12
  21  -7   0 24.9434 2.96672  20
  21  -7   0 27.1442 2.65263   1
  21  -7   0 23.8478 2.87765  15
  21  -7   0 24.9669 2.19609   7
 -21  -7   0 24.4283 2.50854  13
  21  -7   0 23.7802 2.48395  14
 -21  -7   0 25.7040 2.91647   6
  21  -7   0 21.2804 2.72544  17
 -21  -7   0 23.5909 2.57808   2
 -21  -7   0 21.7809 2.55301  10
  21  -7   0 24.1152 3.12713  18
  21  -7   0 22.7912 2.35499  24
 -21   7   0 24.1393 2.97258   5
  21   7   0 23.2261 2.69484  11
 -21   7   0 23.2925 2.34419  23
 -21   7   0 23.8126 3.09582   3
 -21   7   0 23.7427 2.63369  16
  21   7   0 24.7330 3.02842   1
 -21   7   0 23.2970 2.81749  12
  21   7   0 25.9420 2.47463   7
  21   7   0 23.0837 3.10304  20
  21   7   0 21.6244 3.07781  17
 -21   7   0 27.4231 2.35068   4
  21   7   0 22.6531 2.96555  15
  21   7   0 25.9444 3.21271  19
 -21   7   0 25.0571 2.45673  22
  21   7   0 26.2702 3.03620   8
 -21   7   0 24.2703 2.99756  21
  21   7   0 24.8651 2.75736  18
  21   7   0 25.6060 3.13431  24
  21   7   0 23.7187 2.30276  14
 -21   7   0 25.7513 3.12794   9
 -23  -7   0 17.2836 2.64406  23
 -23  -7   0 16.3131 2.45118  10
  23  -7   0 20.5818 2.83005   1
  23  -7   0 15.9735 2.34852  24
  23  -7   0 19.7756 2.83394  15
  23  -7   0 18.3167 2.48396   7
 -23  -7   0 17.9721 2.73836   6
  23  -7   0 15.9398 2.40380  18
 -23  -7   0 18.5174 2.57976   2
 -23  -7   0 15.2704 2.36863  22
  23  -7   0 18.3482 2.52208   8
  23  -7   0 17.3872 2.77901  20
  23  -7   0 17.3452 2.79077  17
 -23  -7   0 18.3978 2.13659  12
  23  -7   0 19.2203 2.42361  11
  23  -7   0 17.8247 2.89170  19
 -23  -7   0 20.0783 2.07526   3
  23   7   0 19.0719 3.04458  11
  23   7   0 19.3664 3.32942  24
 -23   7   0 17.6241 2.91591  16
  23   7   0 19.2202 2.91751   1
  23   7   0 17.0909 2.85608  20
 -23   7   0 17.0332 2.68743  22
 -23   7   0 16.2468 2.64707  23
  23   7   0 15.8778 2.68609  19
 -23   7   0 27.5125 4.51917   9
  23   7   0 14.8954 2.51914  17
  23   7   0 21.5110 3.09234  15
  23   7   0 20.5743 2.72980  14
 -23   7   0 17.0147 2.50909   3
  23   7   0 19.9855 2.77398  18
 -23   7   0 18.3161 2.78793   5
 -23   7   0 17.2792 2.78683  21
  23   7   0 18.1409 2.90142   8
  23   7   0 18.5077 2.10484  21
  23   7   0 17.5338 2.58678   7
 -23   7   0 17.8345 2.80903  12
  25  -7   0 8.89900 2.09194   8
 -25  -7   0 7.54695 2.20167  10
  25  -7   0 9.71166 2.15223  14
 -25  -7   0 9.05693 2.44415   6
  25  -7   0 8.87772 2.47320  19
 -25  -7   0 11.3876 2.31449  13
  25  -7   0 7.17894 2.61459  18
 -25  -7   0 10.4450 1.76459   3
  25  -7   0 8.77586 2.56506  20
  25  -7   0 8.86922 2.12227   1
  25  -7   0 4.60020 1.93045  17
  25  -7   0 11.1796 2.28818  24
 -25  -7   0 9.16908 2.19648   2
 -25  -7   0 8.30470 1.75697  12
 -25  -7   0 5.46430 1.93756  22
 -25  -7   0 6.37074 2.71840  23
  25  -7   0 7.81963 1.83874   7
  25  -7   0 7.20513 2.32900  15
  25  -7   0 9.47561 2.17036  11
  25  -7   0 10.6830 1.86307   4
 -25   7   0 9.27145 2.70046   9
 -25   7   0 8.40676 2.17672  16
  25   7   0 9.95451 2.58364  18
  25   7   0 10.9616 2.27659   7
  25   7   0 11.5517 2.73765   1
  25   7   0 9.79511 2.53298  11
 -25   7   0 7.96433 2.32672   5
  25   7   0 7.96898 2.57050  17
 -25   7   0 9.02818 2.27670  22
  25   7   0 9.32067 2.13930  14
  25   7   0 11.5418 3.25305  20
 -25   7   0 7.29896 2.07854  23
 -25   7   0 7.06916 2.06496  12
 -25   7   0 9.15761 2.62485  21
  25   7   0 8.30655 2.68549  15
 -25   7   0 7.47177 2.33288   3
  27  -7   0 18.3157 2.93318  14
  27  -7   0 16.8486 2.97118  17
 -27  -7   0 18.5392 3.03055  13
  27  -7   0 24.7747 3.57947  18
  27  -7   0 23.3550 2.88616   7
 -27  -7   0 17.9693 2.68891  12
  27  -7   0 17.4777 3.03649  19
  27  -7   0 22.9371 3.33067  15
  27  -7   0 15.0385 2.75388  20
  27  -7   0 21.7083 2.86337   8
 -27  -7   0 19.8017 3.17043   2
 -27  -7   0 14.0027 2.74008  22
  27  -7   0 21.6252 2.92416  11
 -27  -7   0 18.0301 2.76017  10
 -27  -7   0 17.8237 2.65693   6
  27   7   0 21.5717 3.43266  17
  27   7   0 19.5758 3.10040  11
 -27   7   0 14.9248 2.62289   9
  27   7   0 26.2595 4.52766   8
  27   7   0 21.6663 3.35795   1
 -27   7   0 23.6058 3.39656   3
 -27   7   0 20.2721 3.14441  12
 -27   7   0 19.3343 2.94382  16
 -27   7   0 17.6578 2.90687  22
  27   7   0 16.3375 3.02272  18
 -27   7   0 14.8192 2.56216  23
  27   7   0 16.3648 3.12462  15
   0  -8   0 1511.07 8.55995  11
   0  -8   0 1526.81 5.68365   6
   0   8   0 1530.38 9.04260  18
   0   8   0 1503.69 7.44196   5
   0   8   0 1508.09 9.84463  20
   0   8   0 1490.11 9.49678   7
   0   8   0 1502.16 8.91985  15
   0   8   0 1500.32 9.77264  17
   0   8   0 1486.86 9.11651   4
   0   8   0 1497.24 9.54250  14
   0   8   0 1536.09 6.26550   9
  -2  -8   0 1187.56 5.76081   6
  -2  -8   0 1206.57 5.40718  10
   2  -8   0 1220.68 5.58170   2
  -2  -8   0 1233.14 7.16496  13
  -2  -8   0 1217.64 6.58865   2
   2  -8   0 1210.32 7.54915  11
   2  -8   0 1199.25 7.31279   8
  -2   8   0 1182.20 8.06863  16
  -2   8   0 1178.44 8.73407  20
  -2   8   0 1212.53 8.66859   1
   2   8   0 1190.66 8.45035   1
   2   8   0 1208.49 8.57592   7
   2   8   0 1188.34 8.67002  20
   2   8   0 1180.90 7.86307  18
  -2   8   0 1193.55 6.22603   9
   2   8   0 1193.07 8.10138  15
  -2   8   0 1187.94 8.08136  18
   2   8   0 1217.18 8.17046   4
  -2   8   0 1175.36 8.57396  14
  -2   8   0 1215.83 8.49836   4
  -2   8   0 1228.34 8.98202  17
   2   8   0 1171.55 8.87318  17
  -2   8   0 1190.18 8.55679   7
   2   8   0 1224.80 4.83013   9
  -4  -8   0 1211.05 6.87786  19
  -4  -8   0 1207.26 4.82525  23
  -4  -8   0 1209.58 6.11351  10
  -4  -8   0 1253.06 7.62784  13
   4  -8   0 1225.45 5.69107  13
  -4   8   0 1201.98 8.47019  16
   4   8   0 1234.35 8.74810   8
   4   8   0 1227.07 7.99327  18
   4   8   0 1206.14 8.34831  15
   4   8   0 1199.55 8.50549  14
  -4   8   0 1195.92 8.81480  14
  -4   8   0 1200.38 8.70491   7
  -4   8   0 1247.86 8.80660   4
  -4   8   0 1224.75 8.40282  18
   4   8   0 1223.63 8.61006   1
   4   8   0 1208.79 8.92274  17
   4   8   0 1250.72 8.24691   4
  -4   8   0 1232.96 5.70054  12
   4   8   0 1231.19 4.97755   5
  -6  -8   0 728.796 4.48585  23
  -6  -8   0 736.374 6.21069  13
  -6  -8   0 757.422 5.86886   2
   6  -8   0 754.217 3.98196  13
  -6  -8   0 736.859 5.53569   6
   6  -8   0 759.257 6.00745   8
   6  -8   0 735.935 6.15571  15
  -6   8   0 739.868 6.50697   5
   6   8   0 765.122 6.43937   4
   6   8   0 759.251 7.15720   8
  -6   8   0 744.204 6.79858  18
  -6   8   0 730.834 7.12412  14
  -6   8   0 755.943 7.02627   4
   6   8   0 745.243 7.31770  11
   6   8   0 739.256 6.84967  14
   6   8   0 737.962 6.83825  15
  -6   8   0 754.481 3.75020  22
   6   8   0 725.509 6.29120  18
  -6   8   0 714.909 6.81853  16
   6   8   0 737.904 7.26731  17
  -6   8   0 716.823 6.97152  20
  -6   8   0 730.111 6.92554   7
   6   8   0 752.263 6.99016   7
   8  -8   0 700.091 5.97179   8
   8  -8   0 691.811 6.35853  17
   8  -8   0 668.773 5.26062  19
  -8  -8   0 685.567 5.90028   2
   8  -8   0 686.422 5.26872  24
   8  -8   0 689.382 6.08174  11
  -8  -8   0 697.036 5.82746   6
  -8  -8   0 697.033 6.36748  13
   8   8   0 701.275 6.94239   7
   8   8   0 666.403 6.78292  15
   8   8   0 691.288 5.58342  21
  -8   8   0 663.185 6.82809  21
   8   8   0 681.608 7.14128  17
  -8   8   0 690.003 4.33676  22
  -8   8   0 689.398 6.95615   7
   8   8   0 676.424 6.74113  14
  -8   8   0 685.426 5.41265  12
  -8   8   0 716.711 7.31837  14
  -8   8   0 702.899 7.30152  16
   8   8   0 706.069 4.79906  16
   8   8   0 685.024 6.36596  18
  -8   8   0 685.584 6.94587   4
  -8   8   0 680.559 6.63209   5
   8   8   0 693.829 7.37090  11
  -8   8   0 683.232 4.14024  23
  -8   8   0 689.174 6.86866  18
  -8   8   0 693.943 6.29813   9
  10  -8   0 642.594 6.42302  17
 -10  -8   0 649.280 5.91088  10
 -10  -8   0 651.432 6.54187  13
 -10  -8   0 629.150 5.88490  19
 -10  -8   0 644.685 5.46327  23
  10  -8   0 639.510 6.12218  11
  10  -8   0 632.280 6.34437  20
 -10  -8   0 658.195 6.13091   6
 -10   8   0 628.566 6.98378  16
 -10   8   0 636.204 5.74575  12
  10   8   0 655.540 6.89109   7
  10   8   0 640.527 5.54229  21
 -10   8   0 639.268 7.14467  14
  10   8   0 630.456 7.18064  17
 -10   8   0 643.226 4.67703  23
  10   8   0 619.051 7.20911  20
  10   8   0 659.509 7.07654  15
 -10   8   0 651.407 4.85409  22
  10   8   0 641.176 7.32891  11
 -10   8   0 650.086 6.87775   5
  10   8   0 648.478 6.84151  14
  10   8   0 650.412 7.30482   8
 -10   8   0 662.664 6.63156   9
 -10   8   0 661.940 7.11275   7
 -10   8   0 623.094 6.72384  18
 -12  -8   0 444.088 5.32461  10
 -12  -8   0 431.871 4.62942  22
 -12  -8   0 438.012 4.95043  23
  12  -8   0 439.329 5.52211  15
  12  -8   0 430.849 5.73219  20
  12  -8   0 459.796 5.46310  11
  12  -8   0 444.864 4.96737  19
 -12  -8   0 469.927 5.61103   6
 -12   8   0 463.637 6.18899   4
  12   8   0 467.130 6.09936   7
  12   8   0 440.286 4.78830  21
 -12   8   0 468.978 8.98299  14
 -12   8   0 455.186 6.10273   7
 -12   8   0 446.230 5.45848   3
 -12   8   0 439.687 5.79507   9
  12   8   0 440.531 5.90292  14
  12   8   0 469.225 5.13445   4
 -12   8   0 433.166 4.31274  23
  12   8   0 438.805 6.37842  11
 -12   8   0 434.507 4.49110  22
  12   8   0 446.915 6.90872  17
 -14  -8   0 264.119 4.24140  23
 -14  -8   0 279.754 4.64848   2
  14  -8   0 266.771 4.71124  17
  14  -8   0 262.166 4.19063  19
  14  -8   0 258.005 3.83948  24
 -14  -8   0 268.521 4.75656  13
  14  -8   0 289.583 4.77053   1
 -14  -8   0 277.639 3.39391  12
 -14  -8   0 259.469 4.00568  22
  14  -8   0 261.596 4.58843  15
 -14  -8   0 264.582 4.51351  10
  14  -8   0 260.610 4.64520  20
  14   8   0 260.187 5.20572  11
  14   8   0 283.008 5.51880   8
 -14   8   0 275.350 5.01895   9
  14   8   0 285.218 5.27138   1
 -14   8   0 279.701 5.16225   5
  14   8   0 272.311 3.95353  21
 -14   8   0 257.754 3.74230  23
 -14   8   0 265.861 5.08880  16
 -14   8   0 262.995 3.87119  22
 -14   8   0 267.132 5.20581  14
  14   8   0 279.585 4.07280   4
  14   8   0 267.417 5.53236  20
  14   8   0 269.779 5.32556  17
  14   8   0 276.224 5.26405  15
  16  -8   0 125.265 3.61545  17
 -16  -8   0 124.736 3.55083   6
  16  -8   0 120.202 3.49561  20
 -16  -8   0 123.003 3.53112  10
 -16  -8   0 116.372 3.24070  22
  16  -8   0 121.809 3.56502  15
  16  -8   0 118.245 3.20774   8
  16  -8   0 115.022 2.93865  24
 -16  -8   0 120.803 3.47138   2
  16  -8   0 125.054 3.45072   1
 -16  -8   0 122.008 3.64039  13
 -16  -8   0 122.755 2.63751  12
 -16   8   0 119.842 3.04187  22
  16   8   0 122.599 4.00246  11
 -16   8   0 126.261 4.06205   5
  16   8   0 116.568 4.05683  20
  16   8   0 127.764 4.09450  15
  16   8   0 121.661 4.08949  17
  16   8   0 124.022 3.61255  18
 -16   8   0 127.923 3.90803   9
  16   8   0 122.055 2.95232  21
 -16   8   0 115.965 2.96598  23
  16   8   0 122.211 3.77150   7
 -16   8   0 120.671 4.05972  21
  16   8   0 135.214 4.15395   1
 -16   8   0 122.066 3.82458  16
  16   8   0 130.220 4.29337   8
  16   8   0 127.195 2.98260   4
 -16   8   0 127.224 3.64577   3
 -18  -8   0 63.6219 2.22907  12
  18  -8   0 66.0770 3.23486  18
  18  -8   0 67.4083 2.76342   7
 -18  -8   0 70.0104 2.05228   3
  18  -8   0 62.4198 3.06335  17
 -18  -8   0 63.1898 2.76622  22
 -18  -8   0 65.2162 3.10293  13
 -18  -8   0 58.1158 2.72354  23
  18  -8   0 63.9890 2.78467  11
  18  -8   0 62.8331 3.06510  15
  18  -8   0 70.1036 2.94308   1
 -18  -8   0 63.7432 3.01261   6
  18  -8   0 61.8386 2.69479  19
 -18  -8   0 63.3185 2.93622  10
 -18  -8   0 66.4120 2.92060   2
  18  -8   0 63.9648 2.70492   8
  18  -8   0 58.4621 2.47693  24
  18  -8   0 65.3233 3.13584  20
  18  -8   0 64.9044 2.94145  14
  18   8   0 64.2139 3.11431  14
  18   8   0 66.1408 3.15188  18
  18   8   0 64.1041 3.53804  15
  18   8   0 69.0825 3.60359   8
 -18   8   0 63.5784 2.68133  22
  18   8   0 68.8548 3.39568   1
 -18   8   0 61.3120 3.23039  12
 -18   8   0 64.2828 3.39575  21
 -18   8   0 67.1240 3.02793   4
  18   8   0 64.1408 3.55289  17
  18   8   0 62.9391 2.47641  21
  18   8   0 69.1949 2.36876   4
 -18   8   0 64.9665 3.34649  16
 -18   8   0 65.4473 3.32160   9
 -18   8   0 66.4910 3.14505   3
 -18   8   0 68.5475 3.44265   5
  18   8   0 59.0559 3.44102  20
  20  -8   0 67.0713 2.99474   8
  20  -8   0 61.6883 3.47427  20
 -20  -8   0 67.9694 3.40772   6
  20  -8   0 65.8518 3.77563  18
 -20  -8   0 63.5912 3.11072  22
 -20  -8   0 62.9644 3.33295  13
  20  -8   0 72.2536 2.99067   7
  20  -8   0 59.6260 3.32207  17
 -20  -8   0 60.4396 3.24875  10
  20  -8   0 65.8489 3.33623  14
 -20  -8   0 56.9277 2.99345  23
  20  -8   0 73.2295 3.41216   1
 -20  -8   0 66.1407 3.23554   2
  20  -8   0 64.9399 3.46952  15
  20  -8   0 60.0029 2.76989  24
  20  -8   0 63.9027 2.94780  11
  20  -8   0 64.5537 3.05724  19
 -20  -8   0 70.2548 2.27803   3
 -20   8   0 69.0731 3.70054   3
  20   8   0 71.8701 3.87975   1
 -20   8   0 70.9029 3.23855   4
  20   8   0 63.3052 3.84993  17
  20   8   0 67.3368 3.97259   8
 -20   8   0 61.6575 2.93894  22
 -20   8   0 65.1655 3.56921   9
  20   8   0 67.8864 3.37932   7
 -20   8   0 68.5349 3.67042   5
 -20   8   0 59.6536 3.63031  21
  20   8   0 63.3033 3.24126  14
  20   8   0 67.1306 3.83023  15
 -20   8   0 68.4887 3.48913  12
  20   8   0 59.9443 3.84633  20
 -20   8   0 58.4963 2.78443  23
  20   8   0 65.5470 3.49363  18
 -22  -8   0 46.0067 2.51980  12
  22  -8   0 42.0259 2.76106  24
 -22  -8   0 44.1977 3.25090  22
  22  -8   0 45.4765 2.89339   8
  22  -8   0 47.2408 3.33219  19
  22  -8   0 52.3079 3.36149   1
  22  -8   0 46.1576 3.61378  18
  22  -8   0 44.0689 3.33275  20
  22  -8   0 44.7410 3.30911  17
 -22  -8   0 42.5568 3.17964  23
 -22  -8   0 51.4401 3.24365   2
 -22  -8   0 47.6101 3.34365   6
 -22  -8   0 46.3657 3.27963  13
 -22  -8   0 44.8472 3.23094  10
  22  -8   0 45.8055 2.94736  11
  22  -8   0 46.1377 2.84437   7
  22  -8   0 44.6664 3.20716  15
  22   8   0 47.0384 3.16713   7
 -22   8   0 49.8819 3.63370  16
 -22   8   0 41.9867 3.26728  12
  22   8   0 48.1026 3.71265   8
  22   8   0 45.0068 3.53777  11
 -22   8   0 44.2780 3.16429  22
  22   8   0 42.4085 3.73550  20
  22   8   0 44.7694 3.15184  14
 -22   8   0 43.7706 3.02938  23
 -22   8   0 49.4828 3.60774   3
 -22   8   0 42.2024 3.58621  21
 -22   8   0 47.6044 3.69170   9
  22   8   0 43.6910 2.40402  21
  22   8   0 44.5165 3.54038  17
 -22   8   0 45.9365 3.48647   5
  22   8   0 46.9298 3.84962  15
 -22   8   0 50.7134 3.16012   4
  22   8   0 51.0771 3.56401   1
  22   8   0 46.6513 3.65987  18
  24  -8   0 24.2626 3.07875  19
  24  -8   0 28.7798 2.92559   8
  24  -8   0 21.7689 3.17096  17
 -24  -8   0 26.1259 3.08253   2
 -24  -8   0 24.9193 3.32604   6
  24  -8   0 25.0632 3.59228  18
 -24  -8   0 25.8676 3.11238  10
  24  -8   0 23.8494 2.61411  24
  24  -8   0 26.3360 2.77060  11
  24  -8   0 28.6634 3.21976   1
 -24  -8   0 22.9700 3.23869  23
  24  -8   0 24.4285 3.12292  20
 -24  -8   0 24.8466 2.47367  12
 -24  -8   0 24.3026 3.20802  22
  24  -8   0 23.8308 3.14753  15
  24  -8   0 24.6294 2.61459   7
  24   8   0 27.0254 3.32923  18
 -24   8   0 24.7716 3.25969  16
 -24   8   0 22.2673 3.15729  22
 -24   8   0 23.8295 2.95597  23
 -24   8   0 24.1837 3.19187  21
  24   8   0 26.2219 3.77373   8
 -24   8   0 23.1466 3.19334  12
 -24   8   0 26.4289 3.66349   9
  24   8   0 28.8970 3.54893   1
  24   8   0 25.7066 3.28576  11
 -24   8   0 27.5750 3.55520   3
  24   8   0 23.7117 2.86978  14
  24   8   0 25.2608 3.00506   7
 -24   8   0 24.4963 3.38164   5
  24   8   0 23.3098 3.71150  20
  24   8   0 23.7702 3.59548  17
  24   8   0 23.2688 3.64964  15
  26  -8   0 -0.5381 2.04503  19
  26  -8   0 -0.5489 1.78392   1
 -26  -8   0 -0.2877 2.18447  22
 -26  -8   0 0.40722 1.86573   2
 -26  -8   0 0.26876 1.98381  13
  26  -8   0 -0.1765 1.49036   4
  26  -8   0 0.28351 2.25669  15
  26  -8   0 0.62270 1.84222  11
  26  -8   0 -0.0925 1.62331   8
  26  -8   0 0.62944 2.12283  20
 -26  -8   0 0.62794 2.48646  23
  26  -8   0 0.27690 2.18158  17
  26  -8   0 -0.2326 1.75642  14
  26  -8   0 0.75813 2.41444  18
 -26  -8   0 0.58052 2.28455   6
 -26  -8   0 1.05087 2.28719  10
  26   8   0 -0.5927 1.82846   7
  26   8   0 -1.6097 2.63454  20
 -26   8   0 -1.1353 2.23548  12
 -26   8   0 0.90351 2.29303  22
  26   8   0 -0.0817 2.42520  15
 -26   8   0 -1.1019 2.24376   5
 -26   8   0 0.47826 2.20293   9
 -26   8   0 0.40107 2.10463  16
  26   8   0 -1.2601 2.04550   1
 -26   8   0 0.26296 2.21134   3
  26   8   0 -0.5629 2.52112  17
  26   8   0 0.98404 2.23998  11
 -26   8   0 -0.1085 2.36034  21
   1  -9   0 662.622 5.87880   8
   1  -9   0 665.814 6.06939  11
  -1  -9   0 667.054 5.67727  13
   1  -9   0 656.645 5.06152  19
   1  -9   0 662.780 5.30160  13
  -1  -9   0 677.078 6.03712   8
   1  -9   0 685.258 4.70824   2
  -1  -9   0 647.234 5.15215  19
  -1   9   0 662.944 4.67431   9
   1   9   0 665.526 7.11625  20
  -1   9   0 677.602 6.99653   7
  -1   9   0 640.863 6.79310  14
  -1   9   0 670.091 6.52511  18
   1   9   0 656.452 6.85434  14
   1   9   0 667.631 7.11563  17
  -1   9   0 678.139 3.86447   3
   1   9   0 650.812 6.82244   7
  -1   9   0 650.940 6.34567  15
   1   9   0 680.875 6.49292  18
   1   9   0 648.283 6.11603  16
   1   9   0 675.224 5.05872   5
  -1   9   0 644.604 6.63065   4
  -1   9   0 657.753 6.39841  16
   1   9   0 690.773 7.01172   1
  -1   9   0 656.573 6.85205   1
   1   9   0 663.606 6.59696   4
  -1   9   0 657.297 7.05275  20
  -1   9   0 657.018 5.49605   5
   1   9   0 675.447 4.15409   9
   1   9   0 654.034 6.38880  15
   3  -9   0 857.438 6.83616  11
   3  -9   0 853.112 6.97226  15
   3  -9   0 864.999 6.71839   8
   3  -9   0 856.242 5.44488  13
  -3   9   0 834.605 7.37719  18
   3   9   0 872.283 7.43045   4
   3   9   0 873.236 7.96574   7
   3   9   0 846.811 7.42118  15
   3   9   0 832.275 8.10965  17
   3   9   0 869.164 7.84778   1
   3   9   0 857.962 7.25362  18
  -3   9   0 861.284 4.36398  12
   3   9   0 838.052 7.94853  20
  -3   9   0 887.116 8.08467   4
   3   9   0 874.147 5.05744   5
  -5  -9   0 1261.53 5.34000  23
   5  -9   0 1291.62 8.56999  11
   5  -9   0 1251.83 8.66532  17
  -5  -9   0 1270.28 4.68214  22
   5  -9   0 1284.78 6.01052  13
  -5  -9   0 1310.88 8.44197  13
  -5  -9   0 1295.05 6.89211  10
   5   9   0 1296.27 7.87223  16
  -5   9   0 1256.28 9.28506  21
  -5   9   0 1258.31 9.75557  20
  -5   9   0 1291.34 7.82996   9
   5   9   0 1311.80 9.68473   1
   5   9   0 1245.18 9.29676  14
  -5   9   0 1250.86 9.83545  14
  -5   9   0 1271.27 9.29935  18
  -5   9   0 1316.04 9.89948   7
  -5   9   0 1264.22 8.68966   5
   5   9   0 1264.92 8.73644  18
   5   9   0 1270.58 9.97754  20
   7  -9   0 401.958 2.99693  13
   7  -9   0 399.216 4.76987   8
  -7  -9   0 402.302 4.29416  10
  -7  -9   0 398.560 3.60200  23
  -7  -9   0 400.250 5.02727  13
   7  -9   0 398.944 4.89898  11
   7  -9   0 394.432 4.16590  19
   7   9   0 397.895 4.16099  16
  -7   9   0 409.672 5.72478   4
   7   9   0 401.884 5.18250  18
   7   9   0 388.386 5.87869  20
   7   9   0 417.263 5.84082   8
  -7   9   0 400.856 5.57270  18
   7   9   0 397.655 5.47961  14
  -7   9   0 389.643 5.56379  16
   7   9   0 407.975 5.15122   4
  -7   9   0 391.117 2.80942  22
   7   9   0 407.942 5.95294  17
  -7   9   0 395.735 5.55383  21
  -7   9   0 396.361 5.77119  14
  -7   9   0 393.698 5.22038   5
  -7   9   0 410.809 4.10086  12
   7   9   0 392.835 5.79869  11
   7   9   0 407.662 5.64065   7
   7   9   0 386.237 4.48527  21
  -7   9   0 403.914 4.42335   3
   7   9   0 404.911 5.57194  15
  -7   9   0 403.484 5.70208   7
   9  -9   0 411.317 5.37456  20
  -9  -9   0 409.296 5.23691  24
   9  -9   0 424.094 4.56906  19
   9  -9   0 440.986 5.17910   8
   9  -9   0 434.257 5.26042  11
  -9  -9   0 431.551 5.48430  13
  -9  -9   0 449.404 5.24338   2
  -9  -9   0 448.227 5.12738   6
  -9  -9   0 427.390 4.22136  23
  -9  -9   0 423.789 4.93325  19
   9  -9   0 422.214 5.32321  15
   9  -9   0 411.045 5.35030  17
   9   9   0 436.015 6.38420  11
  -9   9   0 432.449 4.66375  12
  -9   9   0 444.598 6.11697   4
   9   9   0 422.694 6.82966  20
  -9   9   0 420.932 5.94702  21
  -9   9   0 447.197 6.17258   9
   9   9   0 441.006 4.04151  16
  -9   9   0 414.859 6.12749  14
   9   9   0 438.308 6.06131  15
  -9   9   0 440.591 6.06828  18
   9   9   0 432.539 4.80436  21
   9   9   0 452.774 6.12764   7
   9   9   0 419.498 5.83420  14
   9   9   0 419.991 6.21380  17
  -9   9   0 441.727 4.95102   3
  -9   9   0 411.010 5.63456   5
  -9   9   0 416.292 3.33980  23
 -11  -9   0 206.700 4.54576   2
 -11  -9   0 203.398 3.31168  23
 -11  -9   0 221.314 3.97892   6
  11  -9   0 212.754 3.54571  19
  11  -9   0 221.569 4.07114  11
  11  -9   0 205.524 4.39679  20
 -11  -9   0 204.142 3.75544  19
 -11  -9   0 203.005 3.09757  22
  11  -9   0 207.279 3.35702  24
 -11  -9   0 212.793 4.17532  13
  11  -9   0 212.600 4.18772  17
 -11   9   0 198.981 4.52338  16
 -11   9   0 205.569 2.80663  23
  11   9   0 193.476 4.60334  17
 -11   9   0 207.067 2.92667  22
 -11   9   0 205.683 4.49027  21
 -11   9   0 204.836 4.37509   5
  11   9   0 200.498 4.53077  15
  11   9   0 223.641 3.89582   4
 -11   9   0 219.338 4.26654   9
  11   9   0 214.214 3.56967  21
  11   9   0 217.758 4.58445   1
  11   9   0 199.088 4.65393  20
 -11   9   0 215.026 3.65420  12
 -11   9   0 220.137 4.72763  18
 -11   9   0 207.750 4.61318  14
  11   9   0 199.715 4.32804  14
 -11   9   0 214.719 3.82820   3
  11   9   0 218.485 2.45569  16
  11   9   0 213.784 4.79926   8
 -13  -9   0 327.367 4.94834  19
 -13  -9   0 324.240 5.32863  13
 -13  -9   0 333.350 4.93659  10
  13  -9   0 332.380 4.33620  24
  13  -9   0 360.973 6.03830  11
  13  -9   0 333.435 5.29237  17
  13  -9   0 341.861 5.28381  15
 -13  -9   0 355.672 3.35387  12
 -13  -9   0 365.804 5.28512   2
 -13  -9   0 358.764 5.29565   6
 -13  -9   0 333.307 4.54842  23
  13  -9   0 337.115 4.63180  19
  13   9   0 347.479 5.75860   7
 -13   9   0 347.237 5.72761   7
 -13   9   0 334.502 4.10923  22
 -13   9   0 351.711 6.04581  14
  13   9   0 345.536 4.56540  21
  13   9   0 343.913 5.95234  15
  13   9   0 347.182 6.22887  11
 -13   9   0 341.394 5.93409  16
  13   9   0 360.554 5.96192   1
  13   9   0 338.610 6.20757  20
  13   9   0 358.524 6.24222   8
 -13   9   0 333.328 4.02341  23
 -13   9   0 353.941 5.65507   9
 -13   9   0 345.927 5.84383   5
 -13   9   0 345.423 4.96063  12
  13   9   0 337.864 6.11601  17
 -13   9   0 361.781 5.93424   4
  13   9   0 356.417 5.84260  18
 -13   9   0 349.666 6.12818  21
 -15  -9   0 150.328 3.37265  22
  15  -9   0 149.925 3.96726  20
 -15  -9   0 159.838 3.99089   6
 -15  -9   0 159.214 3.90085   2
 -15  -9   0 148.214 3.75406  19
  15  -9   0 143.331 3.13516  24
 -15  -9   0 150.296 3.70906  10
  15  -9   0 148.983 3.94565  15
 -15  -9   0 155.791 4.08059  13
  15  -9   0 154.246 3.57369  19
  15  -9   0 152.238 3.63725   8
  15  -9   0 148.369 3.92192  17
  15  -9   0 165.878 4.00578   1
 -15  -9   0 162.753 2.74347  12
 -15   9   0 150.958 4.59740  21
  15   9   0 158.534 4.12090  18
  15   9   0 163.328 4.67606   8
  15   9   0 163.372 3.50985   4
 -15   9   0 160.424 4.46791   5
  15   9   0 153.788 3.33167  21
  15   9   0 153.438 4.20138   7
 -15   9   0 152.013 4.38800  16
 -15   9   0 148.639 3.10655  23
  15   9   0 167.648 5.19910  20
  15   9   0 154.574 4.46552  15
 -15   9   0 155.585 4.60402   4
  15   9   0 156.793 4.59520  11
  15   9   0 161.715 4.46598   1
 -15   9   0 152.880 4.20271   9
 -15   9   0 151.997 3.22511  22
 -15   9   0 151.724 3.73186  12
  15   9   0 152.470 4.64965  17
 -17  -9   0 92.8850 2.50611  12
 -17  -9   0 79.1491 3.18744  19
  17  -9   0 82.2876 3.11013  11
 -17  -9   0 75.8185 2.84425  23
  17  -9   0 84.1713 3.38782  15
 -17  -9   0 84.8534 3.45090   6
  17  -9   0 73.8822 2.57405  24
 -17  -9   0 90.2658 3.44012   2
  17  -9   0 82.8658 3.01846  19
  17  -9   0 87.4388 3.08428   8
 -17  -9   0 78.3968 2.84120  22
  17  -9   0 77.8608 3.34393  20
  17  -9   0 91.2802 3.33615   1
  17  -9   0 81.6188 3.37059  17
 -17  -9   0 83.0236 3.33008  13
 -17  -9   0 81.9941 3.28425  10
  17   9   0 83.6678 3.47713  14
 -17   9   0 87.3658 3.84742  16
 -17   9   0 79.9863 2.75617  23
  17   9   0 82.0231 3.84272  11
 -17   9   0 81.6434 3.20025  12
 -17   9   0 84.0408 3.90692  21
  17   9   0 85.0062 4.05567  17
  17   9   0 81.2064 2.68142  21
  17   9   0 89.1070 3.71792   1
  17   9   0 91.1762 2.79995   4
 -17   9   0 82.0471 3.53889   9
  17   9   0 87.5852 4.01927   8
  17   9   0 83.6555 4.03211  20
 -17   9   0 89.0706 3.51385   4
  17   9   0 86.4296 3.50366  18
 -17   9   0 80.7508 3.47833   3
  17   9   0 88.5268 3.89780  15
 -17   9   0 86.1588 3.86034   5
  19  -9   0 60.0134 3.24789  14
 -19  -9   0 65.7653 2.42561  12
  19  -9   0 67.9592 3.11283   7
  19  -9   0 61.5405 3.00265  11
 -19  -9   0 57.5229 2.82922  22
 -19  -9   0 58.2223 2.96451  23
  19  -9   0 60.3085 2.90937  19
  19  -9   0 63.2051 3.29724  17
 -19  -9   0 61.4803 3.22221  10
  19  -9   0 58.1538 3.46856  20
  19  -9   0 69.2797 3.29092   1
  19  -9   0 63.1842 2.95431   8
 -19  -9   0 66.6830 3.44005   6
  19  -9   0 61.8235 3.70193  18
  19  -9   0 59.2346 3.44634  15
 -19  -9   0 60.1910 3.37712  13
 -19  -9   0 67.4617 3.29563   2
  19   9   0 66.3828 3.92066  15
 -19   9   0 60.2441 3.65106  21
  19   9   0 63.9281 3.57531  18
 -19   9   0 67.7530 3.50257   3
 -19   9   0 64.2379 3.26127   4
 -19   9   0 62.2083 2.77593  23
  19   9   0 60.6286 3.38060  21
 -19   9   0 65.3094 3.90925   9
  19   9   0 59.7893 3.89072  20
  19   9   0 66.4021 2.48532   4
 -19   9   0 59.2273 3.69404  16
  19   9   0 66.6724 4.00668   8
 -19   9   0 62.8022 3.61825   5
  19   9   0 65.8998 3.86034   1
  19   9   0 61.5475 3.27096  14
 -19   9   0 61.6409 2.83479  22
  19   9   0 59.9512 3.20444   7
  19   9   0 58.3456 3.89872  17
 -21  -9   0 17.3087 2.62678  10
 -21  -9   0 18.8721 2.83686  13
 -21  -9   0 20.2722 2.92245  12
  21  -9   0 17.9504 2.75133  14
 -21  -9   0 19.2688 2.73435  22
  21  -9   0 17.4240 2.56950  11
  21  -9   0 18.0042 2.27245  24
  21  -9   0 18.0959 2.43526   8
 -21  -9   0 20.6165 2.87264   6
  21  -9   0 18.6061 2.40181   7
  21  -9   0 17.0391 2.71371  17
  21  -9   0 17.8160 2.69078   1
 -21  -9   0 21.2700 2.77186   2
 -21  -9   0 17.9247 2.80444  23
  21  -9   0 20.3604 2.64790  19
  21  -9   0 17.9752 2.88054  20
  21  -9   0 25.2663 3.29590  18
  21   9   0 19.9415 3.02267   1
  21   9   0 18.9668 2.63294   7
 -21   9   0 20.9954 3.15390   9
  21   9   0 14.8134 2.78221  17
  21   9   0 14.6893 2.72649  11
 -21   9   0 18.4818 2.89593  21
 -21   9   0 19.9810 3.01234   3
  21   9   0 18.8292 2.80622  18
  21   9   0 17.8720 2.70502  14
  21   9   0 20.0505 3.22703   8
  21   9   0 20.6019 3.31291  15
 -21   9   0 19.9985 3.28597  16
 -21   9   0 18.8710 2.76225   4
 -21   9   0 19.2071 2.82909  22
 -21   9   0 12.8978 2.49616   5
 -21   9   0 18.0219 2.47535  23
  21   9   0 18.6440 2.09542  21
  21   9   0 15.8531 2.72712  20
  23  -9   0 21.6980 2.98853  19
  23  -9   0 21.1895 3.19810   1
  23  -9   0 23.7696 3.46043  18
  23  -9   0 19.7034 3.07857  15
 -23  -9   0 19.0154 2.97958  19
  23  -9   0 20.8142 2.67193   8
 -23  -9   0 19.6421 3.05986   2
 -23  -9   0 21.3849 3.21448  23
 -23  -9   0 18.8206 2.66727  22
  23  -9   0 19.1405 3.15330  20
 -23  -9   0 20.1974 3.13864   6
  23  -9   0 21.2132 2.70182  11
  23  -9   0 22.3463 2.67555   7
  23  -9   0 12.9534 2.36311  17
 -23  -9   0 19.9679 3.02438  10
 -23  -9   0 22.0420 3.22005  13
 -23   9   0 20.3331 2.84823  23
  23   9   0 22.3324 3.07579  18
  23   9   0 20.4645 2.76065   7
  23   9   0 20.6124 2.88711  14
  23   9   0 21.8201 3.43659   1
  23   9   0 23.6645 3.23434   8
 -23   9   0 15.3660 2.83293  21
 -23   9   0 21.9710 3.49436   3
 -23   9   0 16.6827 2.89383  16
  23   9   0 22.2755 3.39153  15
  23   9   0 17.5003 2.83073  11
 -23   9   0 20.5534 3.02735   9
  23   9   0 18.7207 3.05169  17
  23   9   0 16.0270 3.22799  20
 -23   9   0 12.2291 2.53012   5
 -23   9   0 21.9383 3.02365   4
 -23   9   0 23.3183 2.90497  22
 -25  -9   0 7.22551 2.63222  19
  25  -9   0 5.61742 2.68760  17
  25  -9   0 4.71909 1.91418   8
  25  -9   0 4.27310 2.04406  14
  25  -9   0 2.99205 2.13493  20
 -25  -9   0 3.28184 2.01234  10
 -25  -9   0 2.64524 2.24781  23
 -25  -9   0 4.92291 2.19021  22
  25  -9   0 4.63733 2.11042  11
  25  -9   0 6.13444 1.93469   7
  25  -9   0 5.83238 2.36254  19
 -25  -9   0 4.72183 2.44385   6
  25  -9   0 4.15531 2.37029  15
  25  -9   0 4.56416 2.02920   1
 -25   9   0 4.18843 2.54835   9
  25   9   0 3.23085 2.43820  15
 -25   9   0 4.62970 2.53802  16
 -25   9   0 3.16880 2.30639   3
  25   9   0 3.77140 2.53043   1
  25   9   0 4.85459 2.52220  11
  25   9   0 3.88891 2.85283  17
 -25   9   0 2.60299 2.35237   5
  25   9   0 5.44623 2.19847   7
 -25   9   0 4.97786 2.43386  21
  25   9   0 3.21257 2.77315  20
  25   9   0 3.18131 2.63386   8
   0 -10   0 866.720 7.41275  11
   0 -10   0 854.574 7.17762   8
   0  10   0 858.754 7.78671  15
   0  10   0 894.540 5.37539   9
   0  10   0 874.592 8.42095  14
   0  10   0 889.570 6.47753   5
   0  10   0 888.852 8.29600   4
   0  10   0 864.043 8.63619  20
   0  10   0 888.193 8.50353   1
   0  10   0 859.730 7.81467  18
  -2 -10   0 504.947 3.76610  10
   2 -10   0 481.251 5.54183  11
   2 -10   0 480.895 4.55240  13
  -2 -10   0 475.765 4.77179  19
  -2 -10   0 498.474 5.61156   8
   2 -10   0 492.392 5.46319   8
  -2 -10   0 510.714 4.81933   2
   2  10   0 484.884 6.59401  17
   2  10   0 489.601 6.09426   4
   2  10   0 506.596 4.44741   5
   2  10   0 496.271 6.45163   7
  -2  10   0 492.002 6.11991  18
  -2  10   0 474.259 6.33728  14
   2  10   0 470.339 5.83617  18
  -2  10   0 496.360 6.44425   7
  -2  10   0 490.920 5.27026   5
  -2  10   0 497.650 4.52984   9
   2  10   0 471.607 6.29691  14
   2  10   0 473.786 6.55448  20
  -2  10   0 491.785 6.36654   4
   4 -10   0 560.630 4.04452   2
   4 -10   0 538.253 5.98547  15
  -4 -10   0 530.406 5.16207  19
   4 -10   0 534.894 5.83938  11
  -4 -10   0 533.138 4.72933   6
  -4 -10   0 540.449 5.69218  13
   4 -10   0 549.080 4.45928  13
   4 -10   0 546.514 5.79451   8
   4  10   0 570.642 6.98329   7
  -4  10   0 564.770 7.10981   1
   4  10   0 545.981 7.19040  17
   4  10   0 555.272 6.79841   1
   4  10   0 530.286 5.66640  21
   4  10   0 563.900 6.41550  18
   4  10   0 522.977 6.86691  20
  -4  10   0 560.044 6.99217   7
  -4  10   0 530.081 6.65300   4
  -4  10   0 549.616 3.84558  12
   4  10   0 572.769 6.49560   4
  -4  10   0 560.905 6.66404  18
   4  10   0 554.930 6.57279  15
  -4  10   0 567.816 7.29939  14
  -4  10   0 537.456 6.41847  21
   4  10   0 528.136 5.60241  16
  -6 -10   0 387.728 4.18039  10
  -6 -10   0 361.539 4.77950  19
  -6 -10   0 374.096 5.00210  13
   6 -10   0 384.814 3.41376  13
  -6 -10   0 395.253 4.79643   2
   6 -10   0 373.944 5.01750  11
   6 -10   0 371.471 5.07667  15
   6 -10   0 365.351 4.15313  19
   6 -10   0 389.618 5.00568   8
  -6 -10   0 387.944 4.43200   6
   6  10   0 383.255 5.74135  14
   6  10   0 360.911 5.39313  15
   6  10   0 371.964 5.28215  18
  -6  10   0 354.973 5.93113  20
   6  10   0 367.378 4.53653  16
  -6  10   0 385.913 5.34266   5
   6  10   0 383.387 6.98960  17
  -6  10   0 363.481 5.72124   7
   6  10   0 372.623 6.31311   7
  -6  10   0 366.208 5.57785  21
  -6  10   0 370.032 5.66340  18
  -6  10   0 374.589 6.14272  16
   6  10   0 374.670 4.77438  21
  -6  10   0 387.256 3.80264  12
   8 -10   0 354.441 4.89541   8
  -8 -10   0 347.053 3.29618  22
  -8 -10   0 347.316 4.28536  10
  -8 -10   0 360.513 4.83291   2
   8 -10   0 336.789 4.19355  24
   8 -10   0 352.930 2.77212  13
   8 -10   0 338.033 4.16024  19
   8  10   0 334.261 4.48708  21
  -8  10   0 320.402 5.76617  18
  -8  10   0 354.369 5.44257   5
  -8  10   0 350.008 5.76810   4
  -8  10   0 341.773 4.05635  12
   8  10   0 343.315 5.60351   1
  -8  10   0 356.948 6.19284  14
   8  10   0 354.191 4.19182  16
   8  10   0 339.816 5.91965  17
   8  10   0 338.348 5.85493  11
   8  10   0 346.987 5.80379   8
  -8  10   0 357.399 4.45716   3
  -8  10   0 357.165 4.98019   9
   8  10   0 359.722 6.49315  20
  10 -10   0 313.259 5.25529  17
  10 -10   0 296.222 4.83096  15
 -10 -10   0 306.421 4.38052  10
 -10 -10   0 296.596 3.42521  22
 -10 -10   0 302.080 4.99873  13
  10 -10   0 296.465 4.10165  19
  10 -10   0 291.064 4.93772  20
 -10  10   0 323.969 5.53114   5
 -10  10   0 317.099 5.68231   7
  10  10   0 318.570 4.46896  21
  10  10   0 309.487 5.80162  11
  10  10   0 321.544 5.61878   7
 -10  10   0 313.556 5.76836  14
 -10  10   0 318.693 4.31972  12
 -10  10   0 327.043 5.76576   4
  10  10   0 318.503 5.64662  15
  10  10   0 326.443 5.93911   8
 -10  10   0 301.867 3.09640  22
 -10  10   0 318.996 5.61535  18
  10  10   0 325.778 6.01703  17
 -10  10   0 289.202 5.29291  21
  10  10   0 316.308 3.54728  16
  12 -10   0 197.605 4.18006   1
  12 -10   0 180.856 4.23204  20
  12 -10   0 189.825 4.14757  15
 -12 -10   0 180.528 3.30438  23
 -12 -10   0 196.837 4.04731   6
  12 -10   0 190.020 4.09939  11
 -12 -10   0 183.729 4.25227  13
  12 -10   0 188.373 4.31684  17
 -12 -10   0 176.442 3.08256  22
 -12 -10   0 197.021 4.09507   2
  12 -10   0 177.398 3.26145  24
 -12  10   0 192.216 3.75192  12
  12  10   0 193.959 4.80933  15
 -12  10   0 192.879 4.58161   5
  12  10   0 198.498 4.01087   4
 -12  10   0 188.968 4.72192  16
 -12  10   0 203.377 4.80160   7
  12  10   0 186.647 4.53467  14
 -12  10   0 201.395 4.83643   4
 -12  10   0 187.032 2.91642  22
  12  10   0 179.973 4.77620  17
  12  10   0 188.382 3.60834  21
  12  10   0 198.191 4.72965   7
  12  10   0 208.500 5.69192  20
  12  10   0 194.400 5.03736  11
 -12  10   0 182.809 2.74312  23
 -12  10   0 184.272 4.66250  21
  12  10   0 201.605 4.81448   1
  12  10   0 207.019 5.15828   8
 -12  10   0 188.435 4.77875  14
 -12  10   0 192.991 4.75900  18
  14 -10   0 206.952 4.45880   1
  14 -10   0 191.862 3.87499  19
 -14 -10   0 180.890 3.40750  22
 -14 -10   0 183.094 3.68539  23
 -14 -10   0 199.658 4.36478   6
  14 -10   0 197.212 4.10307   8
 -14 -10   0 211.200 5.03583  19
  14 -10   0 189.056 4.38052  15
 -14 -10   0 205.652 4.38822   2
  14 -10   0 186.740 4.39711  17
 -14 -10   0 182.110 4.40997  24
  14 -10   0 187.641 4.43846  20
 -14  10   0 201.318 4.66168   9
 -14  10   0 199.197 4.29095   3
  14  10   0 205.501 4.14288   4
 -14  10   0 199.921 5.01533   5
 -14  10   0 197.573 4.92803   4
 -14  10   0 181.603 3.11105  23
  14  10   0 191.903 5.20125  17
  14  10   0 193.843 4.99863  15
 -14  10   0 201.139 5.15229  18
  14  10   0 189.720 3.70857  21
 -14  10   0 195.592 5.03288  14
 -14  10   0 205.158 4.85831   7
  14  10   0 201.482 4.70553  18
 -14  10   0 187.215 4.92329  21
 -14  10   0 192.541 4.08375  12
  14  10   0 188.108 5.24476  20
 -14  10   0 189.471 3.30450  22
  14  10   0 205.806 5.41348   8
 -14  10   0 190.113 4.99868  16
  14  10   0 204.260 5.00661   7
  14  10   0 204.169 5.34085  11
  14  10   0 210.273 5.10045   1
  16 -10   0 42.3594 2.38568  19
 -16 -10   0 39.6493 2.27980  23
 -16 -10   0 44.5547 2.81476   6
  16 -10   0 43.2589 2.55668   8
  16 -10   0 39.0554 2.52941  11
  16 -10   0 41.2985 2.75235  15
  16 -10   0 40.7444 2.91409  20
  16 -10   0 40.9751 2.76204  17
 -16 -10   0 42.2287 2.69947  10
  16 -10   0 40.7799 2.19073  24
 -16 -10   0 43.0070 2.77546  19
 -16 -10   0 44.7067 2.80722   2
 -16 -10   0 40.6418 2.91011  24
 -16 -10   0 43.2479 2.91167  13
  16 -10   0 48.3938 2.86284   1
  16  10   0 41.0388 2.81590  14
  16  10   0 48.9859 3.14393  18
 -16  10   0 40.7211 3.35720  21
 -16  10   0 41.5890 2.22678  22
 -16  10   0 44.5724 3.21695   5
  16  10   0 44.7578 3.52596  17
  16  10   0 46.7526 3.32498  15
  16  10   0 47.0435 3.21022   1
  16  10   0 41.8942 3.66821  20
 -16  10   0 43.8836 2.62175  12
  16  10   0 48.0478 3.38111  11
  16  10   0 43.6904 3.24112   7
  16  10   0 42.0255 2.20165  21
  16  10   0 48.5663 3.56909   8
 -16  10   0 43.8953 2.98368   9
 -16  10   0 48.0208 2.79036   3
  16  10   0 45.4461 2.63374   4
 -16  10   0 41.9710 3.33183  16
 -16  10   0 40.3623 2.02463  23
 -18 -10   0 37.7368 3.00236  24
 -18 -10   0 39.5906 3.10474  13
  18 -10   0 38.6401 2.46556  19
  18 -10   0 40.0813 3.19616  20
  18 -10   0 45.4424 2.94393   1
  18 -10   0 40.8623 2.91267  17
 -18 -10   0 37.5315 2.90008  19
 -18 -10   0 41.0169 2.81966   2
  18 -10   0 43.1847 2.81489   7
  18 -10   0 38.3566 2.97874  14
 -18 -10   0 38.0651 2.36130  22
  18 -10   0 36.6005 2.84196  15
  18 -10   0 42.5418 2.77745  11
 -18 -10   0 38.5277 2.58971  23
  18 -10   0 40.8965 2.65842   8
 -18 -10   0 40.8822 2.90199   6
 -18 -10   0 37.2687 2.82870  10
 -18  10   0 40.2292 3.33278  16
  18  10   0 39.2011 3.60773  17
  18  10   0 41.3468 3.52895  15
 -18  10   0 40.7443 2.90099  12
  18  10   0 42.0703 3.32640   1
 -18  10   0 41.2456 2.40401  23
 -18  10   0 41.7406 3.49326   5
 -18  10   0 40.0036 2.48260  22
  18  10   0 42.3614 3.33015  18
 -18  10   0 38.1546 3.58803  21
 -18  10   0 44.6557 3.20998   4
  18  10   0 40.8225 2.95482  14
  18  10   0 38.5322 3.76310  20
  18  10   0 46.0839 3.81248   8
 -18  10   0 41.5023 3.27841   9
  20 -10   0 37.8222 3.73616  18
 -20 -10   0 33.3933 2.68324  22
 -20 -10   0 35.5752 2.94706  19
  20 -10   0 33.8044 2.41877  24
 -20 -10   0 37.8966 3.11066   6
 -20 -10   0 34.6858 2.95453  10
  20 -10   0 39.8663 3.03870   1
  20 -10   0 36.1178 3.23994  20
  20 -10   0 31.7509 2.93602  17
 -20 -10   0 33.9217 3.01380  23
  20 -10   0 37.7534 2.82552  11
 -20 -10   0 40.1780 3.32081   2
  20 -10   0 37.2161 2.79705   7
  20 -10   0 32.7083 3.03355  15
  20 -10   0 36.6449 3.06719  14
  20 -10   0 35.2900 2.82808  19
 -20 -10   0 36.2371 3.27418  13
 -20 -10   0 32.4606 3.20310  24
  20 -10   0 35.4832 2.81036   8
  20  10   0 40.4317 3.80078   8
 -20  10   0 36.6287 3.64454   5
 -20  10   0 35.5110 2.61192  23
 -20  10   0 34.5528 3.52961  21
  20  10   0 34.8387 3.72090  17
 -20  10   0 35.6952 2.75987  22
  20  10   0 37.1871 3.08914  14
 -20  10   0 37.6449 4.60430  16
  20  10   0 38.1585 3.54646  18
 -20  10   0 37.4939 3.29858   4
 -20  10   0 37.1229 3.59440   9
  20  10   0 35.6253 3.90915  20
 -20  10   0 34.2129 2.91965  12
  20  10   0 37.7669 3.65035  15
  20  10   0 38.6900 3.52934   1
  20  10   0 37.3573 3.12137   7
 -22 -10   0 23.7267 3.40496  24
 -22 -10   0 30.0268 3.50552  13
 -22 -10   0 27.5512 3.26393   6
  22 -10   0 27.3657 2.84754   8
 -22 -10   0 24.5320 2.84921  22
 -22 -10   0 28.6010 3.21680  10
 -22 -10   0 28.9170 3.32579   2
  22 -10   0 26.3948 3.00338  19
  22 -10   0 27.7216 2.72374   7
  22 -10   0 25.9701 3.00579   1
  22 -10   0 27.8154 3.88087  18
  22 -10   0 26.7247 3.01713  14
  22 -10   0 25.3310 3.28541  20
 -22 -10   0 25.9487 2.96650  23
 -22 -10   0 27.2853 3.19752  19
  22 -10   0 26.7800 3.25492  15
  22 -10   0 25.7599 3.19405  17
  22 -10   0 26.6050 2.79463  11
 -22  10   0 26.9268 2.86133  23
 -22  10   0 28.0046 3.59000   9
 -22  10   0 31.0622 3.19201   4
 -22  10   0 27.6493 2.94765  12
  22  10   0 23.5465 2.95736  14
 -22  10   0 24.6134 3.56494  21
  22  10   0 30.4919 3.94619   8
 -22  10   0 26.3535 3.62352   5
  22  10   0 29.9815 3.67584   1
  22  10   0 25.0371 4.16716  20
  22  10   0 26.7490 3.07514   7
  22  10   0 28.3671 3.66735  11
 -22  10   0 26.6150 3.69327  16
  22  10   0 29.1497 3.42875  18
  22  10   0 29.0085 3.88686  15
  22  10   0 28.7189 3.82213  17
  24 -10   0 15.4469 2.62089   1
 -24 -10   0 12.1482 2.32903  22
 -24 -10   0 13.6825 2.81606  19
 -24 -10   0 10.0973 2.69450  23
  24 -10   0 12.8240 2.48243  19
  24 -10   0 15.0876 2.41389   8
  24 -10   0 14.7238 2.64845  11
 -24 -10   0 10.0700 2.61223   6
  24 -10   0 7.35680 2.28494  17
  24 -10   0 12.7685 2.22722   7
 -24 -10   0 14.2098 2.63913   2
  24 -10   0 15.2451 3.01160  20
  24 -10   0 9.10236 2.48810  18
 -24 -10   0 13.2924 2.66400  13
 -24 -10   0 6.96015 2.44055  24
 -24 -10   0 10.6126 2.43579  10
  24  10   0 13.1975 3.05577   8
 -24  10   0 8.71274 2.23025  12
 -24  10   0 9.99211 2.93908  16
  24  10   0 13.7810 2.91926   1
  24  10   0 13.8864 3.38448  17
  24  10   0 14.2094 3.21549  11
  24  10   0 15.1281 3.66176  20
  24  10   0 8.99208 2.29836  14
  24  10   0 10.9240 2.93564  15
  24  10   0 13.8270 2.65751   7
 -24  10   0 8.91092 2.62866   5
 -24  10   0 11.1824 2.90969  21
   1 -11   0 355.432 5.25365  11
  -1 -11   0 381.105 3.51311   6
  -1 -11   0 363.380 5.33168  11
  -1 -11   0 366.160 4.66754  13
   1 -11   0 362.773 4.39306  13
  -1 -11   0 360.903 4.35900  19
   1  11   0 361.011 6.75317  14
  -1  11   0 382.660 4.01465   9
  -1  11   0 382.389 4.76141   5
  -1  11   0 398.515 6.97936  21
  -1  11   0 357.553 6.18108  18
   1  11   0 392.812 6.50653   7
   1  11   0 371.192 5.97903   1
   1  11   0 384.424 4.38447   5
   1  11   0 381.816 3.45305   9
  -1  11   0 358.877 5.84645   4
  -1  11   0 366.066 6.10004   7
   1  11   0 359.578 5.56822  18
  -1  11   0 373.381 6.03874   1
  -3 -11   0 379.403 3.97055   6
  -3 -11   0 365.123 4.51856  19
  -3 -11   0 386.392 3.65691  10
   3 -11   0 357.678 5.11325  11
  -3 -11   0 368.490 5.20254   8
   3 -11   0 371.933 4.10724  13
   3  11   0 387.821 3.83936   5
   3  11   0 360.733 5.13019  16
  -3  11   0 386.327 4.48047   9
   3  11   0 377.868 5.70096  18
   3  11   0 377.252 6.10632   7
  -3  11   0 355.573 5.95547  14
   3  11   0 378.442 6.91457  14
  -3  11   0 376.260 6.11906   7
  -3  11   0 397.279 6.35759   1
  -3  11   0 383.195 5.10191   5
  -3  11   0 383.596 6.03646   4
   3  11   0 362.277 6.25993  20
   3  11   0 361.625 6.20454  17
   5 -11   0 353.696 5.18907  11
  -5 -11   0 373.499 4.35291   6
   5 -11   0 352.323 5.38096  17
  -5 -11   0 352.730 4.60528  19
   5 -11   0 352.959 4.24875  19
   5 -11   0 373.798 3.83341  13
  -5 -11   0 374.965 4.09719  10
  -5  11   0 364.208 5.38324   5
   5  11   0 363.179 5.87245  15
  -5  11   0 370.597 6.51787   4
   5  11   0 350.291 6.17734  20
  -5  11   0 362.693 6.04163   7
  -5  11   0 385.304 4.82096   9
   5  11   0 356.242 5.94957  14
   5  11   0 388.146 6.20895   1
  -5  11   0 365.604 3.36201  12
  -5  11   0 344.916 5.94620  20
   5  11   0 356.344 4.91111  16
   5  11   0 356.655 5.97879   7
   5  11   0 383.088 6.49165  18
   5  11   0 368.280 6.42105  17
  -5  11   0 363.045 5.90314  18
  -5  11   0 382.527 4.16586   3
  -7 -11   0 291.663 4.16796   6
   7 -11   0 271.825 4.69545  15
   7 -11   0 278.676 4.94111  17
  -7 -11   0 297.302 4.62527  19
  -7 -11   0 293.846 3.96271  10
   7 -11   0 284.352 2.99812  13
   7 -11   0 262.359 4.46615   8
  -7 -11   0 270.058 4.66815  13
   7 -11   0 271.668 3.98142  24
   7 -11   0 262.123 4.57360  11
  -7 -11   0 279.233 2.92227  23
   7 -11   0 266.542 3.81875  19
   7  11   0 263.342 5.57751  20
   7  11   0 289.681 5.75736  11
   7  11   0 289.450 5.52709   8
   7  11   0 280.961 5.78123  17
   7  11   0 278.962 4.20373  16
  -7  11   0 275.898 5.34241  21
  -7  11   0 284.752 5.44993  18
  -7  11   0 288.899 5.59339   7
  -7  11   0 293.575 5.61130   4
  -7  11   0 286.897 4.51735   9
   7  11   0 286.989 5.64014   7
  -7  11   0 272.406 5.37042  16
   7  11   0 264.617 4.29786  21
  -7  11   0 284.400 3.52382  12
   7  11   0 273.006 5.34831  14
   9 -11   0 228.242 3.73785  19
  -9 -11   0 227.844 4.51479  13
  -9 -11   0 228.220 3.13402  23
   9 -11   0 228.998 4.38722  11
   9 -11   0 222.495 4.56358  17
  -9 -11   0 235.079 3.85600  10
   9 -11   0 229.847 4.48388  15
   9 -11   0 240.205 4.46286   8
   9 -11   0 224.712 3.70886  24
  -9  11   0 239.375 4.94715   5
   9  11   0 236.431 5.75143  20
   9  11   0 224.038 4.91573  14
   9  11   0 248.940 5.36050   7
  -9  11   0 224.603 4.97322  21
  -9  11   0 241.755 5.28519   4
   9  11   0 237.447 4.17576  21
  -9  11   0 247.649 4.05880   3
  -9  11   0 245.193 5.32409   7
  -9  11   0 238.356 5.24838  18
   9  11   0 243.904 5.22329   1
  -9  11   0 225.466 5.15535  16
   9  11   0 231.519 5.43391  17
   9  11   0 244.086 5.46947  11
   9  11   0 229.338 5.07266  15
   9  11   0 242.760 5.38035   8
  -9  11   0 237.766 3.68276  12
  -9  11   0 247.781 5.66333  14
   9  11   0 232.253 3.60138  16
  11 -11   0 144.645 3.20813  19
 -11 -11   0 147.988 2.69398  22
  11 -11   0 141.355 3.10874  24
  11 -11   0 150.861 3.90900  11
 -11 -11   0 145.886 3.35669  10
  11 -11   0 143.555 3.94541  20
 -11 -11   0 142.876 3.91270  13
  11 -11   0 143.181 3.76690  15
  11 -11   0 154.661 4.20823  17
 -11 -11   0 145.030 3.56275  19
 -11 -11   0 158.897 3.84370   2
 -11 -11   0 143.736 2.83791  23
  11  11   0 154.538 4.55066  15
 -11  11   0 153.801 4.54957  18
 -11  11   0 156.041 4.32173   5
 -11  11   0 153.157 3.36444  12
 -11  11   0 153.387 4.63044  14
  11  11   0 155.288 3.87658   4
  11  11   0 151.743 2.59318  16
  11  11   0 154.125 4.20269  18
  11  11   0 140.769 4.56537   8
  11  11   0 147.728 5.02360  20
 -11  11   0 155.271 3.97500   9
  11  11   0 150.945 4.85538  17
  11  11   0 149.350 4.35758  14
 -11  11   0 152.337 4.43788   7
  11  11   0 159.591 4.48098   7
  11  11   0 149.113 3.44040  21
 -11  11   0 159.297 3.91505   3
  11  11   0 158.760 4.55068   1
  11  11   0 151.109 4.60854  11
 -11  11   0 140.864 4.31667  21
 -11  11   0 162.861 4.64509   4
 -13 -11   0 67.8690 2.99224   2
  13 -11   0 59.8553 2.68200   8
 -13 -11   0 56.4791 3.03721  13
  13 -11   0 64.7633 2.93066   1
  13 -11   0 60.9327 3.06580  20
 -13 -11   0 60.9168 2.15587  22
  13 -11   0 58.6551 2.36883  24
 -13 -11   0 55.6052 2.95778  24
  13 -11   0 60.3489 3.05295  17
  13 -11   0 64.2626 3.04995  15
 -13 -11   0 59.8837 2.32646  23
 -13 -11   0 60.1226 2.62549  10
 -13  11   0 62.4361 3.56208  21
  13  11   0 65.7392 3.85750  17
  13  11   0 67.2282 3.77516   8
  13  11   0 63.1650 3.56862  15
 -13  11   0 68.2879 2.88158   3
 -13  11   0 63.3843 3.61717  16
  13  11   0 67.4116 3.51096   1
  13  11   0 65.2028 3.26246  18
 -13  11   0 65.2379 3.35774   7
 -13  11   0 62.0734 3.43253  14
  13  11   0 60.3977 3.90925  20
 -13  11   0 61.3843 2.02029  22
  13  11   0 60.9706 2.60623  21
  13  11   0 66.3617 2.87947   4
 -13  11   0 64.2108 3.36000   5
  13  11   0 62.0229 3.58296  11
  13  11   0 64.0746 3.31343   7
 -13  11   0 63.9087 3.44013   4
 -13  11   0 64.7745 3.69145  18
 -13  11   0 58.2297 2.64367  12
 -15 -11   0 122.857 3.97293   2
  15 -11   0 108.740 3.89090  17
 -15 -11   0 111.004 3.54991  10
  15 -11   0 102.382 3.83544  20
 -15 -11   0 97.5920 3.81832  24
 -15 -11   0 106.304 2.89158  22
  15 -11   0 124.805 4.05034   1
  15 -11   0 112.231 3.27305  19
 -15 -11   0 108.918 4.00180  13
  15 -11   0 107.842 3.75427  15
  15 -11   0 109.636 3.48262   8
 -15 -11   0 119.047 3.85425   6
  15  11   0 120.211 3.58094   4
 -15  11   0 115.751 3.52179  12
  15  11   0 118.825 4.64553  11
 -15  11   0 113.410 4.29183   4
 -15  11   0 99.0576 4.39147  21
  15  11   0 109.970 3.18276  21
 -15  11   0 114.530 4.66878  16
  15  11   0 124.929 4.66099   1
 -15  11   0 118.323 3.78244   3
  15  11   0 121.531 4.80560   8
  15  11   0 110.439 4.74363  17
 -15  11   0 111.385 4.58165  14
  15  11   0 116.992 4.23457  18
  15  11   0 117.313 4.70152  15
  15  11   0 107.343 5.03434  20
 -15  11   0 109.566 2.74694  22
  15  11   0 114.328 4.17125  14
 -15  11   0 109.686 4.59419  18
  15  11   0 114.594 4.35556   7
 -15  11   0 112.294 4.35513   5
 -17 -11   0 57.2019 3.51952  13
  17 -11   0 54.9653 3.17903  11
 -17 -11   0 47.2961 3.09808  24
 -17 -11   0 48.8933 2.49490  22
 -17 -11   0 50.3094 2.79527  23
 -17 -11   0 55.8660 3.15049   6
  17 -11   0 58.1109 3.14002   1
  17 -11   0 55.4456 3.12782   8
  17 -11   0 51.8265 3.14897  15
  17 -11   0 52.4635 3.37942  20
  17 -11   0 52.6402 2.83159  19
 -17 -11   0 59.4858 3.24854   2
  17 -11   0 52.2384 3.19212  17
  17  11   0 59.2968 3.66742   1
 -17  11   0 53.8615 3.76987  16
  17  11   0 59.3658 2.79729   4
 -17  11   0 53.2205 4.07758  21
 -17  11   0 54.7696 3.02148  12
  17  11   0 50.5228 3.43989  14
 -17  11   0 54.5619 3.58459   9
  17  11   0 58.3514 3.98834   8
  17  11   0 59.2191 3.99277  11
  17  11   0 48.9921 3.80309  21
  17  11   0 51.9923 3.88473  17
  17  11   0 56.2574 3.65307  18
  17  11   0 55.4874 3.92562  15
  17  11   0 50.4352 4.20122  20
 -17  11   0 56.6561 3.60009   5
 -17  11   0 57.6851 3.35237   3
 -19 -11   0 45.1318 2.98817  23
  19 -11   0 48.0422 3.91186  18
  19 -11   0 53.6453 3.28140   1
 -19 -11   0 43.3849 2.66181  22
  19 -11   0 50.9992 3.09103   8
 -19 -11   0 54.9849 3.46336   2
  19 -11   0 48.0520 3.03311  19
 -19 -11   0 43.7258 3.39635  24
  19 -11   0 49.3141 3.16081  11
  19 -11   0 47.8216 3.32452  14
  19 -11   0 49.2796 3.04817   7
 -19 -11   0 49.7198 3.68906  13
  19 -11   0 45.5386 3.24710  15
  19 -11   0 45.6893 3.36155  17
  19 -11   0 47.0523 3.58558  20
 -19 -11   0 48.5187 3.27943   6
 -19  11   0 49.6770 3.18609  12
  19  11   0 47.4534 4.05988  17
  19  11   0 49.5389 3.48264   7
  19  11   0 47.0265 3.35360  14
 -19  11   0 52.6151 3.99273   5
 -19  11   0 51.9678 3.63486   4
 -19  11   0 50.1123 3.82232   9
 -19  11   0 51.1160 3.42282   3
  19  11   0 48.9575 3.73247  18
 -19  11   0 46.5004 3.81793  16
  19  11   0 54.2804 3.82486   1
  19  11   0 44.5686 4.20068  20
  19  11   0 50.3256 4.28466  15
 -19  11   0 44.7503 4.02495  21
  19  11   0 53.4477 4.11212   8
  21 -11   0 1.37196 1.81774   8
 -21 -11   0 1.30696 2.11416  13
  21 -11   0 1.71676 1.79829  19
 -21 -11   0 1.06415 1.89349   2
 -21 -11   0 2.80453 2.03530   6
 -21 -11   0 1.86929 1.75220  23
  21 -11   0 0.99409 1.82313  17
  21 -11   0 1.32754 1.62452  11
 -21 -11   0 2.34091 1.52575  22
  21 -11   0 1.32678 2.16433  14
  21 -11   0 0.87315 2.59251  18
  21 -11   0 2.19358 2.00717  20
 -21 -11   0 1.70177 1.89929  10
  21 -11   0 1.31792 1.91068   1
 -21 -11   0 1.89368 1.98509  24
  21 -11   0 1.83839 1.79266   7
 -21  11   0 2.21311 2.09839   4
 -21  11   0 3.15717 2.02329  22
 -21  11   0 2.10200 1.90804   3
  21  11   0 0.98834 2.38392  15
 -21  11   0 0.42050 2.26233   9
  21  11   0 1.46682 2.79329  17
  21  11   0 0.44721 2.56398   8
  21  11   0 2.73893 2.31279  18
 -21  11   0 1.80452 1.76743  12
 -21  11   0 3.15219 2.89673  21
 -21  11   0 0.11541 2.27560   5
  21  11   0 2.58851 2.75012  20
  21  11   0 2.20817 1.95409   7
  21  11   0 -0.0547 2.27869  11
  21  11   0 2.11222 2.39687   1
  21  11   0 1.85655 1.80304  14
  23 -11   0 18.6076 2.94694   1
 -23 -11   0 9.38087 2.84593  24
 -23 -11   0 12.8117 2.72575  13
  23 -11   0 7.75259 2.45888  18
  23 -11   0 11.3741 2.16957   8
  23 -11   0 13.2479 2.42394   7
  23 -11   0 6.69013 2.14911  17
 -23 -11   0 13.5309 2.61362   2
 -23 -11   0 8.40078 2.34921  10
 -23 -11   0 13.7076 2.57064  23
 -23 -11   0 12.5270 2.64624   6
 -23 -11   0 10.4143 2.01327  22
  23 -11   0 12.9599 2.39421  19
  23 -11   0 10.7729 2.68550  20
  23 -11   0 12.6090 2.47762  11
  23  11   0 10.3865 2.54427   1
 -23  11   0 13.0863 2.81669  12
  23  11   0 13.4535 2.84160  14
  23  11   0 13.4616 3.32465  11
 -23  11   0 10.2048 3.11243  16
 -23  11   0 11.0594 2.90649   5
 -23  11   0 11.7134 3.20443  21
  23  11   0 14.1361 2.80403   7
  23  11   0 9.08475 2.91075  17
  23  11   0 14.2194 3.29314   8
  23  11   0 11.4321 3.31627  20
 -23  11   0 10.0181 2.70543   9
 -23  11   0 14.9791 2.94716   4
 -23  11   0 11.6902 2.53467   3
   0 -12   0 498.620 5.53080  13
   0 -12   0 498.997 6.45366  11
   0 -12   0 510.637 6.36983   8
   0  12   0 530.514 5.61667   5
   0  12   0 500.219 7.58379  17
   0  12   0 535.120 7.42843   4
   0  12   0 490.594 6.84953  18
   0  12   0 517.235 4.36934   9
  -2 -12   0 208.376 4.27272   8
  -2 -12   0 198.081 3.89797  13
   2 -12   0 190.585 3.34416  19
   2 -12   0 213.303 4.27867   8
  -2 -12   0 213.400 2.96206   6
   2 -12   0 206.880 4.30119  11
   2 -12   0 201.853 3.44352  13
  -2 -12   0 213.946 2.59595  10
   2 -12   0 190.526 4.21077  15
  -2  12   0 212.388 4.98272   4
  -2  12   0 224.672 5.29818   1
   2  12   0 214.825 5.03602   1
   2  12   0 201.755 4.72580  18
   2  12   0 215.552 4.95164   4
   2  12   0 193.789 4.92148  17
  -2  12   0 190.587 4.91180  20
   2  12   0 198.356 4.83925   7
  -2  12   0 188.006 4.55815  16
  -2  12   0 205.216 3.27460   9
   2  12   0 197.531 4.84918  14
   2  12   0 195.437 5.13100  20
   2  12   0 202.174 4.63613  15
  -2  12   0 200.397 4.74622  18
  -2  12   0 192.099 4.84880  14
   2  12   0 211.333 3.28051   5
  -2  12   0 210.514 3.96641   5
   2  12   0 194.239 4.60176  16
  -2  12   0 199.663 4.85700   7
   4 -12   0 198.519 4.48147  17
  -4 -12   0 208.870 4.50075  11
   4 -12   0 201.947 4.16496   8
  -4 -12   0 210.928 3.27912   6
   4 -12   0 201.804 4.31545  15
   4 -12   0 200.481 4.27600  11
   4 -12   0 202.073 3.20053  13
  -4 -12   0 213.832 4.39853   8
  -4 -12   0 215.953 3.06426  10
  -4 -12   0 213.790 3.80442   2
  -4  12   0 210.960 2.92668   3
  -4  12   0 194.445 4.61732  21
  -4  12   0 207.252 3.60601   9
   4  12   0 205.305 4.96478   7
   4  12   0 201.195 4.70961  15
  -4  12   0 191.260 4.97735  20
  -4  12   0 211.063 4.20136   5
   4  12   0 218.343 4.88316   4
   4  12   0 205.430 2.70094   5
  -4  12   0 206.336 4.93319   4
  -4  12   0 209.754 4.91268  18
   4  12   0 200.714 5.33214  20
  -4  12   0 223.454 5.30969   1
  -4  12   0 191.998 4.67314  16
  -4  12   0 206.067 5.05765   7
   4  12   0 199.730 4.90279  14
   4  12   0 200.096 5.16672  17
   4  12   0 217.556 5.09381   1
   4  12   0 194.696 4.11068  16
  -4  12   0 203.839 5.05525  14
   6 -12   0 113.346 2.78479  19
  -6 -12   0 124.525 2.87510   6
   6 -12   0 119.571 2.34661  13
  -6 -12   0 123.081 3.11835   2
   6 -12   0 114.125 3.45017  15
   6 -12   0 114.590 3.32656   8
   6 -12   0 111.382 2.87125  24
  -6 -12   0 122.263 2.67172  10
   6 -12   0 117.880 3.48044  11
  -6 -12   0 120.061 3.47317  13
  -6 -12   0 120.357 3.14934  19
  -6  12   0 132.167 4.28858   1
  -6  12   0 119.152 3.98248  21
   6  12   0 115.940 3.21573  16
  -6  12   0 122.348 2.20775  12
   6  12   0 128.278 4.17297   1
  -6  12   0 129.564 4.22478   4
  -6  12   0 113.684 3.90958  16
  -6  12   0 117.746 4.21895  14
   6  12   0 123.764 4.10597   7
   6  12   0 121.257 4.42119   4
   6  12   0 120.880 4.08320  15
   6  12   0 115.353 4.35169  20
   6  12   0 121.189 4.11760  14
   6  12   0 122.788 4.33385  17
  -6  12   0 123.891 3.60124   5
  -6  12   0 114.413 4.13328  20
  -6  12   0 125.932 3.18060   9
   6  12   0 110.984 3.24687  21
  -6  12   0 128.340 4.33457   7
  -6  12   0 120.739 4.15358  18
   8 -12   0 236.709 4.02794  24
  -8 -12   0 248.414 4.86259  13
   8 -12   0 235.904 3.87742  19
  -8 -12   0 232.861 4.24292  19
   8 -12   0 229.833 4.60491  15
   8 -12   0 236.427 4.70418  11
   8 -12   0 230.180 4.92679  17
   8 -12   0 242.945 4.66498   8
  -8 -12   0 248.192 3.94167  10
   8  12   0 239.349 5.41520  14
   8  12   0 262.820 5.71904   1
  -8  12   0 250.047 5.93640  14
   8  12   0 261.884 5.83818   7
  -8  12   0 250.391 5.65275   4
   8  12   0 243.632 5.16088  18
   8  12   0 243.991 5.94618  17
   8  12   0 231.867 4.36975  21
   8  12   0 251.251 5.11506   4
  -8  12   0 250.025 5.64249  18
  -8  12   0 230.445 5.27147  21
  -8  12   0 225.911 5.33373  16
   8  12   0 243.850 4.09509  16
  -8  12   0 244.928 5.61145   7
   8  12   0 232.673 5.20283  15
 -10 -12   0 127.829 3.43144  19
  10 -12   0 130.723 3.80487  11
 -10 -12   0 128.837 2.52238  23
 -10 -12   0 136.333 3.31236  10
  10 -12   0 135.660 3.85748  15
  10 -12   0 150.011 4.08521   1
 -10 -12   0 146.922 3.82391   2
 -10 -12   0 133.437 4.01690  13
 -10 -12   0 129.990 3.87950  24
  10 -12   0 127.612 3.10133  19
  10 -12   0 134.236 4.05811  17
 -10 -12   0 141.076 3.50389   6
  10 -12   0 132.435 4.02563  20
  10  12   0 152.423 4.75998   1
 -10  12   0 138.035 3.02576  12
  10  12   0 141.601 4.34509  18
 -10  12   0 142.367 3.87335   9
 -10  12   0 142.390 4.55500   7
  10  12   0 144.483 4.92664  11
  10  12   0 135.941 4.42187  15
 -10  12   0 144.894 4.72690   4
  10  12   0 134.754 4.42691  14
  10  12   0 129.638 3.45016  21
  10  12   0 142.940 4.91599   7
 -10  12   0 131.874 4.51177  16
  10  12   0 143.235 4.04346   4
  10  12   0 135.532 2.92102  16
 -10  12   0 135.604 4.60596  18
 -10  12   0 138.542 4.22496   5
 -10  12   0 136.921 4.63419  14
 -10  12   0 149.308 3.56433   3
  10  12   0 129.057 4.80489  20
  10  12   0 133.894 4.88953  17
 -10  12   0 127.051 4.28035  21
  10  12   0 143.656 4.78464   8
  12 -12   0 110.903 3.83661  11
  12 -12   0 103.293 2.90748  24
 -12 -12   0 98.5029 3.70111  24
 -12 -12   0 102.990 3.34498  19
 -12 -12   0 115.433 3.45599   6
  12 -12   0 112.952 3.80391   1
  12 -12   0 105.293 3.93689  20
  12 -12   0 107.624 3.74981  15
 -12 -12   0 104.310 2.64605  23
  12 -12   0 107.235 4.00612  17
 -12 -12   0 109.630 4.02454  13
  12 -12   0 113.460 3.62838   8
 -12 -12   0 112.014 3.25352  10
 -12 -12   0 124.629 3.75200   2
  12  12   0 114.485 4.17414  18
  12  12   0 117.044 3.74182   4
 -12  12   0 116.534 3.41454   3
 -12  12   0 110.877 4.60968  18
  12  12   0 111.585 4.60727  11
  12  12   0 103.307 4.65045   8
 -12  12   0 109.410 4.54826  14
 -12  12   0 110.718 4.09022   5
  12  12   0 106.496 4.74741  17
  12  12   0 113.937 4.49852  15
 -12  12   0 113.435 3.73820   9
 -12  12   0 106.473 4.38805  21
 -12  12   0 117.310 4.52706   4
  12  12   0 114.062 5.52069  20
  12  12   0 126.894 4.64976   1
 -12  12   0 120.249 4.45169   7
  12  12   0 113.828 4.31837   7
 -12  12   0 102.492 4.65170  16
  14 -12   0 40.9818 3.20531  20
 -14 -12   0 51.9818 3.02556   2
  14 -12   0 40.3201 2.85795  17
  14 -12   0 39.0170 2.15334  24
  14 -12   0 45.9792 3.14897  15
 -14 -12   0 40.1047 3.00909  24
  14 -12   0 51.0818 2.99877   1
 -14 -12   0 44.0406 2.65248  10
  14 -12   0 46.7739 2.80002   8
 -14 -12   0 42.6368 2.75812  19
 -14 -12   0 43.2333 3.23875  13
  14 -12   0 43.8951 2.47281  19
  14  12   0 46.3611 3.69978  11
 -14  12   0 45.8024 2.62698  12
 -14  12   0 45.3587 4.03188  18
  14  12   0 40.0099 3.44645  21
  14  12   0 42.0786 3.48563  14
 -14  12   0 42.0921 3.61436  21
  14  12   0 48.9796 2.85525   4
 -14  12   0 46.6456 3.40131   4
 -14  12   0 43.7669 3.72498  16
  14  12   0 44.6772 3.88213  17
  14  12   0 46.4981 3.49335   7
  14  12   0 45.3842 3.38402  18
 -14  12   0 46.3313 3.53095   5
  14  12   0 47.3881 3.59730   8
  14  12   0 50.7120 3.67003   1
 -14  12   0 48.8020 3.15661   9
  14  12   0 45.0747 3.68052  15
 -14  12   0 47.0469 2.74936   3
 -14  12   0 45.5176 3.28294   7
 -14  12   0 45.9774 3.47597  14
  14  12   0 44.1697 4.24588  20
  16 -12   0 29.8005 2.69059   8
 -16 -12   0 35.9776 2.85809   2
 -16 -12   0 30.5744 3.27021  13
 -16 -12   0 32.4796 2.74000  10
  16 -12   0 35.2884 2.91219   1
  16 -12   0 30.1211 2.64192  11
  16 -12   0 31.3369 2.86611  15
 -16 -12   0 28.8220 2.62773  19
 -16 -12   0 30.2614 2.33936  23
 -16 -12   0 30.4353 3.12679  24
  16 -12   0 30.5385 2.94100  20
  16 -12   0 31.0526 2.97370  17
  16 -12   0 31.7460 2.53640  19
 -16  12   0 34.4405 3.34136   5
 -16  12   0 33.0910 3.65824  16
 -16  12   0 29.2422 4.24502   9
  16  12   0 38.1515 3.59859   1
  16  12   0 30.3810 4.16749  20
 -16  12   0 29.9856 3.51570  21
  16  12   0 30.3305 2.29777  21
 -16  12   0 34.1227 2.98070   3
  16  12   0 33.9194 3.59087  15
  16  12   0 32.1441 3.59338  18
 -16  12   0 32.9129 2.74180  12
  16  12   0 34.6815 2.70532   4
  16  12   0 34.1002 3.48405  11
  16  12   0 35.6510 3.91704  17
  16  12   0 33.1682 3.57438   8
  16  12   0 31.5064 3.21899  14
 -18 -12   0 33.3840 2.76675  23
  18 -12   0 33.9476 3.29473  17
  18 -12   0 35.6106 2.88328   8
 -18 -12   0 39.5103 3.34124   2
 -18 -12   0 29.9935 3.29516  24
 -18 -12   0 34.9281 2.99320  19
 -18 -12   0 33.7163 3.62071  13
 -18 -12   0 36.0093 3.08277   6
  18 -12   0 37.8192 3.10438   1
  18 -12   0 32.3352 3.38780  20
  18 -12   0 35.7478 3.03752  11
 -18 -12   0 36.8166 3.12997  10
  18 -12   0 36.7456 3.00141   7
  18 -12   0 34.5999 2.83974  19
  18  12   0 37.6856 3.80047  15
  18  12   0 38.2550 4.06900   8
  18  12   0 32.1289 3.88896  17
  18  12   0 38.4056 2.74212   4
 -18  12   0 34.6297 3.67844  16
 -18  12   0 34.8808 3.04165  12
  18  12   0 33.2111 3.20158  14
 -18  12   0 36.0783 3.05573   3
  18  12   0 33.9320 4.55643  20
 -18  12   0 39.9750 3.68777   4
  18  12   0 36.1787 3.56644  18
 -18  12   0 34.7178 3.68205   5
  18  12   0 39.0221 3.80852   1
 -18  12   0 35.6245 4.19606  21
 -20 -12   0 22.8196 3.41004   2
 -20 -12   0 17.4664 2.59028  10
  20 -12   0 17.1553 2.57211  19
  20 -12   0 20.8449 2.88913   1
  20 -12   0 15.6093 2.85662  17
 -20 -12   0 12.5011 2.19309  19
  20 -12   0 17.6733 3.23685  18
 -20 -12   0 18.3797 2.90004  13
  20 -12   0 19.1456 2.94375  11
  20 -12   0 19.1828 2.91425  14
  20 -12   0 20.2100 2.78638   8
 -20 -12   0 19.4417 2.64969  23
  20 -12   0 19.1542 2.72052   7
  20 -12   0 19.8272 3.20658  20
 -20 -12   0 18.8913 2.92719   6
 -20 -12   0 15.2794 2.79779  24
  20  12   0 19.9469 5.18920  11
  20  12   0 18.6752 4.02669  20
  20  12   0 21.6681 3.69232   8
  20  12   0 13.0515 2.34729   7
  20  12   0 19.6684 3.55446  15
 -20  12   0 11.3154 3.10595  21
 -20  12   0 16.9991 3.06519   5
 -20  12   0 19.9873 3.11630   3
  20  12   0 19.3326 3.73336  17
 -20  12   0 19.7184 2.74237  12
  20  12   0 15.0668 2.62035  14
 -20  12   0 20.4302 3.36311   4
  20  12   0 22.3713 3.36656   1
 -20  12   0 14.3852 3.26922  16
  20  12   0 15.5901 2.93396  18
  22 -12   0 7.78599 2.32869   1
  22 -12   0 7.63528 2.62364  14
  22 -12   0 6.97842 2.61826  17
 -22 -12   0 6.19753 2.21389   2
  22 -12   0 7.09039 2.25166  11
  22 -12   0 7.64979 2.13195   8
 -22 -12   0 7.29720 2.37855   6
 -22 -12   0 5.45998 2.42613  24
  22 -12   0 6.88655 2.09531  19
 -22 -12   0 6.90654 2.35130  13
  22 -12   0 8.10685 2.27617   7
 -22 -12   0 6.02393 2.39900  19
  22 -12   0 8.12843 3.01997  18
 -22 -12   0 5.83166 2.05552  23
  22 -12   0 8.26576 2.72131  20
 -22  12   0 7.36701 2.49845   3
  22  12   0 8.16007 2.93586  18
 -22  12   0 8.56120 2.46195   4
  22  12   0 10.3249 3.02251   1
  22  12   0 6.74539 2.89025  11
 -22  12   0 7.05849 2.63340   9
  22  12   0 9.16793 3.56211  20
  22  12   0 10.7876 3.40963   8
  22  12   0 7.98958 2.44857  14
  22  12   0 8.26021 3.06442  15
  22  12   0 9.85865 2.57120   7
 -22  12   0 7.45160 2.44957   5
  22  12   0 8.16298 3.30298  17
 -22  12   0 6.71159 3.00034  21
 -22  12   0 9.10860 2.53184  12
   1 -13   0 145.834 3.87747   8
  -1 -13   0 142.611 3.25492  19
  -1 -13   0 147.277 3.93437   8
   1 -13   0 145.964 3.32773  13
  -1 -13   0 156.825 3.20428   2
   1 -13   0 136.279 3.11225  19
  -1 -13   0 143.175 3.46621  13
   1 -13   0 146.706 4.00951  11
  -1 -13   0 146.617 4.08347  11
  -1 -13   0 135.420 3.48574  24
   1  13   0 153.904 4.61129   4
  -1  13   0 146.266 2.66450   9
   1  13   0 136.456 3.90669  21
   1  13   0 149.191 3.12469   5
   1  13   0 150.309 4.76018   7
  -1  13   0 147.270 4.52580   4
   1  13   0 148.881 4.59307  18
  -1  13   0 156.677 4.72161   1
  -1  13   0 132.908 4.65017  20
  -1  13   0 139.444 4.53401   7
   1  13   0 143.036 4.78701  17
   1  13   0 136.720 3.98431  16
  -1  13   0 141.553 4.55626  14
  -1  13   0 137.015 4.00217  21
  -1  13   0 154.527 3.57826   5
   1  13   0 138.656 4.45131  14
   1  13   0 162.173 4.85457   1
   1  13   0 135.255 4.67048  20
  -1  13   0 146.965 4.49199  18
   3 -13   0 176.428 4.05790  24
   3 -13   0 188.964 4.47509  15
   3 -13   0 194.118 4.51651  11
   3 -13   0 187.626 3.43622  13
  -3 -13   0 184.278 3.96939  13
   3 -13   0 179.406 3.45460  19
   3 -13   0 194.483 4.41618   8
   3 -13   0 185.629 4.57918  17
  -3 -13   0 183.100 3.75181  19
  -3 -13   0 196.111 4.48519   8
   3  13   0 181.011 5.16479  17
   3  13   0 188.718 5.17689   7
   3  13   0 177.491 5.36211  20
  -3  13   0 178.824 4.91730  18
  -3  13   0 185.875 3.31286   9
   3  13   0 209.271 5.41966   1
  -3  13   0 198.795 5.34562   7
  -3  13   0 183.019 5.12862  14
   3  13   0 196.008 3.06365   5
   3  13   0 197.207 5.11606   4
   3  13   0 187.427 5.07584  14
  -3  13   0 177.432 4.73343  16
  -3  13   0 189.215 5.05138   4
   3  13   0 179.522 4.29073  16
   3  13   0 183.112 4.81568  15
  -3  13   0 173.878 5.07848  20
   5 -13   0 117.665 3.72379  15
  -5 -13   0 123.451 2.57698  10
   5 -13   0 117.073 3.64635  11
   5 -13   0 112.361 2.91547  19
   5 -13   0 123.626 2.66252  13
  -5 -13   0 124.728 3.77719   8
  -5 -13   0 117.677 3.82719  11
   5 -13   0 123.864 3.63534   8
  -5 -13   0 129.672 3.27412   2
  -5 -13   0 124.456 2.82302   6
  -5 -13   0 107.391 3.15951  19
   5 -13   0 111.982 3.17877  24
   5 -13   0 121.410 4.01754  17
   5  13   0 128.241 4.27601   4
   5  13   0 110.229 4.20869  14
  -5  13   0 119.226 4.49505  14
   5  13   0 124.471 4.49039   7
  -5  13   0 118.856 4.33155  18
  -5  13   0 132.625 4.82155   4
  -5  13   0 108.975 4.38811  20
   5  13   0 109.757 3.45848  21
  -5  13   0 111.170 4.06858  21
   5  13   0 131.654 4.53900   1
   5  13   0 119.357 4.82904  20
  -5  13   0 122.583 3.66894   5
   5  13   0 124.395 4.35845  15
  -5  13   0 111.797 4.11121  16
  -5  13   0 121.087 3.10479   9
  -5  13   0 124.623 4.48866   7
   5  13   0 114.872 4.62451  17
   7 -13   0 169.434 4.34560   8
   7 -13   0 161.555 3.41417  19
   7 -13   0 168.588 4.61430  17
  -7 -13   0 155.269 3.69758  19
   7 -13   0 150.857 3.49764  24
  -7 -13   0 161.825 4.17868  13
   7 -13   0 159.337 4.21865  11
   7 -13   0 157.268 4.17446  15
  -7 -13   0 179.211 3.93598   2
  -7 -13   0 175.115 3.36224  10
  -7  13   0 173.056 5.18629   4
  -7  13   0 171.411 5.12113  18
   7  13   0 167.332 5.04839  14
  -7  13   0 176.669 5.31405   9
   7  13   0 164.618 5.00589   7
   7  13   0 153.176 3.82534  21
  -7  13   0 158.292 4.84813  21
   7  13   0 159.662 5.28603  17
  -7  13   0 156.265 4.89418  16
   7  13   0 166.839 4.76075  18
  -7  13   0 174.410 5.22840   7
   7  13   0 156.927 3.80211  16
  -7  13   0 170.209 3.24661   3
   7  13   0 158.444 5.41326  20
  -7  13   0 165.131 4.30396   5
   7  13   0 172.053 5.03468  15
   9 -13   0 81.8462 2.72903  19
   9 -13   0 90.3147 4.70986  17
  -9 -13   0 84.2623 2.83874   6
   9 -13   0 78.7173 2.72379  24
  -9 -13   0 79.1117 2.97813  19
  -9 -13   0 84.3780 2.80197  10
   9 -13   0 78.8226 3.35081  15
  -9 -13   0 83.3531 3.44259  13
   9 -13   0 84.4629 3.47474  11
   9  13   0 88.6537 3.64846   4
   9  13   0 75.8254 3.00113  21
  -9  13   0 81.6637 2.69400  12
  -9  13   0 86.1763 3.17099   9
  -9  13   0 81.7499 4.15942  16
   9  13   0 80.5156 2.70718  16
   9  13   0 92.9556 4.26612   1
   9  13   0 85.4664 4.07235  15
   9  13   0 87.5657 4.18655  14
   9  13   0 85.7486 3.88864  18
  -9  13   0 86.9736 4.27906   7
  -9  13   0 85.5039 4.37312  18
   9  13   0 82.6774 4.56859  17
  -9  13   0 84.1103 4.36616  14
   9  13   0 81.5162 4.63409  20
  -9  13   0 82.5547 3.57296   5
  -9  13   0 87.8712 4.25600   4
  -9  13   0 86.9339 2.77755   3
  -9  13   0 78.3413 3.83866  21
   9  13   0 85.5575 4.17584   7
  11 -13   0 72.2887 3.39820  15
  11 -13   0 82.6564 3.45200   1
  11 -13   0 73.3895 3.54678  11
  11 -13   0 72.6021 3.59572  20
  11 -13   0 75.5760 2.84222  19
  11 -13   0 80.0468 3.45721   8
 -11 -13   0 73.8882 3.13656  19
 -11 -13   0 76.1794 3.60130  13
 -11 -13   0 65.3067 3.47447  24
  11 -13   0 77.9063 2.88156  24
 -11 -13   0 79.6850 2.98667   6
  11 -13   0 72.9328 3.60025  17
 -11 -13   0 76.1705 2.81591  10
  11  13   0 83.2959 3.67635   4
 -11  13   0 78.4555 2.67217  12
 -11  13   0 82.9955 4.17040   4
  11  13   0 68.4321 3.77732  15
  11  13   0 70.4230 4.24387  20
  11  13   0 79.2334 4.04756  18
 -11  13   0 77.6659 4.36701  18
 -11  13   0 81.4779 4.16268   7
  11  13   0 79.9218 4.36690  17
 -11  13   0 72.1402 4.18948  16
  11  13   0 69.8373 2.88215  21
 -11  13   0 77.8157 4.16742  14
 -11  13   0 79.4037 3.36921   9
  11  13   0 85.1649 4.13214   1
 -11  13   0 81.3900 2.98707   3
 -11  13   0 70.9149 4.00412  21
  11  13   0 76.8404 4.43248   7
  13 -13   0 26.5594 2.31939  19
 -13 -13   0 28.8823 2.59941   6
  13 -13   0 27.5707 2.72245   8
 -13 -13   0 27.5264 3.00887  24
 -13 -13   0 26.2714 2.66495  19
 -13 -13   0 32.3672 2.75562   2
  13 -13   0 28.4508 2.89252  15
  13 -13   0 27.3156 3.07081  20
  13 -13   0 31.4806 2.75965   1
 -13 -13   0 27.5621 3.00265  13
 -13 -13   0 29.5982 2.40545  10
  13 -13   0 26.6025 2.93443  17
  13  13   0 27.9209 3.37949  15
 -13  13   0 27.6173 3.26070   5
  13  13   0 28.2933 3.89159   7
 -13  13   0 26.0158 3.68307  16
 -13  13   0 28.9250 3.95898  18
 -13  13   0 26.5347 3.21663  21
 -13  13   0 28.3380 3.29424   7
  13  13   0 28.6191 3.47874  17
 -13  13   0 31.6951 2.58911   3
 -13  13   0 28.7178 3.01658   9
  13  13   0 18.5904 3.17417  20
  13  13   0 29.4756 3.31405   1
 -13  13   0 28.9005 3.19127   4
  13  13   0 29.3282 3.62613   8
  13  13   0 26.3317 2.33875  21
  13  13   0 29.7838 3.51852  18
 -13  13   0 30.0234 2.29546  12
  13  13   0 31.0723 2.91386   4
 -13  13   0 27.6767 3.27709  14
  13  13   0 28.9988 3.65725  11
  15 -13   0 47.4467 3.16846  11
 -15 -13   0 50.0630 2.98553   6
  15 -13   0 49.5900 2.90401  19
  15 -13   0 47.8188 3.38006  17
  15 -13   0 49.6863 3.03507   8
 -15 -13   0 47.7324 3.13619  19
 -15 -13   0 56.0110 3.29197   2
  15 -13   0 45.2909 3.38411  20
  15 -13   0 55.7487 3.38318   1
 -15 -13   0 51.1105 3.03062  10
 -15 -13   0 43.8210 3.39019  24
 -15 -13   0 50.0252 3.60391  13
 -15  13   0 52.0969 3.81563   5
  15  13   0 46.3504 4.46793  20
 -15  13   0 51.2296 3.41957   9
  15  13   0 55.3666 3.29223   4
 -15  13   0 48.3666 4.11543  18
 -15  13   0 55.1771 3.42019   3
  15  13   0 56.7678 4.22681   1
 -15  13   0 47.2260 4.22375  16
 -15  13   0 49.8978 4.00922  14
  15  13   0 48.1631 3.86588  15
 -15  13   0 51.0622 2.93691  12
  15  13   0 49.3529 4.16155  17
  15  13   0 53.1154 4.22683   8
  15  13   0 52.0282 3.95345  18
 -15  13   0 52.3104 3.74895   4
  15  13   0 51.9927 3.95352   7
  15  13   0 53.9244 4.10833  11
  15  13   0 48.1744 3.58773  14
 -15  13   0 45.2171 3.98629  21
 -17 -13   0 43.0104 3.37629   2
 -17 -13   0 35.3894 3.46254  24
  17 -13   0 41.6112 3.35442   1
  17 -13   0 38.1370 2.83680  19
 -17 -13   0 36.5152 3.26711  19
 -17 -13   0 38.0779 3.11994  10
  17 -13   0 42.5318 3.21726   8
 -17 -13   0 36.8367 3.08441   6
  17 -13   0 33.7097 3.32446  17
  17 -13   0 37.4231 3.08061  11
  17 -13   0 36.1771 3.51527  20
 -17 -13   0 37.0995 3.54210  13
  17  13   0 40.2222 3.19834   4
  17  13   0 34.7879 4.65224  20
  17  13   0 43.6098 4.15193   8
 -17  13   0 36.1127 4.33341  21
  17  13   0 40.4853 4.31059  15
  17  13   0 35.2133 3.36222  14
  17  13   0 39.9044 4.06469   1
  17  13   0 34.4127 4.21114  17
  17  13   0 40.2973 3.92157  18
  17  13   0 40.1072 4.34134  11
 -17  13   0 39.3823 3.46548   9
 -17  13   0 39.1502 4.14905  16
 -17  13   0 41.2862 3.26763   3
 -17  13   0 39.3136 4.07590   5
 -19 -13   0 13.2785 2.57907   2
  19 -13   0 14.4823 2.66316   7
  19 -13   0 10.9827 2.34547  11
  19 -13   0 7.75065 2.43392  17
 -19 -13   0 11.6005 2.99331  13
  19 -13   0 6.92995 2.20524  14
 -19 -13   0 11.0286 2.49781  19
  19 -13   0 18.3898 2.90210   1
  19 -13   0 8.18996 2.06012   8
 -19 -13   0 7.56437 2.46762  24
  19 -13   0 12.2837 2.81262  20
 -19 -13   0 8.45105 2.13213  10
  19  13   0 8.51381 2.80573   8
 -19  13   0 12.2622 2.37066   3
  19  13   0 14.5163 3.80455  20
  19  13   0 10.0845 2.82966  15
 -19  13   0 6.63096 2.95208  16
  19  13   0 9.02053 2.50466   7
 -19  13   0 8.44812 2.90861  21
  19  13   0 10.2268 2.66921  14
 -19  13   0 10.6467 2.29009  12
  19  13   0 10.4324 2.69891   1
 -19  13   0 8.84308 2.50968   9
  19  13   0 10.6785 3.13243  17
 -19  13   0 8.98502 2.66022   4
   0 -14   0 74.2368 3.48564  11
   0 -14   0 82.1797 2.54484   2
   0 -14   0 70.0831 2.94831  24
   0 -14   0 73.4041 2.69885  13
   0 -14   0 76.6660 3.34412   8
   0  14   0 71.2455 4.00881   7
   0  14   0 73.5100 3.86543   4
   0  14   0 73.7200 3.93778  14
   0  14   0 71.3525 3.43902  21
   0  14   0 74.9319 3.94188   1
   0  14   0 78.2656 2.65731   5
   0  14   0 68.5063 4.13838  20
   0  14   0 72.8684 3.47741  16
  -2 -14   0 152.571 3.81736  13
  -2 -14   0 143.603 3.80317  24
  -2 -14   0 148.709 3.50826  19
  -2 -14   0 159.818 4.36788   8
   2 -14   0 157.059 4.43927  15
  -2 -14   0 157.975 4.58295  11
   2 -14   0 163.913 4.31404   8
   2 -14   0 160.108 4.48425  11
   2 -14   0 156.472 4.66778  17
   2 -14   0 159.579 5.25222  19
   2  14   0 167.668 5.12446   4
   2  14   0 150.975 5.28131  17
  -2  14   0 161.323 5.29588   7
  -2  14   0 151.259 5.05817  18
   2  14   0 151.622 5.13238  14
  -2  14   0 142.041 5.11246  20
  -2  14   0 145.462 4.50130  21
   2  14   0 145.624 4.24553  21
  -2  14   0 156.531 5.23895  14
  -2  14   0 167.699 5.25415   4
   2  14   0 152.873 4.41579  16
   2  14   0 140.375 5.20928  20
  -2  14   0 168.043 5.39794   1
  -2  14   0 164.896 3.99165   5
   2  14   0 160.898 5.39686   7
   4 -14   0 61.7369 3.36258  11
   4 -14   0 63.9031 3.16117   8
  -4 -14   0 61.7997 2.81627  13
   4 -14   0 65.0277 3.69473  17
  -4 -14   0 68.4161 2.63157   2
  -4 -14   0 65.1576 3.28720   8
   4 -14   0 57.9795 2.64217  24
  -4 -14   0 68.6197 2.20074   6
  -4 -14   0 65.4331 3.43136  11
   4 -14   0 62.2028 3.22628  15
   4 -14   0 66.2340 2.41072  13
  -4 -14   0 60.4025 2.57385  19
  -4 -14   0 55.2942 2.79253  24
   4  14   0 58.0581 4.18682  20
   4  14   0 65.1022 3.75666  15
   4  14   0 69.1433 3.80776   4
  -4  14   0 65.8192 4.14201  18
  -4  14   0 65.4473 2.43659   9
  -4  14   0 57.1349 4.02043  20
   4  14   0 65.7427 3.95658   7
  -4  14   0 67.4329 2.98626   5
   4  14   0 62.8489 4.13183  17
   4  14   0 61.2086 3.71758  14
   4  14   0 56.8836 2.99761  21
  -4  14   0 64.6976 3.94115   4
  -4  14   0 73.9903 4.21733   1
   4  14   0 61.2910 3.69948  18
  -4  14   0 61.3048 4.04233  14
   4  14   0 62.9726 3.14912  16
  -4  14   0 65.4220 3.95440   7
  -4  14   0 59.3518 3.75357  16
   4  14   0 68.8804 4.01475   1
   6 -14   0 100.541 3.80739  15
  -6 -14   0 99.4558 3.16009  19
  -6 -14   0 105.884 4.00907  11
  -6 -14   0 108.641 2.99813   6
   6 -14   0 99.4593 3.25623  24
   6 -14   0 100.574 3.80165  11
  -6 -14   0 114.032 3.36672   2
  -6 -14   0 105.608 3.81249   8
   6 -14   0 103.424 4.09001  17
  -6 -14   0 101.709 3.84318  13
   6  14   0 99.2758 3.47988  16
   6  14   0 108.325 4.42328  18
  -6  14   0 112.137 4.71365   7
  -6  14   0 106.005 4.78413   4
  -6  14   0 100.650 4.54654  16
  -6  14   0 121.689 4.89064   1
   6  14   0 97.0217 4.44251  14
  -6  14   0 104.613 3.18568   9
  -6  14   0 96.7834 4.58296  14
   6  14   0 98.8990 4.56064  17
  -6  14   0 99.0958 4.62762  20
   6  14   0 112.624 4.76791  15
   6  14   0 112.618 4.80428   7
   6  14   0 104.154 5.01521  20
   6  14   0 122.511 4.85615   1
  -6  14   0 111.025 3.81658   5
   6  14   0 92.3414 3.37118  21
  -6  14   0 106.220 4.77479  18
  -8 -14   0 56.2798 2.79208  19
  -8 -14   0 58.6652 2.56943   6
  -8 -14   0 58.9374 2.84204   2
   8 -14   0 54.8522 2.75667  24
   8 -14   0 57.3380 3.19454  11
  -8 -14   0 58.6876 3.44712  11
   8 -14   0 60.1207 3.49674  17
   8 -14   0 54.0561 3.16848  15
  -8 -14   0 59.9252 3.22024   8
   8 -14   0 54.6635 2.53082  19
  -8 -14   0 45.8180 2.93909  24
   8  14   0 56.1077 3.77072  18
  -8  14   0 60.3001 4.02309   7
   8  14   0 60.6644 3.95559   7
  -8  14   0 59.0749 3.34480   5
  -8  14   0 59.2161 2.85570   9
  -8  14   0 57.7387 4.00659  16
   8  14   0 53.2157 2.86653  21
   8  14   0 60.0204 4.30828  17
  -8  14   0 57.6109 4.39246  18
   8  14   0 55.7216 4.32738  20
   8  14   0 52.2783 2.81898  16
  -8  14   0 55.0127 4.43973  14
   8  14   0 59.7512 4.03583  15
   8  14   0 64.6876 3.96896   1
   8  14   0 55.2359 3.86007  14
   8  14   0 62.2423 3.66900   4
  -8  14   0 62.7006 3.97437   4
  -8  14   0 51.8806 3.61727  21
 -10 -14   0 48.5314 2.82337   2
  10 -14   0 45.5708 3.20949   1
 -10 -14   0 46.1530 2.48758   6
  10 -14   0 45.2990 3.57464  17
  10 -14   0 44.5969 2.43205  19
  10 -14   0 43.6065 2.94005   8
  10 -14   0 44.8157 3.00325  11
 -10 -14   0 47.9634 2.48830  10
  10 -14   0 42.2691 2.39962  24
 -10 -14   0 47.0097 3.11984  13
  10 -14   0 43.7120 3.41430  20
 -10 -14   0 42.3472 2.65851  19
 -10  14   0 47.5584 4.18696  18
 -10  14   0 48.5661 3.88999   4
  10  14   0 53.4234 2.79848  21
  10  14   0 47.0330 3.95619  18
 -10  14   0 44.3408 3.52103   7
 -10  14   0 40.9133 3.75750  21
  10  14   0 48.0272 3.90146   7
 -10  14   0 49.8025 2.56794   3
 -10  14   0 47.7060 4.04582  14
 -10  14   0 46.2681 3.04515   9
  10  14   0 44.6344 4.43557  20
 -10  14   0 42.7630 3.70714  16
  10  14   0 50.4621 3.62870   4
  10  14   0 46.8754 4.12178  17
  10  14   0 50.9818 3.90262   1
  10  14   0 47.5401 3.84298  15
 -10  14   0 48.1745 3.34811   5
 -12 -14   0 70.7581 3.75850  13
 -12 -14   0 65.0490 3.17225  19
 -12 -14   0 72.7120 3.06900  10
 -12 -14   0 74.9028 3.20704   6
  12 -14   0 68.4357 3.90524  20
  12 -14   0 79.0428 3.62624   8
  12 -14   0 67.8720 2.87382  19
  12 -14   0 69.5926 4.00600  17
  12  14   0 72.9878 4.92008  17
 -12  14   0 79.5434 4.40901   7
  12  14   0 76.4830 4.50832   7
  12  14   0 85.3005 4.54836   1
 -12  14   0 72.8362 4.72749  16
 -12  14   0 73.6543 4.37680  14
  12  14   0 74.3083 4.46202  15
  12  14   0 70.1678 4.80475  20
  12  14   0 75.3747 4.40429  18
 -12  14   0 79.3519 4.55715   4
 -12  14   0 66.5405 4.51270  21
 -12  14   0 79.5893 3.16150   3
 -12  14   0 71.7242 4.82914  18
  12  14   0 85.9051 4.03358   4
 -12  14   0 76.0431 3.60152   9
 -14 -14   0 25.2559 2.62012  10
  14 -14   0 22.1184 2.87252  11
  14 -14   0 26.6219 2.88421   8
  14 -14   0 28.7978 3.08053   1
  14 -14   0 22.6890 3.24845  20
 -14 -14   0 23.2638 2.80115  19
 -14 -14   0 29.5285 2.95309   2
 -14 -14   0 26.1102 2.66870   6
 -14 -14   0 22.5916 3.13733  24
 -14 -14   0 25.3306 3.20495  13
  14 -14   0 21.8646 3.03484  17
 -14  14   0 23.0682 3.57062  21
 -14  14   0 29.0179 2.89266   3
 -14  14   0 29.5939 4.58998   7
 -14  14   0 26.1842 3.54504   4
 -14  14   0 23.8196 3.86562  14
  14  14   0 26.9109 3.79496  18
  14  14   0 25.1044 4.03056  17
  14  14   0 30.0872 3.11311   4
  14  14   0 16.5853 3.24000  20
  14  14   0 24.9421 3.56461   7
 -14  14   0 25.2869 4.19333  18
  14  14   0 29.1245 3.55815   1
  14  14   0 23.0158 3.58469  15
 -14  14   0 25.9718 3.08798   9
  14  14   0 23.4036 3.25127  14
 -14  14   0 23.0396 3.60978  16
  16 -14   0 14.4285 2.71210  20
  16 -14   0 10.9375 2.56309  17
  16 -14   0 18.0208 2.83102   8
  16 -14   0 18.8330 3.08989   1
 -16 -14   0 17.7630 2.66124   6
  16 -14   0 12.7544 2.18732  11
 -16 -14   0 17.6185 2.79519  19
 -16 -14   0 15.5415 2.87279  13
 -16 -14   0 12.8438 2.84132  24
 -16 -14   0 21.3431 2.80222  10
 -16 -14   0 19.2180 3.07435   2
 -16  14   0 23.8368 2.85310   3
  16  14   0 17.8037 2.95077  14
  16  14   0 17.7386 3.56870   8
 -16  14   0 15.8846 3.39935  16
 -16  14   0 21.2251 3.37332   5
 -16  14   0 14.2000 2.47211   9
  16  14   0 16.7663 3.82645  17
  16  14   0 12.2556 2.91226  15
  16  14   0 16.1969 3.76616  20
 -16  14   0 13.8270 2.88172   4
  16  14   0 15.8899 2.94668   1
  18 -14   0 4.16709 2.48130  11
  18 -14   0 6.03082 2.24429   7
 -18 -14   0 2.83254 2.09226  19
  18 -14   0 3.59671 2.46066  20
  18 -14   0 3.83061 2.39550  17
 -18 -14   0 3.42741 2.22681  13
 -18 -14   0 2.97890 2.21401  24
  18 -14   0 4.53591 2.30147   1
 -18 -14   0 1.62559 1.89160   2
  18 -14   0 2.83659 2.16320  15
  18 -14   0 5.86656 2.32859   8
 -18 -14   0 4.30521 2.24317   6
 -18 -14   0 3.68492 2.15399  10
 -18  14   0 3.35865 2.01884   3
  18  14   0 5.60634 2.62315   7
 -18  14   0 2.55790 2.18729   9
  18  14   0 3.24567 2.52971   8
 -18  14   0 4.61797 2.62697   5
 -18  14   0 3.02315 2.44092   4
 -18  14   0 4.87779 3.25927  21
  18  14   0 3.96961 2.54540  15
 -18  14   0 4.87475 3.05027  16
  18  14   0 3.81501 2.60514  14
  18  14   0 3.49441 2.87463  17
  18  14   0 5.46758 2.86935   1
  18  14   0 5.45905 3.51206  20
  -1 -15   0 38.3013 2.76818  24
   1 -15   0 35.1754 2.49353  24
  -1 -15   0 45.7934 2.39786   2
   1 -15   0 40.0710 3.23980  17
  -1 -15   0 39.4772 2.47513  13
  -1 -15   0 37.8626 2.33301  19
  -1 -15   0 39.9359 2.99084   8
   1 -15   0 37.0890 2.30572  19
   1 -15   0 41.3734 2.98589   8
   1 -15   0 41.8577 2.46129  13
  -1 -15   0 40.1252 3.14678  11
   1 -15   0 38.1121 3.04132  11
   1 -15   0 38.6982 3.00595  15
   1  15   0 43.5951 3.59906   1
   1  15   0 34.5397 3.85676  20
   1  15   0 42.4875 3.57678   4
  -1  15   0 40.6633 3.80612   7
   1  15   0 39.5192 3.27093  21
   1  15   0 38.7485 3.49922  14
  -1  15   0 34.4106 3.90666  20
  -1  15   0 42.6364 3.52460   1
  -1  15   0 41.4713 2.48988   5
   1  15   0 42.7637 3.35402  16
  -1  15   0 37.9532 3.31971  21
  -1  15   0 38.5520 3.35346  16
  -1  15   0 41.7631 3.66686   4
   1  15   0 40.8762 3.88040   7
  -1  15   0 37.7311 3.60150  14
  -3 -15   0 100.556 4.14475  11
   3 -15   0 97.9839 3.88477  11
   3 -15   0 85.5225 3.21010  24
   3 -15   0 100.151 2.97109  13
   3 -15   0 92.0022 4.16150  17
   3 -15   0 94.9829 2.97424  19
  -3 -15   0 92.5590 3.41545  13
  -3 -15   0 93.1700 3.14861  19
   3 -15   0 96.0638 3.72362   8
   3 -15   0 97.0557 5.22526  15
  -3 -15   0 87.6457 3.50413  24
  -3 -15   0 100.019 3.91473   8
   3  15   0 91.8614 4.47942  14
   3  15   0 109.919 4.84361   1
  -3  15   0 97.2592 4.84923  18
  -3  15   0 103.560 4.59342   4
   3  15   0 99.6504 4.77473   7
   3  15   0 97.6964 3.99134  16
   3  15   0 91.8800 3.80859  21
   3  15   0 104.859 4.62009   4
  -3  15   0 99.7684 4.70540  14
  -3  15   0 111.386 4.90835   1
  -3  15   0 95.0007 4.37564  21
   3  15   0 88.6495 4.75571  20
  -3  15   0 99.5107 4.66562   7
  -3  15   0 86.9747 4.59220  20
   3  15   0 100.094 4.60905  18
  -3  15   0 104.087 3.62172   5
   5 -15   0 74.4170 2.80829  19
   5 -15   0 75.4340 3.59605  11
  -5 -15   0 87.2664 3.12751   2
   5 -15   0 75.3263 4.01727  17
  -5 -15   0 70.2399 3.49234  24
   5 -15   0 73.6603 3.12986  24
  -5 -15   0 82.0761 3.66287   8
  -5 -15   0 72.7384 3.40937  13
  -5 -15   0 79.0795 3.96130  11
  -5 -15   0 74.0358 3.07118  19
  -5  15   0 70.2040 4.25429  20
  -5  15   0 77.2113 4.74985  18
  -5  15   0 92.2693 4.68000   1
   5  15   0 72.6152 3.58360  21
   5  15   0 73.6440 3.40816  16
  -5  15   0 81.4913 3.70952   5
  -5  15   0 74.4151 4.12034  21
   5  15   0 80.2751 4.29736  15
   5  15   0 72.1742 4.40860  17
  -5  15   0 74.8548 4.27877  16
  -5  15   0 75.8946 4.36104  14
   5  15   0 70.3989 4.08492  14
   5  15   0 88.6158 4.52949   1
  -5  15   0 86.7954 4.68332   4
   5  15   0 84.7184 4.62628   7
   5  15   0 79.6596 4.31605  18
   5  15   0 74.0884 4.69315  20
  -5  15   0 83.7971 4.58845   7
   7 -15   0 48.4359 2.85922  24
  -7 -15   0 50.7928 3.30687   8
  -7 -15   0 51.6544 2.38797   6
   7 -15   0 50.6703 3.35234  11
  -7 -15   0 41.0488 3.03141  24
  -7 -15   0 46.7805 2.82173  19
  -7 -15   0 54.6712 2.87643   2
   7 -15   0 49.0769 3.10759  19
   7 -15   0 48.1742 3.76259  17
  -7 -15   0 48.8938 3.15501  13
  -7 -15   0 50.0659 3.38968  11
   7  15   0 47.5249 2.99788  16
  -7  15   0 49.9793 4.05202   7
  -7  15   0 49.1917 4.08798  16
   7  15   0 52.8003 3.63823   4
  -7  15   0 50.7408 4.32190  14
   7  15   0 52.6929 3.94124  18
   7  15   0 49.0974 4.13862  17
   7  15   0 54.4048 4.06655   1
   7  15   0 50.6564 4.06414  14
  -7  15   0 52.3220 4.15589   4
   7  15   0 52.9858 4.18214   7
   7  15   0 51.5276 4.17357  15
  -7  15   0 50.1821 2.68812   9
   7  15   0 50.0934 4.49236  20
  -7  15   0 50.2865 4.16083  18
   7  15   0 47.0844 3.04387  21
  -7  15   0 48.6339 3.27269   5
  -9 -15   0 26.9218 3.05246   8
  -9 -15   0 20.7463 2.58830  24
   9 -15   0 28.9929 2.98249   1
   9 -15   0 25.7594 3.38394  17
   9 -15   0 25.1137 2.92959  11
   9 -15   0 23.4647 3.18250  20
  -9 -15   0 28.2333 2.32119   6
   9 -15   0 25.9483 2.89802   8
  -9 -15   0 26.4182 2.72546  19
  -9 -15   0 29.9491 2.64810   2
  -9 -15   0 24.0385 3.05372  11
  -9  15   0 26.0625 3.00174   5
  -9  15   0 28.3557 2.66225   9
   9  15   0 27.7587 3.11928   4
  -9  15   0 28.3159 3.47304   7
   9  15   0 24.6559 2.63244  21
   9  15   0 27.0908 4.13351  17
  -9  15   0 31.2690 3.86196   4
   9  15   0 25.6933 3.66998  18
   9  15   0 28.0911 4.08468   7
   9  15   0 27.9661 4.47932  20
  -9  15   0 26.5949 4.00293  16
  -9  15   0 17.4933 3.06510  14
   9  15   0 33.2436 3.65152   1
   9  15   0 27.0946 3.90885  15
  -9  15   0 25.4037 4.03658  18
  -9  15   0 26.3604 3.57971  21
  11 -15   0 28.1757 3.44547  20
  11 -15   0 29.5836 3.51996  17
 -11 -15   0 26.8611 3.28313  13
 -11 -15   0 29.6860 3.31208  11
 -11 -15   0 27.5958 2.83807  19
 -11 -15   0 33.0797 2.52064   6
 -11 -15   0 28.9831 3.12453   8
  11 -15   0 33.1262 3.21740   8
  11 -15   0 29.5571 3.15156   1
 -11 -15   0 32.8664 2.79669   2
 -11 -15   0 28.8334 2.37785  10
 -11 -15   0 25.2457 2.92783  24
  11  15   0 32.2129 3.21623   4
  11  15   0 31.7238 4.08537   7
  11  15   0 28.2243 3.97881  15
 -11  15   0 27.1457 4.05495  16
  11  15   0 26.8516 4.34169  17
 -11  15   0 28.4701 3.76187  14
 -11  15   0 28.6417 3.89797   4
  11  15   0 25.4356 2.63553  21
 -11  15   0 31.2931 4.52289  18
 -11  15   0 23.9559 3.88317  21
 -11  15   0 30.6576 3.86180   7
  11  15   0 28.2889 4.32716  20
  11  15   0 31.2773 3.91004  18
 -11  15   0 29.9782 3.30426   5
  11  15   0 33.1766 3.97292   1
  13 -15   0 27.6652 3.63466  20
  13 -15   0 29.6703 3.63918  17
 -13 -15   0 33.1880 2.63006  10
  13 -15   0 30.9674 3.12655   8
  13 -15   0 35.2493 3.26455   1
 -13 -15   0 37.3125 3.05202   2
 -13 -15   0 29.0863 2.92449  19
 -13 -15   0 36.2745 2.93147   6
 -13 -15   0 30.7182 3.54881  13
  13  15   0 34.3677 5.08591  20
  13  15   0 31.6766 4.83310  17
 -13  15   0 33.5740 4.01442   7
  13  15   0 36.4491 4.16614  18
 -13  15   0 27.8969 3.99297  21
 -13  15   0 33.1971 4.31368  14
 -13  15   0 34.8118 4.14754   4
  13  15   0 37.8908 4.38818   1
 -13  15   0 32.3329 4.87814  18
  13  15   0 30.4112 3.80068  14
 -13  15   0 31.0043 4.61923  16
  13  15   0 33.7315 4.21766   7
 -13  15   0 33.7783 3.63457   5
  13  15   0 34.9314 4.53408  15
 -15 -15   0 10.1598 2.81557  13
 -15 -15   0 11.4548 2.43720  19
  15 -15   0 12.6408 2.65325  11
 -15 -15   0 12.0742 2.04481  10
  15 -15   0 13.4490 2.80916  20
 -15 -15   0 9.74819 2.16824   6
  15 -15   0 10.3345 2.35927   8
  15 -15   0 16.8672 3.05386   1
  15 -15   0 7.40857 2.23915  17
  15 -15   0 10.5956 2.71373  15
 -15  15   0 15.8228 3.53007   4
 -15  15   0 11.9833 3.21979  21
  15  15   0 11.1794 3.77611  17
  15  15   0 8.58344 2.69407  14
 -15  15   0 8.81007 3.44214  16
  15  15   0 11.1874 3.71509  20
  15  15   0 9.47632 2.96364  15
 -15  15   0 10.9312 2.47201   9
  15  15   0 16.5247 3.08604   1
 -15  15   0 8.88777 3.09220  14
   0 -16   0 38.9406 2.47652  19
   0 -16   0 42.8306 3.24757   8
   0 -16   0 42.2020 3.50970  11
   0 -16   0 35.5838 2.85618  24
   0 -16   0 40.1806 3.53188  17
   0  16   0 41.7011 3.57011  16
   0  16   0 39.7914 3.93131  18
   0  16   0 44.6589 3.97741   1
   0  16   0 41.4575 3.55623  21
   0  16   0 40.6399 4.24487  14
   0  16   0 44.6089 4.08020   4
   0  16   0 36.8118 4.21502  20
   0  16   0 43.2346 4.25952   7
  -2 -16   0 58.0965 3.49269   8
  -2 -16   0 50.9484 3.33880  24
   2 -16   0 57.3415 3.41775   8
  -2 -16   0 60.0416 3.83407  11
   2 -16   0 57.0429 3.62373  11
   2 -16   0 60.4067 2.76301  13
   2 -16   0 54.8056 3.77113  17
  -2 -16   0 54.7387 2.70367  19
  -2 -16   0 54.7119 3.12720  13
  -2  16   0 58.8783 4.57733  14
  -2  16   0 54.0702 4.43722  20
   2  16   0 61.3744 4.22376   1
   2  16   0 61.2841 4.25140   4
   2  16   0 51.9246 4.66658  20
   2  16   0 54.1822 3.56696  21
   2  16   0 55.5170 4.22564  18
  -2  16   0 64.6749 3.23196   5
   2  16   0 59.7262 4.56881   7
  -2  16   0 55.8133 3.83510  16
  -2  16   0 63.5184 4.53565   7
   2  16   0 56.2102 3.63533  16
  -2  16   0 65.3642 4.50810   1
  -2  16   0 62.7383 4.39449   4
   2  16   0 53.9059 4.28502  14
  -2  16   0 55.2652 3.96585  21
   4 -16   0 25.0584 2.98548  11
  -4 -16   0 24.4595 3.42883  11
   4 -16   0 21.6560 2.61029  24
  -4 -16   0 24.5624 2.67780  13
  -4 -16   0 22.0313 2.92254  24
  -4 -16   0 23.1979 2.42963  19
   4 -16   0 25.7131 3.46123  17
  -4 -16   0 22.5471 2.77331   8
  -4  16   0 25.3873 3.37110  21
  -4  16   0 29.7607 3.90497   1
   4  16   0 24.5572 3.69841   7
  -4  16   0 27.2402 3.70372   4
   4  16   0 27.0778 3.94219   1
  -4  16   0 24.6941 3.86239  14
   4  16   0 22.9292 3.76645  14
   4  16   0 24.6899 3.76750  18
   4  16   0 24.0604 3.15122  21
  -4  16   0 26.7422 2.72484   5
  -4  16   0 17.2050 3.14324  20
  -4  16   0 27.6920 4.03007   7
   4  16   0 17.4447 3.50333  20
  -6 -16   0 40.1267 3.69356  11
  -6 -16   0 40.4129 3.13450  13
  -6 -16   0 41.2529 3.26645  24
  -6 -16   0 44.2384 3.50674   8
   6 -16   0 40.3323 3.33963  11
  -6 -16   0 44.0192 2.75090   2
   6 -16   0 43.0809 3.93041  17
   6  16   0 42.3335 4.27382  17
   6  16   0 42.4698 4.36876   7
  -6  16   0 42.2402 4.53150  18
   6  16   0 39.0924 3.29766  16
  -6  16   0 38.2975 3.54640  21
  -6  16   0 45.2541 4.52739  14
   6  16   0 40.5881 3.95509  14
   6  16   0 37.6741 3.11351  21
   6  16   0 40.8258 4.82597  20
  -6  16   0 43.8077 3.29942   5
  -6  16   0 46.1750 4.34946   7
  -6  16   0 47.3174 4.33162   4
   6  16   0 44.0520 3.56436   4
  -6  16   0 39.4761 4.26120  16
   6  16   0 44.8665 4.20557  18
   6  16   0 48.2683 4.29103   1
   8 -16   0 29.0421 2.99573   8
  -8 -16   0 29.7411 3.55289  11
  -8 -16   0 32.9627 2.76843   2
  -8 -16   0 26.0276 2.98873  13
   8 -16   0 25.2662 3.52637  20
   8 -16   0 32.3509 3.73788  15
   8 -16   0 29.5210 3.41065  11
  -8 -16   0 28.5652 3.25479   8
  -8 -16   0 25.7784 2.63785  19
  -8 -16   0 24.3485 3.09027  24
   8 -16   0 26.9121 3.58548  17
  -8  16   0 24.4368 3.69540  18
   8  16   0 26.3379 2.80222  21
   8  16   0 25.7642 4.10267  18
   8  16   0 28.9963 4.82108  20
  -8  16   0 27.4190 4.35061  14
  -8  16   0 30.5286 4.12409   4
   8  16   0 30.7362 4.25706   7
  -8  16   0 28.8033 4.28852   7
   8  16   0 30.5412 3.99017   1
  -8  16   0 32.8520 3.37716   5
   8  16   0 31.7716 3.38029   4
  -8  16   0 20.5940 3.41408  16
   8  16   0 27.6538 4.29555  17
 -10 -16   0 21.3474 2.67057  19
 -10 -16   0 15.0183 2.75818  24
 -10 -16   0 15.3878 3.57295  13
 -10 -16   0 22.4506 2.25811   6
  10 -16   0 18.9092 3.10495  15
  10 -16   0 23.0400 3.04261   1
 -10 -16   0 24.3334 2.76903   2
 -10 -16   0 22.0090 3.18771  11
  10 -16   0 23.1808 3.22643   8
  10 -16   0 15.4614 2.66185  20
  10 -16   0 24.7191 4.02310  11
  10 -16   0 20.1300 3.10504  17
 -10 -16   0 21.9858 3.27071   8
 -10  16   0 16.6661 3.58662  18
  10  16   0 20.2329 3.81442  17
 -10  16   0 24.5181 3.71405   7
  10  16   0 16.6467 3.82731  20
  10  16   0 20.3834 3.37449  18
 -10  16   0 21.6230 3.69019   4
 -10  16   0 20.0373 3.48185  16
 -10  16   0 24.3413 3.48138   5
  10  16   0 22.1625 3.67967   7
 -10  16   0 21.1785 2.69294   9
  10  16   0 22.3202 3.29674   4
 -10  16   0 15.6243 3.49777  14
  12 -16   0 21.2087 3.10755   1
  12 -16   0 23.2196 3.38958   8
 -12 -16   0 24.0419 3.20029   2
 -12 -16   0 19.6877 3.20290   8
 -12 -16   0 23.9505 2.55341   6
 -12 -16   0 19.1704 3.02856  19
  12 -16   0 13.5246 2.74203  15
 -12 -16   0 19.4063 3.16555  24
  12 -16   0 21.6692 3.33979  20
 -12 -16   0 22.4620 3.30707  11
  12 -16   0 19.5689 3.00093  17
 -12  16   0 15.3191 3.03997   7
  12  16   0 24.4866 6.26305  15
  12  16   0 27.8633 3.86753   7
 -12  16   0 23.7196 3.93179   5
  12  16   0 23.6209 3.85564   1
 -12  16   0 19.9420 3.70016  18
  12  16   0 23.4021 3.87885  18
 -12  16   0 22.9046 3.62794   4
  12  16   0 18.4700 3.76519  17
 -12  16   0 12.7494 2.82351  21
 -12  16   0 18.2586 3.46817  14
  12  16   0 21.5761 3.36307  14
  12  16   0 14.4744 4.10376  20
 -12  16   0 16.0976 3.04935  16
  -1 -17   0 27.8276 3.40710   8
   1 -17   0 26.0659 3.74073  17
  -1 -17   0 21.7840 2.79115  24
   1 -17   0 35.0845 5.70508  15
  -1 -17   0 22.1876 3.49959  17
   1 -17   0 23.5079 3.36887  11
   1 -17   0 23.4902 3.19144   8
   1 -17   0 23.9534 2.82237  24
  -1 -17   0 25.7190 3.54605  11
  -1 -17   0 26.5773 2.55525  13
  -1  17   0 30.0043 4.42739   7
   1  17   0 28.3121 4.00142   1
  -1  17   0 20.1033 3.44047  18
  -1  17   0 16.2211 2.85422  16
   1  17   0 23.5309 3.69016  18
  -1  17   0 30.2593 4.21141   1
  -1  17   0 24.0244 3.58914  21
   1  17   0 17.4182 3.14335  14
  -1  17   0 25.2061 4.02625  14
   1  17   0 18.1718 3.61725  20
   1  17   0 25.5363 3.80986  21
  -1  17   0 27.0840 3.96363   4
  -1  17   0 18.1056 3.57604  20
   1  17   0 27.6116 3.63592  16
   1  17   0 26.9713 4.12675   4
   1  17   0 16.6276 3.43474   7
  -3 -17   0 30.0884 3.29353   8
   3 -17   0 25.2641 3.41341  15
  -3 -17   0 28.0745 3.52302  11
  -3 -17   0 27.6967 2.88948  13
   3 -17   0 29.3052 3.54165  11
   3 -17   0 25.9652 3.47686  17
  -3 -17   0 27.9106 2.98797  24
  -3  17   0 27.5934 4.48846  18
   3  17   0 28.6012 4.19663  18
   3  17   0 26.4848 4.18324  14
  -3  17   0 26.0520 4.29360  20
  -3  17   0 30.5413 4.44959   7
  -3  17   0 27.9403 3.91310  16
   3  17   0 31.0584 4.24272   7
  -3  17   0 27.1134 4.08073  14
  -3  17   0 29.9893 4.05340   4
  -3  17   0 26.7803 3.81916  21
  -3  17   0 34.3492 4.21422   1
   3  17   0 23.0277 3.94806  20
   3  17   0 31.1711 3.84543   1
  -5 -17   0 25.7928 3.56364  11
   5 -17   0 23.4185 3.37647  11
  -5 -17   0 24.8656 3.02084  13
   5 -17   0 26.1710 3.40322   8
  -5 -17   0 28.8496 2.60558   2
  -5 -17   0 25.1296 3.30692   8
   5 -17   0 21.3006 3.19133  15
  -5 -17   0 21.2180 3.34872  24
   5 -17   0 24.2670 3.75705  17
   5  17   0 29.9391 4.14360   1
   5  17   0 25.7979 3.27483  16
  -5  17   0 25.7218 3.95704   4
  -5  17   0 24.3221 3.86247  21
   5  17   0 20.4587 3.63372  18
   5  17   0 26.3796 3.70413   4
   5  17   0 23.7474 3.86732   7
  -5  17   0 25.7555 4.21526   7
  -5  17   0 28.6323 3.04026   5
   5  17   0 20.9555 3.91480  20
   5  17   0 23.2667 3.82471  14
  -5  17   0 22.9875 4.65505  16
  -5  17   0 24.6753 3.91960  14
   7 -17   0 22.8446 3.41316   8
  -7 -17   0 16.3973 2.63200  11
  -7 -17   0 17.8178 2.98209  24
   7 -17   0 12.6599 2.45572  15
  -7 -17   0 20.4691 3.30211  13
  -7 -17   0 22.9601 3.47726   8
  -7 -17   0 28.3101 2.87490   2
   7 -17   0 19.5675 2.86138  17
   7 -17   0 24.6935 3.50898  11
  -7  17   0 19.6765 3.40266  21
   7  17   0 26.3440 3.84452   1
  -7  17   0 28.6505 4.12393   7
   7  17   0 18.1440 3.62940  17
  -7  17   0 15.5860 3.67074  16
   7  17   0 25.1258 3.66820   4
  -7  17   0 15.9053 3.14193  14
   7  17   0 18.8542 3.45251  18
  -7  17   0 27.9313 4.31375   4
   7  17   0 16.9357 3.69456  20
   7  17   0 21.0473 3.07230  21
  -7  17   0 26.2920 3.20572   5
   7  17   0 17.9585 3.19636   7
   9 -17   0 14.2122 2.89825  17
   9 -17   0 18.7115 3.10298   1
  -9 -17   0 15.7482 2.59081  13
  -9 -17   0 13.3362 2.59900   8
  -9 -17   0 14.7579 2.85547  24
   9 -17   0 19.0418 3.07600  11
   9 -17   0 12.8217 2.90733  20
   9 -17   0 20.5795 3.01526   8
  -9 -17   0 16.0532 2.92480  11
  -9  17   0 15.8896 3.29609  21
  -9  17   0 13.0585 2.98216  16
  -9  17   0 14.0672 3.03037   7
  -9  17   0 17.4546 3.92570  18
   9  17   0 14.9785 3.26219  18
 -30   0   1 0.53711 2.23851  22
  30   0  -1 0.34408 1.65788   7
  30   0  -1 -1.2530 2.51069  17
 -30   0   1 0.58936 1.83350  10
  30   0  -1 0.72723 2.39436  24
  30   0  -1 0.24766 2.04476   1
  30   0  -1 0.38660 2.22477  21
 -30   0   1 -0.3903 2.20683  23
  30   0  -1 -0.1257 1.97684  14
  30   0  -1 0.10597 2.28946   8
  30   0  -1 0.62187 2.17106  11
 -30   0   1 0.54057 2.01273  12
  30   0  -1 0.08705 2.31167  18
  30   0  -1 -0.3011 2.42441  20
 -30   0   1 -0.0614 2.00019   6
  30   0  -1 -0.1333 2.60492  15
 -30   0   1 0.59074 2.13293   9
  30   0  -1 0.06495 2.40638  19
  28   0  -1 0.49353 2.25411  19
  28   0  -1 0.35236 2.04770   1
 -28   0   1 1.66212 2.26592  12
 -28   0   1 1.15193 1.54282   6
 -28   0   1 -0.0509 1.54832  10
  28   0  -1 0.58677 2.12954  15
  28   0  -1 0.95021 1.54110  11
 -28   0   1 1.86206 1.83347   9
  28   0  -1 0.89112 2.39988  24
 -28   0   1 -0.3894 2.17334  22
  28   0  -1 0.55851 2.21933  20
  28   0  -1 0.25772 1.67462  21
  28   0  -1 0.29814 2.17343  17
 -28   0   1 0.73753 2.57270  23
  28   0  -1 1.31382 1.63535   7
 -28   0   1 -0.4819 1.49214   5
  28   0  -1 -0.1148 1.68947  14
  28   0  -1 0.27060 1.72004   8
 -26   0   1 -0.0813 1.72121   3
  26   0  -1 0.80836 2.04140  20
  26   0  -1 0.53955 1.42959  21
  26   0  -1 -0.5479 1.58120   7
 -26   0   1 -0.2268 1.46256   6
 -26   0   1 -0.3382 1.54887   9
 -26   0   1 -0.2754 1.48848  10
  26   0  -1 0.59286 1.64735  14
  26   0  -1 -0.4794 1.92407  17
  26   0  -1 -0.3713 1.89498  15
  26   0  -1 -0.1876 1.92228  24
 -26   0   1 0.45512 2.01294  22
 -26   0   1 1.80552 2.21683  12
 -26   0   1 0.07591 1.37225   5
  26   0  -1 -0.4387 1.54791  11
  26   0  -1 1.17278 1.66282   1
 -26   0   1 -0.3246 1.20503   2
  26   0  -1 -0.7323 1.71095   8
 -26   0   1 -0.0278 1.97128  23
  26   0  -1 -1.3657 2.25706  19
  24   0  -1 -0.7129 1.63329  17
 -24   0   1 -0.1038 1.15986   6
 -24   0   1 0.52246 0.95638  13
  24   0  -1 0.14984 1.74475  24
  24   0  -1 0.40601 1.51266   1
 -24   0   1 0.76141 1.17723   5
  24   0  -1 0.84628 1.94014  15
  24   0  -1 0.09579 1.91550  19
  24   0  -1 0.23711 1.40840   8
 -24   0   1 -0.7731 1.81024  23
 -24   0   1 -0.1218 1.60744  22
  24   0  -1 0.12272 1.91930  18
  24   0  -1 0.24611 1.44216  14
  24   0  -1 -0.2394 1.87829  20
 -24   0   1 0.74259 1.11504   2
  24   0  -1 0.30993 1.37688   7
 -24   0   1 1.46791 1.83529  12
 -24   0   1 -0.3150 1.55116   3
  24   0  -1 0.41023 1.12375  11
  24   0  -1 0.38258 1.27072  21
  24   0  -1 0.04393 0.84056   4
 -22   0   1 -0.5074 1.12118   3
  22   0  -1 -0.1364 0.82381   4
  22   0  -1 0.44376 1.44738  19
  22   0  -1 0.09528 1.10269   7
 -22   0   1 0.00036 0.87094  13
  22   0  -1 -0.8639 1.45314  15
  22   0  -1 0.50341 1.16571  21
 -22   0   1 0.34761 1.43446  23
 -22   0   1 0.86693 1.17369   6
 -22   0   1 -0.1507 1.34804   9
 -22   0   1 0.18201 1.11626   5
  22   0  -1 -0.6711 1.50052  17
  22   0  -1 0.00240 1.34732   1
  22   0  -1 -0.0901 1.20004   8
 -22   0   1 0.13391 1.24437  10
 -22   0   1 -0.0962 1.17801  12
  22   0  -1 -0.1507 1.58299  18
 -22   0   1 0.48433 1.77434  22
  22   0  -1 0.72983 1.68490  20
 -20   0   1 0.57025 1.15633  22
 -20   0   1 0.84272 1.19726  12
  20   0  -1 0.45970 0.88074   4
  20   0  -1 1.23756 1.43521  18
  20   0  -1 0.64021 1.38777  19
 -20   0   1 0.69007 1.17223   3
  20   0  -1 -0.6448 1.25992   1
  20   0  -1 0.05467 1.15787  11
 -20   0   1 0.22011 0.82632  13
 -20   0   1 0.50515 1.18197  10
 -20   0   1 0.65117 1.02706   5
 -20   0   1 -0.3157 0.88221   2
  20   0  -1 -0.0678 1.35359  17
 -20   0   1 -0.0362 0.80670  16
  20   0  -1 -0.2279 1.25694  15
  20   0  -1 0.79254 1.46295  20
 -20   0   1 0.31555 1.22671  23
 -20   0   1 0.34857 1.15449   9
 -18   0   1 0.00384 0.79813   5
  18   0  -1 0.39960 1.02801   1
 -18   0   1 0.00197 0.68705  13
  18   0  -1 0.05941 1.20717  20
  18   0  -1 -0.4207 1.07526  17
 -18   0   1 0.54018 1.02030   3
  18   0  -1 -0.2676 0.85979  14
  18   0  -1 0.18815 1.08994  18
  18   0  -1 -0.0573 0.93175  11
 -18   0   1 0.00301 1.02505   9
 -18   0   1 -0.2813 0.70237  16
  18   0  -1 0.11547 1.25059  24
 -18   0   1 0.38713 1.23370  23
  18   0  -1 0.55405 0.67563   4
 -18   0   1 0.33426 1.07625  12
  18   0  -1 0.14232 1.03275  15
  18   0  -1 0.24644 1.00870  21
 -18   0   1 -0.2015 0.74203   2
 -18   0   1 0.08842 0.83738  10
 -18   0   1 0.36177 0.83626   6
  18   0  -1 -0.1234 1.15382  19
  16   0  -1 0.14321 0.87231  17
  16   0  -1 -0.2728 0.87072  14
 -16   0   1 0.24754 0.84673  23
 -16   0   1 0.03792 0.74115   3
 -16   0   1 -0.3748 0.72804  10
 -16   0   1 -0.2516 0.55399  13
  16   0  -1 0.47393 0.86624  24
  16   0  -1 -0.1394 0.94473  18
  16   0  -1 -0.4799 0.80805   8
 -16   0   1 0.21159 0.78328  22
 -16   0   1 0.02213 0.56192  16
  16   0  -1 0.01576 0.85303  20
  16   0  -1 0.15236 0.58578   4
 -16   0   1 -0.0048 0.85270  12
  16   0  -1 0.17144 0.83632  15
 -16   0   1 -0.2890 0.71050   5
  16   0  -1 0.04812 1.02582  19
 -16   0   1 0.38056 0.87828   6
  16   0  -1 -0.0159 0.74002   1
 -16   0   1 0.21886 0.79233   9
  16   0  -1 0.38982 0.85209   7
  14   0  -1 0.30306 1.00011  19
  14   0  -1 -0.0338 0.62357   8
  14   0  -1 -0.3952 0.82927  17
  14   0  -1 0.12323 0.69175  15
  14   0  -1 -0.0116 0.80575  24
  14   0  -1 0.14057 0.71260   7
 -14   0   1 0.29814 0.63267  10
 -14   0   1 -0.0405 0.46717  13
  14   0  -1 0.17999 0.68648  14
 -14   0   1 -0.2049 0.75535  12
 -14   0   1 0.29189 0.72709   9
 -14   0   1 0.41357 0.53482  16
  14   0  -1 0.06141 0.87111  18
  14   0  -1 0.02799 0.48673   4
 -14   0   1 0.90533 0.99530  23
 -14   0   1 0.12361 0.99107  22
 -14   0   1 0.14402 0.69365   6
  14   0  -1 0.68495 0.71058   1
 -14   0   1 -0.2686 0.64602   3
  14   0  -1 0.35637 0.84231  20
  12   0  -1 0.09949 0.51868  11
 -12   0   1 0.04636 0.46640  16
 -12   0   1 0.21943 0.54958  10
  12   0  -1 -0.1613 0.65887  18
 -12   0   1 -0.2863 0.70645  23
 -12   0   1 0.05163 0.53066   3
  12   0  -1 0.08955 0.59537  20
  12   0  -1 0.22883 0.54544   7
 -12   0   1 -0.0585 0.48495   6
 -12   0   1 0.21466 0.49784   5
 -12   0   1 -0.1943 0.55080  22
  12   0  -1 -0.0993 0.68531  15
 -12   0   1 -0.8737 0.61351  12
  12   0  -1 -0.3753 0.61941  19
 -12   0   1 0.05794 0.52859   2
  12   0  -1 0.33252 0.58247  14
  12   0  -1 0.03343 0.58382  24
  12   0  -1 -0.0232 0.54069   8
 -12   0   1 0.08528 0.64442   9
  12   0  -1 0.03790 0.68911  17
  12   0  -1 0.42116 0.62132   1
  10   0  -1 0.31309 0.44160   7
 -10   0   1 0.13208 0.50872   9
 -10   0   1 0.12856 0.43434   6
 -10   0   1 -0.0111 0.52553  22
 -10   0   1 0.09255 0.50109  21
 -10   0   1 -0.3244 0.47344  12
 -10   0   1 0.16948 0.36720  13
  10   0  -1 0.37768 0.44168  14
  10   0  -1 0.13513 0.46020   8
  10   0  -1 0.62012 0.44495  15
  10   0  -1 0.24491 0.42390   1
  10   0  -1 0.18411 0.37686  11
 -10   0   1 0.73829 0.51799   3
  10   0  -1 0.25033 0.46516  20
  10   0  -1 0.20712 0.42577  18
 -10   0   1 0.12745 0.45456   5
  10   0  -1 -0.2270 0.51034  24
 -10   0   1 0.08812 0.38317  10
  10   0  -1 0.32716 0.36411   4
 -10   0   1 0.28483 0.40729  16
 -10   0   1 1.61339 0.63718  23
  10   0  -1 0.16238 0.40491  17
  -8   0   1 -0.1532 0.47215  23
   8   0  -1 0.12539 0.32391  11
  -8   0   1 0.08372 0.29458   5
  -8   0   1 -0.1109 0.37632   9
   8   0  -1 0.04953 0.28854   1
   8   0  -1 -0.0015 0.41468  18
   8   0  -1 -0.0013 0.36801  24
   8   0  -1 0.10916 0.33214   7
   8   0  -1 0.27547 0.38555  15
  -8   0   1 -0.2316 0.32259  22
  -8   0   1 -0.1271 0.37566  10
  -8   0   1 0.68900 0.35760   6
  -8   0   1 0.16515 0.28318  13
  -8   0   1 0.15121 0.43862  21
  -8   0   1 -0.0163 0.39995  12
   8   0  -1 0.09447 0.33793   8
   8   0  -1 0.10663 0.28064   4
  -8   0   1 -0.0957 0.32294   3
   8   0  -1 0.42254 0.39304  19
   8   0  -1 0.16790 0.36763  17
   8   0  -1 0.09859 0.34255  20
  -8   0   1 -0.0436 0.27642  16
  -6   0   1 0.16841 0.20348   5
   6   0  -1 0.07491 0.20950  11
   6   0  -1 -0.0482 0.25933   7
  -6   0   1 0.06478 0.24613  22
   6   0  -1 -0.0378 0.23140   8
   6   0  -1 0.15748 0.27641  17
  -6   0   1 0.49721 0.22201   3
  -6   0   1 0.65267 0.29119  10
   6   0  -1 0.13032 0.30330  24
  -6   0   1 0.41475 0.28205  12
   6   0  -1 0.04279 0.22494   1
   6   0  -1 0.11146 0.25246  14
  -6   0   1 0.10913 0.24942   9
  -6   0   1 0.11179 0.29750  23
  -6   0   1 0.23329 0.29267  21
   6   0  -1 0.10295 0.30948  18
   6   0  -1 0.10797 0.19483   4
   6   0  -1 0.16188 0.21816  19
   6   0  -1 -0.0347 0.22350  20
   6   0  -1 0.15203 0.25806  15
  -6   0   1 0.00421 0.21085  16
   4   0  -1 -0.0072 0.22213  18
  -4   0   1 0.07026 0.17171   3
  -4   0   1 0.05972 0.14638   6
  -4   0   1 -0.0221 0.14656   5
   4   0  -1 0.06252 0.19450  15
  -4   0   1 0.03301 0.16340  12
  -4   0   1 0.04561 0.15049  13
   4   0  -1 0.02519 0.15469  14
   4   0  -1 -0.0229 0.13797  11
  -4   0   1 0.03583 0.13234   2
  -4   0   1 0.05018 0.17698  21
   4   0  -1 0.11175 0.18080  24
   4   0  -1 0.13144 0.13251   1
  -4   0   1 0.06986 0.20659  22
  -4   0   1 0.10277 0.13253  10
  -4   0   1 0.10188 0.16582  23
   4   0  -1 0.01941 0.16798  17
   4   0  -1 0.01091 0.18248   7
  -4   0   1 0.07710 0.17807   9
   4   0  -1 0.04455 0.16780  20
  -4   0   1 -0.0440 0.15384  16
   4   0  -1 0.14259 0.21935  19
   4   0  -1 0.10007 0.15833   8
   2   0  -1 -0.0108 0.09822  20
   2   0  -1 0.13955 0.08265   8
   2   0  -1 0.04006 0.09588  15
   2   0  -1 0.07716 0.09548  17
  -2   0   1 0.36295 0.12932   6
  -2   0   1 0.05315 0.09336   9
   2   0  -1 0.02353 0.08780  14
  -2   0   1 0.14804 0.12965  23
   2   0  -1 0.12575 0.09142   4
   2   0  -1 0.04970 0.10063  19
  -2   0   1 0.03695 0.09746  12
  -2   0   1 0.21102 0.08890   2
   2   0  -1 0.01668 0.09903  24
  -2   0   1 0.24803 0.10896   5
  -2   0   1 0.10425 0.10438   3
  -2   0   1 0.13194 0.09436  22
  -2   0   1 0.04247 0.11442  16
   2   0  -1 0.06566 0.07911   1
   2   0  -1 -0.0027 0.09447   7
   2   0  -1 0.03487 0.06282  11
   2   0  -1 0.02611 0.12621  18
  -2   0   1 0.07711 0.08543  10
   0   0   1 0.07629 0.06851   5
   0   0   1 0.01081 0.06381   3
   0   0   1 0.06960 0.06567  13
   0   0   1 0.13919 0.05714  24
   0   0  -1 0.13913 0.07046  16
   0   0   1 0.06049 0.03143   7
   0   0   1 0.02855 0.06605   6
   0   0   1 0.07991 0.04481   8
   2   0   1 0.07250 0.13012   6
  -2   0  -1 0.12397 0.08180  16
   2   0   1 0.07591 0.13583  17
  -2   0  -1 0.27706 0.12375  21
  -2   0  -1 0.07907 0.11103   3
   2   0   1 0.08386 0.13440   2
   2   0   1 0.05592 0.14397  10
   2   0   1 0.17912 0.11162   1
   2   0   1 0.04912 0.11574  19
  -2   0  -1 0.06592 0.11019  12
   2   0   1 -0.0118 0.12878   8
  -2   0  -1 0.18910 0.12219  23
   2   0   1 0.08158 0.07422   7
   2   0   1 0.16543 0.14983  24
  -2   0  -1 0.21076 0.11608   9
   2   0   1 0.07743 0.13015  15
   2   0   1 0.11528 0.14749  13
   2   0   1 0.02081 0.09546  11
  -2   0  -1 0.08835 0.10289   5
   2   0   1 0.08779 0.08617  14
   2   0   1 0.08718 0.10862  20
   4   0   1 0.13027 0.15434   1
  -4   0  -1 0.15756 0.19234   9
  -4   0  -1 -0.0330 0.19376  23
  -4   0  -1 0.14225 0.17342  21
   4   0   1 0.03541 0.15392  20
   4   0   1 0.07555 0.20049  13
  -4   0  -1 0.19452 0.12491   4
  -4   0  -1 0.08378 0.17600   3
   4   0   1 0.03887 0.19605  11
   4   0   1 -0.0355 0.20201  17
   4   0   1 0.00889 0.15332   7
   4   0   1 1.08702 0.29251  15
   4   0   1 0.15318 0.19248   2
  -4   0  -1 0.04432 0.17924  12
  -4   0  -1 0.05142 0.14981  22
   4   0   1 0.10355 0.18117  18
   4   0   1 0.10218 0.14700  14
   4   0   1 0.04043 0.16027  19
  -4   0  -1 -0.0191 0.16365   5
  -4   0  -1 0.13005 0.13013  16
  -4   0  -1 0.27832 0.18769   6
   4   0   1 0.05728 0.20284  24
   4   0   1 0.10910 0.18799   8
   6   0   1 0.12686 0.31744  19
   6   0   1 -0.0480 0.32107  17
   6   0   1 -0.0990 0.22268   1
  -6   0  -1 -0.0352 0.25333   9
  -6   0  -1 0.04809 0.22886  23
  -6   0  -1 0.01499 0.23544   3
   6   0   1 0.04665 0.29406  13
   6   0   1 0.19389 0.24951  14
  -6   0  -1 0.25909 0.25380  21
  -6   0  -1 0.02368 0.23210   5
   6   0   1 0.19835 0.34586  15
  -6   0  -1 0.24682 0.23486   6
   6   0   1 0.03549 0.20942   7
   6   0   1 0.04918 0.23805  20
  -6   0  -1 0.11320 0.21734  16
  -6   0  -1 -0.0101 0.20327  10
  -6   0  -1 0.03773 0.20705  12
   6   0   1 0.11897 0.26245  11
  -6   0  -1 -0.0904 0.29058  22
   6   0   1 -0.0049 0.29257  18
   6   0   1 0.32792 0.33561  24
   6   0   1 0.84919 0.28699   2
   6   0   1 0.18293 0.26215   8
   8   0   1 -0.0284 0.38617  11
  -8   0  -1 -0.0082 0.30245   6
   8   0   1 0.16939 0.35023  19
  -8   0  -1 0.22169 0.36074  10
   8   0   1 0.26630 0.32462  14
  -8   0  -1 0.19932 0.26025  16
  -8   0  -1 0.59808 0.44743  12
  -8   0  -1 0.17050 0.36078  22
   8   0   1 0.40318 0.38184  13
   8   0   1 -0.0581 0.45070  24
  -8   0  -1 0.14332 0.31419   9
   8   0   1 0.26886 0.41795  18
   8   0   1 0.15834 0.39115   2
  -8   0  -1 0.27197 0.36473  23
   8   0   1 0.20578 0.42722   8
  -8   0  -1 0.05932 0.32063  21
  -8   0  -1 0.32771 0.32876   3
   8   0   1 -0.0595 0.36547  15
   8   0   1 0.16636 0.32436   1
   8   0   1 0.08061 0.33138  20
   8   0   1 0.46862 0.53121  17
  -8   0  -1 -0.2581 0.32174   5
   8   0   1 0.10397 0.21869   4
  10   0   1 -0.0356 0.49285  13
 -10   0  -1 -0.0905 0.43800  22
  10   0   1 0.26933 0.44945   1
  10   0   1 0.38761 0.53965  24
  10   0   1 0.37619 0.53573   2
  10   0   1 0.10334 0.40804   8
  10   0   1 0.10090 0.49505  20
  10   0   1 0.14087 0.48507  18
 -10   0  -1 0.04985 0.33424   5
  10   0   1 -0.0628 0.45210  17
 -10   0  -1 0.06674 0.44065  21
  10   0   1 -0.0631 0.51329  19
 -10   0  -1 -0.0995 0.45432  23
  10   0   1 0.00487 0.39984   7
  10   0   1 0.44502 0.47131  11
 -10   0  -1 0.25360 0.48715   6
 -10   0  -1 0.19983 0.40518   9
  10   0   1 0.28180 0.41357  14
 -10   0  -1 0.24284 0.43455  10
  10   0   1 0.02458 0.40583  15
  12   0   1 0.28857 0.68289  17
  12   0   1 -0.0508 0.72838  15
 -12   0  -1 0.20970 0.58930  12
  12   0   1 0.17956 0.63435  24
  12   0   1 -0.0072 0.65634  19
 -12   0  -1 0.15096 0.55496  10
 -12   0  -1 1.79276 0.65181  21
  12   0   1 -0.0508 0.54727   1
 -12   0  -1 0.50539 0.54880  22
 -12   0  -1 0.00882 0.42510   6
 -12   0  -1 0.06748 0.57293   5
 -12   0  -1 -0.1842 0.49117   9
 -12   0  -1 -0.0055 0.49233   3
 -12   0  -1 -0.1703 0.61060  23
  12   0   1 0.09045 0.50531  11
  12   0   1 0.27190 0.52747  14
  12   0   1 0.46325 0.66933  18
  12   0   1 -0.0628 0.32023   4
 -12   0  -1 -0.1164 0.38839  16
  12   0   1 -0.1113 0.58877  20
  12   0   1 0.13431 0.67298   8
  12   0   1 -0.1571 0.60966   2
  12   0   1 0.17196 0.44306   7
  14   0   1 0.11205 0.70632   8
 -14   0  -1 -0.0665 0.82301  23
  14   0   1 -0.1057 0.76922  17
 -14   0  -1 0.03058 0.65029   6
  14   0   1 0.11934 0.70805  19
  14   0   1 0.08656 0.77916  24
 -14   0  -1 0.23478 0.83267  22
  14   0   1 -0.0891 0.70091  20
  14   0   1 0.36976 0.72125   1
 -14   0  -1 0.61530 0.52640  16
  14   0   1 -0.0094 0.77677  18
  14   0   1 0.95842 0.74831   2
  14   0   1 -0.2256 0.67798  14
 -14   0  -1 0.06381 0.63547  10
 -14   0  -1 1.36459 0.76327  12
  14   0   1 0.32626 0.99899  15
  14   0   1 -0.4073 0.69092  11
 -14   0  -1 0.59151 0.78400  21
 -14   0  -1 0.15329 0.73183   3
  14   0   1 0.09350 0.45544   4
 -14   0  -1 -0.2142 0.81845   9
  16   0   1 0.02302 0.89458  11
  16   0   1 -0.3347 0.83299   8
 -16   0  -1 -0.6837 0.77598   3
 -16   0  -1 -0.2263 0.59595  16
 -16   0  -1 -0.2030 1.08686  23
  16   0   1 -0.1887 0.91123  19
  16   0   1 0.55711 0.85330   1
 -16   0  -1 -0.0305 0.91504  22
 -16   0  -1 0.27243 0.76086   5
  16   0   1 0.08899 0.48877   4
 -16   0  -1 -0.1039 0.87002  12
 -16   0  -1 -0.4302 0.79904  10
  16   0   1 -0.0725 0.94696  20
  16   0   1 -0.1012 0.86775  18
 -16   0  -1 0.27191 0.56567  13
 -16   0  -1 -0.4266 0.75350   9
  16   0   1 -0.4039 0.91196  24
  16   0   1 -0.2549 0.85961  17
  16   0   1 0.71358 1.33970  15
  16   0   1 0.22656 0.92941   7
 -16   0  -1 -0.0371 0.71952   6
  18   0   1 0.14583 0.57363   4
 -18   0  -1 -0.1587 0.96390   3
  18   0   1 0.32859 1.08422   8
  18   0   1 -0.1890 1.85889  20
  18   0   1 0.82411 0.88545   7
  18   0   1 0.28124 1.18255  18
 -18   0  -1 0.14804 0.76392   5
 -18   0  -1 -0.1907 0.99162   9
 -18   0  -1 -0.0534 0.64537  13
  18   0   1 0.74542 1.36174  24
 -18   0  -1 -0.1923 0.85356  10
 -18   0  -1 -0.3511 0.65453  16
 -20   0  -1 -0.9643 0.98381   5
 -20   0  -1 -0.7683 0.73852  16
  20   0   1 0.40414 1.15606  14
  20   0   1 -0.4846 1.29959  19
 -20   0  -1 -0.9772 0.92594   2
 -20   0  -1 -0.6151 0.81232  13
  20   0   1 -0.1990 0.61469   4
 -20   0  -1 -1.3498 1.20616   9
  20   0   1 -0.1647 1.45294  24
 -20   0  -1 -0.3072 1.20612  23
  20   0   1 -0.0212 0.99775   7
 -20   0  -1 -1.0560 1.13360   3
  20   0   1 0.85635 1.24081   8
  20   0   1 0.01638 1.35274  20
  20   0   1 0.30921 1.39120  18
  20   0   1 0.27782 1.02087  21
  20   0   1 0.06752 1.19684   1
  20   0   1 0.34323 1.49810  15
 -20   0  -1 -0.9250 1.47028  22
 -20   0  -1 -0.8670 1.13423  10
  20   0   1 -0.3923 1.36819  17
 -20   0  -1 -0.3240 1.22105  12
 -22   0  -1 -1.0905 1.43133  12
  22   0   1 -0.5651 1.33546  20
  22   0   1 -0.6605 1.57060  19
 -22   0  -1 -0.6064 1.37004  23
  22   0   1 -0.2673 1.00191  21
  22   0   1 0.05951 1.11772   7
  22   0   1 0.11632 1.69288  24
  22   0   1 -0.6342 1.17413   1
 -22   0  -1 0.15508 1.53850  22
 -22   0  -1 -0.1034 1.31069   3
  22   0   1 -0.3547 1.21947  11
  22   0   1 0.29884 1.08849  14
  22   0   1 0.14334 1.59592  17
  22   0   1 -0.1132 1.47548  15
 -22   0  -1 -0.2661 1.05034   2
 -22   0  -1 0.20428 0.95340  13
 -22   0  -1 -0.5852 1.10553   6
 -22   0  -1 -1.0568 1.20593  10
 -24   0  -1 -0.3197 1.67037  23
  24   0   1 0.48318 1.84437  15
 -24   0  -1 -0.1807 1.70484   3
 -24   0  -1 0.19241 1.29671   6
 -24   0  -1 0.18653 1.11780   5
 -24   0  -1 -0.2245 1.36762   9
  24   0   1 -0.4937 1.52542  17
 -24   0  -1 -1.2003 1.61258  12
  24   0   1 0.31537 1.56305  19
  24   0   1 0.40426 1.85046  20
 -24   0  -1 -0.8034 1.02332   2
 -24   0  -1 0.08974 1.67306  22
  24   0   1 -0.1971 1.41512  14
  24   0   1 -0.2271 1.62979   1
  24   0   1 1.00195 1.31401   7
 -24   0  -1 -0.8388 1.07248  13
  24   0   1 0.79191 1.35788  11
  24   0   1 -0.4310 1.27021  21
 -26   0  -1 -0.6710 1.52727   3
  26   0   1 0.64068 1.93703  19
  26   0   1 -0.0756 1.39997  21
 -26   0  -1 0.60472 1.43467   2
 -26   0  -1 -0.4357 1.57212   6
 -26   0  -1 0.06090 1.92451  23
 -26   0  -1 -0.9424 1.51601  10
  26   0   1 -0.1514 1.63796  11
  26   0   1 -0.1961 1.55006  14
  26   0   1 0.49861 1.40695   7
  26   0   1 0.14399 1.64759   1
  26   0   1 -0.2376 2.14798  24
 -26   0  -1 0.06844 1.77830  22
  26   0   1 -0.1679 2.05526  17
 -26   0  -1 -0.2142 1.59914  12
 -26   0  -1 -0.0741 1.30297   5
  26   0   1 0.37643 1.75389   8
  26   0   1 0.25722 1.93503  15
 -26   0  -1 -0.6377 1.66016   9
  26   0   1 -0.0635 2.04607  20
  26   0   1 -1.7028 1.89945  18
 -28   0  -1 0.63911 2.55234  23
  28   0   1 0.60648 2.54157  15
  28   0   1 -0.0582 2.09888  18
 -28   0  -1 0.65300 1.93405   3
  28   0   1 -0.4797 2.21158   1
 -28   0  -1 -1.1824 2.14605  22
  28   0   1 0.78113 1.76995  21
 -28   0  -1 -0.6949 1.55033   6
 -28   0  -1 0.64593 1.82836  10
  28   0   1 -0.9683 2.18815  20
  28   0   1 -0.4862 1.77433  11
  28   0   1 0.48865 1.71427  14
 -28   0  -1 -0.1222 1.29097   2
  28   0   1 0.16013 2.47376  19
 -28   0  -1 -1.0430 1.33792   5
 -28   0  -1 -0.0499 1.98636  12
 -28   0  -1 -0.6376 1.76263   9
  28   0   1 -0.9813 2.43966  17
  28   0   1 -1.1965 2.28123  24
  28   0   1 0.45723 1.91063   8
  29  -1  -1 -0.7223 1.73715  21
  29  -1  -1 -1.0883 2.57777  19
 -29  -1   1 0.72794 2.38027  22
 -29  -1   1 0.05873 1.67008   6
  29  -1  -1 -0.5532 1.80493   8
 -29  -1   1 0.53769 1.43376   2
 -29  -1   1 -0.2977 1.76882  10
  29  -1  -1 1.58256 2.66943  15
 -29  -1   1 0.11494 1.89147   3
  29  -1  -1 -0.7343 2.24017  24
 -29  -1   1 0.50884 2.36584  23
 -29  -1   1 -0.7040 1.99430  12
  29  -1  -1 -0.4678 1.50800  11
  29  -1  -1 -0.2343 2.39765  17
  29  -1  -1 0.02787 2.05918  20
  29  -1  -1 0.86457 1.91630  14
 -29  -1   1 -0.7832 1.86892   9
  29   1  -1 0.02362 2.60784  20
 -29   1   1 -0.4514 2.07827   9
 -29   1   1 0.33173 2.01071   3
 -29   1   1 0.40234 1.69035  10
 -29   1   1 0.74581 2.46109  12
  29   1  -1 1.16695 2.70984  19
  29   1  -1 -0.0354 2.62224  15
 -29   1   1 -0.4826 1.59115   5
 -29   1   1 0.97479 2.05432  22
  29   1  -1 0.00001 1.96444   8
  29   1  -1 1.28615 2.31921  24
  29   1  -1 0.73835 2.24594  18
  29   1  -1 -0.3348 1.54798  11
 -29   1   1 -0.2461 2.19354  23
  29   1  -1 0.11754 2.41322  17
  29   1  -1 -0.1589 1.77679  14
 -27  -1   1 3.67817 2.10879  12
  27  -1  -1 2.52948 1.97851  17
  27  -1  -1 3.08680 1.72958   8
 -27  -1   1 1.88797 2.18271  23
  27  -1  -1 2.46431 2.25915  15
  27  -1  -1 2.40944 1.73889  14
  27  -1  -1 2.66782 2.33580  19
  27  -1  -1 2.98410 2.33988  20
 -27  -1   1 2.85181 1.40709   2
  27  -1  -1 2.56750 1.74792   1
 -27  -1   1 2.26070 1.74563   9
  27  -1  -1 3.08944 2.07126  24
  27  -1  -1 3.11064 1.76797  11
 -27  -1   1 1.74753 1.54051   6
 -27  -1   1 1.31803 1.90663  22
  27  -1  -1 2.52277 1.65400   7
  27  -1  -1 1.85533 1.69402  21
  27   1  -1 2.31239 2.16303  17
  27   1  -1 2.22212 2.37333  15
  27   1  -1 2.06808 1.66696  21
 -27   1   1 1.93821 1.62601   5
  27   1  -1 3.20359 2.49658  20
  27   1  -1 2.96737 1.84577  14
 -27   1   1 1.06066 2.05950  23
  27   1  -1 1.61784 2.01376  24
 -27   1   1 3.16258 2.14678  22
  27   1  -1 2.82639 1.83138   8
 -27   1   1 1.40169 1.86110  12
 -27   1   1 2.59251 1.69667  10
 -27   1   1 2.60148 1.74131   3
  27   1  -1 2.08046 2.17391  19
  27   1  -1 1.91168 1.80308  11
 -27   1   1 2.49004 1.51724   6
 -27   1   1 3.14907 1.26980   2
  27   1  -1 4.64271 2.26009   1
  27   1  -1 2.40701 1.74491   7
 -25  -1   1 0.48097 1.64962  12
  25  -1  -1 0.43998 1.59734  17
  25  -1  -1 0.26424 1.44975   7
  25  -1  -1 0.76786 1.59780   8
  25  -1  -1 0.07496 1.88646  20
  25  -1  -1 0.62673 1.52709  14
  25  -1  -1 0.59334 1.83511  24
 -25  -1   1 0.26817 1.14931   2
 -25  -1   1 0.23903 1.82801  22
  25  -1  -1 -0.9027 1.44381  21
  25  -1  -1 0.18795 1.52978   1
 -25  -1   1 0.16479 1.54749  10
 -25  -1   1 0.92153 1.57097   9
 -25  -1   1 0.44751 1.64607   6
  25  -1  -1 -0.2451 1.86505  15
  25  -1  -1 -0.1494 2.07001  18
 -25  -1   1 0.79251 1.14322  13
  25  -1  -1 1.04119 1.84273  19
 -25  -1   1 0.23724 1.97642  23
  25  -1  -1 0.58714 1.24595  11
 -25  -1   1 0.17011 1.30207   5
 -25   1   1 -0.3183 1.88326  22
 -25   1   1 0.21001 1.30981   6
 -25   1   1 -0.3074 1.72365  12
  25   1  -1 0.07270 1.48902  14
 -25   1   1 -0.1083 1.51929   3
  25   1  -1 0.01488 1.66457  17
  25   1  -1 0.13016 1.81785  19
 -25   1   1 0.51674 1.05334   2
  25   1  -1 0.77936 1.63948   1
  25   1  -1 0.45775 1.59355   8
  25   1  -1 0.02636 1.72515  20
  25   1  -1 0.00271 1.48024  21
  25   1  -1 -0.0154 1.26400  11
 -25   1   1 1.56067 2.01595  23
  25   1  -1 0.43225 1.38474   7
  25   1  -1 1.38299 1.99632  15
 -25   1   1 0.64086 1.71682   9
 -25   1   1 -0.4373 1.22707   5
 -25   1   1 0.35180 1.37436  10
  23  -1  -1 0.62400 1.29924   1
 -23  -1   1 1.24260 1.17197   5
  23  -1  -1 0.30022 0.91991   4
 -23  -1   1 0.83193 1.35338   9
  23  -1  -1 -0.0912 1.55249  19
 -23  -1   1 0.62483 1.07886   2
 -23  -1   1 0.49148 1.32244   3
  23  -1  -1 0.22823 1.75568  17
  23  -1  -1 0.87457 1.69391  18
 -23  -1   1 0.01633 1.28159  10
  23  -1  -1 0.82268 1.69036  24
  23  -1  -1 0.19816 1.72609  15
  23  -1  -1 0.98275 1.53123  20
 -23  -1   1 0.80130 1.47371  12
 -23  -1   1 0.31853 1.09168  13
  23  -1  -1 0.23752 1.20635   7
 -23  -1   1 1.23394 2.39911  22
  23  -1  -1 0.99465 1.24339  11
  23  -1  -1 0.21300 1.29535   8
 -23  -1   1 1.55108 1.83816  23
 -23   1   1 0.55012 1.20379   6
  23   1  -1 0.19837 1.15860   7
 -23   1   1 0.17499 0.79605  13
  23   1  -1 -0.0513 1.21397   8
  23   1  -1 0.93203 1.71022  15
  23   1  -1 1.15432 1.62390  17
  23   1  -1 0.64130 1.84880  19
  23   1  -1 0.68979 1.42579  14
 -23   1   1 0.41103 1.37132  12
  23   1  -1 1.04368 1.13894  21
  23   1  -1 0.51144 1.51388   1
  23   1  -1 0.34019 1.78240  20
 -23   1   1 0.51628 1.43702   3
 -23   1   1 0.65678 1.19495  10
 -23   1   1 0.18252 1.82560  23
 -23   1   1 0.08362 0.97964  16
  23   1  -1 1.78484 1.75998  18
  23   1  -1 0.12528 0.75792   4
 -23   1   1 0.65215 1.52733   9
 -23   1   1 0.40088 1.53838  22
 -23   1   1 0.77673 1.25392   5
  23   1  -1 0.28069 1.19383  11
 -21  -1   1 14.4810 1.55667   5
  21  -1  -1 11.5996 1.79004  11
 -21  -1   1 11.2279 1.77319  22
  21  -1  -1 20.0285 3.48684  24
 -21  -1   1 12.8987 1.89996  10
  21  -1  -1 14.7427 2.07981  15
  21  -1  -1 14.1438 2.21137  20
  21  -1  -1 11.6616 1.84859   8
  21  -1  -1 13.7772 1.83467   7
  21  -1  -1 15.4566 2.20005  19
  21  -1  -1 17.3809 2.15673  18
 -21  -1   1 11.9380 1.94138  12
  21  -1  -1 13.6888 1.88844   1
  21  -1  -1 12.3590 2.03176  17
 -21  -1   1 10.8479 1.72242  23
 -21  -1   1 13.9678 1.54032  13
  21  -1  -1 13.8468 1.42494   4
 -21  -1   1 13.4270 1.98289   3
 -21  -1   1 12.5646 1.82491   6
  21   1  -1 12.8005 1.78997   7
  21   1  -1 13.4244 1.79182  21
 -21   1   1 12.6113 1.85361   5
  21   1  -1 13.5903 2.11767  17
  21   1  -1 13.4726 1.77037   1
 -21   1   1 12.0049 1.80185  23
  21   1  -1 13.5680 2.12549  20
 -21   1   1 13.0585 1.99810   9
  21   1  -1 11.6375 1.88239  19
  21   1  -1 12.8038 1.76714  11
 -21   1   1 13.3201 1.43313  16
 -21   1   1 13.1632 2.12080  12
  21   1  -1 14.3979 2.11311  24
 -21   1   1 12.9857 1.31512  13
 -21   1   1 13.4245 1.47296   2
 -21   1   1 12.5235 2.02895   3
  21   1  -1 12.3419 1.27258   4
  21   1  -1 12.9136 1.95976  18
  21   1  -1 13.0749 2.16613  15
 -21   1   1 13.6308 1.92652  22
  19  -1  -1 62.2300 2.50378   1
 -19  -1   1 59.8732 2.10494   5
  19  -1  -1 55.7948 2.61668  15
 -19  -1   1 59.6509 2.42590   6
  19  -1  -1 52.1530 2.55615  20
  19  -1  -1 57.5197 2.42674  14
  19  -1  -1 67.7046 4.02895  17
  19  -1  -1 52.8270 3.95278  19
 -19  -1   1 51.1799 2.59375  22
 -19  -1   1 63.2961 2.86049   9
 -19  -1   1 56.6613 2.03704  13
 -19  -1   1 62.5787 2.70922   3
 -19  -1   1 60.5288 2.17343   2
  19  -1  -1 56.5532 2.24174  11
 -19  -1   1 53.2085 2.65971  23
  19  -1  -1 60.9605 1.93499   4
  19   1  -1 52.9494 2.72368  20
  19   1  -1 58.0995 2.40089  11
 -19   1   1 54.5214 2.61838  22
  19   1  -1 53.3486 2.72013  19
 -19   1   1 57.0803 1.72623  13
 -19   1   1 61.1730 2.40497   5
  19   1  -1 63.0755 1.81391   4
  19   1  -1 52.3555 2.75726  24
  19   1  -1 55.7763 2.68000  15
 -19   1   1 58.1611 2.69890  12
 -19   1   1 50.4514 2.56571  23
  19   1  -1 62.4481 2.58361   1
 -19   1   1 57.8833 2.06586  16
 -19   1   1 59.8735 2.58349   3
 -19   1   1 56.1127 2.19896   6
  19   1  -1 58.0301 2.40382  14
 -19   1   1 62.1594 2.02841   2
 -17  -1   1 9.14266 1.55597  23
  17  -1  -1 8.45291 1.49262  17
 -17  -1   1 6.05605 0.96209   5
  17  -1  -1 7.76037 1.19605   7
 -17  -1   1 5.74485 1.12056  10
  17  -1  -1 8.70425 1.49118  24
 -17  -1   1 7.09620 0.93484  16
 -17  -1   1 7.19488 1.00696  13
  17  -1  -1 13.9773 1.83445  15
 -17  -1   1 5.69556 1.19884  12
  17  -1  -1 7.06643 1.25619  14
 -17  -1   1 9.03870 1.45065   9
  17  -1  -1 7.15488 1.31993  18
  17  -1  -1 6.08817 1.11392   1
  17  -1  -1 6.84063 0.96260   4
 -17  -1   1 7.69687 1.17464   6
  17  -1  -1 8.22075 1.36344  19
  17  -1  -1 5.10318 1.09519  20
 -17  -1   1 6.65166 1.32514  22
  17  -1  -1 6.68245 1.12488  11
 -17  -1   1 5.79000 1.08757   3
 -17   1   1 5.95918 1.20385  12
  17   1  -1 5.61394 1.03257   7
 -17   1   1 6.24638 1.07997  10
 -17   1   1 5.82896 0.92652  13
 -17   1   1 6.67437 1.29602  23
  17   1  -1 8.14324 1.32390   8
  17   1  -1 6.15430 1.13071   1
  17   1  -1 9.76725 1.68793  19
  17   1  -1 8.50590 1.44955  18
  17   1  -1 6.39815 1.05113  14
  17   1  -1 8.54385 1.41810  17
 -17   1   1 6.75063 1.28869   9
  17   1  -1 8.24465 1.52790  24
  17   1  -1 8.24060 1.30808  11
  17   1  -1 9.93570 1.75179  20
 -17   1   1 7.13159 1.05268   2
  17   1  -1 5.00987 1.22231  15
 -17   1   1 7.62270 1.04662  16
 -17   1   1 7.40650 1.34473  22
 -17   1   1 6.60921 1.17919   3
  17   1  -1 7.37074 1.02643   4
  15  -1  -1 1.27880 0.89635  17
 -15  -1   1 0.77549 0.79452   6
 -15  -1   1 1.58137 0.60210  16
  15  -1  -1 1.21982 0.89371  24
  15  -1  -1 1.14408 0.89436  18
  15  -1  -1 1.61916 0.92933  20
 -15  -1   1 0.33958 0.76833  10
  15  -1  -1 1.62084 1.01587  15
  15  -1  -1 0.85784 0.65782   1
  15  -1  -1 0.73743 0.79770   8
 -15  -1   1 0.96920 0.76541   2
  15  -1  -1 1.30097 0.96977  19
 -15  -1   1 0.65023 0.67252  13
 -15  -1   1 1.64476 0.92122  12
 -15  -1   1 1.01936 0.79770   3
 -15  -1   1 0.72418 0.95445  22
 -15  -1   1 0.64367 0.61418   5
 -15  -1   1 0.16488 1.10627  23
  15  -1  -1 1.06469 0.81974   7
 -15  -1   1 0.93304 0.85521   9
  15  -1  -1 1.24042 0.63219   4
  15  -1  -1 1.32163 0.81193  14
 -15   1   1 1.30945 0.86163  21
  15   1  -1 1.29101 0.97845  24
  15   1  -1 0.28881 0.74997   1
 -15   1   1 0.90577 0.98277   3
 -15   1   1 1.17214 0.94891  22
 -15   1   1 0.62440 0.93552  12
 -15   1   1 0.96537 0.83322   5
 -15   1   1 0.15408 0.81984  23
  15   1  -1 1.01339 1.00431  15
  15   1  -1 0.80959 0.99356  19
  15   1  -1 0.70968 0.84227  20
 -15   1   1 1.15684 0.88646   9
 -15   1   1 1.03094 0.69912  16
  15   1  -1 1.03809 0.83135   7
  15   1  -1 0.88096 0.72565   8
  15   1  -1 1.30397 0.56254   4
  15   1  -1 0.76114 0.67316  21
 -15   1   1 0.81965 0.79546  10
 -15   1   1 0.74550 0.66067   2
 -15   1   1 0.49197 0.55113  13
  15   1  -1 1.48601 1.00671  18
  15   1  -1 1.10981 0.84342  14
  15   1  -1 0.65011 0.86316  17
  13  -1  -1 25.0105 1.35628   1
  13  -1  -1 23.6505 1.50415  18
  13  -1  -1 25.7708 1.41764  17
 -13  -1   1 25.2989 1.44540  12
  13  -1  -1 26.5626 1.41419  24
 -13  -1   1 25.5541 1.57242  23
  13  -1  -1 25.5123 1.30927   8
  13  -1  -1 26.3950 1.38303  14
 -13  -1   1 26.0358 0.95428  16
 -13  -1   1 24.3252 1.31992   6
 -13  -1   1 23.9748 1.35149  10
  13  -1  -1 25.4835 1.21873  11
  13  -1  -1 24.9401 1.45502  20
 -13  -1   1 24.5501 1.33767   9
  13  -1  -1 25.0510 1.48278  19
 -13  -1   1 24.9952 1.32310   3
  13  -1  -1 25.5619 1.26856   7
 -13  -1   1 25.6351 1.55270  22
  13  -1  -1 25.1328 1.41896  15
 -13  -1   1 25.8474 1.25407   2
  13   1  -1 24.3383 1.29648   8
  13   1  -1 25.4664 1.03041   4
  13   1  -1 26.4111 1.46283   1
 -13   1   1 25.8007 1.42184  21
 -13   1   1 24.8415 0.96741  13
  13   1  -1 24.6126 1.45565  17
 -13   1   1 26.2554 1.51242  22
 -13   1   1 26.3099 1.26052  10
 -13   1   1 25.7039 1.46102   3
  13   1  -1 23.7690 1.45257  18
  13   1  -1 25.8894 1.36043  14
  13   1  -1 25.4189 1.29908  11
  13   1  -1 26.0439 1.26269  21
  13   1  -1 26.2556 1.49999  15
 -13   1   1 25.7495 1.51602  23
  13   1  -1 24.5253 1.28665   7
 -13   1   1 23.2630 1.44336   9
 -13   1   1 25.7476 1.30871   5
  13   1  -1 27.2769 1.61574  19
 -13   1   1 26.4715 1.28295   6
  13   1  -1 25.3052 1.55993  24
  13   1  -1 26.7181 1.52890  20
 -13   1   1 25.2922 1.50780  12
 -11  -1   1 102.878 2.01823   6
  11  -1  -1 109.029 2.17272  20
  11  -1  -1 108.862 2.13841  18
  11  -1  -1 103.842 2.07571   1
  11  -1  -1 108.223 2.13993  15
  11  -1  -1 110.088 2.18494  19
 -11  -1   1 109.980 2.24139  22
  11  -1  -1 110.217 2.13693  17
 -11  -1   1 104.928 2.10518  10
  11  -1  -1 105.772 2.04779  14
 -11  -1   1 103.028 1.99306   3
 -11  -1   1 112.289 2.29937  23
 -11  -1   1 106.257 1.95111   2
  11  -1  -1 106.012 2.00507   8
  11  -1  -1 114.273 2.17847  24
 -11  -1   1 105.712 1.84252  13
 -11  -1   1 108.497 2.16026  12
 -11  -1   1 105.601 2.03948   9
  11  -1  -1 105.331 1.97872   7
 -11  -1   1 111.967 1.57220  16
  11  -1  -1 105.982 1.89752  11
  11   1  -1 103.957 1.99355   7
 -11   1   1 108.864 2.20522  21
  11   1  -1 107.657 2.09736  14
  11   1  -1 107.141 2.25300  24
 -11   1   1 110.010 2.27829  12
  11   1  -1 106.577 2.17541  17
 -11   1   1 103.126 1.93834  10
  11   1  -1 108.507 2.02440  11
 -11   1   1 108.827 1.93382  16
  11   1  -1 106.948 2.25798  20
 -11   1   1 107.704 2.20546  23
 -11   1   1 108.497 2.18362  22
 -11   1   1 103.697 2.16514   9
  11   1  -1 110.447 2.25993  15
 -11   1   1 106.623 1.89072   6
 -11   1   1 105.517 2.04991   5
 -11   1   1 103.207 2.12831   3
  11   1  -1 107.643 2.12472  18
  11   1  -1 108.015 2.34220  19
  11   1  -1 104.297 2.10985   8
  11   1  -1 110.384 2.02593  21
 -11   1   1 103.413 1.49162  13
   9  -1  -1 1.03461 0.48474   7
  -9  -1   1 0.43016 0.36819   2
  -9  -1   1 1.67643 0.54425  22
   9  -1  -1 0.82199 0.44654  18
   9  -1  -1 0.96156 0.43059  17
  -9  -1   1 1.17674 0.44358  13
  -9  -1   1 0.84338 0.35439   5
  -9  -1   1 0.66719 0.39239  10
   9  -1  -1 0.76996 0.38078   8
  -9  -1   1 0.53466 0.37936   6
   9  -1  -1 1.89461 0.53627  24
   9  -1  -1 1.38610 0.49228  19
   9  -1  -1 1.57844 0.59935  15
   9  -1  -1 2.04815 0.56826  20
  -9  -1   1 1.74586 0.55782  23
   9  -1  -1 1.39494 0.45839  14
  -9  -1   1 1.45810 0.47295  12
   9  -1  -1 0.79150 0.43325   1
   9  -1  -1 1.59943 0.45408  11
  -9  -1   1 0.92136 0.43185   9
  -9  -1   1 0.25493 0.39611   3
   9   1  -1 1.01465 0.47856   7
  -9   1   1 1.32054 0.54538   9
  -9   1   1 0.94595 0.44664   4
   9   1  -1 1.49092 0.55701  24
   9   1  -1 1.53169 0.54289  18
  -9   1   1 0.79187 0.42340   5
  -9   1   1 1.51843 0.49014  21
   9   1  -1 1.33482 0.50092  17
  -9   1   1 1.88178 0.51289  23
   9   1  -1 0.75741 0.41772   1
   9   1  -1 0.84631 0.44771  20
  -9   1   1 1.45366 0.49097  16
  -9   1   1 0.23437 0.39511   3
   9   1  -1 0.90471 0.39231  14
  -9   1   1 0.48939 0.41033  12
   9   1  -1 1.50599 0.60738  15
  -9   1   1 1.47104 0.48520  10
   9   1  -1 0.99592 0.34563   4
   9   1  -1 1.57146 0.48110  11
   9   1  -1 1.22307 0.51640  19
  -9   1   1 1.09646 0.41568  22
  -9   1   1 0.80155 0.40058   6
   9   1  -1 1.71405 0.43098  21
   9   1  -1 1.63366 0.50957   8
  -7  -1   1 92.8821 1.50151   6
  -7  -1   1 98.1051 1.44987  13
   7  -1  -1 100.172 1.59596  14
   7  -1  -1 92.0139 1.53530  18
  -7  -1   1 90.5087 1.50190  12
  -7  -1   1 90.4029 1.52096  10
  -7  -1   1 97.7373 1.48338   2
   7  -1  -1 95.5890 1.46341  24
   7  -1  -1 93.4823 1.46357   7
   7  -1  -1 92.4413 1.57556  20
  -7  -1   1 96.2462 1.14718  16
  -7  -1   1 94.4680 1.57245  22
  -7  -1   1 92.4734 1.21359   5
   7  -1  -1 94.7766 1.53232  19
   7  -1  -1 94.2480 1.31779  11
  -7  -1   1 92.5575 1.41017   3
  -7  -1   1 92.8806 1.44433   9
   7  -1  -1 94.5426 1.39647   8
  -7  -1   1 95.1577 1.64944  23
   7  -1  -1 93.6681 1.50988  17
  -7   1   1 93.6367 1.33505   6
   7   1  -1 91.1957 1.25179   4
  -7   1   1 95.8990 1.03662  13
  -7   1   1 94.6910 1.45924  16
   7   1  -1 90.6324 1.52332   8
  -7   1   1 93.0749 1.59752  21
   7   1  -1 90.9834 1.61893  24
  -7   1   1 93.7273 1.47994   4
  -7   1   1 95.2395 1.60245  23
  -7   1   1 91.2352 1.50792   5
   7   1  -1 92.7108 1.51896  18
  -7   1   1 98.2865 1.58157  22
   7   1  -1 96.3180 1.57584  17
  -7   1   1 94.6359 1.58649   3
   7   1  -1 92.8433 1.55178   1
   7   1  -1 94.2350 1.46469  21
   7   1  -1 95.7964 1.69298  19
   7   1  -1 92.6653 1.48987   7
  -7   1   1 87.6784 1.56064  12
   7   1  -1 96.0253 1.46068  11
  -7   1   1 96.1037 1.40413  10
  -7   1   1 92.1499 1.60093   9
   5  -1  -1 0.81098 0.23143  17
  -5  -1   1 0.78380 0.22950   2
  -5  -1   1 0.98254 0.27582  12
  -5  -1   1 0.97960 0.21980  16
  -5  -1   1 0.56367 0.22169   9
  -5  -1   1 0.91251 0.25415  13
  -5  -1   1 1.09964 0.21828   5
   5  -1  -1 0.60748 0.22107  11
   5  -1  -1 0.88672 0.25668  19
   5  -1  -1 0.57866 0.25921   1
  -5  -1   1 1.05728 0.29886  23
   5  -1  -1 0.78596 0.26273  14
   5  -1  -1 0.92053 0.25019   8
  -5  -1   1 0.58841 0.21348  10
   5  -1  -1 1.21471 0.30704  18
  -5  -1   1 0.36632 0.21112   6
  -5  -1   1 0.70655 0.22849   3
  -5  -1   1 1.33949 0.33224  22
   5  -1  -1 0.65068 0.25013   7
   5  -1  -1 0.99435 0.30390  15
   5  -1  -1 1.63845 0.27493  24
   5  -1  -1 1.28184 0.32722  20
   5   1  -1 0.36470 0.17825   4
  -5   1   1 0.46190 0.25037   3
  -5   1   1 0.85452 0.27948  12
  -5   1   1 0.73167 0.32043   9
   5   1  -1 0.26338 0.19820   1
  -5   1   1 0.72074 0.28214  21
  -5   1   1 1.11972 0.17768  13
   5   1  -1 1.52671 0.36566  24
   5   1  -1 0.70491 0.26609  15
   5   1  -1 0.78693 0.24102  14
   5   1  -1 0.98526 0.28309  17
  -5   1   1 0.45177 0.19830   6
   5   1  -1 0.69129 0.25299   7
  -5   1   1 0.56018 0.19953  10
   5   1  -1 0.76431 0.26242   8
   5   1  -1 1.13945 0.32906  20
  -5   1   1 1.83013 0.33383  16
   5   1  -1 0.82671 0.23828  21
  -5   1   1 0.38348 0.24900   4
  -5   1   1 1.26191 0.31709  23
   5   1  -1 0.71195 0.27491  19
  -5   1   1 0.78480 0.24373  22
  -5   1   1 0.45959 0.25236   5
   5   1  -1 0.70207 0.26739  11
  -3  -1   1 11.2027 0.39401   2
  -3  -1   1 11.9086 0.30056   5
  -3  -1   1 11.4451 0.34020   3
   3  -1  -1 12.0862 0.36967  19
  -3  -1   1 12.7368 0.44793  23
  -3  -1   1 11.5519 0.42713  10
   3  -1  -1 11.5886 0.39502  17
   3  -1  -1 11.8376 0.39592  15
  -3  -1   1 11.8470 0.41175  13
   3  -1  -1 10.8901 0.39038   1
   3  -1  -1 12.8016 0.33471  24
   3  -1  -1 12.0170 0.43632  20
   3  -1  -1 12.1000 0.33499   8
  -3  -1   1 11.6144 0.39454   9
  -3  -1   1 11.9765 0.43426   6
   3  -1  -1 11.7532 0.32135  11
  -3   1   1 11.3749 0.43823   9
   3   1  -1 11.0642 0.42712   1
  -3   1   1 12.5277 0.44363  23
  -3   1   1 11.6061 0.42781   3
  -3   1   1 11.4929 0.45220  21
  -3   1   1 11.8186 0.45730   4
  -3   1   1 11.1162 0.32043   6
   3   1  -1 11.0206 0.37916   4
  -3   1   1 12.5819 0.40731  22
  -3   1   1 11.3349 0.44332  16
   3   1  -1 11.1105 0.44091  15
   3   1  -1 11.7585 0.41582  17
  -3   1   1 11.2596 0.22016   2
  -3   1   1 11.8613 0.42909  12
   3   1  -1 11.7754 0.44338  14
  -3   1   1 11.9481 0.33657  10
   3   1  -1 12.1006 0.45334  20
   3   1  -1 11.9203 0.46168  19
  -3   1   1 10.5020 0.45012  14
   3   1  -1 11.6806 0.31820  16
   3   1  -1 11.6653 0.40969  11
   3   1  -1 11.9825 0.41262  21
   3   1  -1 11.7733 0.42901   7
   3   1  -1 11.4452 0.44826  18
   3   1  -1 12.6162 0.49731  24
   3   1  -1 11.1265 0.42135   8
  -1  -1   1 277.087 1.34299  10
  -1  -1   1 271.851 1.42746  13
  -1  -1   1 273.196 1.30418   6
  -1   1   1 272.062 1.53683   7
   1   1  -1 277.487 1.27726  16
  -1   1   1 280.882 0.99843  10
  -1   1   1 272.897 1.28095   9
   1   1  -1 272.127 1.47384   8
   1   1  -1 274.599 1.47276  18
   1   1  -1 273.137 1.01697   5
   1   1  -1 276.245 1.50085  15
  -1   1   1 272.492 1.48126   5
  -1   1   1 271.726 1.49049  20
  -1   1   1 272.714 1.14335   6
  -1  -1  -1 98.9318 0.42380   9
   1  -1   1 99.7201 0.74446  10
   1  -1   1 97.4432 0.62723   6
  -1  -1  -1 98.5871 0.58329  12
   1  -1   1 98.4500 0.88400  11
   1   1   1 102.191 0.68379  16
   1   1   1 97.7053 0.83136   3
   1   1   1 101.909 1.04903  13
   1   1   1 100.815 0.98457  11
  -1   1  -1 99.0344 0.81507   7
   1   1   1 98.0857 0.74392   5
   1   1   1 98.0106 0.82629   7
   1   1   1 101.928 0.77573  14
   1   1   1 103.021 0.96076  17
   1   1   1 97.3583 0.92657   8
   1   1   1 102.420 0.82548  15
  -1   1  -1 102.745 0.91767  14
   3  -1   1 1.43916 0.22269  11
   3  -1   1 1.81142 0.25591  15
  -3  -1  -1 2.17307 0.19120   5
  -3  -1  -1 1.02593 0.20858  23
   3  -1   1 1.18392 0.20343  20
   3  -1   1 1.73940 0.24267  19
   3  -1   1 1.96774 0.26886  10
   3  -1   1 1.75268 0.24439  17
   3  -1   1 1.76315 0.27396   8
   3  -1   1 2.39155 0.25896   1
   3  -1   1 1.56395 0.22087  13
   3  -1   1 2.56074 0.26092   2
   3  -1   1 2.05589 0.26784   6
  -3  -1  -1 1.83490 0.25509  12
   3  -1   1 1.51414 0.24684  24
  -3  -1  -1 1.64458 0.21967   9
  -3  -1  -1 2.11454 0.24740   3
  -3   1  -1 1.75555 0.25868  14
   3   1   1 2.17480 0.16212   4
   3   1   1 2.09702 0.29983  11
  -3   1  -1 1.86372 0.27700   5
   3   1   1 2.44741 0.26132   1
   3   1   1 1.73311 0.28271  17
   3   1   1 1.57419 0.26482   8
   3   1   1 1.77588 0.31052   2
  -3   1  -1 1.27981 0.20670  16
  -3   1  -1 1.66849 0.25792  12
  -3   1  -1 1.78614 0.25950   7
   3   1   1 1.90431 0.23294   7
   3   1   1 2.19165 0.33620  13
   3   1   1 1.74673 0.23021  18
   3   1   1 1.89830 0.26843  15
   3   1   1 1.54130 0.23437  14
  -3   1  -1 1.68040 0.25619   9
  -3   1  -1 2.00118 0.23847   4
   3   1   1 1.17777 0.16429  21
  -3   1  -1 1.13520 0.21290  21
  -3   1  -1 2.20332 0.28145   3
  -3   1  -1 1.58581 0.27912  18
  -3   1  -1 1.42377 0.20651  23
   3   1   1 1.79501 0.28705  20
   5  -1   1 27.2341 0.75834  11
  -5  -1  -1 26.1004 0.75675   6
   5  -1   1 29.7717 0.81980  19
  -5  -1  -1 26.6184 0.57366   5
   5  -1   1 28.8429 0.77121  20
  -5  -1  -1 26.9299 0.65269   9
   5  -1   1 25.8671 0.75195   8
   5  -1   1 28.3377 0.67156  13
  -5  -1  -1 26.2180 0.77091  10
   5  -1   1 26.6821 0.64686   7
   5  -1   1 28.6686 0.80369  15
   5  -1   1 28.5803 0.80119  17
  -5  -1  -1 29.7253 0.78399  22
   5   1   1 29.0940 0.71938  18
   5   1   1 28.2947 0.81170  11
   5   1   1 25.4129 0.85057   2
  -5   1  -1 29.6707 0.71794  16
  -5   1  -1 29.1098 0.75710  23
  -5   1  -1 26.8056 0.78620   9
   5   1   1 30.1742 0.82938  19
  -5   1  -1 25.8533 0.62890   4
  -5   1  -1 25.2651 0.74159   5
   5   1   1 28.7536 0.90471  13
  -5   1  -1 25.7765 0.61880   6
   5   1   1 26.9220 0.66325   7
  -5   1  -1 30.2880 0.87682  12
   5   1   1 24.8657 0.71128   1
   5   1   1 29.1387 0.69779  14
   5   1   1 27.9595 0.80089  15
  -7  -1  -1 25.9752 0.91816  23
   7  -1   1 26.0079 0.87708   1
  -7  -1  -1 30.2932 0.90746   3
  -7  -1  -1 27.2925 0.88265  12
  -7  -1  -1 25.4772 0.90371   6
   7  -1   1 26.7559 0.96353  24
   7  -1   1 27.0578 0.87788   2
   7  -1   1 27.7928 0.82014  13
   7  -1   1 24.9973 0.97244  15
   7  -1   1 27.8214 0.78618   7
  -7  -1  -1 27.3657 0.71557   5
   7  -1   1 27.9919 0.98198  17
  -7  -1  -1 27.3578 0.82068   9
  -7  -1  -1 27.1856 0.50322  16
  -7  -1  -1 27.7670 0.95232  22
   7  -1   1 26.2704 0.91821   8
   7  -1   1 27.1948 0.90551  11
  -7  -1  -1 27.1289 0.95396  10
   7  -1   1 27.4829 0.84444  14
  -7   1  -1 26.8146 0.92934  22
   7   1   1 28.7467 0.61352   4
  -7   1  -1 27.3520 0.91952  21
  -7   1  -1 27.5236 0.90464   5
   7   1   1 28.0333 1.04512  24
   7   1   1 26.5669 0.79934   7
  -7   1  -1 28.3995 0.85496  10
  -7   1  -1 29.6431 0.77896   4
  -7   1  -1 26.0049 0.93038   3
   7   1   1 27.0898 1.05309   2
   7   1   1 26.4023 0.95430  20
   7   1   1 26.3375 0.95939  15
   7   1   1 27.4352 0.86636  18
  -7   1  -1 26.2690 0.96686  12
   7   1   1 26.7299 0.97385   8
  -7   1  -1 28.7073 0.83951  16
   7   1   1 25.6290 0.94055  11
   7   1   1 27.3098 1.01459  17
  -7   1  -1 28.6205 0.81824   6
   7   1   1 26.8151 0.82594  14
   7   1   1 28.5940 1.03207  13
   9  -1   1 19.5668 0.88569  14
   9  -1   1 19.4526 0.99924  17
  -9  -1  -1 18.9186 0.59293  16
   9  -1   1 18.9486 0.99920  19
  -9  -1  -1 17.1435 0.98830  23
  -9  -1  -1 18.4951 0.93369  10
   9  -1   1 17.0858 0.93877   8
  -9  -1  -1 17.1004 0.88832   3
   9  -1   1 18.9118 0.93849  11
  -9  -1  -1 18.3871 0.87950   9
   9  -1   1 16.5797 0.90865   2
  -9  -1  -1 18.1905 0.92353  12
   9  -1   1 18.8320 0.94838  20
   9  -1   1 20.6035 1.03084  24
   9  -1   1 18.7037 0.80766  13
   9  -1   1 19.1737 0.96413  18
   9  -1   1 17.1842 0.86550   1
   9  -1   1 17.5280 0.81667   7
  -9  -1  -1 19.5133 0.98071  22
  -9  -1  -1 17.8965 0.75564   5
   9   1   1 18.4202 1.01091  15
  -9   1  -1 20.0881 1.00355  21
   9   1   1 21.4627 1.04536  13
   9   1   1 19.5233 1.01943  19
   9   1   1 18.7394 0.98579  20
  -9   1  -1 19.7504 0.96780  22
  -9   1  -1 17.6291 0.93463   5
  -9   1  -1 16.9988 0.92981   3
   9   1   1 16.9123 1.04690   2
  -9   1  -1 19.1627 0.79513  16
   9   1   1 18.9802 1.03534  17
   9   1   1 18.6207 1.06174  24
   9   1   1 17.3239 0.97280   8
   9   1   1 17.7852 0.94127  11
   9   1   1 16.0488 0.89336   1
   9   1   1 18.8978 0.87250  14
  -9   1  -1 18.2049 0.91302   9
  -9   1  -1 17.3051 0.73301   4
  -9   1  -1 17.9345 0.84724  10
  -9   1  -1 17.7047 0.80522   6
  -9   1  -1 18.8560 0.98140  12
   9   1   1 18.6869 0.93083  18
  -9   1  -1 19.1718 0.96348  23
   9   1   1 17.5716 0.84088   7
  11  -1   1 -0.0332 0.51872  19
  11  -1   1 -0.1899 0.60310  18
  11  -1   1 0.18998 0.49867   8
 -11  -1  -1 0.39893 0.47885   3
  11  -1   1 0.08716 0.49266  11
 -11  -1  -1 0.41717 0.51116   9
 -11  -1  -1 0.10555 0.46839   6
 -11  -1  -1 0.09173 0.43797  10
  11  -1   1 0.43946 0.44210   7
  11  -1   1 0.53836 0.56176   1
 -11  -1  -1 0.30450 0.31224  16
 -11  -1  -1 0.03379 0.59048  22
  11  -1   1 0.05565 0.57491  24
 -11  -1  -1 0.17496 0.54589  23
  11  -1   1 -0.0961 0.61263  17
  11  -1   1 0.28782 0.56827  15
  11  -1   1 0.69836 0.58999   2
  11  -1   1 0.04483 0.56375  20
  11  -1   1 0.09543 0.49109  14
 -11  -1  -1 0.12635 0.56435  12
  11   1   1 0.09582 0.66893  24
 -11   1  -1 0.46404 0.60115   3
  11   1   1 0.66766 0.34196   4
 -11   1  -1 0.26614 0.48467   5
 -11   1  -1 0.60839 0.41049   6
  11   1   1 0.22110 0.48802  14
 -11   1  -1 0.31002 0.50137   9
  11   1   1 0.32842 0.63199  18
  11   1   1 0.02374 0.54717  15
 -11   1  -1 0.14888 0.57008  23
 -11   1  -1 0.33421 0.47708  10
  11   1   1 0.29560 0.69896  20
  11   1   1 0.38899 0.43667   7
  11   1   1 0.33574 0.66022  17
 -11   1  -1 0.39532 0.52206  22
  11   1   1 0.31736 0.52654   2
  11   1   1 0.40981 0.68566  19
  11   1   1 0.44556 0.50107   1
 -11   1  -1 0.01537 0.60495  21
  11   1   1 0.33254 0.44094  11
 -11   1  -1 0.20527 0.54263  12
  11   1   1 1.64287 0.60492   8
 -13  -1  -1 8.82324 1.16653  12
 -13  -1  -1 9.79742 1.01961   9
  13  -1   1 9.95336 1.04211   1
  13  -1   1 9.65523 1.12346   8
  13  -1   1 8.98445 1.19984  24
 -13  -1  -1 10.1229 0.62258  16
 -13  -1  -1 9.40514 1.11555   3
  13  -1   1 9.31620 1.00028  14
  13  -1   1 9.14554 1.18571  18
 -13  -1  -1 9.11352 1.05470   6
  13  -1   1 8.91657 1.20376  15
  13  -1   1 9.18127 1.16388  20
  13  -1   1 9.96536 1.03467  11
  13  -1   1 9.78799 1.20550  19
 -13  -1  -1 8.80631 1.12590  22
 -13  -1  -1 9.79642 1.08849  10
  13  -1   1 10.1955 1.24801  17
  13   1   1 11.3033 1.17001   7
  13   1   1 9.61010 1.19690  17
 -13   1  -1 9.09317 0.88902   6
  13   1   1 9.45843 1.12835  18
  13   1   1 10.8263 1.26425   2
  13   1   1 9.35239 1.26192  19
  13   1   1 10.6906 0.70291   4
  13   1   1 10.4993 1.11700  11
 -13   1  -1 8.66886 1.25241  23
 -13   1  -1 10.0171 0.99490   5
  13   1   1 9.29489 1.23827   8
  13   1   1 9.10240 1.02342  14
  13   1   1 8.43264 1.23408  24
 -13   1  -1 8.86328 1.13787  12
  13   1   1 9.43741 1.16520  20
 -13   1  -1 9.19921 1.19939   9
 -13   1  -1 9.18453 1.17009  22
 -13   1  -1 9.93043 0.90890  16
  13   1   1 10.5059 1.06536   1
 -13   1  -1 9.81734 1.15520   3
  13   1   1 10.1709 1.21707  15
 -13   1  -1 10.0165 1.09328  21
 -13   1  -1 9.66355 1.01690  10
 -15  -1  -1 5.50721 0.92006   6
  15  -1   1 7.57572 1.29892  20
 -15  -1  -1 5.79176 0.91795   5
 -15  -1  -1 4.72647 0.84600   3
 -15  -1  -1 5.56225 1.22944  23
  15  -1   1 7.02682 1.27235  17
  15  -1   1 5.82548 0.96156   1
 -15  -1  -1 6.73248 1.13910  12
  15  -1   1 6.87554 1.21981  24
 -15  -1  -1 6.94540 1.13205   9
 -15  -1  -1 5.63631 1.13906  22
  15  -1   1 8.19852 1.23686  18
  15  -1   1 6.27959 1.11287  11
  15  -1   1 4.32703 0.96591  15
 -15  -1  -1 6.82881 0.66321  16
  15  -1   1 6.73920 1.06047  14
  15  -1   1 6.44123 0.79039   4
  15  -1   1 7.49055 1.22571  19
  15  -1   1 6.45605 1.09475   8
 -15  -1  -1 4.92247 0.92780  10
  15   1   1 6.32578 1.12124  11
 -15   1  -1 6.09512 0.94184  16
  15   1   1 7.80596 1.25453  15
  15   1   1 6.69614 1.13704  20
 -15   1  -1 6.38015 1.13030   9
  15   1   1 7.89231 1.45317  24
  15   1   1 9.83469 1.56698  19
  15   1   1 7.45699 1.14789   1
 -15   1  -1 6.28075 1.12035  23
  15   1   1 8.58834 1.27942  18
 -15   1  -1 7.94972 1.31546   3
 -15   1  -1 6.21248 0.80238  13
  15   1   1 6.09048 0.72962   4
 -15   1  -1 7.68299 1.16021   5
 -15   1  -1 5.94342 1.08138  22
 -15   1  -1 5.41288 0.95521  10
  15   1   1 5.07084 1.08344   8
 -15   1  -1 5.81162 1.09111  12
 -15   1  -1 6.44806 1.08638  21
  15   1   1 7.32775 1.27814  17
  17  -1   1 3.04013 1.09537   8
 -17  -1  -1 3.37512 1.06827  10
  17  -1   1 1.81025 1.05251  20
 -17  -1  -1 1.95842 0.86826   6
  17  -1   1 2.23755 1.11511  24
 -17  -1  -1 2.77018 0.98630   3
  17  -1   1 2.50324 0.96096   1
 -17  -1  -1 2.21721 1.51473  23
  17  -1   1 2.03341 1.07662  19
 -17  -1  -1 2.75340 1.17802  22
 -17  -1  -1 2.64591 0.93577   5
  17  -1   1 3.37121 0.93000   7
  17  -1   1 2.30397 1.06749  18
  17  -1   1 2.49002 1.13829  17
 -17  -1  -1 2.64583 1.08484  12
  17  -1   1 2.00681 1.00474  15
  17  -1   1 3.03063 0.67994   4
 -17  -1  -1 1.59651 0.80275  13
 -17   1  -1 3.43924 0.80786  13
  17   1   1 2.73933 0.90377   7
  17   1   1 2.70968 1.18072  24
 -17   1  -1 2.89182 1.11832  23
 -17   1  -1 1.63136 0.96940   9
  17   1   1 2.27245 1.16270  11
  17   1   1 1.29581 1.06263  17
  17   1   1 2.77389 0.90821  21
  17   1   1 3.51291 0.66763   4
  17   1   1 2.53978 1.10187   8
 -17   1  -1 2.54698 1.22742  12
  17   1   1 3.47916 1.28060  20
 -17   1  -1 2.83036 0.81222  16
  17   1   1 2.10644 1.00470   1
 -17   1  -1 3.49279 1.34286  22
  17   1   1 2.00400 1.12408  18
  17   1   1 2.86619 1.36619  15
 -17   1  -1 2.10044 0.95682  10
 -17   1  -1 2.13876 1.14154  21
  17   1   1 3.36302 1.44280  19
 -17   1  -1 1.79138 0.90445   3
  19  -1   1 3.16170 1.53515  20
  19  -1   1 1.35769 1.34087  15
  19  -1   1 3.00138 1.28648   1
 -19  -1  -1 3.21258 1.84596  23
 -19  -1  -1 2.20558 1.09780  12
  19  -1   1 2.22134 1.01012   7
  19  -1   1 2.78929 1.45198  17
 -19  -1  -1 2.96610 1.38968  22
  19  -1   1 3.07607 0.78034   4
 -19  -1  -1 2.82649 0.98444  13
 -19  -1  -1 2.81885 0.99832   5
 -19  -1  -1 1.73561 1.16920  10
  19  -1   1 2.81471 1.39654  19
  19   1   1 2.94746 1.09215  14
 -19   1  -1 2.12472 1.00169   6
  19   1   1 2.44707 1.59147  24
  19   1   1 2.21777 1.23066   1
 -19   1  -1 2.35552 1.17460  23
 -19   1  -1 1.55101 1.21522  12
  19   1   1 2.02545 0.99117  21
  19   1   1 3.33022 1.48219  18
  19   1   1 2.31099 0.99909   7
  19   1   1 0.90291 1.37010  15
 -19   1  -1 2.13168 1.28480   3
 -19   1  -1 3.08893 0.84948  13
 -19   1  -1 1.83618 0.98033   2
  19   1   1 2.15956 1.28698  17
 -19   1  -1 2.64009 1.02606  16
  19   1   1 1.86270 1.21829  20
  19   1   1 3.14200 0.63842   4
 -19   1  -1 1.56962 0.97480   5
 -19   1  -1 2.17462 1.31048  22
  19   1   1 1.91981 1.44630  19
  21  -1   1 12.9783 1.78580   1
  21  -1   1 13.7339 2.05552  20
  21  -1   1 11.2545 1.96852  19
  21  -1   1 11.9650 1.86148  18
 -21  -1  -1 13.8756 1.88720   3
  21  -1   1 11.8275 1.82895  11
 -21  -1  -1 11.0524 1.48454  13
  21  -1   1 12.7858 1.97494  17
 -21  -1  -1 8.03359 1.61174  23
 -21  -1  -1 11.9222 1.96984  22
 -21  -1  -1 9.24370 1.54665  12
 -21  -1  -1 12.0737 1.50415   5
 -21  -1  -1 10.4925 1.69584  10
  21  -1   1 12.7231 1.71825  14
  21  -1   1 13.2769 1.74360   7
 -21  -1  -1 10.0805 1.50253   9
  21  -1   1 12.5227 1.17730   4
 -21  -1  -1 11.1798 1.70608   2
  21  -1   1 12.2495 2.06994  15
 -21   1  -1 11.1962 1.31944  13
 -21   1  -1 11.5381 1.69078   3
 -21   1  -1 10.9513 1.94192  12
  21   1   1 12.8835 2.22154  17
  21   1   1 9.58820 1.79455   8
  21   1   1 12.1684 1.80388  11
 -21   1  -1 11.3161 1.73669   9
  21   1   1 10.4441 1.76972  19
  21   1   1 12.5497 0.97866   4
 -21   1  -1 11.9784 1.73017   6
  21   1   1 14.1219 2.16616  15
  21   1   1 11.9044 1.88567   1
 -21   1  -1 11.2198 1.59584   2
 -21   1  -1 11.9043 1.80978  22
  21   1   1 12.7607 2.14475  24
 -21   1  -1 13.9982 2.11157  23
  21   1   1 12.7582 2.03480  20
 -21   1  -1 11.7791 1.46706  16
  21   1   1 12.0697 1.80522  14
  23  -1   1 3.11113 2.04353  19
 -23  -1  -1 0.91052 1.57119  22
  23  -1   1 3.74437 1.96368  15
 -23  -1  -1 3.05387 1.63167  10
  23  -1   1 3.98850 1.56930  11
  23  -1   1 2.44634 1.43344  21
 -23  -1  -1 3.21112 1.20455   5
 -23  -1  -1 2.27389 1.75402  23
 -23  -1  -1 2.13685 1.46116   3
 -23  -1  -1 3.18305 1.36394   2
  23  -1   1 3.11362 1.74480   1
  23  -1   1 4.28226 1.32780   7
  23  -1   1 2.62348 1.37377  14
  23  -1   1 3.69112 1.85339  17
 -23  -1  -1 1.93957 1.32136   9
 -23  -1  -1 2.16984 1.49160  12
  23  -1   1 3.23630 1.83467  20
  23   1   1 3.66880 1.73811  20
 -23   1  -1 2.39067 1.11519   2
  23   1   1 2.31542 1.69845  19
  23   1   1 2.97291 1.50354   1
 -23   1  -1 1.84944 1.21913   5
 -23   1  -1 2.09991 1.26737  10
 -23   1  -1 2.57651 1.61328  22
 -23   1  -1 1.34357 1.78867  23
  23   1   1 2.16623 1.13596  21
 -23   1  -1 2.31503 1.57404   3
  23   1   1 4.56450 2.06392  18
  23   1   1 3.35197 1.34479   7
  23   1   1 3.38446 1.93537  17
 -23   1  -1 2.32729 1.69643   9
  23   1   1 3.43836 1.44943  11
  23   1   1 2.48164 1.41861  14
  23   1   1 3.21662 1.95036  24
 -23   1  -1 1.77513 1.68645  12
 -23   1  -1 2.58046 1.29857   6
  23   1   1 1.92851 1.66264  15
 -23   1  -1 2.56115 1.02487  13
  25  -1   1 0.37143 1.41209   1
 -25  -1  -1 0.00763 1.37807  12
  25  -1   1 0.17412 1.68770  19
 -25  -1  -1 0.43596 1.64895  10
  25  -1   1 0.70517 1.89003  20
  25  -1   1 -0.2990 1.32787  21
 -25  -1  -1 -0.9035 2.09735  22
 -25  -1  -1 -0.7998 1.46252   9
  25  -1   1 0.49818 1.67894   8
  25  -1   1 0.47038 1.48816  14
 -25  -1  -1 -0.6435 1.72115  23
  25  -1   1 1.48973 1.66467  11
  25  -1   1 0.18690 1.81578  15
 -25  -1  -1 0.27437 1.21987   5
  25  -1   1 0.14797 1.40422   7
  25  -1   1 -0.0858 1.69525  17
  25  -1   1 0.17536 1.78386  24
 -25  -1  -1 0.32025 1.44585   6
 -25  -1  -1 0.14451 1.31401   2
 -25  -1  -1 0.00175 1.12058  13
  25   1   1 0.61811 1.39368   7
  25   1   1 -0.0005 2.07327  19
  25   1   1 0.11811 1.48394  11
 -25   1  -1 0.00184 1.69911  23
 -25   1  -1 -0.0416 1.22542   2
 -25   1  -1 0.07442 1.44188  10
  25   1   1 0.57609 1.98977  18
  25   1   1 0.75570 1.71455  17
 -25   1  -1 -0.4434 1.25167   6
  25   1   1 -0.1179 1.65537   1
 -25   1  -1 0.44616 1.64190   3
  25   1   1 0.90674 1.88541  20
 -25   1  -1 -0.7139 1.33819  12
  25   1   1 1.02050 1.83242   8
 -25   1  -1 -0.3123 1.73839  22
 -25   1  -1 -0.0983 1.25936   5
  25   1   1 -0.4829 2.00661  15
  25   1   1 0.38373 1.49661  14
  25   1   1 -0.5884 1.32943  21
  27  -1   1 1.42026 2.33387  15
 -27  -1  -1 1.02983 2.27197  23
 -27  -1  -1 1.71837 1.26150  13
  27  -1   1 1.83709 1.79977   1
  27  -1   1 0.93371 1.62361  14
 -27  -1  -1 0.54093 1.91324  22
  27  -1   1 -0.3412 1.92063   8
 -27  -1  -1 1.55701 1.65561   6
 -27  -1  -1 0.67504 1.67461   9
  27  -1   1 -0.5917 1.92452  18
  27  -1   1 1.47048 1.62014  11
  27  -1   1 2.50882 2.34486  20
 -27  -1  -1 0.37552 1.38696   2
  27  -1   1 1.77565 1.59098  21
  27  -1   1 0.82957 1.94584  19
  27  -1   1 2.77254 2.09767  17
  27  -1   1 1.57243 2.20029  24
 -27  -1  -1 0.31985 1.73345  12
  27   1   1 1.21902 2.26553  19
 -27   1  -1 1.72319 1.53278   5
  27   1   1 0.86468 2.06641  17
 -27   1  -1 1.95155 1.91964  12
 -27   1  -1 1.64284 1.40943   2
  27   1   1 1.02351 1.76742   8
  27   1   1 0.52006 1.65418  11
 -27   1  -1 0.04439 1.94041  22
 -27   1  -1 2.01765 1.64155  10
  27   1   1 -0.8129 2.30376  15
 -27   1  -1 1.25581 1.51313   6
  27   1   1 1.33165 2.23371  20
  27   1   1 1.52525 1.94988  18
 -27   1  -1 -1.3796 2.15723  23
  27   1   1 1.27431 1.63638  14
 -27   1  -1 1.45414 1.87858   9
  27   1   1 1.05903 1.72485   1
 -27   1  -1 1.78019 1.98166   3
  29  -1   1 1.35333 2.62787  18
  29  -1   1 1.69725 2.55296  19
  29  -1   1 1.69886 2.46264  20
 -29  -1  -1 0.93854 1.97725  10
 -29  -1  -1 -0.6138 2.41700  22
  29  -1   1 1.34579 2.30334   8
 -29  -1  -1 1.82268 2.08743   9
 -29  -1  -1 1.88229 2.46196  23
  29  -1   1 2.71787 2.47689  15
  29  -1   1 1.04966 2.03484  17
  29  -1   1 0.38010 1.43281   7
  29  -1   1 0.75255 2.68076  24
  29  -1   1 0.65530 1.85765   1
 -29  -1  -1 0.42472 1.88897   6
  29  -1   1 1.44863 1.84868  11
 -29  -1  -1 1.56909 2.10078   3
  29   1   1 1.65144 2.67453  18
 -29   1  -1 0.38840 1.96402   3
 -29   1  -1 -0.4861 2.21007   9
  29   1   1 0.79314 2.54054  15
  29   1   1 -0.0543 2.55617  19
  29   1   1 1.81105 1.97341  11
 -29   1  -1 0.99743 1.35025   2
  29   1   1 -0.0042 2.40001  17
 -29   1  -1 0.71684 2.32777  22
 -29   1  -1 0.71096 1.52360   5
  29   1   1 -0.1880 2.63332  24
  29   1   1 -0.3144 2.29021   8
  29   1   1 0.85795 2.34290  20
  29   1   1 2.91004 2.15728   1
 -29   1  -1 1.42779 2.07545  10
 -29   1  -1 0.75478 2.29423  23
 -29   1  -1 0.51570 2.26140  12
  30  -2  -1 0.86196 2.31372  24
  30  -2  -1 0.81518 2.17590  14
  30  -2  -1 2.15822 1.87852  21
  30  -2  -1 1.51249 2.36308  17
 -30  -2   1 2.29316 2.16176   3
  30  -2  -1 1.38424 1.88385   7
 -30  -2   1 1.10883 1.89170   6
  30  -2  -1 0.59478 2.34189   1
  30  -2  -1 0.93334 2.53369  15
 -30  -2   1 0.89382 1.98189   9
 -30  -2   1 0.41143 1.68105   2
 -30  -2   1 0.78765 2.50329  23
  30  -2  -1 2.61428 2.10374   8
  30  -2  -1 -0.1818 2.44398  20
 -30  -2   1 -0.9021 2.22328  22
 -30  -2   1 1.39554 3.21637  12
 -30   2   1 1.62936 2.49075   3
 -30   2   1 1.30571 2.24729  12
 -30   2   1 1.46284 2.31119   9
  30   2  -1 0.69626 2.20902  18
 -30   2   1 0.23310 1.90400  10
 -30   2   1 2.75621 2.30848  22
  30   2  -1 2.22363 1.99253  14
  30   2  -1 1.31962 2.26300   1
  30   2  -1 1.60782 2.10863   8
  30   2  -1 1.52048 1.66957  11
  30   2  -1 1.47012 1.91978   7
  30   2  -1 1.57822 1.97391  21
  30   2  -1 2.79173 2.64598  20
  30   2  -1 0.57666 2.56353  24
 -30   2   1 0.59902 2.42136  23
  30   2  -1 1.47942 2.51276  19
 -30   2   1 1.11666 1.92534   5
  30   2  -1 1.48485 2.75827  15
 -28  -2   1 3.81549 1.76331   6
  28  -2  -1 5.18914 2.04374  14
 -28  -2   1 4.21567 1.61486  13
  28  -2  -1 3.48415 2.28600  24
  28  -2  -1 3.09508 2.49949  20
  28  -2  -1 3.48683 1.74170  11
 -28  -2   1 2.66245 2.00254  22
  28  -2  -1 5.01919 1.82056   7
 -28  -2   1 3.72898 1.59683   2
 -28  -2   1 5.91595 1.96065   3
  28  -2  -1 4.78793 2.42239  19
  28  -2  -1 4.65731 2.12800   1
  28  -2  -1 6.02740 2.44518  15
 -28  -2   1 4.13186 1.83685   9
  28  -2  -1 2.65636 2.05408  17
  28  -2  -1 5.39667 2.08730   8
  28  -2  -1 4.56469 2.01102  21
 -28  -2   1 6.79803 2.77064  23
 -28   2   1 4.30158 1.48149   6
  28   2  -1 3.77790 2.13880   8
 -28   2   1 3.01243 2.38589  23
  28   2  -1 3.02514 2.19247   1
 -28   2   1 4.27964 2.38727  12
  28   2  -1 4.99209 2.76804  20
  28   2  -1 5.42339 1.94237  11
  28   2  -1 4.54919 2.37419  19
  28   2  -1 6.37083 2.35142  18
  28   2  -1 5.13998 2.71174  15
 -28   2   1 3.58877 1.75595  10
  28   2  -1 3.35595 1.93954  21
  28   2  -1 3.78252 2.62537  17
  28   2  -1 2.60468 2.18304  24
 -28   2   1 4.11841 2.17036   3
  28   2  -1 5.72383 1.98617   7
 -28   2   1 4.43765 1.90035   5
 -28   2   1 3.37328 2.41114  22
  28   2  -1 4.92520 1.97805  14
  26  -2  -1 0.88095 2.08367  24
 -26  -2   1 1.71050 1.52784   2
 -26  -2   1 0.56593 1.26661  13
  26  -2  -1 -0.1992 2.10607  18
 -26  -2   1 1.40150 1.76093  12
 -26  -2   1 0.07368 1.65209  22
  26  -2  -1 1.44423 1.44808  21
  26  -2  -1 1.02374 1.59169  11
 -26  -2   1 1.41238 1.77135   9
  26  -2  -1 0.99596 1.52612  14
  26  -2  -1 1.88283 1.56465   8
  26  -2  -1 1.44184 1.96223  19
  26  -2  -1 -0.1856 2.18363  20
 -26  -2   1 0.80702 2.14056  23
 -26  -2   1 1.25684 1.84483  10
  26  -2  -1 0.28179 1.60885   7
  26  -2  -1 1.50772 1.88789  15
 -26  -2   1 0.19784 1.48046   3
  26  -2  -1 1.14735 1.74386  17
  26  -2  -1 1.06493 1.77764   1
  26   2  -1 0.74346 1.60242  21
  26   2  -1 2.22795 2.34342  20
  26   2  -1 0.65703 1.59005   7
 -26   2   1 2.07330 1.44362   6
 -26   2   1 0.79280 1.87255  23
  26   2  -1 0.99311 2.20129  15
 -26   2   1 -0.0217 1.88037  12
 -26   2   1 0.94325 1.07686   2
 -26   2   1 0.64502 1.57988   5
  26   2  -1 0.50949 2.20447  19
  26   2  -1 0.49356 1.98055  17
  26   2  -1 0.91218 1.84320  14
  26   2  -1 2.10501 1.69740  11
 -26   2   1 0.91818 1.91158  22
 -26   2   1 0.53770 1.61292   9
 -26   2   1 0.21322 1.52076  10
  26   2  -1 1.00574 1.65798   1
  26   2  -1 0.87539 2.42063  18
  26   2  -1 -0.3186 1.74724   8
 -26   2   1 1.43584 1.73883   3
 -24  -2   1 0.27452 1.89032  23
 -24  -2   1 0.21979 1.74118  12
  24  -2  -1 1.69555 2.17781  20
  24  -2  -1 1.17256 1.35619  11
  24  -2  -1 1.35849 1.81731  18
  24  -2  -1 0.23604 1.69222  24
  24  -2  -1 0.58951 1.51826   1
 -24  -2   1 0.57542 1.57641  10
  24  -2  -1 0.04161 1.32918   7
 -24  -2   1 0.51207 1.53592  22
 -24  -2   1 1.09362 1.30623   9
  24  -2  -1 -0.0500 0.96889   4
 -24  -2   1 0.39043 1.31392   3
 -24  -2   1 0.99792 1.08827   2
 -24  -2   1 1.20770 1.05797   5
  24  -2  -1 1.19268 1.27008   8
  24  -2  -1 0.92352 2.02125  19
  24  -2  -1 -0.1026 1.96742  15
 -24  -2   1 0.84047 1.16193  13
  24  -2  -1 0.85669 1.77651  17
  24   2  -1 -0.1376 1.21653   7
  24   2  -1 1.41691 2.02863  19
  24   2  -1 0.21861 1.60896  17
 -24   2   1 0.60430 1.38890   5
 -24   2   1 0.83332 1.65116  22
  24   2  -1 0.08931 1.31889  21
 -24   2   1 0.77366 1.69272   3
 -24   2   1 0.50268 1.08259   6
  24   2  -1 0.97796 1.67022   8
 -24   2   1 0.70018 1.78115   9
 -24   2   1 1.22354 1.92511  23
  24   2  -1 -0.0454 1.30230  11
  24   2  -1 0.32796 1.69926  15
  24   2  -1 1.25359 2.11056  24
 -24   2   1 1.56488 1.52976  12
 -24   2   1 0.33348 1.09243  16
  24   2  -1 -0.2968 1.79997   1
  24   2  -1 1.26939 1.42874  14
  24   2  -1 1.23085 2.03574  20
 -24   2   1 1.50129 1.29325  10
  22  -2  -1 1.25430 1.63175  18
  22  -2  -1 0.90591 1.49169  17
 -22  -2   1 1.28451 1.35871  10
  22  -2  -1 1.21385 1.23662   7
  22  -2  -1 1.36696 1.58941  24
 -22  -2   1 1.43027 1.18222   2
  22  -2  -1 0.91520 1.66658  19
 -22  -2   1 0.86190 1.19799   9
 -22  -2   1 0.88670 1.22821   6
 -22  -2   1 0.58273 1.27302  12
  22  -2  -1 1.12442 1.44931  15
 -22  -2   1 1.22837 1.59930  22
  22  -2  -1 1.83684 1.37442   8
  22  -2  -1 2.14494 1.33242   1
  22  -2  -1 0.20502 1.44628  20
  22  -2  -1 2.03093 0.95916   4
 -22  -2   1 1.86059 1.08308   5
 -22  -2   1 1.80731 1.62588  23
 -22   2   1 0.62158 1.34701  12
  22   2  -1 2.42628 0.91250   4
 -22   2   1 1.55261 1.14949   5
  22   2  -1 2.02403 1.75479  24
  22   2  -1 0.53114 1.57571  17
  22   2  -1 0.88651 1.21870  11
  22   2  -1 1.60022 1.21584   7
 -22   2   1 0.65798 1.37773   6
 -22   2   1 1.50098 1.37095  22
 -22   2   1 0.62022 1.09374  13
  22   2  -1 1.49541 1.55753  20
  22   2  -1 2.15581 1.73292  15
  22   2  -1 1.26102 1.73336  19
  22   2  -1 1.18455 1.43603   1
 -22   2   1 0.38527 1.04997  16
 -22   2   1 2.08273 1.23005  10
 -22   2   1 0.66487 1.34843   9
  22   2  -1 1.01180 1.21068  21
  22   2  -1 0.90204 1.80720  18
 -22   2   1 1.96888 1.42808   3
 -22   2   1 2.27951 1.05108   2
 -22   2   1 2.17499 1.57996  23
  20  -2  -1 2.28379 1.43675  17
  20  -2  -1 2.23774 1.56819  20
  20  -2  -1 1.94080 1.29188  24
 -20  -2   1 1.27298 1.30609  23
  20  -2  -1 2.06151 1.22215  11
 -20  -2   1 2.89389 1.36702  10
  20  -2  -1 3.02298 0.97007   4
  20  -2  -1 1.87020 1.47222  19
 -20  -2   1 2.09303 1.16992  22
  20  -2  -1 2.75698 1.42642  15
  20  -2  -1 2.35301 1.52501  18
  20  -2  -1 2.66731 1.30329   8
  20  -2  -1 2.73994 1.18548   1
 -20  -2   1 3.78967 1.16012  13
  20  -2  -1 2.56516 1.28367  14
 -20  -2   1 2.22301 1.33130   6
 -20  -2   1 2.84487 1.04281   5
 -20  -2   1 1.61949 1.25722   9
 -20  -2   1 1.52553 1.28084  12
  20   2  -1 1.85693 1.15585  21
  20   2  -1 2.07931 1.79645  24
 -20   2   1 3.19398 1.48443  12
  20   2  -1 2.33399 1.23186  11
 -20   2   1 2.22039 1.12256   6
 -20   2   1 0.62334 1.15691  22
  20   2  -1 2.88974 1.35949   1
 -20   2   1 2.37924 0.91181   2
 -20   2   1 2.35837 1.27789   9
 -20   2   1 2.42340 1.14378  16
 -20   2   1 3.03418 1.15624  10
 -20   2   1 2.18965 0.71628  13
 -20   2   1 1.43031 1.26118   3
  20   2  -1 2.81806 1.44646  15
  20   2  -1 2.26846 0.80310   4
  20   2  -1 3.04364 1.58604  18
 -20   2   1 2.85011 1.33694  23
  20   2  -1 2.08948 1.39548  17
  20   2  -1 1.91882 1.41615  19
  20   2  -1 2.13099 1.37081  20
 -18  -2   1 0.58701 1.36019  10
 -18  -2   1 0.96133 0.91279   3
  18  -2  -1 1.01895 1.18727  17
  18  -2  -1 1.52912 1.06060  14
 -18  -2   1 0.60666 0.84471   2
  18  -2  -1 1.18321 1.18125  19
  18  -2  -1 0.79662 0.73606   4
 -18  -2   1 0.79961 1.07404   6
  18  -2  -1 0.80650 0.97841  11
  18  -2  -1 1.54793 1.45210  18
 -18  -2   1 0.63131 0.99401  12
 -18  -2   1 0.40878 0.73248   5
 -18  -2   1 0.89012 0.95284  13
 -18   2   1 1.34462 0.61653  13
  18   2  -1 0.53641 1.09540  14
 -18   2   1 0.80044 1.31381   9
  18   2  -1 1.57504 1.10388   8
 -18   2   1 0.35349 0.88207   6
 -18   2   1 2.21492 1.45611  22
  18   2  -1 1.65568 1.37372  24
  18   2  -1 1.50994 1.29235  17
  18   2  -1 0.70090 0.65246   4
  18   2  -1 1.01006 1.35771  18
 -18   2   1 0.58547 0.81816   2
 -18   2   1 1.19002 0.96185  16
 -18   2   1 2.04671 1.17607  21
  18   2  -1 0.84312 0.94299  11
 -18   2   1 1.60636 1.28040  23
  16  -2  -1 0.64371 0.82042   1
 -16  -2   1 -0.0284 1.04062   6
  16  -2  -1 0.11231 0.76981   7
  16  -2  -1 0.05494 1.09018  17
  16  -2  -1 0.72912 0.58011   4
  16  -2  -1 -0.2020 0.84951  11
  16  -2  -1 0.20359 0.91573  18
 -16  -2   1 1.05546 1.15267  23
 -16  -2   1 -0.0163 0.98173  22
 -16  -2   1 0.21133 0.76122   2
 -16  -2   1 -0.3053 0.75591  12
  16  -2  -1 0.11015 0.91734  15
  16  -2  -1 0.66870 1.02535  19
  16  -2  -1 0.27681 0.99348  20
  16  -2  -1 -0.1101 0.81964  14
 -16  -2   1 -0.5009 0.81798  10
 -16  -2   1 0.45779 0.59536   5
 -16  -2   1 0.54111 0.82863   3
  16   2  -1 0.16921 0.40064  16
  16   2  -1 0.48454 1.04390  20
 -16   2   1 -0.2236 1.00539  23
  16   2  -1 0.48839 0.88644  14
 -16   2   1 0.98078 0.92836  22
  16   2  -1 0.90663 1.01630  15
  16   2  -1 0.82083 0.60476   4
 -16   2   1 0.21396 0.54152  13
  16   2  -1 0.38982 0.81054   1
  16   2  -1 0.39418 1.09281  18
 -16   2   1 0.28550 0.82578  16
 -16   2   1 0.58601 1.24386  12
 -16   2   1 0.41178 0.84986   3
 -16   2   1 0.51837 0.58544   2
  16   2  -1 -0.1981 1.09962  24
  16   2  -1 0.48749 0.88462  17
 -16   2   1 0.15942 0.72082   6
  16   2  -1 0.62428 0.99621   8
 -16   2   1 1.09534 0.89138   5
 -16   2   1 -0.2616 0.97114   9
 -16   2   1 0.70490 1.00033  21
  16   2  -1 0.58859 0.79479   7
  16   2  -1 0.67584 0.93899  19
 -14  -2   1 7.59473 1.13110   2
 -14  -2   1 4.47805 0.84043  10
 -14  -2   1 7.00771 1.15711   6
 -14  -2   1 8.21731 1.07342  13
  14  -2  -1 7.38532 1.12116   7
 -14  -2   1 3.99206 0.93342  23
  14  -2  -1 8.27860 1.12847   1
  14  -2  -1 6.98688 1.11418  24
  14  -2  -1 5.85142 0.95960  19
  14  -2  -1 5.30653 0.97306  20
  14  -2  -1 6.03145 1.03323  17
 -14  -2   1 5.66794 1.13050  22
 -14  -2   1 6.80369 1.06889   9
 -14  -2   1 7.45015 1.09964   3
 -14  -2   1 6.89335 1.03511  12
  14  -2  -1 7.53462 1.11211  15
  14  -2  -1 7.94051 1.13868  14
  14  -2  -1 6.66934 1.02102  18
  14  -2  -1 6.86880 1.01262   8
 -14  -2   1 7.48988 0.81682   5
 -14   2   1 5.78727 1.05985  21
  14   2  -1 6.93556 1.10393   8
  14   2  -1 7.74714 1.12240   7
  14   2  -1 7.07572 1.21171  20
  14   2  -1 8.44603 1.16455   1
 -14   2   1 5.08153 1.02293  22
  14   2  -1 5.93408 0.94406  11
 -14   2   1 4.56937 0.95021  12
  14   2  -1 7.11488 1.13127  14
  14   2  -1 7.65010 0.81691   4
  14   2  -1 6.50909 0.57918  16
  14   2  -1 9.25195 1.35508  17
 -14   2   1 6.20931 0.92705   3
 -14   2   1 8.78419 0.90399   2
 -14   2   1 6.80362 1.07870   9
 -14   2   1 4.79441 1.00237  23
  14   2  -1 6.59134 1.03420  21
  14   2  -1 7.55471 1.34298  24
 -14   2   1 6.32592 0.68828  13
  14   2  -1 6.86978 1.16549  15
  14   2  -1 9.40713 1.35364  18
 -14   2   1 5.90415 0.97311   5
  14   2  -1 10.6764 1.77776  19
 -12  -2   1 17.0428 1.25141  22
  12  -2  -1 17.0031 1.15464  24
 -12  -2   1 15.9417 1.33292  23
 -12  -2   1 19.9372 1.18200   2
  12  -2  -1 19.2266 1.06905  11
  12  -2  -1 19.9819 1.20829   1
 -12  -2   1 19.4750 1.15143   6
 -12  -2   1 17.6663 1.12064  13
 -12  -2   1 19.5969 0.89987   5
 -12  -2   1 20.1349 1.14967   3
  12  -2  -1 18.8555 1.23723  19
 -12  -2   1 18.8278 1.22079  12
 -12  -2   1 18.0594 1.13698   9
  12  -2  -1 18.0008 1.20762  17
  12  -2  -1 16.8112 1.18700  20
  12  -2  -1 18.1377 1.14621  14
  12  -2  -1 19.7371 1.26795  15
  12  -2  -1 18.9878 1.12220   8
  12  -2  -1 20.4277 1.13836   7
  12  -2  -1 17.8645 1.31329  18
 -12  -2   1 18.0314 1.23525  10
 -12   2   1 17.2460 1.29275  21
  12   2  -1 17.5910 1.16779  11
 -12   2   1 16.8149 1.26062  23
  12   2  -1 17.9665 1.18042  14
 -12   2   1 16.2143 1.28579  22
  12   2  -1 20.0973 1.25759   1
 -12   2   1 17.2487 1.32767   9
 -12   2   1 17.5124 1.36001  12
  12   2  -1 15.1291 1.44266  24
 -12   2   1 19.3423 1.08464  10
  12   2  -1 16.8354 1.35469  18
  12   2  -1 19.2502 0.91759   4
  12   2  -1 19.5609 1.24231   8
 -12   2   1 17.1164 1.19786  16
  12   2  -1 15.6204 1.38535  19
  12   2  -1 16.8695 1.31010  20
 -12   2   1 19.5197 1.38632   3
 -12   2   1 19.8990 1.22645   5
 -12   2   1 19.7950 1.18406   4
  12   2  -1 18.2429 1.34462  15
  12   2  -1 18.8522 1.17956   7
 -12   2   1 19.1165 0.74211  13
  12   2  -1 18.5352 0.65980  16
  12   2  -1 16.3293 1.05876  21
  12   2  -1 17.6073 1.27811  17
  10  -2  -1 37.7043 1.20342   8
  10  -2  -1 38.2595 1.16510  11
  10  -2  -1 36.4051 1.20527   7
 -10  -2   1 35.9021 1.19007   9
  10  -2  -1 38.9976 1.37575  15
  10  -2  -1 37.3221 1.34429  20
  10  -2  -1 37.4686 1.37480  18
  10  -2  -1 38.4100 1.35967  14
  10  -2  -1 37.7466 1.32430  17
  10  -2  -1 38.3725 1.29253  19
 -10  -2   1 35.8283 1.17869   3
  10  -2  -1 34.3492 1.23343   1
 -10  -2   1 36.7967 1.22981  13
 -10  -2   1 36.7938 1.29867  12
 -10  -2   1 38.0400 1.33464  10
  10  -2  -1 37.8741 1.24172  24
 -10  -2   1 35.2620 1.23308   2
  10   2  -1 36.5702 1.27228   7
 -10   2   1 35.6732 1.24773   4
 -10   2   1 35.2176 1.10756  10
 -10   2   1 34.6018 1.30688   5
 -10   2   1 35.4696 1.06933   6
  10   2  -1 35.8504 1.13347  21
 -10   2   1 39.4314 1.36136  22
 -10   2   1 36.8205 1.37976  12
  10   2  -1 38.6435 1.43284  20
  10   2  -1 37.3491 1.32020  14
  10   2  -1 37.9989 1.54419  24
 -10   2   1 37.6086 1.36257  23
  10   2  -1 36.5978 0.74345  16
  10   2  -1 38.0919 1.44593  15
  10   2  -1 36.9012 1.40057  17
  10   2  -1 37.4118 1.31518  11
 -10   2   1 36.8675 1.31270  16
  10   2  -1 38.2280 1.41763  18
  10   2  -1 36.3540 1.47235  19
 -10   2   1 33.8499 1.34475   3
  10   2  -1 34.6186 1.28778   1
 -10   2   1 35.3790 1.42147   9
 -10   2   1 37.9156 0.75809  13
  10   2  -1 35.3694 1.35188   8
  -8  -2   1 57.6110 1.47729  23
  -8  -2   1 53.0504 1.36354  10
  -8  -2   1 51.9878 1.17383   9
  -8  -2   1 51.5644 1.26282  12
   8  -2  -1 54.0911 1.29528  19
  -8  -2   1 55.3026 1.34461  22
   8  -2  -1 54.0417 1.35261  20
   8  -2  -1 53.3032 1.32638  15
   8  -2  -1 49.8936 1.24016   7
  -8  -2   1 48.3082 1.27480   6
  -8  -2   1 52.5476 1.28261  13
  -8  -2   1 48.5954 1.22327   2
  -8  -2   1 50.0556 1.13353   3
   8  -2  -1 53.0243 1.32750  14
   8  -2  -1 50.8051 1.16283   8
   8  -2  -1 47.0607 1.23357   1
   8  -2  -1 53.8083 1.17104  11
   8  -2  -1 53.5158 1.30791  17
  -8   2   1 57.0649 1.35011  22
  -8   2   1 56.8249 1.39103  23
  -8   2   1 52.6178 1.10269  10
   8   2  -1 54.2994 1.44762  19
   8   2  -1 57.5042 1.57627  24
  -8   2   1 51.5416 1.31813  16
   8   2  -1 50.4366 1.37900   8
   8   2  -1 49.2247 1.05039   4
  -8   2   1 49.4026 1.30365   4
  -8   2   1 51.4607 1.41319   9
   8   2  -1 52.4158 1.33009  11
  -8   2   1 49.9505 1.01995   6
   8   2  -1 53.7444 1.24347  21
   8   2  -1 51.0500 1.28413   7
  -8   2   1 48.9258 1.34031   5
  -8   2   1 52.5344 1.36976  12
   8   2  -1 52.0269 1.34420  14
  -8   2   1 55.4842 1.47164  21
   8   2  -1 53.7252 1.40018  17
   8   2  -1 53.4729 1.44043  15
   8   2  -1 55.5649 1.39141  18
  -6  -2   1 90.1149 1.27024   9
  -6  -2   1 89.7024 1.43696  22
  -6  -2   1 89.3954 1.44453  13
  -6  -2   1 97.3500 1.24234   3
  -6  -2   1 91.0167 1.50693  23
   6  -2  -1 89.9698 1.42937  17
   6  -2  -1 92.5050 1.44830  15
   6  -2  -1 96.0855 1.31426  11
  -6  -2   1 89.8840 1.35114  12
   6  -2  -1 95.3236 1.31394   8
   6  -2  -1 95.3227 1.48287   1
   6  -2  -1 86.7137 1.46168  20
  -6  -2   1 91.1499 1.51252  10
  -6   2   1 95.5035 1.17270  10
   6   2  -1 96.8209 1.58150   1
  -6   2   1 97.3553 1.59752   3
   6   2  -1 89.3806 1.57071  19
  -6   2   1 92.4579 1.50641  12
  -6   2   1 96.8256 1.56998   4
   6   2  -1 91.5058 1.49052  11
   6   2  -1 91.5114 1.54138  17
  -6   2   1 90.3525 1.56355   9
  -6   2   1 90.4132 1.39154  22
  -6   2   1 96.1685 1.60857   5
   6   2  -1 93.5565 1.55230  14
   6   2  -1 93.4279 0.91979  16
   6   2  -1 92.8996 1.40476  21
   6   2  -1 91.7500 1.57503  15
   6   2  -1 90.8003 1.55719   8
   6   2  -1 93.9164 1.51002   7
   6   2  -1 94.6787 1.27735   4
  -6   2   1 87.9892 1.51030  16
  -6   2   1 89.7525 1.43754  23
  -6   2   1 89.7229 1.58911  18
   6   2  -1 89.3314 1.58726  20
  -6   2   1 94.9936 1.10791   6
  -4  -2   1 34.5389 0.57883   3
   4  -2  -1 33.6185 0.79993  17
   4  -2  -1 34.7100 0.83576  20
   4  -2  -1 35.3085 0.81296   1
  -4  -2   1 34.9044 0.82750  10
  -4  -2   1 33.0375 0.78461   2
   4  -2  -1 36.1716 0.71826  11
  -4  -2   1 37.1215 0.75531  12
  -4  -2   1 35.7258 0.80129  23
  -4  -2   1 35.8430 0.84094  13
  -4  -2   1 34.6635 0.77227  22
  -4  -2   1 33.9473 0.80775   6
   4  -2  -1 36.0628 0.77913  15
  -4  -2   1 34.4084 0.68172   9
   4  -2  -1 35.5599 0.70243  19
   4  -2  -1 35.3861 0.63495  24
   4  -2  -1 35.4219 0.70020   8
   4   2  -1 33.3744 0.84798  14
  -4   2   1 33.8659 0.88710  21
   4   2  -1 34.0192 0.89168  20
   4   2  -1 33.6208 0.85426  19
   4   2  -1 34.3837 0.74608   4
   4   2  -1 34.5050 0.56121  16
  -4   2   1 35.1520 0.85975   9
  -4   2   1 34.4558 0.75763  23
  -4   2   1 34.0150 0.81808   3
  -4   2   1 33.5829 0.85984   5
   4   2  -1 34.9172 0.85603  17
  -4   2   1 34.3956 0.78448  12
   4   2  -1 34.6443 0.84897   7
  -4   2   1 35.3004 0.54119   6
  -4   2   1 35.8020 0.90908   4
   4   2  -1 36.0819 0.88752  11
   4   2  -1 31.7551 0.91624  24
   4   2  -1 34.3769 0.88027   8
  -4   2   1 34.5561 0.90592  18
   4   2  -1 33.6145 0.84347  18
   4   2  -1 32.0451 0.82333   1
   4   2  -1 35.7025 0.78153  21
  -4   2   1 35.7282 0.90173  16
  -4   2   1 35.2892 0.54634  10
  -4   2   1 36.8335 0.93702   7
  -4   2   1 35.6980 0.72534  22
  -2  -2   1 24.3902 0.47969  23
  -2  -2   1 25.5471 0.60502  19
  -2  -2   1 24.3042 0.56464   6
   2  -2  -1 23.2569 0.38225  24
   2  -2  -1 24.3510 0.52124   8
  -2  -2   1 24.4823 0.56585  10
   2  -2  -1 24.7844 0.56062  11
  -2  -2   1 24.3648 0.62010  13
   2  -2  -1 24.4314 0.55429  15
  -2  -2   1 24.5110 0.52726  22
   2  -2  -1 24.4139 0.42635  19
  -2  -2   1 24.7669 0.48765  12
  -2  -2   1 25.3299 0.62388  24
  -2  -2   1 24.3965 0.58181   2
   2   2  -1 24.8868 0.66159  17
  -2   2   1 23.0287 0.62641  21
  -2   2   1 24.3221 0.50995  12
  -2   2   1 23.8684 0.67831   4
   2   2  -1 24.1170 0.65452  14
   2   2  -1 24.6173 0.52838  16
  -2   2   1 23.8330 0.40581  22
  -2   2   1 23.1048 0.67131   7
   2   2  -1 24.2027 0.60167   4
   2   2  -1 24.7205 0.65356   1
  -2   2   1 22.9574 0.63976  18
  -2   2   1 22.6196 0.66063  20
   2   2  -1 24.4883 0.68697   8
   2   2  -1 24.8279 0.60956  21
   2   2  -1 23.3039 0.63663  18
  -2   2   1 24.4532 0.66922  16
  -2   2   1 24.3935 0.42469  13
  -2   2   1 24.5338 0.40162   6
   2   2  -1 24.5023 0.34095   5
   2   2  -1 24.0417 0.66838  11
   2   2  -1 23.3683 0.66478  15
  -2   2   1 24.7118 0.62801   5
  -2   2   1 24.8802 0.57598   3
   2   2  -1 26.6464 0.67783  20
  -2   2   1 24.8802 0.58166   9
  -2   2   1 25.2287 0.52820  23
  -2   2   1 24.6617 0.67566   1
   2   2  -1 23.8892 0.64129   7
   0  -2   1 1541.58 4.21689  11
   0  -2   1 1547.76 3.03048   6
   0   2  -1 1539.58 3.70059   9
   0   2   1 1532.89 3.94697  18
   0   2   1 1528.05 4.53423   7
   0   2   1 1551.74 4.76037  11
   0   2  -1 1528.47 4.67271  17
   0   2   1 1540.14 2.75793   9
   0   2  -1 1536.62 4.58528  15
   0   2   1 1527.54 3.79737   5
   0   2   1 1536.48 3.90147   6
   0   2   1 1550.82 4.39989  13
   0   2  -1 1549.68 4.26840  16
   0   2   1 1547.58 4.67154  20
   0   2   1 1540.62 4.08591  15
   2  -2   1 1604.10 4.67313  11
   2  -2   1 1624.10 4.63169  17
   2  -2   1 1630.98 3.32248  10
   2  -2   1 1608.57 4.77308  15
  -2  -2  -1 1617.69 4.37112  10
  -2   2  -1 1632.42 5.07347  14
   2   2   1 1637.64 4.71035  15
   2   2   1 1622.16 5.09716  17
   2   2   1 1619.90 4.06128  18
  -2   2  -1 1620.32 4.20998  12
  -4  -2  -1 13.9651 0.45916  12
   4  -2   1 14.8292 0.48276   2
   4  -2   1 13.8254 0.57221  19
  -4  -2  -1 14.6877 0.53308  22
   4  -2   1 14.4218 0.57017   1
   4  -2   1 14.4367 0.41178  13
  -4  -2  -1 13.8815 0.47099   3
  -4  -2  -1 13.5880 0.37903   9
   4  -2   1 14.3398 0.60073  15
   4  -2   1 13.9191 0.57330  20
  -4  -2  -1 14.8308 0.61982   6
  -4  -2  -1 13.6188 0.57412  23
  -4  -2  -1 14.3970 0.60032  10
   4  -2   1 14.1835 0.59253  11
   4  -2   1 16.5448 0.66118   8
   4  -2   1 13.9002 0.56878  24
   4  -2   1 13.5397 0.58506  17
   4  -2   1 14.5871 0.52167  10
   4   2   1 13.5515 0.42536  21
   4   2   1 13.7440 0.43523   4
   4   2   1 13.9427 0.71538   2
  -4   2  -1 14.6398 0.56267   3
   4   2   1 13.4326 0.70176  13
  -4   2  -1 13.6752 0.63576  14
   4   2   1 13.0886 0.63274  20
  -4   2  -1 13.7120 0.56123   4
   4   2   1 12.3773 0.63070  24
   4   2   1 14.6033 0.56450   7
   4   2   1 13.6305 0.61868  15
  -4   2  -1 14.6502 0.54230  22
  -4   2  -1 13.8012 0.59394   9
  -4   2  -1 14.2673 0.36653   6
   4   2   1 13.6026 0.64507  11
   4   2   1 13.9409 0.58242   1
   4   2   1 12.9585 0.66876   8
   4   2   1 13.3318 0.52269  14
  -4   2  -1 13.9381 0.64909  21
  -4   2  -1 13.7283 0.55982  12
  -4   2  -1 15.5654 0.61329   7
  -4   2  -1 13.6583 0.58066  16
   4   2   1 13.6288 0.66997  17
   4   2   1 13.5871 0.53833  18
  -4   2  -1 13.7424 0.49662  23
  -4   2  -1 14.5996 0.69813  18
   4   2   1 14.5188 0.62095  19
  -4   2  -1 14.1214 0.64176   5
  -6  -2  -1 0.39663 0.18332   5
   6  -2   1 1.10947 0.29828   2
   6  -2   1 0.43783 0.24078  13
  -6  -2  -1 0.42326 0.37394  10
   6  -2   1 0.35135 0.33214  11
   6  -2   1 0.53262 0.33314  19
  -6  -2  -1 0.53182 0.24394   3
   6  -2   1 0.39431 0.30876   8
   6  -2   1 0.31909 0.32228  17
  -6  -2  -1 0.36410 0.29515   6
  -6  -2  -1 0.72431 0.32198  22
  -6  -2  -1 0.47747 0.30827  23
   6  -2   1 0.21073 0.27925   1
   6  -2   1 0.52799 0.45666  15
  -6  -2  -1 0.47726 0.25331  12
   6  -2   1 0.65768 0.32478  24
  -6  -2  -1 0.33876 0.22949   9
   6   2   1 0.47877 0.36582  13
  -6   2  -1 1.31667 0.44060  21
   6   2   1 0.53831 0.33990  15
   6   2   1 0.54581 0.27075   7
   6   2   1 0.69279 0.36242  11
  -6   2  -1 0.96091 0.52373  18
   6   2   1 0.55892 0.36928  18
  -6   2  -1 0.65685 0.35308  12
  -6   2  -1 0.33866 0.25552   3
   6   2   1 0.43799 0.20491   4
  -6   2  -1 1.10350 0.35702  16
  -6   2  -1 0.48261 0.30944  14
   6   2   1 1.03974 0.45243  24
  -6   2  -1 0.38716 0.28958   4
  -6   2  -1 0.39188 0.22691  10
   6   2   1 0.61384 0.48376  17
   6   2   1 0.91474 0.26537  21
  -6   2  -1 0.25094 0.31467   5
  -6   2  -1 0.79614 0.32759  23
   6   2   1 0.43585 0.45002   2
   6   2   1 0.70696 0.32794  14
  -6   2  -1 0.47578 0.21308   6
   6   2   1 0.30016 0.26554   8
   6   2   1 0.80981 0.35391  20
  -6   2  -1 0.21005 0.41067   9
  -6   2  -1 0.83618 0.36743  22
   6   2   1 0.87427 0.41276  19
   8  -2   1 211.141 2.59770  17
   8  -2   1 196.477 2.43171   8
   8  -2   1 203.387 2.43944  11
  -8  -2  -1 197.184 2.19184   3
   8  -2   1 200.187 2.21135   7
  -8  -2  -1 197.738 2.04830   9
   8  -2   1 207.994 2.48922  20
   8  -2   1 201.316 2.18899   2
  -8  -2  -1 205.630 2.54615  10
  -8  -2  -1 203.258 2.47713  23
   8  -2   1 198.935 2.53093  15
   8  -2   1 213.556 2.53981  24
  -8  -2  -1 206.819 2.33376  12
   8  -2   1 208.897 2.54668  19
  -8   2  -1 201.217 2.52248   5
  -8   2  -1 209.592 2.61197  12
   8   2   1 202.004 2.62724  19
   8   2   1 201.496 2.63994  20
   8   2   1 203.962 2.71338  17
  -8   2  -1 194.313 2.47510   3
   8   2   1 198.028 2.27987   7
   8   2   1 204.277 2.67329  11
  -8   2  -1 209.346 2.65494  21
  -8   2  -1 209.182 2.16721  10
   8   2   1 203.259 2.73994   8
  -8   2  -1 209.566 2.43786  22
   8   2   1 207.493 2.82269  24
  -8   2  -1 209.965 2.43062  16
   8   2   1 211.640 2.86609  13
   8   2   1 202.357 2.33551  14
  -8   2  -1 202.038 1.91746   6
   8   2   1 212.863 2.37917  18
   8   2   1 197.823 2.85524   2
   8   2   1 209.680 2.06637  21
  -8   2  -1 201.796 2.57966   9
   8   2   1 207.567 2.63967  15
  10  -2   1 21.7610 1.16665  17
 -10  -2  -1 19.3673 1.02752  22
  10  -2   1 21.1797 1.10985  19
  10  -2   1 20.9048 1.11503  24
 -10  -2  -1 20.3692 1.11917  23
  10  -2   1 23.8087 1.12643   8
 -10  -2  -1 26.2376 1.08974   3
  10  -2   1 22.7000 0.85649  13
  10  -2   1 25.3432 1.08175   2
  10  -2   1 24.3596 0.99564   7
  10  -2   1 22.3548 1.02057  14
 -10  -2  -1 22.7646 0.95554   9
  10  -2   1 22.3719 1.08474  11
  10  -2   1 20.6924 1.09659  20
  10  -2   1 20.5290 1.16586  15
 -10  -2  -1 23.5834 1.13072  10
 -10  -2  -1 24.3214 1.07811  12
  10  -2   1 24.9263 1.06833   1
 -10  -2  -1 23.5564 1.12703   6
  10   2   1 24.5027 0.73364   4
  10   2   1 22.7255 1.03876  14
  10   2   1 23.6297 1.00493   7
  10   2   1 21.5729 1.11368  18
  10   2   1 21.1474 1.14706   8
 -10   2  -1 20.5004 1.10495  23
 -10   2  -1 22.2798 1.04029  16
  10   2   1 21.9141 1.16412  15
 -10   2  -1 27.2426 1.19768   4
  10   2   1 21.7119 0.94004  21
 -10   2  -1 22.8544 1.14634   9
  10   2   1 21.3211 1.19710  19
 -10   2  -1 20.9130 1.08201  22
  10   2   1 20.2911 1.13847  20
  10   2   1 21.3019 1.22321  17
 -10   2  -1 26.5042 1.23190   3
 -10   2  -1 23.5831 0.96959  10
  10   2   1 22.8031 1.19388  11
  10   2   1 26.0058 1.16410   1
 -10   2  -1 25.5823 1.12116   5
  10   2   1 19.3074 1.25588  24
 -10   2  -1 21.0375 1.12789  21
  12  -2   1 8.07832 0.98414  11
 -12  -2  -1 8.09223 0.88630   9
  12  -2   1 7.45744 1.09858  18
  12  -2   1 7.44111 1.16783  17
  12  -2   1 7.28517 1.00150  20
 -12  -2  -1 8.85744 0.71959   5
 -12  -2  -1 7.42889 0.96881  12
 -12  -2  -1 8.55412 1.09113  10
  12  -2   1 8.81962 0.87663   7
  12  -2   1 9.29076 1.01310   1
  12  -2   1 6.47811 0.99202  24
 -12  -2  -1 5.42856 0.84178  22
  12  -2   1 7.91713 0.93620  14
 -12  -2  -1 7.96202 1.11693  23
  12  -2   1 7.97268 1.10879  19
  12  -2   1 8.19105 1.00334   8
 -12  -2  -1 8.54918 0.92711   3
 -12  -2  -1 8.96024 0.98671   6
  12   2   1 7.65602 1.12462  17
 -12   2  -1 6.40300 1.00075  22
 -12   2  -1 10.1641 0.98160   4
  12   2   1 8.78135 1.04229   1
 -12   2  -1 7.15812 1.05418   3
  12   2   1 7.99344 1.20312  15
  12   2   1 5.90996 1.04927  24
 -12   2  -1 8.17320 0.90645  10
  12   2   1 8.83110 0.61228   4
  12   2   1 7.72318 0.88375   7
  12   2   1 7.76556 1.06014   8
 -12   2  -1 7.61502 1.13056  12
  12   2   1 7.36424 1.07450  11
  12   2   1 7.41828 1.13812  20
 -12   2  -1 6.91392 1.03924  21
  12   2   1 7.78874 0.95460  14
 -12   2  -1 6.79324 1.08830  23
  12   2   1 7.64875 1.18869  19
 -12   2  -1 9.50448 1.00994   5
  12   2   1 7.63810 1.04488  18
 -12   2  -1 6.95287 1.11094   9
 -14  -2  -1 18.5369 1.33025   6
 -14  -2  -1 18.3101 1.32695   3
  14  -2   1 20.7750 1.44931  20
  14  -2   1 19.6979 1.39413  11
  14  -2   1 19.6132 1.40599   8
 -14  -2  -1 19.4981 1.53430  22
 -14  -2  -1 19.5151 0.99592   5
  14  -2   1 19.9751 1.45879  19
  14  -2   1 20.8591 1.55066  18
 -14  -2  -1 19.5846 1.30537  13
  14  -2   1 20.8539 1.53667  17
 -14  -2  -1 18.6519 1.39267  12
  14  -2   1 19.9723 1.33191  14
  14  -2   1 17.8503 1.57501  15
 -14  -2  -1 22.0154 1.56322  23
 -14  -2  -1 18.3005 1.43758  10
  14  -2   1 17.4555 1.27435   1
  14  -2   1 20.7718 1.47925  24
  14   2   1 20.5676 1.57768  17
 -14   2  -1 20.5424 1.51779  21
  14   2   1 20.6115 1.65587  24
  14   2   1 16.5406 1.31461   1
 -14   2  -1 18.3898 1.49354   9
 -14   2  -1 18.7211 1.34092   5
 -14   2  -1 19.4728 1.49742  23
 -14   2  -1 18.1782 1.50276  12
 -14   2  -1 20.7781 1.46758  10
  14   2   1 22.8766 1.72248  15
  14   2   1 18.5183 1.48004   8
 -14   2  -1 20.9177 1.45024  22
 -14   2  -1 17.0370 1.07486   6
  14   2   1 20.7104 1.67947  19
  14   2   1 18.1429 0.82496   4
 -14   2  -1 17.5923 1.44318   3
  14   2   1 20.7570 1.47323  14
  14   2   1 19.4779 1.42578  11
  14   2   1 19.3939 1.50553  20
  14   2   1 20.2851 1.47739  18
  16  -2   1 -0.3901 0.89160  20
 -16  -2  -1 0.02707 0.86488   6
  16  -2   1 0.10897 0.94462  18
 -16  -2  -1 -0.3746 0.80941  12
  16  -2   1 0.03022 0.79906  11
 -16  -2  -1 0.74976 1.11656  23
  16  -2   1 0.84814 1.03092  17
  16  -2   1 0.05187 0.86056   1
  16  -2   1 1.03613 1.03188  15
 -16  -2  -1 -0.2144 0.95121  22
 -16  -2  -1 -0.0156 0.87039  10
 -16  -2  -1 0.10625 0.57558   5
  16  -2   1 0.18285 1.09423  19
  16  -2   1 -0.0248 0.77957   7
  16  -2   1 0.16116 0.94631  24
  16  -2   1 0.90540 0.89109  14
  16  -2   1 0.54931 0.91535   8
 -16  -2  -1 -0.4048 0.76678   3
  16   2   1 0.54866 0.94363  11
  16   2   1 0.37229 1.03408  15
  16   2   1 0.49358 1.25999  24
  16   2   1 0.27177 1.10256  18
  16   2   1 0.38911 0.83682   1
  16   2   1 0.17118 1.07484  17
 -16   2  -1 0.33685 0.56027  13
 -16   2  -1 0.38634 1.15610  12
 -16   2  -1 0.17093 0.89844   9
 -16   2  -1 0.37652 0.93576   3
 -16   2  -1 0.11957 0.84094   5
  16   2   1 0.08255 2.03048  19
 -16   2  -1 0.11293 0.69580   6
  16   2   1 -0.1709 0.66787  21
  16   2   1 0.30340 0.90454   8
  16   2   1 0.45299 1.27164  20
 -16   2  -1 0.14131 0.86679  23
 -16   2  -1 -0.0554 0.92048  21
 -16   2  -1 0.42213 0.74517  16
 -16   2  -1 -0.2596 0.86106  22
  18  -2   1 17.9509 1.50588   7
  18  -2   1 17.4209 2.04601  18
 -18  -2  -1 16.9497 2.20379  22
  18  -2   1 17.6426 1.90034  24
 -18  -2  -1 17.7937 1.32926   5
  18  -2   1 15.7879 1.94923  15
 -18  -2  -1 16.6591 1.57795   9
 -18  -2  -1 18.4477 1.73231   2
 -18  -2  -1 15.8481 1.57296   6
 -18  -2  -1 19.3179 1.67803   3
  18  -2   1 17.2205 1.75663   8
  18  -2   1 18.6845 2.45968  17
 -18  -2  -1 16.1511 1.47499  13
 -18  -2  -1 16.3740 1.77251  12
  18  -2   1 18.4478 1.22230   4
 -18  -2  -1 18.8296 2.28908  23
 -18   2  -1 17.2390 1.14707  13
  18   2   1 15.1981 2.04229  19
  18   2   1 16.2511 1.35844  21
  18   2   1 16.9696 2.05882  15
 -18   2  -1 17.0331 1.87113   3
  18   2   1 18.5119 1.49855   7
  18   2   1 16.0608 1.89006   8
  18   2   1 18.0409 0.97083   4
 -18   2  -1 18.9271 1.50863   6
  18   2   1 17.5905 1.69284  14
 -18   2  -1 17.3617 1.55679  16
 -18   2  -1 17.6391 1.78771  21
 -18   2  -1 14.6745 1.96621  12
 -20  -2  -1 14.2491 1.83379   6
 -20  -2  -1 15.0928 1.62090  13
  20  -2   1 15.7516 2.08752  15
 -20  -2  -1 14.6426 1.45338   5
  20  -2   1 16.2508 2.18957  18
 -20  -2  -1 13.8372 2.05081  22
 -20  -2  -1 13.4007 2.19681  23
  20  -2   1 17.2309 1.70344   7
  20  -2   1 15.6462 2.11741  19
  20  -2   1 15.7710 1.29674   4
 -20  -2  -1 14.8118 1.90199   9
 -20  -2  -1 14.3525 2.01658  12
 -20  -2  -1 15.8633 1.90507  10
  20  -2   1 16.3587 1.83229   1
 -20  -2  -1 15.0966 1.89333   3
  20  -2   1 14.9720 1.92258  20
  20  -2   1 15.3834 2.06021  17
  20   2   1 15.3734 0.96406   4
  20   2   1 15.7469 1.68716   7
  20   2   1 16.7069 2.10394   8
  20   2   1 14.8627 2.19245  15
  20   2   1 16.0236 2.05598  14
 -20   2  -1 15.3265 1.17045  13
  20   2   1 15.0462 2.18639  19
 -20   2  -1 15.1417 1.62462  16
  20   2   1 15.8170 1.65581  21
  20   2   1 12.7025 2.02200  20
 -20   2  -1 14.2245 2.11970  23
 -20   2  -1 16.1058 2.05349   9
 -20   2  -1 13.6937 2.14468  22
  20   2   1 14.3127 2.32814  24
 -20   2  -1 16.0027 2.08706   3
  20   2   1 17.0744 1.95174   1
 -20   2  -1 14.3449 1.64892   6
 -20   2  -1 17.2684 1.58717   2
  20   2   1 16.2290 2.12876  17
 -20   2  -1 15.2147 2.07717  12
  22  -2   1 2.32494 1.69925  15
  22  -2   1 2.49939 1.33356  11
  22  -2   1 2.87571 1.62414  24
 -22  -2  -1 3.78987 1.29215   2
  22  -2   1 4.84600 1.85269  20
  22  -2   1 3.68312 1.25239   7
 -22  -2  -1 1.85072 1.52940  23
  22  -2   1 3.45653 1.76411  19
 -22  -2  -1 2.16872 1.24782  13
 -22  -2  -1 2.27512 1.20479   9
 -22  -2  -1 3.27732 1.50307  12
 -22  -2  -1 4.40836 1.58821  10
  22  -2   1 3.66151 1.73580  17
  22  -2   1 5.07918 1.01059   4
  22  -2   1 2.89824 1.37971  14
  22  -2   1 4.52182 1.44256   1
  22  -2   1 2.83257 1.61729  18
 -22  -2  -1 3.25801 1.78502  22
 -22  -2  -1 3.42911 1.45577   6
  22   2   1 3.51872 1.67650   8
 -22   2  -1 3.58971 1.17914   2
  22   2   1 3.98592 1.39444  11
  22   2   1 3.10993 1.69738  17
  22   2   1 3.24853 1.68116  19
 -22   2  -1 3.48407 1.61282   3
  22   2   1 4.84115 1.41851  14
  22   2   1 2.81676 2.05072  15
  22   2   1 4.45370 1.27756   7
 -22   2  -1 2.10707 1.59483  23
  22   2   1 4.59901 1.67506  18
 -22   2  -1 2.51139 1.54208  22
  22   2   1 3.39792 1.74720  20
 -22   2  -1 3.05610 1.62826  12
 -22   2  -1 2.53826 1.18727   6
 -22   2  -1 3.56775 1.23604  16
 -22   2  -1 3.45976 1.21033  10
  22   2   1 4.53258 1.56958   1
 -22   2  -1 3.33979 1.47599   5
  22   2   1 3.31175 1.36624  21
 -22   2  -1 2.68003 1.50943   9
 -22   2  -1 4.27049 0.92120  13
  22   2   1 3.22103 1.92363  24
  24  -2   1 -0.6434 1.29940  21
 -24  -2  -1 -0.6022 1.28047   2
  24  -2   1 -0.1445 1.51435   8
 -24  -2  -1 0.36762 1.55811  12
  24  -2   1 -0.1488 1.32060  14
  24  -2   1 1.07382 1.51372  11
 -24  -2  -1 0.17926 1.21054  13
  24  -2   1 -0.0327 1.70393  17
  24  -2   1 0.21731 1.65559   1
 -24  -2  -1 -0.6958 0.97014   5
 -24  -2  -1 -0.6121 1.54291  10
 -24  -2  -1 -0.3487 1.53225  22
  24  -2   1 0.71072 1.24117   7
  24  -2   1 -0.5325 1.74533  24
  24  -2   1 -0.0419 1.79508  20
  24  -2   1 -1.6753 1.81689  19
  24  -2   1 -0.2299 1.57643  15
 -24  -2  -1 -1.5002 3.40587  23
 -24  -2  -1 -0.3626 1.30806   9
  24   2   1 -0.0958 1.91594  19
 -24   2  -1 -0.4385 1.50266  12
 -24   2  -1 -0.4575 1.83856  23
  24   2   1 0.06131 1.68302  18
 -24   2  -1 -0.5560 1.03609   2
 -24   2  -1 -1.2649 1.45323   3
  24   2   1 -0.0591 1.78818  17
  24   2   1 -0.1844 1.22391   7
 -24   2  -1 -0.9376 1.70477   9
  24   2   1 0.14269 2.06442  24
  24   2   1 0.10921 2.18333  15
 -24   2  -1 -0.4539 1.23356  10
 -24   2  -1 -1.4991 1.76887  22
 -24   2  -1 -0.9199 1.10810   6
  24   2   1 -0.1580 1.54182   1
 -24   2  -1 -0.5786 1.43392   5
  24   2   1 0.04571 1.45295  11
  24   2   1 -0.2979 1.30702  14
  24   2   1 -0.4119 1.17909  21
  24   2   1 0.58984 2.04684  20
  26  -2   1 2.80577 1.91019  17
  26  -2   1 1.79398 1.46707  14
  26  -2   1 2.20959 2.05652  24
  26  -2   1 1.12730 1.64951  11
 -26  -2  -1 2.07999 1.40520  13
  26  -2   1 2.20530 1.59769   1
 -26  -2  -1 1.43408 2.23920  23
  26  -2   1 1.62094 1.97529  15
 -26  -2  -1 0.97205 1.75177  22
 -26  -2  -1 1.97575 1.67652   9
 -26  -2  -1 1.51457 1.56397   6
 -26  -2  -1 1.03571 1.63966   3
 -26  -2  -1 3.06405 1.65231   2
  26  -2   1 1.24417 1.67957   8
 -26  -2  -1 1.17664 1.86411  10
  26  -2   1 1.25328 2.06314  20
  26  -2   1 3.37965 1.57394   7
  26  -2   1 1.28225 1.99525  19
  26  -2   1 1.45416 1.76382  21
  26   2   1 3.04937 1.66669   7
  26   2   1 2.49333 2.47930  15
 -26   2  -1 0.43050 1.78801  22
  26   2   1 0.52431 2.12477  17
  26   2   1 2.53850 1.50444  21
  26   2   1 1.33994 2.02131   8
  26   2   1 1.84015 2.60688  20
 -26   2  -1 1.34524 2.08040  23
 -26   2  -1 0.89289 1.70085   3
 -26   2  -1 1.24530 1.33671   6
  26   2   1 2.49015 1.69151  14
  26   2   1 3.79919 1.85298   1
  26   2   1 2.31208 1.71875  11
 -26   2  -1 1.77535 1.53069   5
  26   2   1 2.79035 2.15679  18
 -26   2  -1 2.20295 1.85854  12
  26   2   1 1.81830 2.33258  24
 -26   2  -1 1.28884 1.50625  10
 -26   2  -1 2.66615 1.21333   2
  26   2   1 1.82530 2.41838  19
  28  -2   1 0.02003 1.63051  11
  28  -2   1 0.00375 1.92239   8
  28  -2   1 -0.9489 1.65971  14
 -28  -2  -1 -0.2127 2.22261  22
 -28  -2  -1 -0.9360 1.36397  13
  28  -2   1 -0.3423 2.23664  15
 -28  -2  -1 1.08331 1.82708   6
  28  -2   1 -0.5995 2.38648  19
 -28  -2  -1 -1.0964 1.43218   2
  28  -2   1 0.34316 1.76082   1
 -28  -2  -1 -0.3824 2.45428  23
 -28  -2  -1 -0.1833 1.74981   3
 -28  -2  -1 0.69628 1.89365   9
 -28  -2  -1 -0.4295 2.47993  10
  28  -2   1 1.70120 2.28645  20
  28  -2   1 -0.4624 2.26094  17
  28  -2   1 -0.1676 2.22130  18
  28  -2   1 0.86384 1.75039  21
  28  -2   1 -0.8466 2.16548  24
 -28   2  -1 -1.0198 2.26624  23
  28   2   1 0.41638 1.96321   8
  28   2   1 -1.2798 2.55382  19
  28   2   1 -0.6063 2.19173   1
  28   2   1 -0.0151 2.35965  17
 -28   2  -1 0.28403 2.03146  12
  28   2   1 -0.0907 2.11852  18
 -28   2  -1 -0.0106 2.14045   3
  28   2   1 -0.3468 1.78849  11
  28   2   1 -0.0133 2.30620  20
 -28   2  -1 -0.1171 1.63181  10
 -28   2  -1 -0.3266 1.53888   5
  28   2   1 0.04888 1.37141   7
  28   2   1 1.27575 2.73273  15
 -29  -3   1 1.35475 2.17687  22
 -29  -3   1 0.42450 1.68850   9
  29  -3  -1 -0.0330 1.72908   8
  29  -3  -1 0.17918 1.55935   7
 -29  -3   1 -0.2948 1.52017  13
 -29  -3   1 1.37553 1.91732   6
  29  -3  -1 -0.6951 1.95859  24
 -29  -3   1 1.99722 2.49074  23
  29  -3  -1 0.28587 2.33670  20
  29  -3  -1 0.68029 2.38989  17
 -29  -3   1 -0.0950 1.99552  12
  29  -3  -1 0.77718 1.87995  14
  29  -3  -1 0.41100 1.50316  11
 -29  -3   1 0.77815 1.96180  10
  29  -3  -1 0.02461 1.84005  21
  29  -3  -1 0.16620 2.32641  15
 -29  -3   1 0.65966 1.52421   2
  29  -3  -1 -0.4023 3.04613  19
 -29  -3   1 0.77134 1.87091   3
  29   3  -1 0.59211 2.04605   8
 -29   3   1 -0.6133 2.06767  22
  29   3  -1 -0.1836 2.46777  15
  29   3  -1 -1.1220 2.75625  24
  29   3  -1 0.62443 1.81628  14
  29   3  -1 0.58969 2.75451  18
  29   3  -1 0.42773 2.40855  19
 -29   3   1 -0.6498 2.39488  12
 -29   3   1 -0.5240 2.03660   9
  29   3  -1 1.19089 2.09426   1
 -29   3   1 -0.4032 1.92916   5
 -29   3   1 0.68568 2.54407  23
  29   3  -1 -0.1117 1.64962  11
 -29   3   1 1.30314 2.08983   3
  27  -3  -1 0.62295 1.63586   8
  27  -3  -1 0.59041 2.00459  15
  27  -3  -1 0.14772 1.64323  21
  27  -3  -1 0.88137 1.93023  24
  27  -3  -1 1.85154 1.88320   1
  27  -3  -1 0.04496 2.14888  20
 -27  -3   1 0.58759 1.55151   9
  27  -3  -1 0.88953 2.25519  18
 -27  -3   1 0.89979 1.39411   2
  27  -3  -1 0.01091 1.86022  17
 -27  -3   1 0.36976 1.44376  13
  27  -3  -1 -0.0586 1.59142  14
  27  -3  -1 -0.9272 1.42488   7
 -27  -3   1 0.63941 2.09956  10
 -27  -3   1 0.28237 1.84374  22
 -27  -3   1 0.77153 1.60671   3
 -27  -3   1 -1.7385 2.07777  23
 -27  -3   1 0.03370 1.67619  12
  27   3  -1 1.10543 1.96452   1
 -27   3   1 0.53386 1.29703   6
  27   3  -1 -0.5258 1.47205   7
 -27   3   1 0.69338 1.60867   5
  27   3  -1 -0.7611 2.02012  17
  27   3  -1 0.70097 2.39992  20
  27   3  -1 -0.0311 1.71648  21
 -27   3   1 -0.1355 2.23425  22
 -27   3   1 -0.0994 2.04340  23
 -27   3   1 0.27864 1.53237  10
  27   3  -1 1.08247 2.03190   8
  27   3  -1 1.02279 1.99651  18
  27   3  -1 -0.9086 1.72009  14
  27   3  -1 -0.2953 1.52651  11
  27   3  -1 1.80682 2.37671  19
 -27   3   1 -0.4185 1.67639   9
  27   3  -1 0.29062 2.49627  15
 -27   3   1 1.53200 2.13098   3
 -27   3   1 0.18126 2.01838  12
  25  -3  -1 4.78529 1.95546  24
  25  -3  -1 4.86624 1.63851   8
  25  -3  -1 4.16662 1.90295  15
 -25  -3   1 5.02610 1.42172  13
  25  -3  -1 4.93403 1.84582   7
 -25  -3   1 5.32564 1.92425  22
  25  -3  -1 5.30698 2.21309  18
 -25  -3   1 4.12701 1.50242   2
  25  -3  -1 4.99805 1.95846  17
  25  -3  -1 4.60273 1.77725   1
 -25  -3   1 3.16099 1.72900   6
 -25  -3   1 5.73619 1.57755   9
  25  -3  -1 5.22610 2.13466  20
 -25  -3   1 4.59879 1.66673   3
 -25  -3   1 4.91104 1.81163  10
  25  -3  -1 5.51573 1.76009  11
  25  -3  -1 5.42227 1.29529   4
 -25  -3   1 6.38398 2.17392  23
  25  -3  -1 5.06330 1.79502  14
  25   3  -1 5.35833 1.79698  11
 -25   3   1 4.03707 1.70705   9
 -25   3   1 3.98736 2.08497  22
 -25   3   1 4.92116 1.80154   5
  25   3  -1 3.19711 1.77080   8
  25   3  -1 5.43522 2.34638  20
 -25   3   1 6.10005 2.23759  23
  25   3  -1 5.39847 1.79327   7
  25   3  -1 4.29252 1.65826  21
  25   3  -1 4.77654 1.99093  17
  25   3  -1 5.00331 2.45450  24
  25   3  -1 5.81351 2.04873  14
 -25   3   1 5.33354 2.10660  12
  25   3  -1 4.60478 2.12273  18
 -25   3   1 5.96098 1.98510   3
  25   3  -1 5.92047 1.99562   1
 -25   3   1 3.95447 1.47880  16
 -25   3   1 6.03010 1.53143  10
  25   3  -1 4.28129 2.03240  19
 -25   3   1 4.80739 1.27339   6
  25   3  -1 7.34025 2.57229  15
  23  -3  -1 -0.7710 1.58484   1
  23  -3  -1 0.35185 0.98859   4
  23  -3  -1 0.81242 1.55936  15
  23  -3  -1 -0.3732 1.82263  19
  23  -3  -1 0.44157 1.29566   8
 -23  -3   1 0.30527 1.23818   9
 -23  -3   1 1.44020 1.17989   3
 -23  -3   1 0.13942 1.70794  22
  23  -3  -1 1.54674 1.19983   7
 -23  -3   1 1.39543 1.29731  13
  23  -3  -1 0.19712 1.55818  20
  23  -3  -1 1.23198 1.56356  18
  23  -3  -1 0.79533 1.19025  11
 -23  -3   1 0.62945 1.13037   2
  23  -3  -1 0.73654 1.72262  17
  23  -3  -1 -0.1961 1.52109  24
 -23  -3   1 0.99727 1.52123   6
 -23  -3   1 0.82762 1.56834  10
 -23  -3   1 0.88958 1.70090  23
 -23   3   1 0.21173 1.15755   6
  23   3  -1 0.93239 1.80177  17
  23   3  -1 -0.4400 1.58736   1
  23   3  -1 0.29412 1.26554  11
  23   3  -1 0.10366 1.37767  21
 -23   3   1 0.23693 1.66746  23
  23   3  -1 -0.1606 2.01425  15
 -23   3   1 1.18220 1.43861  22
  23   3  -1 1.09943 1.93706  24
  23   3  -1 -0.1417 1.30492   7
  23   3  -1 1.72985 1.88963  19
 -23   3   1 0.22015 1.31185   5
 -23   3   1 0.50002 1.20142  10
 -23   3   1 0.67420 1.38052   9
 -23   3   1 1.00929 1.26307  16
 -23   3   1 0.83924 0.78926   2
  23   3  -1 1.21850 1.50330  14
 -23   3   1 0.18859 1.50745  12
 -23   3   1 -0.0261 1.57797   3
  23   3  -1 0.41097 1.81359  20
 -21  -3   1 3.84655 1.61632  23
  21  -3  -1 3.01074 1.56574  18
  21  -3  -1 5.39011 1.16273   4
  21  -3  -1 3.38869 1.59224  17
  21  -3  -1 4.57793 1.53714  14
 -21  -3   1 4.31555 1.67700  10
 -21  -3   1 4.67839 1.49096   6
 -21  -3   1 4.46603 0.97119   5
 -21  -3   1 3.99971 1.55930  12
  21  -3  -1 3.95139 1.32133   8
  21  -3  -1 6.14612 1.80969  19
 -21  -3   1 3.93770 1.69842  22
  21  -3  -1 3.63381 1.37455   1
  21  -3  -1 4.14292 1.50313  15
  21  -3  -1 5.55207 1.44286  11
  21  -3  -1 3.72451 1.26658   7
 -21  -3   1 3.75513 1.19721   3
  21  -3  -1 3.26920 1.48812  20
 -21  -3   1 4.14633 1.18183  13
  21   3  -1 4.77913 1.67756  19
  21   3  -1 3.49503 1.54197  20
 -21   3   1 4.99450 1.67082   3
  21   3  -1 5.11413 1.86550  17
 -21   3   1 5.98723 1.38983  16
  21   3  -1 6.61214 1.94252  24
 -21   3   1 3.67511 1.36777   9
  21   3  -1 4.88558 1.39391   7
  21   3  -1 5.95241 1.85676  18
 -21   3   1 4.16462 1.72988  23
 -21   3   1 8.41906 1.93302  22
  21   3  -1 4.15676 1.46013   1
 -21   3   1 5.24748 0.97979   2
 -21   3   1 5.43809 1.67571  12
  21   3  -1 7.39121 1.93192  15
 -21   3   1 4.74299 1.14783   6
 -19  -3   1 34.1124 1.90551  13
  19  -3  -1 32.6056 2.17465  20
 -19  -3   1 29.4518 2.20811  23
 -19  -3   1 31.9405 2.27229  22
  19  -3  -1 32.5501 2.19687  15
 -19  -3   1 35.0234 2.15784  10
  19  -3  -1 31.9720 2.28828  14
  19  -3  -1 33.1327 2.40039  18
 -19  -3   1 33.4905 1.95096   9
  19  -3  -1 35.1897 2.09060   8
  19  -3  -1 35.7862 1.99265  11
  19  -3  -1 32.3895 2.17766  17
  19  -3  -1 39.8848 2.18761   1
  19  -3  -1 29.3225 2.05830  24
 -19  -3   1 38.0955 1.52333   5
  19  -3  -1 39.5990 1.81827   4
 -19  -3   1 38.6240 2.29300   6
 -19   3   1 34.5035 1.85842  10
 -19   3   1 35.4589 2.30607   3
  19   3  -1 31.2351 2.43891  19
 -19   3   1 33.8676 1.96715  16
 -19   3   1 35.9386 2.38463   9
  19   3  -1 31.9717 2.14210  11
 -19   3   1 30.7884 2.24072  22
  19   3  -1 37.3630 2.33695   1
  19   3  -1 31.8692 2.35506  20
 -19   3   1 35.4305 1.75644   6
  19   3  -1 31.3772 1.94937  21
  19   3  -1 33.2215 2.37444  15
  19   3  -1 32.4434 2.40695  17
 -19   3   1 29.1578 2.28586  23
 -19   3   1 35.4873 2.39167  12
 -19   3   1 38.8177 1.57393   2
 -19   3   1 29.3822 2.30399  21
  19   3  -1 31.5771 2.54967  24
  19   3  -1 34.9211 1.52368   4
  17  -3  -1 2.85447 1.05354  24
 -17  -3   1 3.81044 1.39457  23
 -17  -3   1 2.46128 1.00269  12
  17  -3  -1 3.58048 1.31493  15
  17  -3  -1 2.86823 1.21959  20
 -17  -3   1 1.84404 1.01719  10
  17  -3  -1 2.70411 1.23010  19
  17  -3  -1 2.74702 0.98452  11
 -17  -3   1 2.89450 1.23727  22
  17  -3  -1 3.33632 1.27611  17
 -17  -3   1 2.76478 1.03449   2
 -17  -3   1 2.54657 1.08280   9
 -17  -3   1 2.92176 0.74390   5
  17  -3  -1 3.18843 1.08005  14
  17  -3  -1 3.36891 1.39277  18
 -17  -3   1 2.21296 1.10873   6
  17  -3  -1 2.73912 1.23304   1
  17  -3  -1 2.45678 1.15140   7
 -17   3   1 2.49086 1.09889  12
 -17   3   1 2.89084 1.12739  22
 -17   3   1 3.07024 1.14814  16
  17   3  -1 2.62190 1.49188  20
 -17   3   1 2.41386 0.73408   2
 -17   3   1 2.56087 1.27297   9
 -17   3   1 2.57271 1.19281   5
  17   3  -1 3.50867 1.53349  19
  17   3  -1 3.22837 1.30523  18
  17   3  -1 2.64674 0.72506   4
  17   3  -1 2.16867 1.06218  14
 -17   3   1 2.40156 0.96035   6
 -17   3   1 2.63701 1.28763   3
 -17   3   1 2.16063 0.90620  10
  17   3  -1 3.08667 1.51832  24
  17   3  -1 2.44017 1.22195   1
 -17   3   1 3.24431 1.38451  21
  17   3  -1 3.11076 1.05095  21
  17   3  -1 2.91424 1.41302  15
 -17   3   1 1.99279 1.12726  23
  17   3  -1 2.46858 0.99395   7
  17   3  -1 1.87390 1.28158  17
  17   3  -1 2.00566 1.00600   8
  15  -3  -1 0.50616 0.87972  19
 -15  -3   1 0.24332 0.82543  23
  15  -3  -1 0.62540 0.86051  20
  15  -3  -1 0.48367 0.69146   7
 -15  -3   1 0.21776 0.74230  13
 -15  -3   1 0.00091 0.79848   2
  15  -3  -1 0.57595 0.78293   1
  15  -3  -1 0.54606 0.74797  14
  15  -3  -1 0.88209 0.89286  17
 -15  -3   1 0.29564 0.81364   6
  15  -3  -1 0.25813 0.98216  18
 -15  -3   1 -0.1364 0.93697  22
 -15  -3   1 0.24863 0.57157   5
 -15  -3   1 0.20767 0.80509  12
 -15  -3   1 0.14355 0.94615  10
  15  -3  -1 0.50413 0.90017  15
  15   3  -1 0.15690 0.79695  14
 -15   3   1 -0.3152 0.80944   5
 -15   3   1 0.34967 0.55294   2
  15   3  -1 -0.0975 0.75839   7
  15   3  -1 0.82615 0.98535  18
  15   3  -1 0.26502 1.16733  24
 -15   3   1 0.21780 0.64083  10
  15   3  -1 0.27964 1.18025  15
 -15   3   1 0.68216 1.04121   3
 -15   3   1 0.74071 0.97453  21
  15   3  -1 0.01087 0.94982  17
  15   3  -1 0.36117 0.90611  19
 -15   3   1 -0.5145 1.00768  12
  15   3  -1 0.42389 0.62524   4
 -15   3   1 0.46961 0.91192   9
  15   3  -1 0.82668 1.17999   1
 -15   3   1 1.05391 0.99610  23
 -15   3   1 1.01158 1.24608   4
  15   3  -1 0.46658 0.96349  20
 -15   3   1 0.11507 0.91535  22
  15   3  -1 0.28901 0.74865   8
 -15   3   1 0.03145 0.66427   6
 -13  -3   1 0.21309 0.69525   2
 -13  -3   1 0.91678 0.84996  23
  13  -3  -1 0.17914 0.79974  15
  13  -3  -1 0.19927 0.79091  18
 -13  -3   1 -0.4353 0.78078   6
  13  -3  -1 0.21562 0.67469   7
  13  -3  -1 -0.0375 0.68618   1
  13  -3  -1 0.24566 0.59366   8
  13  -3  -1 -0.1699 0.69590  14
  13  -3  -1 0.54529 0.79378  20
 -13  -3   1 0.08257 0.78305  10
 -13  -3   1 2.98530 0.97713  22
 -13  -3   1 -0.3184 0.74261  13
  13  -3  -1 0.18334 0.75483  19
 -13  -3   1 0.18221 0.61790  12
 -13  -3   1 -0.2056 0.42056   5
  13  -3  -1 0.60954 0.89106  17
 -13   3   1 0.17952 0.75243  16
 -13   3   1 -0.2167 0.83636  23
  13   3  -1 -0.2695 0.75101  19
  13   3  -1 0.80819 0.79116  21
  13   3  -1 0.72602 1.02324  24
  13   3  -1 0.44007 0.75499   1
 -13   3   1 0.66978 0.82649  21
  13   3  -1 1.32613 0.99767  20
  13   3  -1 0.03941 0.77016   8
  13   3  -1 0.63949 0.71197   7
 -13   3   1 2.09791 1.11650   9
 -13   3   1 0.21684 0.74184  12
 -13   3   1 0.42786 0.68091   4
 -13   3   1 -0.3109 0.75572   3
  13   3  -1 1.30854 0.82791  17
  13   3  -1 0.22058 0.78103  14
  13   3  -1 0.37964 0.50478   4
  13   3  -1 0.52170 0.90672  15
 -13   3   1 0.49497 0.76186  22
  13   3  -1 0.60182 0.77105  11
 -13   3   1 0.33337 0.54341   6
 -13   3   1 -0.2141 0.69829   5
  13   3  -1 0.53236 0.84633  18
  11  -3  -1 38.6873 1.43101  24
 -11  -3   1 35.7373 1.45583  22
 -11  -3   1 36.1506 1.33500  12
  11  -3  -1 34.6701 1.27230   8
  11  -3  -1 35.0547 1.45733  20
  11  -3  -1 34.8273 1.52861  18
  11  -3  -1 34.1099 1.38369  14
  11  -3  -1 36.0235 1.47720  15
  11  -3  -1 36.2942 1.44979  17
 -11  -3   1 33.9779 1.35076   2
  11  -3  -1 34.3699 1.25733  11
 -11  -3   1 34.9886 0.84465   5
 -11  -3   1 36.8114 1.53577  23
  11  -3  -1 36.1407 1.39775  19
  11  -3  -1 34.7495 1.33683   7
 -11  -3   1 35.3431 1.36803  13
  11  -3  -1 34.4881 1.39122   1
 -11  -3   1 34.7775 1.40483   6
 -11  -3   1 36.1160 1.22224   3
  11   3  -1 36.1807 1.47331  14
 -11   3   1 33.9963 1.05193   6
  11   3  -1 35.3855 1.57699  19
 -11   3   1 35.0431 1.44563  23
  11   3  -1 38.2541 1.72125  24
  11   3  -1 35.6512 1.52402   8
  11   3  -1 34.0404 1.45380   1
  11   3  -1 36.7965 1.61114  20
 -11   3   1 36.0190 1.63057   9
 -11   3   1 33.5973 1.48346   3
 -11   3   1 35.4149 1.55828  21
  11   3  -1 37.2732 1.36002  21
  11   3  -1 36.2964 1.48155  18
  11   3  -1 35.3998 1.55984  17
 -11   3   1 34.1075 1.39855   4
  11   3  -1 33.5535 1.36744   7
 -11   3   1 34.7657 1.43966  16
  11   3  -1 35.0064 1.62510  15
  11   3  -1 35.5432 1.46189  11
 -11   3   1 35.1044 1.48951  12
 -11   3   1 35.8606 1.42798  22
 -11   3   1 35.6551 1.47082   5
  -9  -3   1 4.38539 0.60553   3
  -9  -3   1 4.15192 0.68309  12
  -9  -3   1 4.30513 0.74120  22
   9  -3  -1 3.21593 0.63080  20
  -9  -3   1 4.32357 0.40007   5
   9  -3  -1 3.45413 0.56564  19
  -9  -3   1 6.46221 0.85771   6
   9  -3  -1 4.28657 0.65158   8
  -9  -3   1 3.91522 0.67583  23
  -9  -3   1 4.39745 0.68812  13
   9  -3  -1 4.32433 0.71575  15
   9  -3  -1 3.51807 0.59990  24
  -9  -3   1 3.81938 0.65260  10
   9  -3  -1 5.09341 0.72106   1
   9  -3  -1 3.88885 0.58008  11
  -9  -3   1 4.85740 0.70401   2
  -9  -3   1 4.04185 0.61220   9
   9   3  -1 3.86593 0.69404  19
  -9   3   1 3.64325 0.57446   5
  -9   3   1 4.47578 0.66570  22
  -9   3   1 5.25185 0.78377  12
   9   3  -1 4.62268 0.60655   4
  -9   3   1 3.78114 0.70757  16
  -9   3   1 2.89723 0.56028   3
   9   3  -1 4.11600 1.07475  20
  -9   3   1 2.40217 0.56390  21
  -9   3   1 3.38945 0.61236   4
   9   3  -1 5.10690 0.87251  17
   9   3  -1 3.88385 0.65878  11
   9   3  -1 4.04823 0.64907   1
   9   3  -1 2.77028 0.68786  15
   9   3  -1 2.80590 0.49841  21
  -9   3   1 2.77748 0.59608  23
   9   3  -1 3.80169 0.73862  18
  -9   3   1 3.63321 0.65078   9
   9   3  -1 4.21950 0.68973   8
   9   3  -1 2.92458 0.52942   7
   9   3  -1 2.99205 0.57370  14
   9   3  -1 2.90117 0.74824  24
   9   3  -1 3.91235 0.38478  16
  -7  -3   1 15.1082 0.81047   2
   7  -3  -1 16.5793 0.74680   8
  -7  -3   1 14.6036 0.83290  10
  -7  -3   1 14.7597 0.82245  13
  -7  -3   1 15.6327 0.86005  22
   7  -3  -1 16.2678 0.87698  15
  -7  -3   1 15.3204 0.84051   6
   7  -3  -1 15.4156 0.82989  17
   7  -3  -1 16.1398 0.70776  24
   7  -3  -1 16.1359 0.75320  11
  -7  -3   1 16.1658 0.62852   3
  -7  -3   1 16.5653 0.79950  12
   7  -3  -1 15.3826 0.76256  19
  -7  -3   1 14.6722 0.65879   9
   7  -3  -1 14.4302 0.82525   1
  -7  -3   1 14.5691 0.85253  23
   7  -3  -1 15.3413 0.87014  20
  -7   3   1 15.0637 0.87715   3
  -7   3   1 15.9223 0.92720  16
   7   3  -1 15.8191 0.90237   8
  -7   3   1 16.5565 0.93055   4
  -7   3   1 15.3392 0.85210  12
  -7   3   1 16.2966 0.90358   5
   7   3  -1 15.2225 0.90134  19
   7   3  -1 15.7710 0.77588  21
   7   3  -1 15.4524 0.92637  11
   7   3  -1 15.4181 0.96470  20
   7   3  -1 15.1358 1.01620  24
   7   3  -1 14.9455 0.92158  17
  -7   3   1 16.1430 0.88768   9
  -7   3   1 15.7753 0.82513  23
   7   3  -1 15.6865 0.92797  18
  -7   3   1 15.2611 0.94264  18
  -7   3   1 15.0442 0.92206  14
  -7   3   1 15.8699 0.92004   7
   7   3  -1 15.5353 0.84847   7
   7   3  -1 16.5237 0.89509  14
  -7   3   1 16.2158 0.79625  22
   7   3  -1 15.9281 0.89271   1
  -7   3   1 15.4823 0.65927  10
  -5  -3   1 195.149 2.12318   6
  -5  -3   1 205.610 1.71391   9
   5  -3  -1 208.519 1.87011  19
   5  -3  -1 198.031 1.94948  11
   5  -3  -1 206.218 2.25723  20
   5  -3  -1 205.345 2.11075  15
  -5  -3   1 200.277 1.41451   3
  -5  -3   1 197.833 2.21414  13
  -5  -3   1 197.992 2.13696  10
   5  -3  -1 208.364 2.20097  17
   5  -3  -1 198.081 1.89986   8
  -5  -3   1 207.293 1.83382  12
  -5   3   1 195.513 2.30580  21
  -5   3   1 193.867 2.32169   4
   5   3  -1 197.621 2.00917   4
  -5   3   1 205.028 2.41806  16
  -5   3   1 199.226 1.23909   6
   5   3  -1 208.235 1.54990  16
  -5   3   1 196.234 2.39292   7
  -5   3   1 195.296 2.13451   3
   5   3  -1 208.038 2.48686  24
  -5   3   1 210.211 2.12199  12
   5   3  -1 199.404 2.34945  15
   5   3  -1 202.237 2.29751  14
  -5   3   1 200.968 2.44083  14
   5   3  -1 199.937 2.29312   7
   5   3  -1 198.421 2.38973   8
   5   3  -1 196.711 2.23975  19
  -5   3   1 200.925 1.24081  10
   5   3  -1 204.573 2.34238  17
   5   3  -1 195.206 2.31201  11
  -5   3   1 202.388 2.31137  18
   5   3  -1 207.774 2.45499  20
  -5   3   1 194.817 2.31859   5
  -3  -3   1 14.7538 0.57829  10
  -3  -3   1 14.8663 0.65732  13
  -3  -3   1 16.1353 0.54135  22
  -3  -3   1 14.9574 0.47207  12
  -3  -3   1 14.3175 0.58747   2
   3  -3  -1 16.4423 0.58840   8
  -3  -3   1 16.5271 0.52257  23
   3  -3  -1 15.0937 0.36394  13
   3  -3  -1 15.7360 0.58072  15
   3  -3  -1 15.5879 0.49088  19
   3  -3  -1 15.6135 0.46375  24
  -3  -3   1 15.6165 0.61591  19
   3  -3  -1 14.8269 0.57518  11
  -3  -3   1 14.0892 0.57478   6
  -3   3   1 16.5006 0.70495  21
   3   3  -1 15.4504 0.61018  21
  -3   3   1 15.0051 0.35319   6
   3   3  -1 14.4598 0.73257   8
   3   3  -1 15.2068 0.31758   5
  -3   3   1 15.3158 0.74464  16
  -3   3   1 15.4644 0.53990  12
  -3   3   1 15.0658 0.71096   4
   3   3  -1 15.0952 0.70962  14
   3   3  -1 15.6121 0.70466  18
  -3   3   1 15.1085 0.58728   9
  -3   3   1 15.6075 0.66890   5
  -3   3   1 15.8690 0.76939  20
   3   3  -1 15.2428 0.72658  11
   3   3  -1 15.7243 0.72823  17
   3   3  -1 14.8259 0.71664  15
   3   3  -1 13.9324 0.64941   7
  -3   3   1 14.7707 0.72250   1
  -3   3   1 16.8547 0.45971  22
  -3   3   1 15.7744 0.75524  18
   3   3  -1 15.8196 0.53099  16
  -3   3   1 14.6977 0.71692   7
   3   3  -1 13.5739 0.66605   1
  -3   3   1 16.3818 0.53543  23
  -3   3   1 15.1284 0.57978   3
   3   3  -1 14.1087 0.60516   4
   3   3  -1 15.9188 0.70930  20
  -1  -3   1 45.3746 0.91019  24
  -1  -3   1 45.6128 0.87141  19
   1  -3  -1 45.1961 0.66352  19
   1  -3  -1 43.3279 0.47027  10
  -1  -3   1 45.1758 0.65978  22
  -1  -3   1 43.2245 0.71230  10
  -1  -3   1 44.8769 0.65402  12
  -1  -3   1 44.6639 0.88110  13
  -1  -3   1 41.3972 0.71018   6
  -1   3   1 44.2302 1.07040  20
   1   3  -1 41.5586 0.97220   7
  -1   3   1 43.5671 0.56641  12
   1   3  -1 43.3828 0.69852   9
   1   3  -1 44.7677 1.00900  15
  -1   3   1 42.2347 0.86072   5
  -1   3   1 43.2915 0.90296  15
   1   3  -1 41.2299 1.01377  11
   1   3  -1 44.6551 1.02620  20
   1   3  -1 39.4871 0.95736   1
  -1   3   1 40.2176 0.97889   7
   1   3  -1 44.6828 0.99638  18
  -1   3   1 46.6295 1.09368  17
  -1   3   1 42.9000 0.71704   9
   1   3  -1 44.1626 1.04318  17
  -1   3   1 42.5108 1.00524  11
  -1   3   1 42.9264 0.70750   6
  -1   3   1 39.5397 0.95773   1
   1   3  -1 44.9367 1.03264  14
  -1   3   1 45.7867 0.99929  16
   1   3  -1 41.7557 1.01200   8
  -1   3   1 46.0978 0.90993  21
   1   3  -1 45.4881 0.95240  21
  -1   3   1 44.6660 0.95737  18
  -1   3   1 43.3192 1.00586  14
   1   3  -1 44.7378 0.88844  16
   1  -3   1 26.6420 0.75353  11
  -1  -3  -1 26.7291 0.58537  19
   1  -3   1 29.1070 0.48322  10
   1  -3   1 30.4539 0.78101   8
   1  -3   1 29.5259 0.64919  13
   1  -3   1 26.0431 0.54994  22
   1  -3   1 26.6283 0.71410  24
  -1  -3  -1 29.5467 0.61584  10
   1  -3   1 26.0980 0.67922  19
  -1   3  -1 25.5175 0.82447  18
   1   3   1 27.8365 0.73446  18
   1   3   1 29.6029 0.85949   7
  -1   3  -1 26.0830 0.84913  17
  -1   3  -1 28.8828 0.87466  14
  -1   3  -1 27.3590 0.86236  20
  -1   3  -1 29.8000 0.84699   4
   1   3   1 27.1069 0.76383  15
  -1   3  -1 26.9090 0.81978  15
  -1   3  -1 28.4940 0.58255  12
   1   3   1 31.5071 0.85160   1
   1   3   1 30.3014 0.62385   5
   1   3   1 28.5055 0.85167   8
   1   3   1 26.3414 0.85122  11
   1   3   1 29.8790 0.79980   4
   1   3   1 25.6229 0.84462  20
  -1   3  -1 25.7900 0.80699  21
   1   3   1 28.5146 0.82185  14
  -1   3  -1 28.7825 0.71357   5
  -1   3  -1 28.9094 0.84611   7
   1   3   1 27.7032 0.71640  16
  -1   3  -1 29.7068 0.68972   9
   1   3   1 26.5506 0.66178  21
  -1   3  -1 29.4573 0.85841   1
   1   3   1 30.5687 0.60352   3
   1   3   1 25.7451 0.64002  23
   3  -3   1 102.616 1.36308  19
  -3  -3  -1 103.403 1.38956   6
   3  -3   1 100.228 1.33797  24
  -3  -3  -1 104.377 0.99780   3
   3  -3   1 101.427 1.46220  17
   3  -3   1 101.945 1.06586   2
  -3  -3  -1 103.734 1.34972  10
  -3  -3  -1 102.895 0.82681  12
   3  -3   1 102.195 1.04343  13
  -3  -3  -1 102.176 1.27067  23
   3  -3   1 102.389 0.92452  10
   3  -3   1 103.664 1.47074  11
  -3  -3  -1 101.227 1.07930  22
   3  -3   1 105.561 1.45721   8
   3   3   1 102.691 1.34013   4
  -3   3  -1 96.7209 1.55708  18
  -3   3  -1 96.9517 1.50481  16
   3   3   1 98.1934 1.59398  20
  -3   3  -1 96.9756 1.54878  21
   3   3   1 95.4489 1.57692  17
   3   3   1 100.813 1.45645  14
  -3   3  -1 97.7745 1.47504   7
  -3   3  -1 101.247 0.97387  23
  -3   3  -1 98.8932 1.12662  22
  -3   3  -1 98.0224 1.44996   5
  -3   3  -1 102.743 1.29855  12
   3   3   1 100.004 1.55827  24
   3   3   1 100.651 1.50092   7
   3   3   1 102.241 1.14633  21
  -3   3  -1 99.1747 1.57441  14
   3   3   1 97.4874 1.58447   8
  -3   3  -1 98.1354 1.55146  20
  -3   3  -1 100.708 1.51636   4
  -3   3  -1 103.622 1.44425   9
  -3   3  -1 102.669 1.31223   3
   3   3   1 100.041 1.36095  19
  -3   3  -1 100.713 1.63396   1
   3   3   1 102.033 1.71343  13
   3   3   1 101.336 1.08645  16
   3   3   1 100.506 1.49855  15
   3   3   1 103.410 1.70076  11
   3   3   1 104.007 1.54593   1
   3   3   1 99.8500 1.32654  18
   3   3   1 101.664 0.86506   5
   5  -3   1 18.3446 0.49131  13
   5  -3   1 17.1975 0.75610   8
  -5  -3  -1 17.6734 0.75730  10
   5  -3   1 17.4280 0.74805  19
  -5  -3  -1 17.6089 0.55811   3
  -5  -3  -1 18.0096 0.44738   9
   5  -3   1 17.0570 0.74048  24
   5  -3   1 17.5061 0.58016   2
   5  -3   1 17.5557 0.79702  17
   5  -3   1 16.2914 0.78024  15
   5  -3   1 17.6615 0.76819  11
  -5  -3  -1 17.3432 0.56414  12
  -5  -3  -1 17.6731 0.78660   6
  -5  -3  -1 17.4248 0.74730  23
  -5   3  -1 18.1072 0.64816  23
   5   3   1 16.7201 0.89704  24
  -5   3  -1 17.3574 0.80630   7
  -5   3  -1 19.3264 0.79904  12
  -5   3  -1 17.3730 0.79290  16
  -5   3  -1 17.4414 0.80456   9
  -5   3  -1 16.2991 0.87636  21
  -5   3  -1 16.6918 0.77100   4
  -5   3  -1 17.5375 0.68101  22
  -5   3  -1 17.7544 0.85152  14
   5   3   1 17.0747 0.58508  21
  -5   3  -1 17.5207 0.76928   3
   5   3   1 17.5579 0.90009  11
   5   3   1 16.7534 0.75923   7
  -5   3  -1 17.5248 0.95134  18
   5   3   1 17.9604 0.63714   4
   5   3   1 17.0408 0.73651  14
   5   3   1 17.1998 0.80761  19
   5   3   1 17.3327 0.93842  17
   5   3   1 17.5831 0.72981  18
   5   3   1 16.5050 0.90256  20
   5   3   1 16.6251 0.86367   8
  -5   3  -1 16.9564 0.82610   5
   5   3   1 17.2423 0.84850  15
   7  -3   1 50.1190 1.01918   2
  -7  -3  -1 46.9304 1.18174  22
   7  -3   1 46.3252 1.30205  15
  -7  -3  -1 48.3611 1.27480  23
   7  -3   1 49.6132 1.27981   8
  -7  -3  -1 50.6071 1.04363   9
  -7  -3  -1 49.7128 1.35368   6
  -7  -3  -1 49.5411 1.31130  10
   7  -3   1 45.9163 1.22496  24
  -7  -3  -1 51.3135 1.06947   3
   7  -3   1 48.6378 1.28031  11
  -7  -3  -1 49.1027 1.06963  12
   7  -3   1 48.5683 1.28291  20
   7  -3   1 45.5241 1.23577  19
   7   3   1 48.8689 1.43919  20
  -7   3  -1 51.7634 1.42138   5
   7   3   1 49.6630 1.37911  15
  -7   3  -1 46.3050 1.24406   4
  -7   3  -1 49.8935 0.98038  10
   7   3   1 51.0884 1.34758   1
  -7   3  -1 48.5868 1.31156   7
   7   3   1 48.2491 1.01007  21
  -7   3  -1 49.9993 1.44214  18
   7   3   1 48.4325 0.96161   4
  -7   3  -1 51.7361 1.39760  16
  -7   3  -1 51.3995 1.33353   3
   7   3   1 49.4291 1.37569  19
   7   3   1 48.0533 1.43988  11
   7   3   1 46.4174 1.21980  14
  -7   3  -1 49.9451 1.45468  21
   7   3   1 46.4713 1.39520   8
  -7   3  -1 49.2845 1.19845  23
  -7   3  -1 48.6396 1.22918  22
   7   3   1 46.2507 1.20987  18
  -7   3  -1 48.3838 1.34463   9
  -7   3  -1 52.5723 1.33811  12
   7   3   1 47.4984 1.45156  17
   7   3   1 48.5213 1.25812   7
  -7   3  -1 49.8934 1.42278  14
   7   3   1 48.4259 1.47013  24
   9  -3   1 84.1588 1.76628   1
  -9  -3  -1 92.8997 1.81814  22
   9  -3   1 89.9824 1.92592  17
  -9  -3  -1 86.8712 1.88281   6
  -9  -3  -1 89.1855 1.64906  12
  -9  -3  -1 89.3984 1.09978   5
   9  -3   1 89.7304 1.82354  11
   9  -3   1 89.9733 1.87617  19
   9  -3   1 93.8438 1.86526  24
   9  -3   1 91.1152 1.25183  13
   9  -3   1 88.4138 1.82705   8
  -9  -3  -1 91.0328 1.86464  23
   9  -3   1 90.9635 1.87517  20
  -9  -3  -1 87.2965 1.90880  10
   9  -3   1 90.4924 1.96094  15
  -9  -3  -1 88.9118 1.59052   3
   9   3   1 87.1446 1.98273  15
  -9   3  -1 92.0800 1.79858  22
   9   3   1 90.8316 2.05689  11
  -9   3  -1 84.3727 1.72229   4
   9   3   1 90.5607 2.02796  19
  -9   3  -1 92.4074 1.93790  16
   9   3   1 92.3477 1.79967  18
   9   3   1 88.6297 2.08121  17
   9   3   1 83.1579 1.84782   1
   9   3   1 92.4978 2.10251  20
   9   3   1 90.2528 1.79222  14
   9   3   1 87.8019 2.07708   8
  -9   3  -1 90.3419 2.04738  21
  -9   3  -1 82.5933 1.83426   3
  -9   3  -1 90.9863 1.92931  12
   9   3   1 86.3908 1.75550   7
  -9   3  -1 91.1648 1.79315  23
  11  -3   1 3.03869 0.65649  14
 -11  -3  -1 4.61415 0.49903   5
  11  -3   1 5.73455 0.87843   1
  11  -3   1 4.90272 1.07607  17
 -11  -3  -1 3.22369 0.62107  12
 -11  -3  -1 4.51987 0.81632   6
  11  -3   1 4.08053 0.73831   8
  11  -3   1 4.86386 0.70832   2
 -11  -3  -1 5.14101 0.79031   3
 -11  -3  -1 3.25127 0.84596  23
  11  -3   1 4.73062 0.92606  15
  11  -3   1 5.83477 0.82493   7
  11  -3   1 2.78476 0.71266  24
  11  -3   1 4.36387 0.51935  13
  11  -3   1 2.69103 0.79331  20
  11  -3   1 3.84264 0.85139  19
  11  -3   1 3.78014 0.67840  11
 -11  -3  -1 2.89060 0.72636  22
  11   3   1 4.96489 0.82463   1
 -11   3  -1 2.37669 0.71055  21
 -11   3  -1 2.56928 0.62536  16
  11   3   1 4.40747 0.88839  15
 -11   3  -1 3.52177 0.64548   5
 -11   3  -1 4.51853 0.63705   6
  11   3   1 3.32881 0.87905  20
  11   3   1 3.66993 0.87192  17
  11   3   1 3.39635 1.04212  24
  11   3   1 4.45425 0.79609  14
  11   3   1 4.93545 0.94777   8
 -11   3  -1 3.17074 0.72214  23
  11   3   1 5.00774 0.56387   4
 -11   3  -1 2.90439 0.73123  22
 -11   3  -1 4.20001 0.85838   9
  11   3   1 3.22276 0.82583  11
  11   3   1 3.74218 0.78662  18
  11   3   1 2.66616 0.76712  19
  11   3   1 4.86879 0.79890   7
 -11   3  -1 4.22978 0.75140   3
 -11   3  -1 1.93943 0.63856  12
 -13  -3  -1 22.9974 1.36315  13
  13  -3   1 24.1985 1.54955  17
 -13  -3  -1 24.3719 1.51193  22
 -13  -3  -1 24.4844 1.53241  23
  13  -3   1 23.0314 1.41589  20
 -13  -3  -1 23.0301 1.33085  12
  13  -3   1 23.8102 1.41396   8
  13  -3   1 25.2084 1.49879  24
 -13  -3  -1 25.4893 1.47012  10
 -13  -3  -1 21.8744 1.40212   6
  13  -3   1 25.2056 1.58359  18
  13  -3   1 25.3156 1.41236  14
  13  -3   1 22.3587 1.34162   1
 -13  -3  -1 24.5434 1.30336   3
  13  -3   1 24.5881 1.61503  15
  13  -3   1 23.9404 1.42512  11
  13  -3   1 24.2665 1.20846   2
 -13  -3  -1 24.2422 0.92865   5
  13  -3   1 25.0488 1.54412  19
  13   3   1 23.4214 1.56148  11
  13   3   1 25.3519 1.46959  18
  13   3   1 23.7529 0.90782   4
  13   3   1 22.8297 1.47501   1
  13   3   1 24.7438 1.39509  14
 -13   3  -1 23.5381 1.52864  12
 -13   3  -1 24.0696 1.04704   6
 -13   3  -1 25.1157 1.47239  23
  13   3   1 26.2771 1.19005  21
  13   3   1 24.7491 1.62823  15
  13   3   1 24.0499 1.62248  19
 -13   3  -1 24.3580 1.43056  22
  13   3   1 25.0700 1.76356  24
 -13   3  -1 23.0220 1.52101   9
  13   3   1 23.9078 1.59021  20
 -13   3  -1 23.9333 1.45484   5
  13   3   1 22.3456 1.30633   7
  13   3   1 21.8879 1.58721   8
 -13   3  -1 25.1436 1.61073  21
  13   3   1 25.3622 1.62927  17
 -13   3  -1 22.3686 1.50556   3
  15  -3   1 1.50235 0.83633  11
  15  -3   1 1.57813 1.12504  24
 -15  -3  -1 0.84118 0.94812  22
 -15  -3  -1 2.26316 0.60207   5
  15  -3   1 1.38715 0.92211  19
 -15  -3  -1 1.56955 0.65710   9
 -15  -3  -1 0.71139 0.80752  12
  15  -3   1 1.41234 1.01245  18
 -15  -3  -1 0.40910 0.92109  23
 -15  -3  -1 3.02601 1.30069   3
 -15  -3  -1 2.10061 0.87715   6
  15  -3   1 1.70153 0.88574   8
 -15  -3  -1 1.80556 1.12172  10
  15  -3   1 1.75835 0.89565   1
  15  -3   1 1.35105 0.75901  14
  15  -3   1 1.70503 1.15942  17
  15  -3   1 2.07807 0.72642   2
  15  -3   1 1.65708 1.11225  15
  15  -3   1 0.99307 1.00031  20
 -15  -3  -1 1.74035 0.84740   2
 -15  -3  -1 1.72254 0.85448  13
  15   3   1 0.88237 0.89680  17
  15   3   1 1.04114 1.13907  20
 -15   3  -1 0.30913 1.00873  21
 -15   3  -1 1.34393 0.66613   4
  15   3   1 1.09119 0.91916  11
 -15   3  -1 1.14093 0.93874   5
 -15   3  -1 1.05647 0.75338  10
  15   3   1 2.03856 0.99806  18
  15   3   1 1.17356 0.98124  19
  15   3   1 1.87586 0.52602   4
 -15   3  -1 0.22350 0.85102  22
  15   3   1 1.22035 1.09392  24
  15   3   1 2.67895 1.01117   1
 -15   3  -1 0.88743 1.01833  12
  15   3   1 1.43398 0.74556  21
  15   3   1 1.44293 1.02219  15
 -15   3  -1 1.27133 1.04235   9
 -15   3  -1 1.82792 0.96403   3
 -15   3  -1 0.44530 0.82005  16
 -15   3  -1 1.94128 0.95862  23
 -15   3  -1 1.34339 0.61635   6
  15   3   1 1.48446 0.95245   8
 -17  -3  -1 4.84477 1.28229  22
  17  -3   1 6.03629 1.04129   7
  17  -3   1 6.75056 2.08047  15
  17  -3   1 4.94118 1.05127   1
 -17  -3  -1 8.54823 1.95314  23
  17  -3   1 6.62851 1.45390  19
 -17  -3  -1 6.46517 1.25259   2
 -17  -3  -1 4.71116 1.15229   6
  17  -3   1 6.81514 1.28736   8
 -17  -3  -1 8.32076 2.37751  10
  17  -3   1 6.24867 1.25108  20
 -17  -3  -1 6.20581 1.20891  12
 -17  -3  -1 5.93204 0.91896   5
  17  -3   1 7.25399 1.30819  14
 -17  -3  -1 6.36410 1.14562   9
  17  -3   1 5.78034 1.29886  18
  17   3   1 6.65987 1.64916  14
 -17   3  -1 5.97919 1.21728   5
  17   3   1 4.94285 1.48090  24
 -17   3  -1 8.09159 1.29566  16
  17   3   1 6.32641 1.45526  11
  17   3   1 4.72017 1.23580  20
  17   3   1 7.15968 1.50216  17
 -17   3  -1 6.30884 1.60363   9
  17   3   1 6.69335 0.81419   4
  17   3   1 6.17504 1.34429   1
 -17   3  -1 4.99422 0.95572  10
  17   3   1 6.91656 1.09808  21
 -17   3  -1 6.48350 1.51095  21
 -17   3  -1 5.09340 1.27708  23
 -17   3  -1 5.79621 1.29990  22
 -17   3  -1 5.91108 0.97615   6
  17   3   1 7.63805 1.60012   8
  17   3   1 6.53742 1.17473   7
 -17   3  -1 5.89584 0.78520  13
 -19  -3  -1 0.51477 1.13592  10
  19  -3   1 0.20047 1.05717   1
 -19  -3  -1 0.66294 1.21084  22
  19  -3   1 0.20453 0.98770   7
 -19  -3  -1 -0.4555 1.18219  23
 -19  -3  -1 -0.1681 0.98920  13
  19  -3   1 0.08935 0.93311  17
 -19  -3  -1 -0.1109 1.02397   6
  19  -3   1 0.11957 1.29797  15
  19  -3   1 0.25891 1.41249  11
  19  -3   1 0.29826 1.21623  20
 -19  -3  -1 -0.0416 0.97722   9
  19  -3   1 0.52026 1.24652  18
 -19  -3  -1 -0.1245 0.67779   5
 -19  -3  -1 -0.2680 1.08820   2
  19  -3   1 0.07582 0.84628   4
  19  -3   1 0.25522 1.17076  19
 -19   3  -1 -0.0625 1.48048   3
  19   3   1 -0.0834 1.52108  15
 -19   3  -1 0.23143 0.52739  13
  19   3   1 0.31302 1.01858   1
 -19   3  -1 0.07984 0.93576  10
 -19   3  -1 -0.0965 1.06281   9
  19   3   1 -0.7665 1.37177  17
 -19   3  -1 0.45243 0.94023   6
  19   3   1 0.18756 1.18519   8
 -19   3  -1 0.38248 1.15362  21
 -19   3  -1 0.21021 1.03712  16
  19   3   1 0.40374 1.17036  14
  19   3   1 0.74661 0.57964   4
 -19   3  -1 0.32057 1.21856  22
 -19   3  -1 -0.5998 1.18731  12
  19   3   1 0.62191 1.50339  20
 -19   3  -1 -0.0275 1.60175   5
 -19   3  -1 0.53379 1.10804  23
  19   3   1 0.24087 1.35393  24
  19   3   1 -0.2799 0.96729   7
  19   3   1 -0.1500 1.25586  19
  19   3   1 -0.2605 0.86955  21
 -21  -3  -1 -0.1077 1.01841  13
  21  -3   1 0.60098 1.42849  20
 -21  -3  -1 0.10568 1.06186   3
  21  -3   1 -0.2332 1.50831  18
  21  -3   1 0.70703 1.33682  17
 -21  -3  -1 -0.2235 1.23216   6
 -21  -3  -1 -0.1266 1.12416   2
  21  -3   1 -0.1612 1.16626  14
  21  -3   1 0.57032 1.44976  19
  21  -3   1 0.70777 1.41342  24
  21  -3   1 0.04006 1.30934   1
  21  -3   1 -0.2757 1.06071   7
  21  -3   1 0.27898 1.05525  11
  21  -3   1 0.58340 1.45868  15
 -21  -3  -1 -0.9909 1.58780  23
 -21  -3  -1 0.00484 1.34764  10
 -21  -3  -1 0.16104 0.85473   5
  21  -3   1 0.01966 0.81731   4
 -21  -3  -1 0.06991 1.27130  22
  21   3   1 -0.0743 2.17423  19
 -21   3  -1 0.77402 1.35921   9
  21   3   1 -0.2810 1.59699  20
  21   3   1 0.68943 1.72310  24
 -21   3  -1 0.03610 1.96390  12
  21   3   1 0.85290 1.24647  11
  21   3   1 -0.2084 1.12137  21
 -21   3  -1 -0.3777 1.21633  23
  21   3   1 1.58657 1.90771  15
 -21   3  -1 0.00943 0.97151   6
 -21   3  -1 -0.1005 1.10422  16
 -21   3  -1 0.61642 1.08619  10
 -21   3  -1 -0.3072 1.36244  22
  21   3   1 0.31564 1.17245  14
  21   3   1 0.26586 1.58066  17
  21   3   1 0.09025 1.25885   1
 -21   3  -1 -0.1192 0.97722   2
  21   3   1 0.16627 1.13762   7
  21   3   1 0.06630 1.20300   8
 -21   3  -1 0.34913 1.37682   3
  21   3   1 0.12266 1.31435  18
  23  -3   1 4.86816 2.10784  18
 -23  -3  -1 3.44564 1.91715  23
 -23  -3  -1 3.92949 1.53469   3
 -23  -3  -1 3.83110 1.40949  13
  23  -3   1 7.14820 1.82795   1
  23  -3   1 6.76242 2.24917  17
  23  -3   1 7.29009 2.16072  20
  23  -3   1 6.36011 1.12933   4
 -23  -3  -1 3.64040 1.82574  22
 -23  -3  -1 3.64088 1.70645   6
  23  -3   1 4.98308 1.33023   7
 -23  -3  -1 3.12828 1.36045   9
  23  -3   1 3.87181 1.56388  11
 -23  -3  -1 4.46119 1.75387  10
  23  -3   1 3.90817 1.53006   8
  23  -3   1 4.91964 1.89247  19
  23  -3   1 5.75431 1.97032  24
  23  -3   1 4.95527 1.56941  14
  23  -3   1 5.62346 1.85789  15
  23   3   1 4.82740 1.58334  14
 -23   3  -1 2.11992 1.78081  22
 -23   3  -1 2.89233 1.75061  12
  23   3   1 5.11259 1.83023  18
  23   3   1 4.80351 2.16622  17
  23   3   1 5.37805 1.98947   8
 -23   3  -1 5.10595 2.10941   9
  23   3   1 6.72751 1.91990   1
 -23   3  -1 4.57861 1.13643   2
  23   3   1 5.34311 2.12917  20
 -23   3  -1 4.58771 1.59700   5
  23   3   1 2.90877 2.16953  24
 -23   3  -1 5.06153 1.42138   6
  23   3   1 3.59855 2.15236  19
 -23   3  -1 4.11990 1.32209  10
  23   3   1 6.70209 1.57577  21
 -23   3  -1 2.72759 1.83618   3
 -23   3  -1 4.52257 1.45609  16
  23   3   1 4.93788 1.43882   7
  23   3   1 5.10159 1.70434  11
 -23   3  -1 3.16425 1.96786  23
  23   3   1 5.85067 2.61405  15
 -25  -3  -1 1.07697 1.45428   2
  25  -3   1 0.45011 1.42689   7
 -25  -3  -1 1.25203 1.83859  23
 -25  -3  -1 0.66249 1.76293  10
  25  -3   1 1.81690 1.88436   8
  25  -3   1 2.19282 1.78509  15
  25  -3   1 0.90115 2.02672  24
 -25  -3  -1 1.27275 1.59988   3
  25  -3   1 1.31676 1.91605  20
 -25  -3  -1 0.60400 1.46349  13
 -25  -3  -1 0.47664 1.56089  22
  25  -3   1 0.54328 1.51423   1
  25  -3   1 0.96764 1.88972  19
  25  -3   1 1.29496 1.69182  11
 -25  -3  -1 0.12993 1.42297   9
 -25  -3  -1 1.05192 1.75500   6
  25  -3   1 1.87011 1.66075  14
  25  -3   1 0.52986 1.72513  17
 -25  -3  -1 0.27202 1.73869  12
  25   3   1 1.40202 1.65493   1
  25   3   1 0.11601 2.09653  19
  25   3   1 1.12313 1.48101  14
 -25   3  -1 0.55493 1.58081   5
 -25   3  -1 0.98748 1.70185  22
 -25   3  -1 0.07044 1.31254  10
 -25   3  -1 -0.3387 1.85131   3
 -25   3  -1 -0.1180 1.76205   9
 -25   3  -1 1.23823 1.03153   2
  25   3   1 1.35421 2.08534  18
  25   3   1 1.17228 1.52083   7
 -25   3  -1 0.84115 1.18396   6
  25   3   1 0.36043 1.99278  20
  25   3   1 0.90950 1.37981  21
  25   3   1 1.45819 2.42020  15
 -25   3  -1 -0.6431 1.98777  12
  25   3   1 1.20073 2.00005  24
 -25   3  -1 0.64572 2.01168  23
  25   3   1 1.19814 1.95207  17
  25   3   1 1.19970 1.81369  11
 -27  -3  -1 1.68482 1.58417   2
  27  -3   1 2.97390 1.97876   1
  27  -3   1 2.63935 1.79501  11
  27  -3   1 3.06633 2.24868  24
  27  -3   1 2.66408 1.92426   8
 -27  -3  -1 1.59483 2.07662  22
 -27  -3  -1 1.86857 1.57072   9
  27  -3   1 0.52548 2.27997  19
 -27  -3  -1 0.64017 2.13725  12
  27  -3   1 2.24849 1.78755  14
 -27  -3  -1 2.06848 1.75656   3
  27  -3   1 2.13639 2.56648  20
  27  -3   1 1.77638 1.92572  21
 -27  -3  -1 1.25139 1.88792  10
 -27  -3  -1 1.47711 2.46451  23
  27  -3   1 1.97261 2.22056  15
  27  -3   1 1.09302 2.28231  17
  27   3   1 1.95370 2.46764  20
 -27   3  -1 1.37922 1.79973  12
  27   3   1 0.88125 1.68689  14
  27   3   1 2.49197 2.03686   8
  27   3   1 2.44106 2.09300  11
 -27   3  -1 1.77731 1.70934   5
  27   3   1 0.87951 1.86934   1
  27   3   1 1.88852 2.56072  24
 -27   3  -1 -0.0304 2.04460   9
  27   3   1 2.04189 2.29659  17
  27   3   1 3.01031 2.73741  15
 -27   3  -1 2.56204 1.79315  10
  27   3   1 1.94616 2.21927  18
 -27   3  -1 1.99601 2.26323  22
 -27   3  -1 0.35030 1.97550  23
 -27   3  -1 2.11672 1.45327   6
 -27   3  -1 0.89562 2.11667   3
  27   3   1 2.28085 1.50317  21
  27   3   1 1.48080 2.50270  19
  29  -3   1 -0.5055 2.38646  24
  29  -3   1 0.82111 1.95925   1
  29  -3   1 0.71621 1.78344  21
 -29  -3  -1 -0.5139 1.93445   6
 -29  -3  -1 0.54220 2.12749  22
  29  -3   1 -0.0402 2.36546  18
 -29  -3  -1 -0.0670 2.09027  10
  29  -3   1 0.86820 1.96011  14
 -29  -3  -1 -0.3054 2.29903  23
  29  -3   1 -0.0420 2.30754  15
 -29  -3  -1 -1.4240 2.14698  12
 -29  -3  -1 0.26642 1.99304   3
  29  -3   1 -0.0391 2.03156   8
 -29  -3  -1 0.73574 1.54303  13
  29  -3   1 -0.4321 1.79597  11
 -29  -3  -1 -0.0033 1.61308   9
  29  -3   1 -0.3066 2.01631  20
 -29  -3  -1 -0.2064 1.57973   2
  29  -3   1 0.31264 2.57372  17
  29   3   1 -0.5112 2.25261   8
  29   3   1 -0.1069 2.56726  15
  29   3   1 0.14663 2.00881  19
  29   3   1 -0.6354 1.87523  11
  29   3   1 0.99159 2.28537  20
  29   3   1 -0.8220 2.32095  17
 -29   3  -1 -0.7289 1.65136  10
 -29   3  -1 -1.0801 1.89010   5
  29   3   1 0.97367 2.16828   1
  29   3   1 -0.3421 2.43481  18
 -29   3  -1 0.54784 2.36120  12
 -29   3  -1 0.22773 2.23815  22
  29   3   1 0.33998 1.67947  14
 -29   3  -1 0.13065 2.23247   3
  28  -4  -1 1.09113 1.61286  11
  28  -4  -1 1.63379 1.92354  24
  28  -4  -1 0.97803 1.90864  14
  28  -4  -1 0.28095 2.12340  19
 -28  -4   1 1.63766 1.62918   9
 -28  -4   1 0.26171 1.63669  12
  28  -4  -1 1.10710 2.28029  17
 -28  -4   1 1.37950 1.73629   3
  28  -4  -1 0.34873 1.68936   7
 -28  -4   1 0.99192 1.68653   2
 -28  -4   1 1.79709 2.54338  23
  28  -4  -1 -0.2904 2.26883  20
  28  -4  -1 0.01216 2.18725  15
 -28  -4   1 0.28790 2.21317  22
 -28  -4   1 -0.4945 1.90456  10
 -28  -4   1 1.43726 1.61609  13
  28  -4  -1 -0.9663 2.33753  18
 -28  -4   1 0.49436 2.31195   6
  28  -4  -1 0.32553 1.66743   8
  28  -4  -1 -0.2285 1.88803  21
  28  -4  -1 0.88279 2.01050   1
 -28   4   1 0.79367 2.12135   9
 -28   4   1 1.84830 2.55614  12
  28   4  -1 1.24773 2.42802  19
  28   4  -1 1.31075 1.85664   8
 -28   4   1 0.48348 2.12404   3
 -28   4   1 -0.6067 2.38786  22
 -28   4   1 0.80913 2.05034   5
  28   4  -1 0.78488 1.82250  14
  28   4  -1 0.70352 1.78136  11
  28   4  -1 0.50918 2.24034  18
  28   4  -1 -0.1389 2.71933  20
  28   4  -1 -0.1960 1.74993  21
  28   4  -1 -0.7910 2.10444   1
  28   4  -1 0.94178 1.73971   7
  28   4  -1 1.33892 2.74879  15
  28   4  -1 0.40215 2.44050  17
 -26  -4   1 2.95462 1.76724   6
  26  -4  -1 3.64934 1.81702  14
  26  -4  -1 2.70904 1.71448  11
  26  -4  -1 2.71843 2.04080  24
  26  -4  -1 3.35489 1.77299   8
 -26  -4   1 4.35059 1.74353   2
  26  -4  -1 3.13422 1.76455   7
 -26  -4   1 3.65057 1.64921   9
 -26  -4   1 2.74452 1.64949   3
 -26  -4   1 1.88351 2.09413  23
  26  -4  -1 3.20620 2.39229  18
 -26  -4   1 2.05488 1.95005  22
 -26  -4   1 2.77039 1.50967  13
 -26  -4   1 4.10222 2.25185  10
  26  -4  -1 1.82757 2.09300  20
  26  -4  -1 1.51018 1.72136  17
  26  -4  -1 2.07761 1.89866  19
  26  -4  -1 3.21843 2.04559  15
  26  -4  -1 3.71939 1.74081   1
 -26  -4   1 1.89177 1.54394  12
 -26   4   1 3.25300 1.46629  10
  26   4  -1 4.19299 2.47270  24
  26   4  -1 2.48806 2.12899  17
  26   4  -1 2.43617 2.21322  15
  26   4  -1 2.50111 1.84563   8
  26   4  -1 3.75810 1.77710   7
 -26   4   1 2.88230 1.92704   3
  26   4  -1 2.36946 2.46588  20
 -26   4   1 3.88758 2.18654   9
 -26   4   1 3.55044 2.17046  22
  26   4  -1 3.72739 1.88057  14
 -26   4   1 2.48969 1.78229   5
  26   4  -1 4.10425 2.10874  18
  26   4  -1 2.74871 1.87210  11
 -26   4   1 3.78936 1.64849  16
  26   4  -1 3.64020 2.05339  19
  26   4  -1 3.31810 1.87382   1
  26   4  -1 3.72505 1.74744  21
 -26   4   1 2.37927 1.97904  12
  24  -4  -1 9.65996 2.13522  20
  24  -4  -1 11.2025 1.97024  24
  24  -4  -1 10.2781 2.19048  15
  24  -4  -1 11.6988 1.91511   8
  24  -4  -1 11.0331 1.81626  11
  24  -4  -1 13.3404 1.78523   4
  24  -4  -1 9.66661 2.04670  17
 -24  -4   1 8.50673 1.87514  22
  24  -4  -1 11.7597 1.87553   7
 -24  -4   1 11.8319 1.74400   9
 -24  -4   1 10.0820 2.01134  12
 -24  -4   1 10.3989 2.13973   6
 -24  -4   1 12.9349 2.02212  13
 -24  -4   1 9.97779 2.33958  23
 -24  -4   1 13.7769 2.08923   3
 -24  -4   1 11.5370 2.05593  10
  24  -4  -1 14.2275 2.56714  18
  24  -4  -1 15.9462 2.32710   1
 -24   4   1 11.2730 2.21430   5
  24   4  -1 12.0267 2.58358  24
  24   4  -1 12.1981 2.61444  20
 -24   4   1 12.5884 1.94210  10
  24   4  -1 13.2428 2.18696  14
 -24   4   1 12.7414 1.73090   6
 -24   4   1 8.83797 2.01578  22
 -24   4   1 11.8095 1.84878  16
  24   4  -1 10.7316 2.31716  19
  24   4  -1 12.2088 2.06729   7
 -24   4   1 9.78047 2.15684   9
  24   4  -1 13.0011 2.23321   1
  24   4  -1 11.6716 2.33525  18
 -24   4   1 9.39153 2.07617  12
 -24   4   1 13.5690 2.30415   3
  24   4  -1 9.77334 1.71617  21
  24   4  -1 12.3674 2.21779  15
  24   4  -1 9.28441 1.91172  11
  24   4  -1 11.6138 2.39114  17
  22  -4  -1 6.40530 1.61226  24
  22  -4  -1 6.67844 1.80417  15
 -22  -4   1 5.31762 1.45016  12
 -22  -4   1 6.12268 1.68775  10
  22  -4  -1 9.30512 1.85525   1
  22  -4  -1 10.1730 1.61338   4
  22  -4  -1 5.68310 1.42710   8
 -22  -4   1 6.32423 1.74965  23
  22  -4  -1 6.83834 1.74612  14
 -22  -4   1 6.75303 1.50650   2
  22  -4  -1 5.71656 1.47400   7
  22  -4  -1 7.82741 1.58097  11
 -22  -4   1 4.59533 1.67796  22
  22  -4  -1 5.29900 1.88471  18
 -22  -4   1 6.62414 1.33653   9
 -22  -4   1 5.94912 1.39501   3
  22  -4  -1 5.67585 1.99185  20
  22  -4  -1 6.54278 1.98808  17
 -22  -4   1 6.37702 1.47726  13
 -22  -4   1 6.91201 1.65427   6
  22   4  -1 8.33735 1.86494   1
 -22   4   1 5.94599 1.74255  22
 -22   4   1 6.71574 1.72368  23
 -22   4   1 8.10130 2.10666   3
  22   4  -1 6.81688 1.70816  14
  22   4  -1 4.95624 1.83442  19
 -22   4   1 7.43795 1.84983   9
 -22   4   1 7.04334 1.15914   6
  22   4  -1 6.27942 1.89309  17
  22   4  -1 8.25725 2.13093  15
 -22   4   1 5.18447 1.48784  16
  22   4  -1 6.47175 1.54226  21
  22   4  -1 8.00456 1.31391   4
 -22   4   1 6.10273 1.93383  21
  22   4  -1 8.53558 1.70194   7
 -22   4   1 9.01577 1.22906   2
 -22   4   1 6.11744 1.80858  12
 -22   4   1 7.29025 1.40924  10
  22   4  -1 5.21200 2.08345  20
  22   4  -1 5.11517 2.04391  24
  22   4  -1 8.38161 1.81100  11
  20  -4  -1 3.06282 1.67130  18
 -20  -4   1 2.66501 1.21215  13
  20  -4  -1 5.47935 1.47755  20
 -20  -4   1 3.14345 1.16341   2
  20  -4  -1 2.10896 1.36892  17
  20  -4  -1 4.39842 1.62782   1
 -20  -4   1 2.86357 1.11808   3
  20  -4  -1 6.70181 2.75789  19
  20  -4  -1 2.63424 1.17502  11
  20  -4  -1 4.50292 1.46813  15
 -20  -4   1 2.66054 1.32576  10
 -20  -4   1 3.93193 1.44265  23
  20  -4  -1 2.53507 1.24439  14
 -20  -4   1 2.49670 1.39430   6
  20  -4  -1 3.52801 1.45557  24
  20  -4  -1 3.86030 1.24948   7
 -20  -4   1 4.70294 1.57042  22
  20   4  -1 2.18854 1.43865   8
  20   4  -1 2.42474 1.53933  15
  20   4  -1 3.22708 1.59387  17
 -20   4   1 3.80677 1.40472   9
  20   4  -1 6.21994 1.95456  24
 -20   4   1 4.17141 1.55183  12
 -20   4   1 2.94188 1.33170  22
  20   4  -1 3.79266 1.37838   1
 -20   4   1 4.36805 0.81514   2
 -20   4   1 1.92900 1.44123   3
 -20   4   1 2.84363 1.24904   5
  20   4  -1 3.53247 1.28461  21
 -20   4   1 3.70854 1.04601   6
 -20   4   1 3.56943 1.07440  10
  20   4  -1 2.64837 1.56932  19
  20   4  -1 2.50808 1.43630  20
 -20   4   1 3.68977 1.30281  16
 -20   4   1 3.67782 1.61812  23
 -20   4   1 3.44143 1.66752  21
 -18  -4   1 3.22713 1.11370  22
  18  -4  -1 3.02791 1.04524   8
  18  -4  -1 3.95175 1.35125  18
  18  -4  -1 4.26353 1.39767  19
  18  -4  -1 4.45183 1.19826  24
  18  -4  -1 1.96277 1.09703  17
  18  -4  -1 3.34283 1.38997  15
 -18  -4   1 3.23254 1.04030   3
  18  -4  -1 1.91754 1.13223   1
  18  -4  -1 3.83041 1.37673  20
 -18  -4   1 2.66857 0.97114   9
  18  -4  -1 2.93523 1.07691  11
 -18  -4   1 3.70082 1.30649  10
 -18  -4   1 4.38959 1.34779  23
 -18  -4   1 2.79026 1.27823   6
  18   4  -1 3.64217 1.29454  11
 -18   4   1 4.49850 1.65164  21
  18   4  -1 3.35980 1.45086  20
  18   4  -1 3.44708 1.48366  19
  18   4  -1 4.15439 1.42839  18
  18   4  -1 4.61663 1.97060  17
  18   4  -1 3.74805 1.12519  21
 -18   4   1 1.75026 1.20717   3
  18   4  -1 5.67271 1.77908  15
 -18   4   1 2.86766 0.69000   2
 -18   4   1 3.11337 0.91234   6
  18   4  -1 1.31117 1.16642   1
 -18   4   1 4.11180 1.29540  16
 -18   4   1 5.19613 1.64291  12
 -18   4   1 3.47846 1.30785  23
 -18   4   1 3.70333 0.97382  10
  18   4  -1 4.02953 1.57765  24
 -18   4   1 2.80687 1.33486   9
  18   4  -1 3.80208 0.83223   4
  16  -4  -1 5.75324 1.19309  18
 -16  -4   1 7.55849 1.34923   6
  16  -4  -1 6.52247 1.30145  19
 -16  -4   1 8.34136 1.18093   9
 -16  -4   1 6.66173 1.31891  22
  16  -4  -1 7.26129 1.37331  20
 -16  -4   1 7.16425 1.21379  13
  16  -4  -1 9.05558 1.38672   1
  16  -4  -1 8.41143 1.38949   7
 -16  -4   1 9.03402 1.24249   3
  16  -4  -1 6.56172 1.18604  14
  16  -4  -1 8.06769 1.21011  11
  16  -4  -1 7.99553 1.53882  15
 -16  -4   1 10.1959 1.58982  10
 -16  -4   1 6.17942 1.51929  23
  16  -4  -1 6.17525 1.20105  24
 -16  -4   1 10.4127 1.40632   2
  16  -4  -1 7.30245 1.40814  17
  16   4  -1 8.80799 1.80705  20
 -16   4   1 7.48395 1.36857   3
  16   4  -1 8.32985 1.62921  15
 -16   4   1 6.90326 0.92677  10
  16   4  -1 6.98621 1.43581  18
 -16   4   1 8.25628 0.99849   6
 -16   4   1 8.85827 1.57599   9
 -16   4   1 5.27906 1.20204  23
  16   4  -1 9.96649 1.58945   1
  16   4  -1 9.03052 1.04007   4
 -16   4   1 9.32329 0.90703   2
  16   4  -1 8.84644 1.36567   7
  16   4  -1 6.17369 1.33122  17
 -16   4   1 6.33233 1.22877  22
  16   4  -1 8.18554 1.61230  24
 -16   4   1 4.86927 1.08437  12
  16   4  -1 7.10160 1.24276  14
  16   4  -1 6.91081 1.15244  21
  16   4  -1 7.26963 1.59977  19
  16   4  -1 7.43330 1.36523   8
 -16   4   1 5.83600 1.28519  21
 -16   4   1 7.22954 1.31843   5
 -16   4   1 8.96607 1.37264   4
 -14  -4   1 74.5597 2.26880  22
  14  -4  -1 72.2614 2.02169  24
  14  -4  -1 79.6482 2.22828   7
 -14  -4   1 77.5199 2.25025  13
  14  -4  -1 77.8182 2.33480  14
  14  -4  -1 74.4951 2.22669  19
 -14  -4   1 78.2271 1.92792   9
  14  -4  -1 77.0804 2.34054  17
 -14  -4   1 82.4966 1.97767   3
 -14  -4   1 83.1522 2.42322   6
  14  -4  -1 76.3916 2.49827  18
 -14  -4   1 77.4482 2.39854  10
  14  -4  -1 76.9394 2.39642  15
  14  -4  -1 81.8456 2.36100   1
 -14  -4   1 82.5176 2.28562   2
 -14  -4   1 75.9266 2.39933  23
  14  -4  -1 72.9108 2.30032  20
 -14   4   1 77.5528 2.28572  22
 -14   4   1 75.1811 2.40065   3
 -14   4   1 75.5129 2.28908  23
 -14   4   1 78.5518 2.46601   5
 -14   4   1 74.5065 2.39344  12
  14   4  -1 78.2672 2.46092   1
  14   4  -1 76.7074 2.29750   7
 -14   4   1 73.8813 2.52531  21
  14   4  -1 78.6488 1.79229   4
 -14   4   1 76.3747 2.39773  16
  14   4  -1 75.7596 2.36478  14
  14   4  -1 72.1826 2.65353  24
 -14   4   1 74.7434 2.45886   9
  14   4  -1 80.9666 2.59644   8
  14   4  -1 75.8783 2.55842  19
 -14   4   1 75.6589 1.60095   6
  14   4  -1 79.6666 2.46796  11
 -14   4   1 80.0399 1.82519  10
  14   4  -1 75.8770 2.55022  17
  14   4  -1 77.2778 2.41765  18
  14   4  -1 78.8444 2.72434  20
 -12  -4   1 63.0522 1.96113  12
  12  -4  -1 59.4061 1.93774  17
 -12  -4   1 54.6117 1.51603   9
  12  -4  -1 58.3346 1.74017   8
 -12  -4   1 53.9546 1.83062   2
  12  -4  -1 55.2272 1.87551  20
 -12  -4   1 58.3770 1.66831   3
 -12  -4   1 55.3221 1.86079  22
  12  -4  -1 58.9102 1.88044   7
 -12  -4   1 58.3229 1.97487  10
  12  -4  -1 60.4029 1.92387   1
 -12  -4   1 56.8181 2.02622  23
 -12  -4   1 56.3468 1.89054  13
  12  -4  -1 59.3993 1.87039  19
  12  -4  -1 57.1412 1.94200  14
 -12  -4   1 58.7690 1.92111   6
  12  -4  -1 57.0377 1.69648  11
  12  -4  -1 59.3441 1.95124  15
  12   4  -1 55.5434 1.98369  11
 -12   4   1 58.1066 2.08235   5
  12   4  -1 56.3851 1.90969   7
  12   4  -1 59.4357 1.52407   4
 -12   4   1 55.3818 1.98421  12
  12   4  -1 56.7813 2.10471  19
 -12   4   1 60.3186 1.88761  22
  12   4  -1 58.8566 2.04105  14
  12   4  -1 56.5993 2.19236  15
 -12   4   1 56.8554 2.02417  16
  12   4  -1 59.5708 2.01113   1
 -12   4   1 53.3642 1.95736   3
 -12   4   1 53.9389 1.25876   6
 -12   4   1 57.1025 1.92094  23
  12   4  -1 57.8702 2.07833  17
  12   4  -1 57.4541 2.31936  24
 -12   4   1 59.5972 1.95187   4
 -12   4   1 57.6815 2.10704  21
 -12   4   1 57.2311 1.42771  10
  12   4  -1 57.9721 2.07746  18
 -12   4   1 58.7302 2.11818   9
  12   4  -1 57.8684 2.18640  20
  12   4  -1 58.2565 2.08861   8
  10  -4  -1 16.1141 1.13184  15
  10  -4  -1 14.4707 0.98638  19
  10  -4  -1 15.6807 0.98057  11
 -10  -4   1 15.1285 1.14682  23
 -10  -4   1 15.3034 1.11579   2
  10  -4  -1 15.0684 1.10107  20
 -10  -4   1 15.4079 1.10330  10
 -10  -4   1 14.7833 1.03810  22
 -10  -4   1 15.8385 1.15587   6
  10  -4  -1 16.0274 1.11144  17
 -10  -4   1 15.8256 1.13781  13
 -10  -4   1 16.8157 1.06207  12
  10  -4  -1 17.5566 1.21784   1
  10  -4  -1 16.2659 0.97910   8
 -10   4   1 14.5281 1.24954  21
  10   4  -1 15.5253 1.23996   8
 -10   4   1 13.9455 1.02838  22
  10   4  -1 15.7958 1.24173  17
  10   4  -1 14.4139 1.18680  19
 -10   4   1 16.0084 1.10535   4
  10   4  -1 16.0675 1.17538  11
 -10   4   1 15.8642 1.18044   9
 -10   4   1 14.6477 1.21689   5
  10   4  -1 14.9019 1.28596  15
  10   4  -1 14.6538 1.42395  24
 -10   4   1 15.1859 0.76626  10
  10   4  -1 15.3132 0.98312  21
 -10   4   1 16.2948 1.17107   3
 -10   4   1 13.7784 1.05683  23
  10   4  -1 17.3224 1.18059   1
  10   4  -1 15.8300 1.16940   7
  10   4  -1 15.1743 1.11379  14
 -10   4   1 16.0785 0.67414   6
 -10   4   1 14.6167 1.16352  12
  10   4  -1 14.8374 1.42845  20
  10   4  -1 15.1398 1.22987  18
 -10   4   1 16.2549 1.23830  16
   8  -4  -1 5.22706 0.76784   1
  -8  -4   1 5.29074 0.76664   2
  -8  -4   1 5.53719 0.67312  12
  -8  -4   1 5.64987 0.78738   6
  -8  -4   1 5.54854 0.80797  23
   8  -4  -1 5.75343 0.73177  19
   8  -4  -1 5.88927 0.75131   8
  -8  -4   1 4.95321 0.78941  13
   8  -4  -1 6.20646 0.70012  11
   8  -4  -1 5.69461 0.80191  15
   8  -4  -1 5.71653 0.85020  20
  -8  -4   1 5.32518 0.72682  22
   8   4  -1 5.42403 0.68628   4
   8   4  -1 5.75477 0.78527  14
   8   4  -1 5.22268 0.83381   1
  -8   4   1 7.63709 1.31034  21
  -8   4   1 4.25961 0.68984   4
  -8   4   1 5.57959 0.91050  14
  -8   4   1 5.75614 0.83797   9
  -8   4   1 4.94827 0.73063  22
   8   4  -1 6.64888 0.91238  18
   8   4  -1 5.88494 0.88152  11
  -8   4   1 5.54316 0.84642   5
   8   4  -1 6.13570 0.75912  21
  -8   4   1 5.38943 0.78642  12
   8   4  -1 5.97784 0.81963  19
   8   4  -1 5.84038 0.45764  16
  -8   4   1 5.54160 0.88370   7
   8   4  -1 5.76464 0.92970  17
  -8   4   1 5.37417 0.70554  23
  -8   4   1 4.99345 0.69553   3
  -8   4   1 3.74740 0.66494  16
  -8   4   1 8.73806 1.10987  18
   8   4  -1 5.34453 0.86299  20
   8   4  -1 5.82589 0.86033  15
   8   4  -1 8.43019 1.02154  24
  -8   4   1 5.39667 0.42313   6
   8   4  -1 5.37131 0.81326   7
  -8   4   1 5.27340 0.47682  10
   6  -4  -1 153.375 1.83441  19
  -6  -4   1 157.837 2.27775  13
  -6  -4   1 149.322 1.66878  12
   6  -4  -1 150.566 1.99338  11
  -6  -4   1 146.565 2.09429   2
  -6  -4   1 155.326 1.96791  23
  -6  -4   1 156.703 2.15189   6
  -6  -4   1 150.715 2.10130  10
   6  -4  -1 152.433 2.17514  17
   6  -4  -1 154.394 1.70961  24
  -6  -4   1 154.774 1.92703  22
   6  -4  -1 150.276 1.93508   8
   6  -4  -1 158.395 2.14979  15
   6   4  -1 154.337 2.46926   8
   6   4  -1 148.123 2.20418  18
   6   4  -1 151.543 2.43687  20
  -6   4   1 150.588 2.34255  18
  -6   4   1 156.174 2.42460  16
   6   4  -1 151.603 2.31211   1
  -6   4   1 155.780 2.39582  21
   6   4  -1 152.797 2.30552   7
  -6   4   1 155.916 2.36693   5
  -6   4   1 149.492 1.82849  23
   6   4  -1 145.784 2.23417  17
   6   4  -1 152.368 2.01990  21
  -6   4   1 155.011 2.39833   4
  -6   4   1 152.348 2.05219  12
  -6   4   1 158.355 1.80957  22
   6   4  -1 150.128 2.02450   4
   6   4  -1 152.295 2.32507  14
  -6   4   1 149.675 2.41639  14
   6   4  -1 148.261 2.37972  11
   6   4  -1 144.284 2.30962  15
  -6   4   1 155.460 2.45089   7
   6   4  -1 147.491 2.41850  24
  -6   4   1 146.859 2.21409   9
  -4  -4   1 38.6999 0.89418  22
   4  -4  -1 37.1711 1.09359  17
  -4  -4   1 36.5143 0.76091  12
   4  -4  -1 35.3616 1.00873  15
  -4  -4   1 38.4468 0.86279  23
   4  -4  -1 38.3574 0.64576  13
   4  -4  -1 38.6432 0.86403  19
   4  -4  -1 36.7169 0.97120   8
  -4  -4   1 37.6804 1.04555  19
  -4  -4   1 34.2144 1.07201  13
   4  -4  -1 35.0518 0.98142  11
  -4  -4   1 35.6210 0.96374  10
  -4  -4   1 34.2217 0.96317   6
   4   4  -1 35.9881 1.15490  15
   4   4  -1 33.6757 1.01719   4
   4   4  -1 34.9090 1.16595   1
   4   4  -1 35.4207 1.13457   7
   4   4  -1 37.1894 1.01909  21
  -4   4   1 33.1409 1.16539   4
  -4   4   1 36.6332 1.20956  16
  -4   4   1 38.2553 1.20752  21
  -4   4   1 39.6501 0.87732  23
  -4   4   1 36.8987 0.92107  12
  -4   4   1 36.6518 1.24082   1
   4   4  -1 36.2352 1.22021  17
  -4   4   1 35.1364 0.99284   9
   4   4  -1 36.7434 0.71327   9
   4   4  -1 35.7373 1.17408  14
  -4   4   1 36.2314 1.21348   7
  -4   4   1 33.7479 0.95787   3
  -4   4   1 37.7967 1.23800  18
  -4   4   1 36.8532 1.24796  20
   4   4  -1 35.0066 1.21523   8
  -4   4   1 37.2942 1.22738  14
   4   4  -1 36.0345 0.87846  16
   4   4  -1 34.0140 1.19943  11
  -4   4   1 39.4525 0.76568  22
   4   4  -1 37.1598 1.22873  20
  -2  -4   1 60.1041 0.81101  12
   2  -4  -1 61.5250 0.93343  13
   2  -4  -1 58.9568 0.77963   2
  -2  -4   1 63.1384 0.91727  22
   2  -4  -1 61.7769 0.93418  19
  -2  -4   1 60.9764 1.02046  10
  -2  -4   1 62.4879 1.18169  19
  -2  -4   1 58.9107 1.12607   2
  -2  -4   1 60.9028 1.04705   6
   2  -4  -1 60.7742 1.14343   8
  -2  -4   1 61.6771 1.22190  13
   2  -4  -1 62.8462 1.00486  24
  -2  -4   1 58.5038 1.22064  24
  -2   4   1 61.6258 0.87849  12
  -2   4   1 61.3704 1.39787  16
  -2   4   1 61.5031 1.07527   9
   2   4  -1 60.4776 1.42971  20
  -2   4   1 59.1472 1.04974   3
   2   4  -1 59.8430 1.43682  11
   2   4  -1 59.7027 1.39137  14
  -2   4   1 56.8777 1.46763  20
  -2   4   1 56.8737 1.37841   1
   2   4  -1 61.1638 0.89363   9
  -2   4   1 60.9829 0.90231  23
   2   4  -1 60.9615 1.16323  16
  -2   4   1 59.6268 1.45892  17
   2   4  -1 58.1372 1.28299   4
  -2   4   1 57.4849 1.20613   5
   2   4  -1 55.5810 1.35801   1
  -2   4   1 61.8888 1.40733  14
  -2   4   1 56.1549 1.34485   4
   2   4  -1 62.3454 1.28101  21
   2   4  -1 60.5972 1.40187  15
   2   4  -1 59.5672 0.85715   5
   2   4  -1 61.0964 1.43818  17
  -2   4   1 61.9296 1.30820  21
   0  -4   1 97.4712 1.04011  10
   0  -4   1 94.4495 1.34848  13
   0  -4   1 98.2105 1.40194  19
   0  -4  -1 91.4307 1.15796   2
   0  -4   1 91.3175 1.46976   8
   0  -4  -1 99.9535 1.21005  19
   0  -4   1 91.7762 1.23809   2
   0  -4  -1 93.8108 0.96607  10
   0  -4   1 98.5293 1.44357  24
   0  -4   1 98.2554 1.01532  22
   0  -4  -1 92.0021 1.30460  13
   0  -4   1 95.8273 1.04898   6
   0  -4  -1 95.0274 1.12290   6
   0   4   1 99.7556 1.15841  23
   0   4  -1 97.1927 1.00754  12
   0   4  -1 98.8348 1.59526  21
   0   4   1 91.9763 1.58493   4
   0   4   1 93.8091 1.31794   5
   0   4  -1 98.2578 1.76630  17
   0   4  -1 93.9129 1.29978   5
   0   4  -1 97.7300 1.71990  20
   0   4   1 90.3888 1.68376  11
   0   4  -1 94.1240 1.67443  14
   0   4   1 93.7937 1.51769  15
   0   4  -1 98.4843 1.72725   7
   0   4  -1 99.5144 1.67233  18
   0   4  -1 93.3027 1.65646   1
   0   4   1 95.0928 1.62733   8
   0   4   1 94.3001 1.67645   7
   0   4  -1 94.3117 1.22308   9
   0   4  -1 93.7466 0.87418   3
   0   4   1 92.0367 1.10694   3
   0   4   1 99.6928 1.81569  17
   0   4  -1 90.9389 1.59015   4
   0   4   1 96.1601 1.44538  21
   0   4  -1 93.2258 1.62603  15
   0   4   1 95.4860 1.53618  18
   0   4   1 98.8748 1.56590  16
   0   4   1 95.7120 1.76493  20
   0   4   1 93.4201 1.65006  14
   0   4  -1 95.6030 1.52982  16
   0   4   1 89.1545 1.60796   1
   0   4   1 93.8572 1.02589   9
  -2  -4  -1 6.19095 0.50188   6
  -2  -4  -1 6.78359 0.50066   2
   2  -4   1 5.67053 0.60581  11
   2  -4   1 6.12814 0.41993   2
   2  -4   1 6.19421 0.58087   8
   2  -4   1 5.11567 0.52552  24
   2  -4   1 5.31403 0.53524  19
   2  -4   1 5.27823 0.43405  13
  -2  -4  -1 5.19181 0.30342  22
  -2  -4  -1 5.42361 0.44723  19
  -2  -4  -1 4.90096 0.40566  23
  -2  -4  -1 5.83363 0.44384  10
  -2   4  -1 6.26481 0.68783   1
   2   4   1 5.88072 0.58120   4
  -2   4  -1 5.17548 0.64455  21
   2   4   1 5.20126 0.52117  16
   2   4   1 5.99472 0.40555   5
   2   4   1 5.30733 0.66014   8
   2   4   1 5.72313 0.62902  14
   2   4   1 5.69526 0.70345  17
  -2   4  -1 5.58466 0.67053   4
   2   4   1 6.17083 0.62270   1
   2   4   1 5.54572 0.59229  15
  -2   4  -1 5.84032 0.58008   5
  -2   4  -1 5.47815 0.42822  12
   2   4   1 5.13472 0.68655  20
   2   4   1 4.82062 0.49041  21
   2   4   1 5.80647 0.66875  11
  -2   4  -1 5.73002 0.63430   7
  -2   4  -1 5.41535 0.50796   9
   2   4   1 5.23622 0.62121   7
  -2   4  -1 5.76577 0.60836  16
   2   4   1 5.83168 0.40662   3
  -2   4  -1 6.46895 0.72076  14
  -2   4  -1 6.08743 0.42673   3
  -2   4  -1 5.03400 0.70873  20
  -2   4  -1 5.54205 0.69183  18
  -4  -4  -1 89.4581 1.19065  22
   4  -4   1 90.6863 1.47062  24
  -4  -4  -1 83.9624 1.46814   6
   4  -4   1 86.2101 1.55108   8
   4  -4   1 82.4821 1.07939   2
   4  -4   1 83.1569 1.53828  11
   4  -4   1 84.4038 1.41922  19
   4  -4   1 83.8334 1.57709  15
   4  -4   1 84.9839 1.58971  17
   4  -4   1 88.4497 1.09491  13
  -4  -4  -1 87.1553 1.44304  10
  -4   4  -1 81.5332 1.58323   5
   4   4   1 85.2765 1.77986  20
   4   4   1 82.8151 1.77373  17
   4   4   1 82.7331 1.63485   7
   4   4   1 85.4693 1.47862  19
  -4   4  -1 88.0459 1.41037  12
   4   4   1 86.9811 1.79026   8
  -4   4  -1 87.6542 1.68496  16
   4   4   1 85.6938 1.47363  18
   4   4   1 83.2360 1.63943   1
  -4   4  -1 85.7867 1.69643  21
  -4   4  -1 83.1825 1.72166  18
   4   4   1 82.3331 1.74064  11
  -4   4  -1 86.8546 1.74368  14
   4   4   1 87.7453 1.63874  14
   4   4   1 87.2384 1.18602  16
  -4   4  -1 80.8148 1.63700   7
   4   4   1 82.3956 1.43867   4
  -4   4  -1 88.0043 1.07856  23
  -4   4  -1 80.7849 1.49830   9
  -4   4  -1 84.4316 1.78134   1
   4   4   1 88.8142 1.30416  21
   4   4   1 86.8694 1.71249  24
   4   4   1 85.0825 1.64230  15
  -4   4  -1 86.6419 1.74326  20
  -4   4  -1 81.7531 1.36251   3
   6  -4   1 6.81901 0.68509  19
   6  -4   1 7.35602 0.74215  20
  -6  -4  -1 8.04468 0.52717   9
   6  -4   1 6.39158 0.70075  15
   6  -4   1 7.15292 0.75205  17
  -6  -4  -1 6.24890 0.68175  10
  -6  -4  -1 7.07560 0.68146  23
   6  -4   1 6.91059 0.72064   8
  -6  -4  -1 6.57067 0.74389   6
  -6  -4  -1 7.49189 0.60485  22
   6  -4   1 7.40643 0.72718  24
   6  -4   1 6.52440 0.67509  11
  -6  -4  -1 6.49519 0.53375   3
   6   4   1 6.45572 0.71064  19
   6   4   1 6.53318 0.75877  15
  -6   4  -1 7.96140 0.57242  23
   6   4   1 5.48403 0.69533   1
  -6   4  -1 5.92702 0.73018   4
  -6   4  -1 6.09615 0.74402   9
  -6   4  -1 7.10017 0.78851  16
  -6   4  -1 6.94156 0.70037   3
  -6   4  -1 7.26931 0.85082  21
   6   4   1 6.15555 0.60640   4
   6   4   1 5.67899 0.75478   8
   6   4   1 6.81003 0.72256  14
  -6   4  -1 6.31047 0.82935  14
   6   4   1 6.46357 0.69013   7
   6   4   1 7.10327 0.59572  21
   6   4   1 6.79935 0.82697  11
   6   4   1 6.58868 0.86996  20
  -6   4  -1 6.40082 0.77556   7
   6   4   1 6.56584 0.86987  17
  -6   4  -1 6.54206 0.92260  18
   6   4   1 7.46009 0.84373  24
  -6   4  -1 5.82791 0.69851   5
   6   4   1 6.17844 0.76249  18
  -6   4  -1 6.63451 0.62046  22
  -6   4  -1 6.89586 0.66218  12
   8  -4   1 20.1164 1.01514  19
   8  -4   1 18.3617 1.09876  17
  -8  -4  -1 19.6518 1.00227  23
   8  -4   1 20.6355 0.60052  13
  -8  -4  -1 19.7591 0.96983  22
   8  -4   1 22.0651 1.09410  11
  -8  -4  -1 20.9999 0.68291   9
   8  -4   1 22.0641 0.80428   2
   8  -4   1 20.3986 1.06885  20
   8  -4   1 20.1006 1.01328  24
   8  -4   1 20.4415 1.05725   8
  -8  -4  -1 21.3199 1.09188  10
   8  -4   1 21.3104 1.04756   1
   8  -4   1 20.8320 1.08348  15
   8   4   1 20.4890 1.02574  18
  -8   4  -1 21.8567 1.15869   7
   8   4   1 21.0085 1.28134  24
  -8   4  -1 20.3841 1.29181  18
   8   4   1 20.6590 1.04214  14
  -8   4  -1 20.8989 1.28782  21
  -8   4  -1 21.8971 1.21670   5
  -8   4  -1 22.2007 1.10418   3
   8   4   1 20.3224 1.20925  11
   8   4   1 21.0106 1.19231  15
  -8   4  -1 21.9074 1.17252  16
   8   4   1 21.5036 1.06114   7
  -8   4  -1 21.6438 0.56365   6
  -8   4  -1 19.8488 0.91910  22
  -8   4  -1 21.4632 1.13322   9
  -8   4  -1 20.4118 1.20210  14
   8   4   1 20.6661 1.21568   8
   8   4   1 20.5488 1.25812  17
  -8   4  -1 21.7242 1.13378   4
  -8   4  -1 22.3662 0.95798  23
   8   4   1 20.0029 1.11232  19
   8   4   1 19.9911 1.21289  20
  -8   4  -1 22.0403 1.11285  12
  -8   4  -1 21.7218 0.71685  10
   8   4   1 22.6218 1.11696   1
  10  -4   1 2.99604 0.63392   8
 -10  -4  -1 4.09826 0.54216   9
  10  -4   1 3.89855 0.85136  15
  10  -4   1 3.27484 0.74776  20
 -10  -4  -1 4.42925 0.82197  23
 -10  -4  -1 3.27978 0.79858   6
  10  -4   1 4.10776 0.57449   2
 -10  -4  -1 4.29973 0.82949  13
  10  -4   1 2.43462 0.70900  17
  10  -4   1 2.24040 0.68389   1
  10  -4   1 4.08796 0.77782  24
 -10  -4  -1 2.83953 0.70321  10
  10  -4   1 4.16842 0.79223  11
 -10  -4  -1 3.49468 0.65534  22
  10  -4   1 5.43954 0.81967  19
  10   4   1 3.49593 0.52633   4
  10   4   1 4.84499 1.01945  17
 -10   4  -1 4.42009 0.83590  16
 -10   4  -1 3.54781 0.51538  10
 -10   4  -1 5.14183 1.01113  21
 -10   4  -1 4.93824 0.72491  23
 -10   4  -1 3.25150 0.73135   4
 -10   4  -1 3.81720 0.88610   5
  10   4   1 3.93359 0.97864  20
 -10   4  -1 3.05432 0.74533  12
  10   4   1 3.41758 0.60669  21
 -10   4  -1 2.89775 0.68204   3
 -10   4  -1 3.03785 0.78963   9
 -10   4  -1 3.17969 0.49605   6
  10   4   1 2.31346 0.78736  11
  10   4   1 3.58006 0.86568   8
  10   4   1 4.29808 0.78143   7
  10   4   1 3.35515 0.73912  14
 -10   4  -1 2.41701 0.74025  14
  10   4   1 3.78772 0.99178  15
  10   4   1 3.75480 0.80095  18
  10   4   1 3.42816 0.79911   1
  10   4   1 3.87039 1.04729  24
 -10   4  -1 3.57113 0.81174  18
 -10   4  -1 5.34346 0.77832  22
  10   4   1 4.32756 0.85707  19
 -12  -4  -1 53.6270 1.85082   6
  12  -4   1 55.6532 1.69032   7
 -12  -4  -1 57.7476 1.98570   2
  12  -4   1 55.8855 1.82869   8
  12  -4   1 55.4816 1.80852  24
  12  -4   1 56.0850 1.83172   1
 -12  -4  -1 54.1167 1.86036  23
  12  -4   1 56.2368 1.87764  19
 -12  -4  -1 55.2012 1.41407   9
 -12  -4  -1 51.8822 1.78697  22
  12  -4   1 54.5888 1.92071  15
  12  -4   1 57.3371 1.52312   2
  12  -4   1 55.6323 1.86181  11
  12  -4   1 55.7183 1.90697  20
 -12  -4  -1 57.6606 1.95963  10
  12  -4   1 58.3923 2.03969  17
 -12  -4  -1 51.7482 1.85148  13
  12   4   1 53.0549 2.12439  17
  12   4   1 53.5418 1.75776  14
 -12   4  -1 52.3005 1.95389   9
  12   4   1 54.5400 2.08106   8
  12   4   1 53.5649 1.31641   4
 -12   4  -1 53.4820 1.79530  22
 -12   4  -1 55.6464 1.75149  23
  12   4   1 55.2254 1.83475  18
 -12   4  -1 56.1347 1.94224   3
 -12   4  -1 55.2909 1.91568  16
 -12   4  -1 55.6701 2.06983  21
 -12   4  -1 57.4380 1.26779   6
  12   4   1 53.7461 1.80596   7
  12   4   1 50.6950 2.25620  24
 -12   4  -1 51.4272 1.87508  12
  12   4   1 56.6023 2.11173  19
  12   4   1 53.8790 2.07332  11
 -12   4  -1 55.8616 1.42621  10
  12   4   1 55.0129 1.50141  21
  12   4   1 57.7221 2.13830  15
  12   4   1 54.0995 2.07282  20
  12   4   1 53.6128 1.96243   1
 -12   4  -1 53.6725 1.93493   5
  14  -4   1 1.16036 0.62950   2
 -14  -4  -1 2.76058 0.87767  23
  14  -4   1 0.90247 0.75008  11
  14  -4   1 2.26512 1.14826  17
  14  -4   1 2.02969 0.87165  19
  14  -4   1 1.54837 0.81626  14
 -14  -4  -1 2.23651 0.90395  22
  14  -4   1 1.42370 0.95948  15
 -14  -4  -1 0.23635 0.79680   2
  14  -4   1 1.16870 0.73979   1
 -14  -4  -1 1.73004 1.04762  10
 -14  -4  -1 1.47923 0.40588   5
  14  -4   1 1.74622 1.06207  18
 -14  -4  -1 1.75410 0.69409   9
  14  -4   1 1.90069 0.99668  20
 -14  -4  -1 0.96448 0.82306   6
  14  -4   1 2.15691 0.88507   8
 -14  -4  -1 1.36837 0.73192  13
 -14   4  -1 1.86148 0.57065   6
  14   4   1 2.45679 0.73935  21
  14   4   1 1.01191 0.81548   8
 -14   4  -1 1.65114 0.89328  12
  14   4   1 1.04739 0.97991   1
 -14   4  -1 2.10847 1.01100  16
  14   4   1 2.79032 1.20626  24
  14   4   1 1.95742 0.97862  19
 -14   4  -1 1.45223 0.66373  10
 -14   4  -1 1.41225 0.96810   5
 -14   4  -1 1.74894 0.77011  22
  14   4   1 2.36596 1.25551  17
  14   4   1 1.87670 0.95123  11
 -14   4  -1 2.47756 1.00144  21
  14   4   1 2.22922 1.10219  20
 -14   4  -1 0.56908 0.88653   3
 -14   4  -1 0.78945 0.89439   9
  14   4   1 2.32455 1.18698  15
 -14   4  -1 1.65339 0.78462   4
  14   4   1 1.33185 0.57780   4
 -14   4  -1 1.65254 0.96918  23
 -16  -4  -1 4.61273 1.57134  10
 -16  -4  -1 1.96956 1.03034   6
  16  -4   1 3.47986 1.18586  17
 -16  -4  -1 3.29160 0.61042   5
 -16  -4  -1 3.36706 1.14192  13
 -16  -4  -1 3.38611 0.89119   9
  16  -4   1 2.47379 1.31057  18
 -16  -4  -1 2.65340 0.89049   3
  16  -4   1 2.87498 1.12551  11
  16  -4   1 3.33919 1.04778   1
  16  -4   1 3.39586 0.99213   7
  16  -4   1 3.99280 1.13046  14
  16  -4   1 3.00115 1.04987   8
 -16  -4  -1 1.95063 1.08604  22
 -16  -4  -1 2.82820 1.08279   2
  16  -4   1 2.62251 1.15923  20
  16  -4   1 2.74700 1.16579  19
 -16  -4  -1 2.45531 1.17943  23
 -16   4  -1 2.26430 1.25336   9
  16   4   1 2.77664 1.20564  24
 -16   4  -1 1.89692 1.00849  23
  16   4   1 2.76844 1.32886  17
  16   4   1 3.22048 1.25620  11
  16   4   1 3.44211 1.27703   8
 -16   4  -1 3.24417 0.74370   6
  16   4   1 3.27048 0.69847   4
 -16   4  -1 1.68550 0.94775  12
  16   4   1 3.97867 1.41846  15
 -16   4  -1 2.48365 0.73681  10
  16   4   1 3.20743 1.40299  19
 -16   4  -1 2.34238 1.11332  22
  16   4   1 3.24162 1.06878  21
 -16   4  -1 2.93547 1.21724  21
 -16   4  -1 3.47933 1.02387   4
  16   4   1 2.88013 1.22200  20
 -16   4  -1 1.67770 0.97242   3
 -16   4  -1 3.19780 1.14379   5
 -16   4  -1 2.73757 1.11502  16
  16   4   1 2.86189 1.12224   1
  18  -4   1 1.82508 1.32511  18
 -18  -4  -1 1.46740 1.20950  10
 -18  -4  -1 1.84009 1.24410   6
  18  -4   1 1.77971 1.09830  20
  18  -4   1 1.71914 1.13960  24
  18  -4   1 1.00273 1.43328  19
  18  -4   1 1.65024 1.14862  17
 -18  -4  -1 1.64701 0.96915   3
 -18  -4  -1 1.23690 1.14732  22
  18  -4   1 1.79898 1.02016   7
 -18  -4  -1 2.00501 1.35543  13
 -18  -4  -1 2.49352 0.71372   5
 -18  -4  -1 0.72539 1.06833   2
 -18  -4  -1 1.75657 1.41612  23
  18  -4   1 1.66682 1.14965   1
  18  -4   1 1.43965 1.25240  15
 -18  -4  -1 1.54573 0.93541   9
 -18   4  -1 1.43758 1.12319   9
  18   4   1 2.03302 0.61996   4
  18   4   1 2.09170 1.43314   8
  18   4   1 2.74120 1.50406  19
  18   4   1 2.32173 1.26856   1
  18   4   1 2.01698 1.04893   7
  18   4   1 2.12465 1.50523  20
 -18   4  -1 1.34831 1.33260  12
 -18   4  -1 2.41671 0.95235   4
  18   4   1 0.97729 1.06043  14
 -18   4  -1 0.96096 1.12091   3
  18   4   1 1.30983 1.42145  15
  18   4   1 2.66317 1.51129  17
  18   4   1 1.56837 1.60956  24
  18   4   1 1.41089 1.36602  11
  18   4   1 2.04809 1.01823  21
 -18   4  -1 0.85592 0.96508  10
 -18   4  -1 1.83598 0.91582   6
  18   4   1 1.18348 1.71052  18
 -18   4  -1 1.28177 1.08318  16
 -18   4  -1 1.80856 1.15885  22
 -18   4  -1 1.25152 1.17675   5
 -18   4  -1 1.18638 1.21688  21
  20  -4   1 16.6303 2.21090  15
  20  -4   1 16.8790 2.24902  17
 -20  -4  -1 14.3594 1.76018  12
 -20  -4  -1 14.0150 2.05390  22
 -20  -4  -1 19.6015 1.46273   5
 -20  -4  -1 14.8416 2.03337   3
 -20  -4  -1 17.6076 2.04730   2
  20  -4   1 14.2860 2.30544  18
  20  -4   1 15.0005 1.73621  11
  20  -4   1 14.9266 2.03793  19
 -20  -4  -1 16.6820 1.65728   9
  20  -4   1 17.8068 2.03394   1
 -20  -4  -1 17.9061 2.05189   6
 -20  -4  -1 14.2165 2.26641  23
  20  -4   1 13.6230 2.05135  20
 -20  -4  -1 14.8810 2.10754  10
  20  -4   1 14.7443 1.98257  24
 -20   4  -1 17.8543 1.42960   2
  20   4   1 16.9002 2.17085   1
 -20   4  -1 14.5669 2.26016   9
 -20   4  -1 14.8351 1.56694  10
  20   4   1 15.2062 2.32931  20
 -20   4  -1 15.1562 2.10915  21
  20   4   1 13.6650 2.14399  17
  20   4   1 13.4355 1.80495  14
 -20   4  -1 16.7567 2.01013  16
 -20   4  -1 13.5878 2.16686  12
 -20   4  -1 16.6539 2.32947   3
 -20   4  -1 14.1593 2.25111  22
  20   4   1 16.6916 2.37603  24
  20   4   1 14.6148 1.68563  21
  20   4   1 17.0806 2.37842   8
  20   4   1 16.2132 2.18686  18
  20   4   1 13.6408 2.16504  19
 -20   4  -1 14.9449 2.05224   5
 -20   4  -1 16.1877 1.53266   6
  20   4   1 16.0636 2.47006  15
  22  -4   1 0.70276 1.26064  11
  22  -4   1 1.55336 1.17236   7
 -22  -4  -1 0.10167 1.08603   3
  22  -4   1 0.52356 1.32852   8
 -22  -4  -1 -0.2033 1.47780  22
  22  -4   1 0.83761 1.65231  20
 -22  -4  -1 -0.2003 1.52830   6
  22  -4   1 0.41543 1.87998  18
 -22  -4  -1 -0.5715 1.23334   2
  22  -4   1 0.47895 1.77925  17
 -22  -4  -1 0.10277 1.39082  12
 -22  -4  -1 -0.6452 1.73921  23
  22  -4   1 0.21543 1.25936  14
  22  -4   1 0.77066 0.91754   4
  22  -4   1 0.18174 1.61769   1
  22  -4   1 1.39969 1.74225  19
  22  -4   1 0.93877 1.58615  24
 -22  -4  -1 -0.2845 1.40037   9
 -22  -4  -1 0.38863 1.56308  10
  22  -4   1 0.33213 1.74640  15
 -22  -4  -1 0.35866 1.18519  13
 -22   4  -1 1.55028 1.62170  21
 -22   4  -1 -0.6889 1.55057  22
  22   4   1 0.07413 1.60369  18
  22   4   1 0.95462 1.86623  20
  22   4   1 0.46759 1.44912  11
 -22   4  -1 -0.7539 1.67463  12
 -22   4  -1 0.39627 0.92691   6
  22   4   1 -0.4853 1.78701  17
  22   4   1 0.76028 2.07349  24
  22   4   1 -0.2074 1.88492  19
 -22   4  -1 0.09039 1.68590   9
  22   4   1 1.22330 1.28630   7
  22   4   1 0.61111 1.35988   1
 -22   4  -1 0.13313 1.07120  10
 -22   4  -1 -1.1159 1.68320   3
  22   4   1 0.73662 1.27799  14
  22   4   1 0.65647 1.85290  15
 -22   4  -1 0.92917 0.87438   2
  22   4   1 1.39493 1.60881   8
  24  -4   1 1.22840 1.68597  20
  24  -4   1 1.50345 1.57953  11
 -24  -4  -1 -0.1779 1.63622   6
  24  -4   1 0.80322 1.51559  14
  24  -4   1 1.59400 1.73331  24
  24  -4   1 1.14211 2.14337  18
  24  -4   1 0.83223 1.14946   4
 -24  -4  -1 0.29841 1.60722  10
  24  -4   1 1.52057 2.09914  19
 -24  -4  -1 0.94039 1.64114  23
 -24  -4  -1 0.52066 1.48180  22
 -24  -4  -1 1.34758 1.30574   9
  24  -4   1 -0.4828 1.93825  15
  24  -4   1 1.27719 1.36437   7
 -24  -4  -1 1.58135 1.45230  13
  24  -4   1 1.67360 1.63900   8
  24  -4   1 0.74311 1.85764  17
 -24  -4  -1 1.15333 1.73194  12
  24  -4   1 1.77397 1.61850   1
 -24  -4  -1 0.10734 1.35350   3
 -24   4  -1 2.08084 1.14281   6
 -24   4  -1 0.29940 1.25358  10
 -24   4  -1 0.44391 1.87012   9
  24   4   1 1.30411 1.70215  11
  24   4   1 1.35051 1.95034  17
 -24   4  -1 1.53040 1.79702   5
  24   4   1 1.07561 1.27214  21
  24   4   1 1.39223 2.16230  15
  24   4   1 1.90270 2.25671  19
  24   4   1 1.37093 1.91178   1
 -24   4  -1 1.11836 1.54553  16
  24   4   1 1.09773 1.49772  14
  24   4   1 1.09138 1.93013  24
  24   4   1 0.27011 1.88955  18
  24   4   1 0.95526 1.79567   8
 -24   4  -1 0.61475 1.81435  12
 -24   4  -1 -0.2115 1.64171  22
  24   4   1 1.18941 1.27763   7
  24   4   1 1.46455 1.90141  20
 -24   4  -1 0.84705 1.48829   3
  26  -4   1 0.43181 1.84118   1
 -26  -4  -1 -0.0714 1.82690   6
  26  -4   1 1.28198 1.64715  14
  26  -4   1 1.34198 1.64421  11
 -26  -4  -1 0.31752 1.36636  13
  26  -4   1 0.63061 1.90133  15
 -26  -4  -1 0.78043 1.65335  12
  26  -4   1 -0.5943 1.51588   8
  26  -4   1 0.32473 2.18592  20
 -26  -4  -1 -0.8621 1.81606  10
 -26  -4  -1 1.04372 1.48199   3
 -26  -4  -1 -0.0060 1.30525   2
  26  -4   1 0.52516 1.95978  24
  26  -4   1 -0.1526 2.19845  17
 -26  -4  -1 0.32612 2.10988  23
 -26  -4  -1 0.58502 1.78218  22
  26   4   1 -0.1948 1.65475  11
  26   4   1 1.76289 2.39070  24
  26   4   1 0.82323 2.26864  19
 -26   4  -1 0.58848 1.77643   9
  26   4   1 0.27645 2.36350  20
 -26   4  -1 0.70934 1.62235   5
  26   4   1 0.08926 1.91074  17
  26   4   1 0.79070 1.85476  18
  26   4   1 0.66090 1.46247  21
 -26   4  -1 0.47630 1.69507  22
  26   4   1 0.01981 1.51448   7
  26   4   1 0.03978 1.81759   1
  26   4   1 1.23890 1.55564  14
 -26   4  -1 -0.1200 1.86136   3
 -26   4  -1 0.63101 1.86086  12
  26   4   1 0.80193 2.21420  15
  28  -4   1 4.50458 2.41992  24
  28  -4   1 4.45465 2.09852  11
  28  -4   1 4.98363 2.49241  20
 -28  -4  -1 3.37594 1.81456   2
  28  -4   1 4.42798 2.65532  17
 -28  -4  -1 4.04373 2.17347  10
 -28  -4  -1 3.16754 1.98336  12
 -28  -4  -1 3.56864 2.50798  23
  28  -4   1 3.06703 2.38367  15
 -28  -4  -1 6.70645 2.19104   3
  28  -4   1 5.74403 2.21811  21
 -28  -4  -1 3.72325 1.64805   9
  28  -4   1 4.19610 1.89692  14
  28  -4   1 3.52672 2.07451   8
  28  -4   1 6.85981 2.33311   1
 -28  -4  -1 4.05024 2.12731  22
  28   4   1 6.06086 2.73822  17
 -28   4  -1 4.08621 2.41058   3
  28   4   1 4.59978 2.80105  20
 -28   4  -1 3.95239 2.18701   9
  28   4   1 5.23340 2.66948  24
 -28   4  -1 4.57137 2.08124   5
  28   4   1 6.96359 2.49373  18
 -28   4  -1 3.14396 2.13517  12
  28   4   1 4.02538 2.19603   1
  28   4   1 3.71671 2.41064   8
  28   4   1 5.18883 2.19717  11
  28   4   1 2.88697 2.69640  19
 -28   4  -1 3.64913 2.68599  22
  28   4   1 4.28133 2.60297  15
 -28   4  -1 3.93866 2.30407  23
  29  -5  -1 1.19037 2.38264  18
 -29  -5   1 0.35224 1.68827   3
  29  -5  -1 0.79733 2.48038  20
  29  -5  -1 0.11076 1.81737   8
  29  -5  -1 0.76762 1.88265  14
  29  -5  -1 0.76447 1.82712   7
  29  -5  -1 0.05270 2.14260  15
 -29  -5   1 0.27064 2.11700  10
  29  -5  -1 0.16672 2.08944  21
  29  -5  -1 1.69729 2.52492  19
  29  -5  -1 0.79007 2.31494  17
  29  -5  -1 0.81636 2.25837  24
  29  -5  -1 0.17060 2.18143   1
 -29  -5   1 0.79846 2.23381   6
 -29  -5   1 -0.2697 2.34837  23
 -29  -5   1 -0.1509 1.69200   2
 -29  -5   1 1.00471 2.10367  22
 -29  -5   1 0.30448 1.83755  13
 -29  -5   1 0.12074 1.83280  12
  29   5  -1 1.34407 2.03525   1
  29   5  -1 0.36890 2.46381  15
  29   5  -1 1.06776 2.17444  11
 -29   5   1 0.42210 2.14949   5
  29   5  -1 1.77521 2.48000   8
  29   5  -1 2.50187 2.85631  19
 -29   5   1 1.68629 2.87000  12
  29   5  -1 1.04287 2.06620  14
 -29   5   1 -1.4362 1.99702  23
  29   5  -1 1.32663 1.90877   7
  29   5  -1 1.07245 2.56323  18
 -29   5   1 0.65080 2.33866   9
  29   5  -1 0.27596 2.80426  20
 -29   5   1 0.59970 2.33163  22
 -29   5   1 1.62097 2.27693   3
  27  -5  -1 0.95114 1.79276  24
 -27  -5   1 0.87284 1.71685  12
  27  -5  -1 -0.3848 2.09038  15
  27  -5  -1 -0.6149 1.77869   8
  27  -5  -1 0.30884 1.71307   7
  27  -5  -1 0.47055 2.25369  18
  27  -5  -1 1.33106 2.32125  17
 -27  -5   1 -0.0603 1.53075  13
 -27  -5   1 -0.2948 1.37777   9
  27  -5  -1 0.13243 2.12937  19
 -27  -5   1 2.11658 2.27555  23
  27  -5  -1 -0.2276 1.60830  14
  27  -5  -1 0.78997 2.03006   1
 -27  -5   1 0.93503 2.12285  10
  27  -5  -1 0.01361 2.20262  20
 -27  -5   1 0.08808 1.51104   2
 -27  -5   1 0.27276 2.08426  22
 -27  -5   1 0.25198 1.58678   3
 -27  -5   1 -0.9333 2.25496   6
  27  -5  -1 0.46012 1.53442  11
 -27   5   1 0.66691 1.56956  16
 -27   5   1 0.98113 1.78146  23
 -27   5   1 0.30215 2.20973   3
  27   5  -1 -0.1595 1.87273   8
  27   5  -1 0.14474 3.13913  19
  27   5  -1 0.32714 1.64707   7
 -27   5   1 -0.3390 2.01764   9
  27   5  -1 -0.6454 2.23467  17
 -27   5   1 -0.0374 1.28847  10
  27   5  -1 -0.1548 1.80772  11
  27   5  -1 -0.1699 1.78853  14
  27   5  -1 0.50250 2.39972  15
 -27   5   1 -0.9144 2.18167  12
  27   5  -1 0.98110 2.51813  24
  27   5  -1 0.36941 2.18517  18
 -27   5   1 -0.0843 1.83690   5
  27   5  -1 0.67644 2.70272  20
  27   5  -1 -1.7161 2.07926   1
  25  -5  -1 1.49765 1.66276  17
  25  -5  -1 2.15904 2.13863  15
  25  -5  -1 1.60232 1.87897  20
 -25  -5   1 1.81841 1.67808  22
  25  -5  -1 2.79940 1.83839  24
  25  -5  -1 4.33454 1.39009   4
  25  -5  -1 2.70944 1.67936   8
 -25  -5   1 3.13003 1.96491  23
  25  -5  -1 0.70644 1.96414  19
 -25  -5   1 2.14634 1.46926  13
  25  -5  -1 2.97529 1.63141  11
  25  -5  -1 2.91675 2.22584  18
 -25  -5   1 3.09695 2.07968   6
 -25  -5   1 2.38126 1.83452  10
 -25  -5   1 2.47903 1.43398   9
 -25  -5   1 2.82293 1.71151  12
  25  -5  -1 1.93590 1.57584   7
  25  -5  -1 4.97568 2.03880   1
 -25  -5   1 2.74702 1.49149   3
  25   5  -1 2.80312 1.84298  14
  25   5  -1 4.24806 2.32008  19
  25   5  -1 3.23154 2.06763  18
  25   5  -1 3.59636 1.73899   7
 -25   5   1 1.58851 1.80038   9
 -25   5   1 1.98607 1.66772  12
 -25   5   1 2.69691 1.69241  23
  25   5  -1 3.46416 2.46049  24
  25   5  -1 3.14537 1.65797  21
 -25   5   1 3.01413 1.34410  10
  25   5  -1 2.94091 1.92592   8
  25   5  -1 2.28864 2.24643  15
  25   5  -1 3.57824 2.57781  20
 -25   5   1 1.89583 2.10622   3
  25   5  -1 2.65137 1.82739  11
  25   5  -1 3.43093 2.01384   1
 -25   5   1 2.83929 1.71145  16
  25   5  -1 3.34183 2.29841  17
 -23  -5   1 0.11375 1.23585   3
  23  -5  -1 0.05947 1.25402   8
  23  -5  -1 -0.6666 1.68202  17
  23  -5  -1 1.56723 1.52976   1
 -23  -5   1 0.39600 1.53719   6
 -23  -5   1 -0.5992 1.81766  22
  23  -5  -1 0.78250 1.14008   4
 -23  -5   1 0.21490 1.37066   2
 -23  -5   1 -0.1497 1.43672  13
  23  -5  -1 0.02253 1.77654  15
  23  -5  -1 -0.0449 1.39131   7
 -23  -5   1 0.32940 1.40606  10
 -23  -5   1 -0.2044 1.38798  12
  23  -5  -1 -0.6795 1.91497  20
 -23  -5   1 -0.1669 1.80534  23
  23  -5  -1 -0.4428 1.58680  19
  23  -5  -1 0.62397 2.17090  18
  23  -5  -1 -0.2843 1.31228  11
  23  -5  -1 0.31747 1.39872  24
  23   5  -1 0.82533 1.30609  21
 -23   5   1 0.63679 1.45515  23
  23   5  -1 -0.0434 1.83473  15
  23   5  -1 1.56855 2.06053  24
  23   5  -1 0.17825 1.47877  11
  23   5  -1 -0.4299 2.11588  20
  23   5  -1 0.26510 1.45719  14
 -23   5   1 0.61206 1.69259   5
  23   5  -1 -0.7774 1.71751  18
 -23   5   1 0.97248 1.81276  21
 -23   5   1 0.34351 1.50550  12
  23   5  -1 -0.6427 1.96428  17
  23   5  -1 0.13511 1.29626   7
  23   5  -1 0.26111 1.91224  19
 -23   5   1 1.04340 1.71183   3
 -23   5   1 0.24846 1.08114  10
 -23   5   1 0.73923 0.93542   6
  23   5  -1 0.24674 1.52923   1
 -23   5   1 -0.5628 1.74093   9
 -23   5   1 0.35724 1.39191  16
 -21  -5   1 12.9250 1.77315   9
  21  -5  -1 14.2071 1.91184   8
 -21  -5   1 12.8496 1.90545  12
  21  -5  -1 12.5172 2.17439  18
 -21  -5   1 15.3877 2.06996   2
 -21  -5   1 14.3064 2.36627   6
  21  -5  -1 12.5826 1.95776  20
  21  -5  -1 13.6749 1.95617   7
 -21  -5   1 14.3621 2.03209  10
  21  -5  -1 12.2823 1.97088  17
 -21  -5   1 9.42594 1.79988  22
  21  -5  -1 15.6981 2.10186   1
  21  -5  -1 12.1011 1.77487  11
  21  -5  -1 14.1253 1.98332  14
 -21  -5   1 11.1513 1.75025   3
  21  -5  -1 11.4818 1.94759  15
 -21  -5   1 9.81859 1.88393  23
 -21   5   1 12.7791 2.07758  16
  21   5  -1 14.3850 2.26655  21
  21   5  -1 13.6471 2.21008  11
  21   5  -1 13.0117 2.00610   7
  21   5  -1 12.4234 2.36073  17
  21   5  -1 12.9600 2.01938   1
 -21   5   1 10.3387 1.82957  21
  21   5  -1 12.1894 2.00655   8
  21   5  -1 8.75318 1.94744  24
 -21   5   1 11.7798 2.01630  12
  21   5  -1 14.0433 1.33625   4
 -21   5   1 13.2449 1.63374  10
  21   5  -1 15.6802 2.42821  19
 -21   5   1 14.0395 2.13661   9
  21   5  -1 11.7685 2.25805  20
 -21   5   1 12.1182 2.12306   5
 -21   5   1 14.6766 1.39979   6
 -21   5   1 16.1716 2.34482   3
  21   5  -1 14.1120 2.51144  15
  21   5  -1 13.5978 1.97563  14
  19  -5  -1 1.73744 1.48547  18
 -19  -5   1 2.38691 1.57906  10
 -19  -5   1 1.26431 1.33971   6
  19  -5  -1 1.05521 1.40054  17
  19  -5  -1 0.54903 1.26191  15
 -19  -5   1 1.35395 1.16614  13
 -19  -5   1 1.21296 1.01958   9
  19  -5  -1 1.40149 1.20088  11
  19  -5  -1 1.67364 1.21011   1
 -19  -5   1 1.21117 1.26424  12
 -19  -5   1 1.49689 1.32598  23
 -19  -5   1 1.60910 1.23023   2
  19  -5  -1 1.25995 1.17471  14
  19  -5  -1 1.23406 1.37844  20
  19  -5  -1 0.40805 1.08991   8
 -19  -5   1 0.63035 1.27102  22
 -19   5   1 1.54371 0.86517  10
  19   5  -1 1.09685 1.49195  17
  19   5  -1 1.74931 1.31981   8
  19   5  -1 1.31612 1.32832   1
  19   5  -1 1.97334 1.12604  21
 -19   5   1 1.17988 1.57554   9
 -19   5   1 0.94945 1.11526   3
  19   5  -1 1.73270 0.91629   4
  19   5  -1 1.06610 1.35560  19
 -19   5   1 2.43920 1.69510  21
  19   5  -1 1.39242 2.43404  15
 -19   5   1 1.62184 0.55727   2
 -19   5   1 1.73341 0.83342   6
  19   5  -1 0.63805 1.66097  24
 -19   5   1 2.30720 1.43736  12
  19   5  -1 0.71342 1.46229  20
 -19   5   1 1.71654 1.18256   4
 -19   5   1 0.54491 1.48387   5
  17  -5  -1 0.26271 1.09003  17
 -17  -5   1 0.68839 0.98667   2
 -17  -5   1 1.18239 0.90359   9
  17  -5  -1 0.64710 0.99329   8
 -17  -5   1 0.92015 1.20926  10
  17  -5  -1 0.69010 1.14505   1
  17  -5  -1 1.03852 1.15049   7
  17  -5  -1 0.66066 1.30883  18
  17  -5  -1 1.46623 0.96267  11
 -17  -5   1 0.96809 1.11051  13
 -17  -5   1 1.36030 1.04489  12
  17  -5  -1 1.00478 1.18343  20
 -17  -5   1 1.55687 0.90540   3
  17  -5  -1 0.99659 1.11947  24
 -17  -5   1 2.13762 1.36195   6
 -17  -5   1 0.31843 1.03282  22
  17   5  -1 1.32075 1.40662  15
  17   5  -1 1.31631 1.55282  20
 -17   5   1 1.34631 1.66714   9
  17   5  -1 1.15539 1.14961   7
 -17   5   1 1.04539 1.03124   3
 -17   5   1 1.36286 1.49745   5
  17   5  -1 1.49662 0.82128   4
 -17   5   1 1.63851 1.46187  21
 -17   5   1 1.99929 0.56087   2
  17   5  -1 2.65808 1.40190   1
  17   5  -1 0.12899 1.05801  19
 -17   5   1 0.83883 1.61130  22
 -17   5   1 1.66345 1.14944   4
 -17   5   1 1.55530 0.79326  10
  17   5  -1 1.07061 0.99891  21
 -17   5   1 1.16804 1.20121  12
  17   5  -1 0.25390 1.55616  24
  17   5  -1 1.30638 1.28337  14
 -17   5   1 1.62634 0.72722   6
  17   5  -1 2.03599 1.22984  18
  15  -5  -1 0.55524 0.79623   7
  15  -5  -1 0.61506 1.07513  17
 -15  -5   1 0.13579 0.93728   2
  15  -5  -1 0.54774 1.16525  20
  15  -5  -1 0.29531 1.14919  18
 -15  -5   1 -0.7399 1.07298   6
  15  -5  -1 0.48266 0.96592  14
 -15  -5   1 -0.7634 0.91874  10
 -15  -5   1 0.20210 0.67776   9
 -15  -5   1 -0.2282 0.90708  13
 -15  -5   1 -0.7230 0.87655  22
  15  -5  -1 0.18767 0.81851  24
  15  -5  -1 -0.5888 0.95008  15
  15  -5  -1 0.49170 0.99324   1
 -15  -5   1 -0.5938 0.79736  12
 -15  -5   1 0.01375 0.99320  23
 -15  -5   1 -0.1774 0.65965   3
  15   5  -1 -0.2961 1.06159  18
 -15   5   1 0.09646 0.97305   9
  15   5  -1 0.62525 1.30245  24
 -15   5   1 -0.4495 0.56890   6
 -15   5   1 0.71851 1.09840  12
  15   5  -1 0.11679 1.08301   8
  15   5  -1 0.65530 1.02418  15
 -15   5   1 -0.0723 0.59080  10
 -15   5   1 0.86416 0.45514   2
  15   5  -1 0.17182 1.00928  14
 -15   5   1 0.39411 1.11487  21
  15   5  -1 0.24179 0.92212  21
 -15   5   1 -0.2168 1.02391   3
  15   5  -1 0.23670 0.63863   4
  15   5  -1 -0.4327 1.42191  20
  15   5  -1 -0.4906 0.98149   7
 -15   5   1 -0.7110 1.08409  16
  15   5  -1 -0.4892 1.18162  19
  15   5  -1 0.04867 0.88408   1
  15   5  -1 -0.9411 0.97309  11
  15   5  -1 0.30522 1.15893  17
 -15   5   1 -0.1551 0.78556   5
 -13  -5   1 45.2839 1.43234   3
  13  -5  -1 38.8167 1.81504  20
 -13  -5   1 38.3765 1.82664  23
 -13  -5   1 43.5826 1.99042   6
 -13  -5   1 40.3979 1.59185  12
  13  -5  -1 43.5967 1.80798   7
  13  -5  -1 38.2610 1.55272  24
 -13  -5   1 40.0696 1.88664  10
 -13  -5   1 44.7500 1.86075   2
 -13  -5   1 43.5465 1.45014   9
 -13  -5   1 38.2729 1.72267  22
  13  -5  -1 40.3456 1.86656  17
  13  -5  -1 40.0906 1.90138  15
 -13  -5   1 39.8630 1.86769  13
  13   5  -1 38.1271 2.04050  17
  13   5  -1 45.7196 2.04750   1
  13   5  -1 39.5723 1.63723  21
 -13   5   1 41.8890 1.12190   6
 -13   5   1 42.3718 1.26346  10
  13   5  -1 39.1009 1.82928  14
  13   5  -1 38.1416 1.94685  19
 -13   5   1 42.3910 2.02836   9
 -13   5   1 46.0690 2.01114   4
 -13   5   1 40.5290 1.96329  16
  13   5  -1 43.1544 2.30334  20
  13   5  -1 41.5915 1.99594  11
  13   5  -1 39.6085 1.98504  18
 -13   5   1 42.8231 1.94306   3
  13   5  -1 38.1400 2.00181  15
  13   5  -1 35.4546 2.16746  24
 -13   5   1 38.8189 2.02974  21
 -13   5   1 40.0212 1.87766  12
 -13   5   1 39.5187 1.93246   5
  13   5  -1 41.7756 2.06797   8
  13   5  -1 43.1209 1.48751   4
  13   5  -1 43.4292 1.95627   7
  11  -5  -1 4.85316 0.92687  15
 -11  -5   1 3.85975 0.91272  13
 -11  -5   1 3.66295 0.86714   2
  11  -5  -1 7.00646 0.98258  19
 -11  -5   1 4.66847 0.77135  12
  11  -5  -1 5.93234 0.94861  11
 -11  -5   1 5.17487 0.71727   9
  11  -5  -1 4.77782 0.89836   1
  11  -5  -1 4.60610 0.78125   8
 -11  -5   1 5.42586 0.66753   3
 -11  -5   1 5.44003 1.00757  10
 -11  -5   1 8.51898 1.20662  23
 -11  -5   1 3.88540 0.86075   6
  11  -5  -1 6.17697 0.97146  17
  11  -5  -1 5.27070 0.87326  20
 -11  -5   1 5.99350 0.93958  22
  11  -5  -1 6.80877 0.87866  24
 -11   5   1 6.17103 1.21307  18
 -11   5   1 4.47009 0.53785   6
  11   5  -1 5.09015 1.07894   8
  11   5  -1 6.00581 1.06637  14
  11   5  -1 5.08341 1.04025  15
 -11   5   1 7.36004 1.38629  14
  11   5  -1 3.48993 0.86587   1
 -11   5   1 3.49839 0.86434   3
 -11   5   1 3.03503 0.78562   5
  11   5  -1 5.40258 1.04255  11
  11   5  -1 10.5529 2.13979  20
 -11   5   1 4.59605 0.94140  16
  11   5  -1 5.78952 1.05872  17
  11   5  -1 6.49459 1.08116  19
  11   5  -1 5.37796 1.01327  18
 -11   5   1 3.72442 0.86874   9
  11   5  -1 5.84835 1.12838   7
 -11   5   1 5.59082 1.04724  21
 -11   5   1 4.76040 0.64661  10
 -11   5   1 4.26992 0.87662  12
 -11   5   1 3.40073 0.85827   4
   9  -5  -1 7.81177 0.90922  19
  -9  -5   1 8.03174 1.01737  23
   9  -5  -1 6.59397 0.90139   8
   9  -5  -1 7.85645 0.98460  15
  -9  -5   1 6.83117 0.94040  10
   9  -5  -1 7.94964 1.02897  17
  -9  -5   1 7.75913 0.89540  22
  -9  -5   1 6.90876 1.04130  13
  -9  -5   1 6.73568 0.57877   3
  -9  -5   1 6.81956 0.67664   9
   9  -5  -1 7.05708 0.89760  11
  -9  -5   1 7.00187 0.93949   6
   9  -5  -1 9.32640 1.54737   1
   9  -5  -1 8.57641 1.05319  20
   9   5  -1 8.16074 0.54391  16
   9   5  -1 4.25324 0.82032   1
  -9   5   1 7.93309 1.12753  14
   9   5  -1 7.03043 1.04484   7
   9   5  -1 7.02885 1.09248  18
  -9   5   1 5.69634 0.93068   5
  -9   5   1 7.70748 1.27749  18
  -9   5   1 7.28720 0.48065  10
  -9   5   1 8.15460 1.07881   7
   9   5  -1 7.64187 1.10753  24
  -9   5   1 8.11872 1.28309  21
  -9   5   1 7.62724 1.01790   9
   9   5  -1 8.50293 0.89644  21
   9   5  -1 7.82266 1.04030  11
   9   5  -1 6.22446 0.79976   4
   9   5  -1 8.55331 1.20294  17
  -9   5   1 6.17773 0.96490   3
   9   5  -1 7.87284 1.11661  19
   9   5  -1 8.90702 1.33580  20
   9   5  -1 7.66139 1.21269  15
   9   5  -1 7.77290 1.02323  14
  -9   5   1 7.58590 0.95505  12
  -9   5   1 6.88676 1.07896   4
   9   5  -1 5.90874 0.89981   8
  -9   5   1 7.53748 1.12544  16
  -7  -5   1 29.4904 1.14129  23
  -7  -5   1 32.0172 1.25687   6
  -7  -5   1 32.2302 0.85553   9
   7  -5  -1 30.3585 1.05830  19
  -7  -5   1 34.7148 1.32432   2
   7  -5  -1 30.6455 1.29611  17
   7  -5  -1 29.3650 1.27472  20
  -7  -5   1 28.4119 1.09902  22
   7  -5  -1 33.3979 1.16800   8
   7  -5  -1 31.9026 1.25280  15
   7  -5  -1 31.3400 1.16443  11
  -7  -5   1 32.0779 1.23500  10
  -7   5   1 30.7474 1.49627  18
  -7   5   1 28.3333 1.38122  21
   7   5  -1 30.4688 1.16799  21
  -7   5   1 31.6841 1.19210  12
   7   5  -1 29.8649 1.32346  14
  -7   5   1 30.7359 1.43270  14
  -7   5   1 33.7515 1.32083   9
   7   5  -1 31.0611 1.28146   7
   7   5  -1 30.4693 1.34309  15
   7   5  -1 34.9213 1.40771   1
  -7   5   1 33.0388 1.45236   7
   7   5  -1 30.6868 1.44037  11
   7   5  -1 30.7439 1.37714  18
  -7   5   1 29.6680 1.41789  16
  -7   5   1 34.3529 1.30977   3
   7   5  -1 31.5061 0.86671  16
   7   5  -1 33.3435 1.19792   4
   7   5  -1 28.9196 1.41029  20
  -7   5   1 32.5083 1.43178   4
   7   5  -1 29.9350 1.38936  17
   7   5  -1 32.1275 1.49608   8
   5  -5  -1 27.7628 0.89363  19
  -5  -5   1 29.2319 1.06346   6
  -5  -5   1 28.4286 0.89406  23
   5  -5  -1 29.6300 1.05334   8
  -5  -5   1 27.7527 0.88667  22
   5  -5  -1 29.2700 0.89378  24
   5  -5  -1 28.9326 0.61385  13
   5  -5  -1 29.5554 1.06410  11
  -5  -5   1 29.0151 1.04396  10
  -5  -5   1 29.0413 1.07936  19
  -5  -5   1 28.9205 1.07938   2
   5  -5  -1 28.6477 1.07164  15
   5  -5  -1 29.5828 1.21003  17
  -5  -5   1 27.3114 1.15185  13
   5   5  -1 28.0395 1.23833  15
  -5   5   1 27.9901 1.24496  21
   5   5  -1 29.5392 1.22497   1
  -5   5   1 28.8658 1.19493   5
  -5   5   1 28.0749 1.03349   3
  -5   5   1 29.4285 0.99230  12
  -5   5   1 28.3453 1.27701  16
  -5   5   1 28.0394 1.06464   9
  -5   5   1 28.2125 1.32151  18
   5   5  -1 27.0092 1.24695  14
   5   5  -1 27.6280 1.30726  11
  -5   5   1 29.1668 1.26503   1
  -5   5   1 27.1609 1.26262   7
   5   5  -1 28.4947 1.07086  21
  -5   5   1 28.9363 1.33338  20
  -5   5   1 27.0214 1.25319  14
   5   5  -1 28.8764 1.20847   7
   5   5  -1 27.8413 1.20012  18
   5   5  -1 27.5103 1.27493  17
   5   5  -1 27.1248 1.26713  20
   5   5  -1 29.5023 1.34912   8
  -5   5   1 28.5176 1.29716   4
   5   5  -1 30.7966 1.15723   4
   5   5  -1 31.6620 1.07780   9
   3  -5  -1 2.58091 0.40188  19
  -3  -5   1 1.54492 0.47534  13
  -3  -5   1 1.86131 0.38788  10
  -3  -5   1 1.66725 0.41544   6
  -3  -5   1 1.89766 0.49453   2
   3  -5  -1 4.03842 0.62780  11
  -3  -5   1 4.15802 0.70903  24
   3  -5  -1 3.27613 0.54311   8
   3  -5  -1 2.97821 0.38488  13
   3  -5  -1 3.09461 0.44517  24
  -3  -5   1 2.67200 0.47966  19
  -3   5   1 2.15257 0.63414  20
   3   5  -1 2.48718 0.63445  17
  -3   5   1 1.87415 0.54973  16
   3   5  -1 1.80765 0.64610   8
   3   5  -1 2.23711 0.59996  11
  -3   5   1 2.87021 0.68203   4
  -3   5   1 2.29027 0.53464   1
  -3   5   1 2.15987 0.42882   3
  -3   5   1 3.42854 0.75271  14
  -3   5   1 3.21495 0.64544  21
   3   5  -1 3.37243 0.71977  18
   3   5  -1 2.24144 0.60058   7
  -3   5   1 2.47045 0.56297   5
   3   5  -1 3.42423 0.62646  21
   3   5  -1 2.23472 0.63094   1
   3   5  -1 2.25359 0.52140   4
  -3   5   1 2.67807 0.51341   9
  -3   5   1 3.34858 0.69088  18
   3   5  -1 1.74366 0.48580  15
   3   5  -1 2.53781 0.49602  16
   3   5  -1 2.66083 0.64965  20
  -3   5   1 2.60504 0.29737  22
   1  -5  -1 78.5844 1.30136  24
   1  -5  -1 71.6574 1.08560   2
   1  -5  -1 74.7930 1.26654  13
  -1  -5   1 71.4551 1.12538   6
  -1  -5   1 75.1405 1.41356  19
   1  -5  -1 76.5373 1.19244  19
  -1  -5   1 73.6555 1.11365  10
  -1  -5   1 77.7660 1.50911  24
   1  -5  -1 71.6006 0.98514   6
  -1  -5   1 73.7487 1.44886  13
  -1  -5   1 73.5238 1.33778   2
   1   5  -1 74.3613 1.64880  18
   1   5  -1 75.5621 1.16494   9
   1   5  -1 81.2805 1.89338  17
  -1   5   1 75.5336 1.56585  21
  -1   5   1 72.1742 1.16903   3
  -1   5   1 75.6728 1.58913  15
   1   5  -1 75.6214 1.25919   5
   1   5  -1 76.2800 1.58170  21
  -1   5   1 71.4665 1.68886   1
   1   5  -1 73.4242 1.64484  15
  -1   5   1 72.2588 1.41453   5
  -1   5   1 76.5811 1.68806   4
   1   5  -1 73.1811 1.50858  16
   1   5  -1 72.1376 1.71168  20
   1   5  -1 75.7435 1.73474  14
   1   5  -1 74.9502 1.73181   7
  -1   5   1 74.9661 1.18657   9
  -1   5   1 75.0876 1.75337   7
  -1   5   1 75.4762 1.66231  16
  -1   5   1 73.1729 1.78803  17
  -1   5   1 74.0828 1.70356  14
  -1   5   1 78.0651 1.64538  18
   1   5  -1 73.2689 1.61533   4
   1  -5   1 353.654 2.86856  19
   1  -5   1 354.053 3.20080  11
   1  -5   1 358.478 3.00132  24
  -1  -5  -1 355.494 2.51671   6
   1  -5   1 347.565 3.11221   8
  -1  -5  -1 346.408 2.63323   2
   1  -5   1 358.310 2.74294  13
  -1  -5  -1 361.955 2.87705  24
   1  -5   1 343.079 2.49789   2
  -1  -5  -1 357.624 2.29225  10
  -1   5  -1 341.325 3.41822   4
  -1   5  -1 338.188 3.45459   7
   1   5   1 352.077 3.49484  14
   1   5   1 359.911 3.72371  17
  -1   5  -1 345.417 3.59472  14
  -1   5  -1 356.770 3.46712  18
  -1   5  -1 362.866 3.37197  16
   1   5   1 344.859 3.49101   7
  -1   5  -1 341.400 3.56317   1
  -1   5  -1 355.226 2.71138   9
   1   5   1 339.883 3.23122  15
  -1   5  -1 357.541 3.38676  21
  -1   5  -1 349.851 3.42360  15
   1   5   1 343.857 2.58285   5
   1   5   1 349.542 3.19934  18
   1   5   1 347.075 3.31775   4
  -1   5  -1 353.552 3.66214  17
  -1   5  -1 348.102 2.92182   5
   1   5   1 358.531 2.99794  21
   1   5   1 347.967 3.65867  11
   1   5   1 355.501 3.48309   8
  -3  -5  -1 0.54513 0.31376  23
   3  -5   1 0.19115 0.44999   8
   3  -5   1 0.31748 0.36935  24
   3  -5   1 0.14290 0.28693  13
  -3  -5  -1 0.48186 0.38767   2
   3  -5   1 0.33813 0.37971  19
  -3  -5  -1 0.26876 0.29412  10
   3  -5   1 0.15788 0.41297  11
   3  -5   1 0.42861 0.47569  15
   3  -5   1 0.29909 0.29536   2
  -3  -5  -1 -0.1731 0.34619  13
  -3  -5  -1 0.33919 0.36268   6
  -3  -5  -1 0.13335 0.34264  19
   3  -5   1 0.47523 0.48255  17
   3   5   1 0.26699 0.42033  15
  -3   5  -1 0.46121 0.48346   4
  -3   5  -1 0.75405 0.49705  18
   3   5   1 0.48353 0.41155  11
   3   5   1 0.87756 0.51957   1
   3   5   1 0.51130 0.54948  17
   3   5   1 0.33614 0.39818  16
  -3   5  -1 0.21406 0.40418  16
   3   5   1 0.28244 0.38821   4
   3   5   1 0.14748 0.42185   8
   3   5   1 0.19250 0.53070  20
   3   5   1 0.53519 0.50041  18
  -3   5  -1 0.34217 0.52138  20
   3   5   1 -0.1868 0.41985   7
  -3   5  -1 0.19304 0.45744   1
  -3   5  -1 1.39648 0.56411  14
  -3   5  -1 0.45270 0.58116  21
   3   5   1 0.32249 0.53681  14
  -3   5  -1 0.21874 0.28610  12
  -3   5  -1 0.34329 0.35121   5
  -3   5  -1 0.41080 0.32512   3
  -3   5  -1 0.38927 0.35325   9
   3   5   1 0.56612 0.38120  21
  -5  -5  -1 14.2560 0.45910  12
  -5  -5  -1 13.6619 0.81144  10
  -5  -5  -1 15.7949 0.79169  23
  -5  -5  -1 14.2267 0.51389   3
  -5  -5  -1 13.8099 0.83341   2
   5  -5   1 13.9387 0.92075  17
  -5  -5  -1 13.6887 0.89856  13
   5  -5   1 13.6645 0.86225   8
   5  -5   1 14.3068 0.81752  24
   5  -5   1 15.3455 0.81458  19
  -5  -5  -1 14.1994 0.83290   6
   5   5   1 15.5216 1.09646  20
   5   5   1 13.8465 0.94435  24
   5   5   1 14.7783 0.99850   7
  -5   5  -1 14.2832 1.06297  18
  -5   5  -1 14.7437 0.58257  23
   5   5   1 13.6899 0.82983   4
   5   5   1 13.9074 1.08203  17
  -5   5  -1 14.0924 1.00495   7
  -5   5  -1 14.3841 0.97761   5
   5   5   1 14.0834 0.98755  14
   5   5   1 14.0151 0.88690  18
  -5   5  -1 14.6531 1.05494  14
   5   5   1 15.0681 1.02769  15
  -5   5  -1 15.0177 1.06579  16
  -5   5  -1 14.5144 0.82493  12
   5   5   1 16.0459 0.89054  21
  -5   5  -1 14.5180 1.00067  21
   5   5   1 14.4925 1.06772   8
  -5   5  -1 13.9211 1.06774  20
   5   5   1 13.4069 0.92465   1
  -5   5  -1 14.0679 1.03368   1
   5   5   1 14.2002 1.02361  11
  -5   5  -1 14.3061 0.91410   9
  -5   5  -1 13.5856 0.80939   3
  -7  -5  -1 20.2532 0.80979  12
  -7  -5  -1 19.2379 0.70088   3
  -7  -5  -1 16.1156 1.10000  13
  -7  -5  -1 17.6284 1.06977   2
   7  -5   1 17.2467 1.14807  17
   7  -5   1 18.1749 0.59886  13
  -7  -5  -1 16.9251 0.88811  22
   7  -5   1 17.0500 1.07936  15
   7  -5   1 16.6718 1.05883  20
  -7  -5  -1 18.4490 1.05563   6
   7  -5   1 18.7301 0.70219   2
   7  -5   1 17.0063 1.01414  24
   7  -5   1 17.2651 1.06387   8
   7  -5   1 16.6500 1.03593  11
   7  -5   1 17.9005 1.03601  19
  -7  -5  -1 17.8971 1.04864  10
  -7  -5  -1 16.7355 0.93331  23
  -7   5  -1 17.9896 1.16002   4
  -7   5  -1 19.0075 0.57532  10
  -7   5  -1 18.2628 1.15281   5
   7   5   1 17.8215 1.09798   1
   7   5   1 17.0190 1.21349  20
   7   5   1 16.6042 1.03658  19
  -7   5  -1 18.8728 1.03320  12
   7   5   1 17.8936 1.15193  15
   7   5   1 17.0512 0.62475  16
  -7   5  -1 18.4278 1.19169  14
   7   5   1 18.3183 1.08843  14
  -7   5  -1 17.3258 1.32906  18
   7   5   1 17.1538 1.10160   7
  -7   5  -1 18.2919 1.28282  21
  -7   5  -1 18.0855 1.21500  16
   7   5   1 17.2209 1.08628  18
   7   5   1 17.9384 1.27401  24
  -7   5  -1 18.0253 1.15037   7
   7   5   1 17.6253 1.23548  11
  -7   5  -1 17.4147 1.08969   9
  -7   5  -1 19.0052 1.02969   3
   7   5   1 16.9008 1.18973  17
  -9  -5  -1 81.5861 1.22278   9
   9  -5   1 78.9004 1.85907  19
   9  -5   1 77.2219 1.94842  11
  -9  -5  -1 78.6814 1.84042  23
  -9  -5  -1 76.9505 1.47278  12
  -9  -5  -1 75.6240 1.69747  22
   9  -5   1 79.6730 1.35527   2
   9  -5   1 77.2160 2.06055  17
  -9  -5  -1 78.5269 1.96063  10
  -9  -5  -1 76.7069 2.01114   2
   9  -5   1 73.0410 1.87103   1
   9  -5   1 80.5401 1.83933  24
  -9  -5  -1 72.7373 2.00126  13
   9  -5   1 78.4367 2.01713  20
  -9  -5  -1 82.0263 1.46744   3
   9  -5   1 76.0392 2.00017  15
  -9  -5  -1 79.6380 1.98855   6
   9  -5   1 76.2943 1.90385   8
  -9   5  -1 79.7765 2.21519  14
   9   5   1 76.9332 2.08354   1
  -9   5  -1 73.3660 2.01883   9
  -9   5  -1 77.5610 2.24366  21
   9   5   1 79.2364 1.94332  18
  -9   5  -1 77.7679 1.74370  22
  -9   5  -1 76.2385 1.91662  12
  -9   5  -1 76.4606 1.94877   3
  -9   5  -1 76.7672 2.28589  18
  -9   5  -1 79.9238 1.24019  10
   9   5   1 76.6304 2.28713  20
   9   5   1 77.9360 2.29038  24
   9   5   1 76.9913 2.27239   8
  -9   5  -1 79.3781 2.17898  16
   9   5   1 77.5127 2.26183  11
  -9   5  -1 80.5921 2.09352   7
   9   5   1 80.0816 2.08076  19
   9   5   1 78.4964 2.01443   7
   9   5   1 76.6121 1.93155  14
  -9   5  -1 77.5067 2.01908   4
   9   5   1 77.0276 2.13629  15
  -9   5  -1 83.2933 2.28499   5
   9   5   1 77.9222 1.57694  21
   9   5   1 81.3200 2.36591  17
   9   5   1 76.5792 1.61008   4
  11  -5   1 2.69200 0.92184  17
 -11  -5  -1 3.35349 0.61346   3
 -11  -5  -1 2.99039 0.83044   2
 -11  -5  -1 2.31049 0.71621  13
  11  -5   1 2.01543 0.82611  20
 -11  -5  -1 3.00535 0.63785  12
  11  -5   1 3.79915 0.85787   1
 -11  -5  -1 1.92919 0.69223   6
 -11  -5  -1 2.38810 0.79032  23
 -11  -5  -1 3.89485 0.57916   9
  11  -5   1 3.44520 0.90601  19
  11  -5   1 2.45484 0.79555  11
  11  -5   1 2.75268 0.99060  15
 -11  -5  -1 2.33765 0.70420  22
  11  -5   1 3.58770 0.57204   2
  11  -5   1 3.48668 0.88066   8
 -11  -5  -1 2.43036 0.79019  10
 -11   5  -1 2.87665 0.85198   9
 -11   5  -1 2.10173 0.91855  21
  11   5   1 2.77031 0.81601   7
 -11   5  -1 3.85913 0.58282  10
 -11   5  -1 3.79844 1.09207  18
  11   5   1 1.72760 0.88299  17
  11   5   1 2.50902 0.78958   1
 -11   5  -1 3.03361 0.98696  16
 -11   5  -1 2.86969 1.01298  14
[truncated: 6,788,013 more chars]
