# Supplementary material for: Trapping X‐ray Radiation Damage from Homolytic Se−C Bond Cleavage in BnSeSeBn Crystals (Bn=benzyl, CH2C6H5)
Source: Angew Chem Int Ed Engl. 2022 May 3;61(26):e202203665. doi: 10.1002/anie.202203665 (PMC9320817; doi:10.1002/anie.202203665)
Supplement: Supplementary file 6 — Supporting Information [file ANIE-61-0-s002.cif]

 
data_E_shelx
 
_audit_creation_method            'SHELXL-2018/3'
_shelx_SHELXL_version_number      '2018/3'
_chemical_name_systematic         ?
_chemical_name_common             ?
_chemical_melting_point           ?
_chemical_formula_moiety          'C14 H14 Se2'
_chemical_formula_sum
 'C14 H14 Se2' 
_chemical_formula_weight          340.17

loop_
 _atom_type_symbol
 _atom_type_description
 _atom_type_scat_dispersion_real
 _atom_type_scat_dispersion_imag
 _atom_type_scat_source
 'C'  'C'   0.0015   0.0009
 'International Tables Vol C Tables 4.2.6.8 and 6.1.1.4'
 'H'  'H'   0.0000   0.0000
 'International Tables Vol C Tables 4.2.6.8 and 6.1.1.4'
 'Se'  'Se'   0.2367   1.4831
 'International Tables Vol C Tables 4.2.6.8 and 6.1.1.4'
 
_space_group_crystal_system       monoclinic
_space_group_IT_number            15
_space_group_name_H-M_alt         'C 2/c'
_space_group_name_Hall            '-C 2yc'
 
_shelx_space_group_comment
;
The symmetry employed for this shelxl refinement is uniquely defined
by the following loop, which should always be used as a source of
symmetry information in preference to the above space-group names.
They are only intended as comments.
;
 
loop_
 _space_group_symop_operation_xyz
 'x, y, z'
 '-x, y, -z+1/2'
 'x+1/2, y+1/2, z'
 '-x+1/2, y+1/2, -z+1/2'
 '-x, -y, -z'
 'x, -y, z-1/2'
 '-x+1/2, -y+1/2, -z'
 'x+1/2, -y+1/2, z-1/2'
 
_cell_length_a                    13.7247(7)
_cell_length_b                    8.0053(4)
_cell_length_c                    11.4831(6)
_cell_angle_alpha                 90
_cell_angle_beta                  99.2776(16)
_cell_angle_gamma                 90
_cell_volume                      1245.15(11)
_cell_formula_units_Z             4
_cell_measurement_temperature     100(2)
_cell_measurement_reflns_used     454
_cell_measurement_theta_min       2.373
_cell_measurement_theta_max       36.4095
 
_exptl_crystal_description        'block'
_exptl_crystal_colour             yellow
_exptl_crystal_density_meas       ?
_exptl_crystal_density_method     ?
_exptl_crystal_density_diffrn     1.815          
_exptl_crystal_F_000              664
_exptl_transmission_factor_min    ?
_exptl_transmission_factor_max    ?
_exptl_crystal_size_max           0.400
_exptl_crystal_size_mid           0.300
_exptl_crystal_size_min           0.200
_exptl_absorpt_coefficient_mu     3.133
_shelx_estimated_absorpt_T_min    ?
_shelx_estimated_absorpt_T_max    ?
_exptl_absorpt_correction_type   multi-scan
_exptl_absorpt_correction_T_min  0.3289
_exptl_absorpt_correction_T_max  0.4404
_exptl_absorpt_process_details
;
 SADABS 2016/2: Krause, L., Herbst-Irmer, R., Sheldrick G.M. & Stalke D.,
 J. Appl. Cryst. 48 (2015) 3-10
;
_exptl_absorpt_special_details    ?
_diffrn_ambient_temperature       100(2)
_diffrn_radiation_wavelength      0.56086
_diffrn_radiation_type            AgK\a
_diffrn_source                    'INCOATEC Microsource'
_diffrn_measurement_device_type   'Bruker Photon 2 M14'
_diffrn_measurement_method        'omega scans'
_diffrn_detector_area_resol_mean  ?
_diffrn_reflns_number             125334
_diffrn_reflns_av_unetI/netI      0.0084
_diffrn_reflns_av_R_equivalents   0.0259
_diffrn_reflns_limit_h_min        -30
_diffrn_reflns_limit_h_max        30
_diffrn_reflns_limit_k_min        -17
_diffrn_reflns_limit_k_max        17
_diffrn_reflns_limit_l_min        -25
_diffrn_reflns_limit_l_max        25
_diffrn_reflns_theta_min          2.332
_diffrn_reflns_theta_max          38.578
_diffrn_reflns_theta_full         19.665
_diffrn_measured_fraction_theta_max   0.999
_diffrn_measured_fraction_theta_full  0.998
_diffrn_reflns_Laue_measured_fraction_max    0.999
_diffrn_reflns_Laue_measured_fraction_full   0.998
_diffrn_reflns_point_group_measured_fraction_max   0.999
_diffrn_reflns_point_group_measured_fraction_full  0.998
_reflns_number_total              7171
_reflns_number_gt                 5765
_reflns_threshold_expression      'I > 2\s(I)'
_reflns_Friedel_coverage          0.000
_reflns_Friedel_fraction_max      .
_reflns_Friedel_fraction_full     .
 
_reflns_special_details
;
 Reflections were merged by SHELXL according to the crystal
 class for the calculation of statistics and refinement.
 
 _reflns_Friedel_fraction is defined as the number of unique
 Friedel pairs measured divided by the number that would be
 possible theoretically, ignoring centric projections and
 systematic absences.
;
 
_computing_data_collection        'APEX2 v2012.2'
_computing_cell_refinement        'SAINT V8.37A'
_computing_data_reduction         'SAINT V8.37A'
_computing_structure_solution     'SHELXT(G.M.Sheldrick,Acta Cryst.(2015)A71,3-8)'
_computing_structure_refinement 'SHELXL-2018/1 (Sheldrick, 2018)'
_computing_molecular_graphics     'XP Version 5.1'
_computing_publication_material   'XP Version 5.1'
_refine_special_details           ?
_refine_ls_structure_factor_coef  Fsqd
_refine_ls_matrix_type            full
_refine_ls_weighting_scheme       calc
_refine_ls_weighting_details
'w=1/[\s^2^(Fo^2^)+(0.0268P)^2^+0.3101P] where P=(Fo^2^+2Fc^2^)/3'
_atom_sites_solution_primary      ?
_atom_sites_solution_secondary    ?
_atom_sites_solution_hydrogens    geom
_refine_ls_hydrogen_treatment     constr
_refine_ls_extinction_method      none
_refine_ls_extinction_coef        .
_refine_ls_number_reflns          7171
_refine_ls_number_parameters      73
_refine_ls_number_restraints      0
_refine_ls_R_factor_all           0.0225
_refine_ls_R_factor_gt            0.0168
_refine_ls_wR_factor_ref          0.0544
_refine_ls_wR_factor_gt           0.0524
_refine_ls_goodness_of_fit_ref    1.102
_refine_ls_restrained_S_all       1.102
_refine_ls_shift/su_max           0.003
_refine_ls_shift/su_mean          0.000
 
loop_
 _atom_site_label
 _atom_site_type_symbol
 _atom_site_fract_x
 _atom_site_fract_y
 _atom_site_fract_z
 _atom_site_U_iso_or_equiv
 _atom_site_adp_type
 _atom_site_occupancy
 _atom_site_site_symmetry_order  
 _atom_site_calc_flag
 _atom_site_refinement_flags_posn
 _atom_site_refinement_flags_adp
 _atom_site_refinement_flags_occupancy
 _atom_site_disorder_assembly
 _atom_site_disorder_group
Se1 Se 0.50750(2) 0.49861(2) 0.35186(2) 0.01232(1) Uani 1 1 d . . . . .
C1 C 0.61422(3) 0.33208(6) 0.39468(4) 0.01369(6) Uani 1 1 d . . . . .
H1A H 0.613650 0.294500 0.476703 0.016 Uiso 1 1 calc R U . . .
H1B H 0.600183 0.233609 0.342511 0.016 Uiso 1 1 calc R U . . .
C2 C 0.71509(3) 0.39609(5) 0.38536(4) 0.01112(5) Uani 1 1 d . . . . .
C3 C 0.76649(3) 0.33128(6) 0.29988(4) 0.01365(6) Uani 1 1 d . . . . .
H3 H 0.736405 0.248926 0.246241 0.016 Uiso 1 1 calc R U . . .
C4 C 0.86189(3) 0.38692(6) 0.29286(4) 0.01568(6) Uani 1 1 d . . . . .
H4 H 0.896456 0.341986 0.234714 0.019 Uiso 1 1 calc R U . . .
C5 C 0.90629(4) 0.50767(6) 0.37061(5) 0.01629(7) Uani 1 1 d . . . . .
H5 H 0.971151 0.545339 0.365766 0.020 Uiso 1 1 calc R U . . .
C6 C 0.85525(3) 0.57361(6) 0.45600(4) 0.01590(7) Uani 1 1 d . . . . .
H6 H 0.885284 0.656860 0.508920 0.019 Uiso 1 1 calc R U . . .
C7 C 0.76057(4) 0.51762(5) 0.46369(4) 0.01388(6) Uani 1 1 d . . . . .
H7 H 0.726478 0.562066 0.522444 0.017 Uiso 1 1 calc R U . . .
 
loop_
 _atom_site_aniso_label
 _atom_site_aniso_U_11
 _atom_site_aniso_U_22
 _atom_site_aniso_U_33
 _atom_site_aniso_U_23
 _atom_site_aniso_U_13
 _atom_site_aniso_U_12
Se1 0.01082(2) 0.01590(2) 0.01031(2) -0.00037(1) 0.00190(1) 0.00201(1)
C1 0.01162(12) 0.01391(14) 0.01552(15) 0.00246(11) 0.00209(11) -0.00010(10)
C2 0.01065(11) 0.01143(12) 0.01095(12) 0.00034(10) 0.00074(9) -0.00004(9)
C3 0.01335(13) 0.01494(14) 0.01261(13) -0.00224(11) 0.00192(10) -0.00072(11)
C4 0.01341(14) 0.01881(16) 0.01535(15) 0.00094(13) 0.00394(12) 0.00080(12)
C5 0.01163(14) 0.01707(16) 0.01929(18) 0.00444(13) -0.00013(12) -0.00180(11)
C6 0.01522(15) 0.01352(14) 0.01707(16) -0.00040(12) -0.00315(12) -0.00210(11)
C7 0.01462(14) 0.01364(14) 0.01265(14) -0.00185(10) 0.00001(11) 0.00057(10)
 
_geom_special_details
;
 All esds (except the esd in the dihedral angle between two l.s. planes)
 are estimated using the full covariance matrix.  The cell esds are taken
 into account individually in the estimation of esds in distances, angles
 and torsion angles; correlations between esds in cell parameters are only
 used when they are defined by crystal symmetry.  An approximate (isotropic)
 treatment of cell esds is used for estimating esds involving l.s. planes.
;
 
loop_
 _geom_bond_atom_site_label_1
 _geom_bond_atom_site_label_2
 _geom_bond_distance
 _geom_bond_site_symmetry_2
 _geom_bond_publ_flag
Se1 C1 1.9829(4) . ?
Se1 Se1 2.31509(15) 2_655 ?
C1 C2 1.4962(6) . ?
C1 H1A 0.9900 . ?
C1 H1B 0.9900 . ?
C2 C3 1.3977(6) . ?
C2 C7 1.4014(6) . ?
C3 C4 1.3976(6) . ?
C3 H3 0.9500 . ?
C4 C5 1.3883(7) . ?
C4 H4 0.9500 . ?
C5 C6 1.3973(8) . ?
C5 H5 0.9500 . ?
C6 C7 1.3908(7) . ?
C6 H6 0.9500 . ?
C7 H7 0.9500 . ?
 
loop_
 _geom_angle_atom_site_label_1
 _geom_angle_atom_site_label_2
 _geom_angle_atom_site_label_3
 _geom_angle
 _geom_angle_site_symmetry_1
 _geom_angle_site_symmetry_3
 _geom_angle_publ_flag
C1 Se1 Se1 101.090(14) . 2_655 ?
C2 C1 Se1 114.02(3) . . ?
C2 C1 H1A 108.7 . . ?
Se1 C1 H1A 108.7 . . ?
C2 C1 H1B 108.7 . . ?
Se1 C1 H1B 108.7 . . ?
H1A C1 H1B 107.6 . . ?
C3 C2 C7 119.04(4) . . ?
C3 C2 C1 120.05(4) . . ?
C7 C2 C1 120.88(4) . . ?
C4 C3 C2 120.38(4) . . ?
C4 C3 H3 119.8 . . ?
C2 C3 H3 119.8 . . ?
C5 C4 C3 120.20(4) . . ?
C5 C4 H4 119.9 . . ?
C3 C4 H4 119.9 . . ?
C4 C5 C6 119.78(4) . . ?
C4 C5 H5 120.1 . . ?
C6 C5 H5 120.1 . . ?
C7 C6 C5 120.13(4) . . ?
C7 C6 H6 119.9 . . ?
C5 C6 H6 119.9 . . ?
C6 C7 C2 120.46(4) . . ?
C6 C7 H7 119.8 . . ?
C2 C7 H7 119.8 . . ?
 
loop_
 _geom_torsion_atom_site_label_1
 _geom_torsion_atom_site_label_2
 _geom_torsion_atom_site_label_3
 _geom_torsion_atom_site_label_4
 _geom_torsion
 _geom_torsion_site_symmetry_1
 _geom_torsion_site_symmetry_2
 _geom_torsion_site_symmetry_3
 _geom_torsion_site_symmetry_4
 _geom_torsion_publ_flag
Se1 C1 C2 C3 -112.92(4) . . . . ?
Se1 C1 C2 C7 68.93(5) . . . . ?
C7 C2 C3 C4 0.07(7) . . . . ?
C1 C2 C3 C4 -178.12(4) . . . . ?
C2 C3 C4 C5 -0.23(7) . . . . ?
C3 C4 C5 C6 -0.03(7) . . . . ?
C4 C5 C6 C7 0.47(7) . . . . ?
C5 C6 C7 C2 -0.65(7) . . . . ?
C3 C2 C7 C6 0.37(7) . . . . ?
C1 C2 C7 C6 178.55(4) . . . . ?
 
_refine_diff_density_max    1.144
_refine_diff_density_min   -0.605
_refine_diff_density_rms    0.091

_shelx_res_file
;
TITL 5_Photon2_ImuS
    E_shelx.res
    created by SHELXL-2018/3 at 16:41:39 on 08-Mar-2022
CELL  0.56086  13.7247    8.0053   11.4831   90.0000   99.2776   90.0000
ZERR    4.000   0.0007    0.0004    0.0006    0.0000    0.0016    0.0000
LATT  7
SYMM -X, Y, 1/2-Z
SFAC C H SE
UNIT 56 56 8
TEMP -173.150
L.S. 20
BOND $H
CONF
LIST 4
ACTA
FMAP 2
PLAN 20
WGHT    0.026800    0.310100
FVAR       0.33006
SE1   3    0.507500    0.498608    0.351861    11.00000    0.01082    0.01590 =
         0.01031   -0.00037    0.00190    0.00201
C1    1    0.614217    0.332078    0.394678    11.00000    0.01162    0.01391 =
         0.01552    0.00246    0.00209   -0.00010
AFIX  23
H1A   2    0.613650    0.294500    0.476703    11.00000   -1.20000
H1B   2    0.600183    0.233609    0.342511    11.00000   -1.20000
AFIX   0
C2    1    0.715093    0.396087    0.385358    11.00000    0.01065    0.01143 =
         0.01095    0.00034    0.00074   -0.00004
C3    1    0.766491    0.331279    0.299881    11.00000    0.01335    0.01494 =
         0.01261   -0.00224    0.00192   -0.00072
AFIX  43
H3    2    0.736405    0.248926    0.246241    11.00000   -1.20000
AFIX   0
C4    1    0.861888    0.386925    0.292862    11.00000    0.01341    0.01881 =
         0.01535    0.00094    0.00394    0.00080
AFIX  43
H4    2    0.896456    0.341986    0.234714    11.00000   -1.20000
AFIX   0
C5    1    0.906287    0.507671    0.370607    11.00000    0.01163    0.01707 =
         0.01929    0.00444   -0.00013   -0.00180
AFIX  43
H5    2    0.971151    0.545339    0.365766    11.00000   -1.20000
AFIX   0
C6    1    0.855250    0.573613    0.456003    11.00000    0.01522    0.01352 =
         0.01707   -0.00040   -0.00315   -0.00210
AFIX  43
H6    2    0.885284    0.656860    0.508920    11.00000   -1.20000
AFIX   0
C7    1    0.760566    0.517618    0.463687    11.00000    0.01462    0.01364 =
         0.01265   -0.00185    0.00001    0.00057
AFIX  43
H7    2    0.726478    0.562066    0.522444    11.00000   -1.20000
AFIX   0
HKLF 4


REM  5_Photon2_ImuS
REM wR2 = 0.0544, GooF = S = 1.102, Restrained GooF = 1.102 for all data
REM R1 = 0.0168 for 5765 Fo > 4sig(Fo) and 0.0225 for all 7171 data
REM 73 parameters refined using 0 restraints

END

WGHT      0.0268      0.3101

REM Highest difference peak  1.144,  deepest hole -0.605,  1-sigma level  0.091
Q1    1   0.4998  0.4359  0.3516  11.00000  0.05    1.14
Q2    1   0.4821  0.4584  0.3186  11.00000  0.05    0.89
Q3    1   0.5111  0.5777  0.3524  11.00000  0.05    0.87
Q4    1   0.4954  0.4993  0.3969  11.00000  0.05    0.75
Q5    1   0.8836  0.5355  0.4022  11.00000  0.05    0.75
Q6    1   0.5060  0.5021  0.3072  11.00000  0.05    0.74
Q7    1   0.8098  0.5563  0.4603  11.00000  0.05    0.70
Q8    1   0.8176  0.3618  0.2989  11.00000  0.05    0.67
Q9    1   0.7427  0.3643  0.3432  11.00000  0.05    0.65
Q10   1   0.7341  0.4626  0.4239  11.00000  0.05    0.63
Q11   1   0.5269  0.5616  0.3761  11.00000  0.05    0.61
Q12   1   0.8853  0.4466  0.3318  11.00000  0.05    0.59
Q13   1   0.6622  0.3653  0.3890  11.00000  0.05    0.55
Q14   1   0.4522  0.5978  0.3232  11.00000  0.05    0.36
Q15   1   0.6059  0.3315  0.4300  11.00000  0.05    0.35
Q16   1   0.5946  0.2780  0.3675  11.00000  0.05    0.33
Q17   1   0.7473  0.5267  0.4982  11.00000  0.05    0.25
Q18   1   0.5979  0.3648  0.3843  11.00000  0.05    0.24
Q19   1   0.5741  0.4141  0.3845  11.00000  0.05    0.24
Q20   1   0.5797  0.4162  0.3576  11.00000  0.05    0.22
;
_shelx_res_checksum   56001

_shelx_hkl_file
;
  -4   0   0 3839.44 97.3847   2
  -4   0   0 3747.72 71.9907   1
   4   0   0 3943.93 73.7452   1
   4   0   0 4101.73 101.017   2
  -6   0   0 1724.22 24.4273  15
   6   0   0 1729.46 24.6423  15
   6   0   0 1700.10 14.7313   8
  -6   0   0 1701.07 13.8017   8
   8   0   0 6412.00 55.1189  15
  -8   0   0 6282.39 54.2164  15
  10   0   0 1902.27 20.3054   8
  10   0   0 1764.27 32.7432  15
 -10   0   0 1776.28 17.7809   8
 -10   0   0 1866.33 32.7964  15
 -12   0   0 1211.19 15.9682   8
 -12   0   0 1273.61 29.9421  15
  12   0   0 1202.53 17.8227   8
  12   0   0 1203.15 29.4355  15
 -12   0   0 1174.70 9.42455   7
  14   0   0 974.972 6.93979  17
 -14   0   0 1005.72 6.00800  12
  14   0   0 982.137 28.7533  15
 -14   0   0 976.623 6.00244   9
 -14   0   0 982.645 9.37358   7
  14   0   0 1005.53 17.5948   8
  14   0   0 992.427 7.05270  13
 -14   0   0 980.065 28.2330  15
 -14   0   0 943.446 15.0083   8
 -16   0   0 378.548 9.96530   8
  16   0   0 365.516 3.82774   6
  16   0   0 364.643 4.78233  13
 -16   0   0 365.885 4.26361   3
  16   0   0 372.642 4.19226  10
 -16   0   0 380.687 4.12566   9
 -16   0   0 370.113 6.24151   7
  16   0   0 360.951 4.74611  17
  16   0   0 360.750 4.36589  11
  16   0   0 365.933 19.0278  15
 -16   0   0 366.220 18.8360  15
 -16   0   0 369.943 4.01994  12
  16   0   0 380.438 4.08392   9
  16   0   0 345.625 11.0378   8
 -18   0   0 254.207 5.60840   7
 -18   0   0 256.835 3.67978  12
  18   0   0 258.372 3.91920  10
 -18   0   0 256.180 2.73592   4
  18   0   0 251.793 9.88031   8
  18   0   0 259.852 3.69689   9
  18   0   0 256.734 3.55800   6
  18   0   0 249.269 4.37697  13
 -18   0   0 249.259 8.42144   8
  18   0   0 250.867 4.08423  11
  18   0   0 254.898 4.48731  17
 -20   0   0 208.481 5.55294   7
  20   0   0 200.641 4.12651  11
  20   0   0 202.807 3.49355   6
  20   0   0 190.061 9.04070   8
  20   0   0 194.838 3.56964   9
 -20   0   0 186.701 7.53061   8
  20   0   0 199.813 3.81534  10
  20   0   0 196.943 4.38717  17
 -20   0   0 199.899 3.88453   3
 -20   0   0 200.956 2.62788   4
  20   0   0 196.432 4.32916  13
  22   0   0 143.452 3.62639  10
  22   0   0 141.278 3.38491   9
 -22   0   0 134.479 4.70899   7
 -22   0   0 143.199 2.40300   4
  22   0   0 137.062 3.99747  13
  22   0   0 132.105 4.16384  17
  22   0   0 138.506 3.23308   6
 -22   0   0 139.970 3.39043  14
  22   0   0 137.048 3.89221  11
 -22   0   0 134.199 3.69152   3
  24   0   0 15.9292 2.07843   6
  24   0   0 18.4334 2.73918  11
 -24   0   0 15.2902 2.00783   3
  24   0   0 21.4252 2.73866  13
  24   0   0 13.0639 1.81312  10
 -24   0   0 15.5242 2.13633  14
  24   0   0 15.5201 2.43774  17
 -24   0   0 13.0661 2.21456   7
  24   0   0 17.6763 2.28054   9
  26   0   0 13.8792 2.10352  10
  26   0   0 6.94183 1.96373  11
  26   0   0 9.58896 1.61999   6
 -26   0   0 8.56883 1.96588   7
  26   0   0 11.7256 1.82020   9
 -26   0   0 13.8314 2.09714   3
 -26   0   0 10.2850 1.68961  14
  26   0   0 9.23069 2.46866  17
  26   0   0 11.9486 2.16450  13
  28   0   0 11.6041 2.22833  13
  28   0   0 16.0234 2.42891   6
  28   0   0 12.0304 2.07726  10
 -28   0   0 12.0157 1.84630  14
 -28   0   0 14.9875 2.28697   3
  28   0   0 11.4245 2.36384  11
  30   0   0 4.38825 2.27437  11
  30   0   0 4.71229 2.83401  17
  30   0   0 4.00702 1.69374   9
  30   0   0 4.45142 1.93400  10
 -30   0   0 4.06531 2.01313   3
  -1   1   0 3687.15 49.5044   1
   1   1   0 3826.28 53.0885   1
  -3  -1   0 8289.00 133.130   2
   3  -1   0 8763.33 135.342   2
   3  -1   0 8575.89 100.165   1
  -3  -1   0 8552.36 100.635   1
   3   1   0 8498.23 136.969   2
  -3   1   0 8555.27 100.456   1
  -3   1   0 8793.23 136.771   2
   5  -1   0 6229.61 141.406   2
   5  -1   0 6383.43 106.634   1
  -5  -1   0 6348.03 107.370   1
  -5  -1   0 6346.91 144.310   2
   5   1   0 6523.03 147.457   2
  -5   1   0 6442.21 143.398   2
  -5   1   0 6307.37 106.475   1
   5   1   0 6446.95 108.516   1
   7  -1   0 2470.07 31.7934  15
   7  -1   0 2501.95 21.3579   8
  -7  -1   0 2494.42 15.9877   8
  -7  -1   0 2477.37 31.8492  15
   7   1   0 2511.07 17.4835   8
  -7   1   0 2494.62 20.0515   8
  -7   1   0 2567.45 32.2349  15
   7   1   0 2492.76 32.4760  15
   9  -1   0 2373.02 35.4805  15
  -9  -1   0 2368.84 17.7685   8
   9  -1   0 2328.00 23.1404   8
  -9  -1   0 2411.84 35.5502  15
   9   1   0 2384.09 19.6613   8
   9   1   0 2412.76 36.1575  15
  -9   1   0 2361.89 34.9430  15
  -9   1   0 2317.46 21.2684   8
  11  -1   0 1909.96 35.1312  15
 -11  -1   0 1931.97 35.0514  15
  11  -1   0 1951.02 23.2338   8
 -11  -1   0 2010.96 17.8118   8
 -11   1   0 1928.68 35.3119  15
 -11   1   0 1871.26 20.7715   8
  11   1   0 1980.92 20.1120   8
  11   1   0 1943.77 36.0339  15
  13  -1   0 620.043 4.55841   9
 -13  -1   0 616.056 6.80360   7
  13  -1   0 621.032 4.91423  11
  13  -1   0 596.459 13.9298   8
 -13  -1   0 629.717 10.7878   8
  13  -1   0 624.666 4.13310   6
 -13  -1   0 633.305 4.79533  12
  13  -1   0 615.751 5.36947  13
  13  -1   0 627.719 22.0406  15
  13  -1   0 624.128 4.53317  10
  13  -1   0 634.825 5.29317  17
 -13  -1   0 617.494 4.93354   3
 -13  -1   0 581.751 21.2528  15
  13   1   0 614.648 4.72138  10
  13   1   0 621.026 2.96980   5
 -13   1   0 602.596 12.5992   8
  13   1   0 642.197 12.5913   8
 -13   1   0 626.627 4.72661   3
 -13   1   0 627.876 7.59561   7
 -13   1   0 648.743 22.1279  15
  13   1   0 623.026 5.35289  13
  13   1   0 616.576 4.91420  11
  13   1   0 627.089 5.35013  17
  13   1   0 622.620 22.3963  15
  13   1   0 620.663 4.47089   6
  15  -1   0 810.707 27.0934  15
 -15  -1   0 816.577 5.87556  12
  15  -1   0 811.215 6.75551  13
 -15  -1   0 812.747 27.1462  15
 -15  -1   0 799.041 12.9911   8
  15  -1   0 831.980 5.23469   6
  15  -1   0 791.230 17.1183   8
 -15  -1   0 805.593 8.43899   7
  15  -1   0 796.817 6.14554  11
  15  -1   0 809.706 5.71813   9
 -15  -1   0 814.470 5.72297   9
 -15  -1   0 811.604 6.13300   3
  15   1   0 833.594 6.79350  17
 -15   1   0 805.812 15.2872   8
 -15   1   0 814.995 5.86058   3
 -15   1   0 782.632 26.2377  15
  15   1   0 808.492 5.91833  10
  15   1   0 821.314 6.74923  13
 -15   1   0 823.622 9.20622   7
  15   1   0 798.708 27.2480  15
  15   1   0 793.637 14.9203   8
  15   1   0 812.842 6.11372  11
  15   1   0 811.107 5.58144   6
  17  -1   0 472.786 14.1024   8
  17  -1   0 461.417 5.18265  11
  17  -1   0 460.881 4.28417   6
 -17  -1   0 458.367 5.05445   3
 -17  -1   0 468.353 10.3356   8
 -17  -1   0 474.750 6.94009   7
  17  -1   0 480.324 4.82379   9
 -17  -1   0 454.676 3.20771   4
 -17  -1   0 461.087 4.69295   9
  17  -1   0 455.694 5.51399  17
 -17  -1   0 453.462 4.76607  12
  17  -1   0 455.266 5.53363  13
  17  -1   0 473.970 4.80970  10
  17   1   0 460.753 12.0194   8
  17   1   0 466.891 4.57878   9
 -17   1   0 453.359 3.74397   4
  17   1   0 461.552 4.94713  10
 -17   1   0 456.249 7.42558   7
 -17   1   0 443.689 11.8939   8
 -17   1   0 461.474 4.87635   3
  17   1   0 470.991 5.69024  17
  17   1   0 467.907 4.67658   6
  17   1   0 470.108 5.25365  11
  17   1   0 462.286 5.60293  13
 -19  -1   0 424.401 3.28715   4
  19  -1   0 415.976 13.8472   8
 -19  -1   0 431.948 11.2399   8
  19  -1   0 404.779 4.83422  10
  19  -1   0 410.815 5.38339  11
 -19  -1   0 418.651 5.28715   3
 -19  -1   0 425.317 7.02844   7
 -19  -1   0 417.538 4.88528  12
  19  -1   0 419.379 5.78324  13
  19  -1   0 421.157 4.44286   6
 -19  -1   0 441.417 10.1556   8
  19   1   0 423.097 4.75497   9
 -19   1   0 433.783 12.1460   8
 -19   1   0 424.109 3.82743   4
 -19   1   0 421.810 5.07842   3
 -19   1   0 420.414 4.87191  14
  19   1   0 408.146 11.7556   8
  19   1   0 415.576 5.77338  13
  19   1   0 424.191 5.20483  10
  19   1   0 435.668 4.87788   6
  19   1   0 430.764 6.01719  17
 -19   1   0 423.298 7.60256   7
 -21  -1   0 0.58297 1.39657   7
  21  -1   0 1.62309 1.16272   9
 -21  -1   0 2.98980 1.12050  12
  21  -1   0 2.01337 1.31908  13
  21  -1   0 4.09941 1.01884   6
  21  -1   0 2.44357 1.36733  11
 -21  -1   0 1.94806 1.28986   3
  21  -1   0 0.49618 1.46896  17
  21  -1   0 1.67077 1.14838  10
 -21   1   0 2.10006 0.77642   4
 -21   1   0 1.11633 1.18393   3
  21   1   0 2.14973 1.10806   6
 -21   1   0 2.69228 1.58763   7
  21   1   0 1.03985 1.07299   9
  21   1   0 2.92122 1.56337  17
  21   1   0 2.79085 1.30990  13
  21   1   0 1.54983 1.19255  10
 -21   1   0 1.35571 1.02084  14
  21   1   0 1.50741 1.31135  11
 -21   1   0 5.63537 1.83776   8
  23  -1   0 80.9810 3.44410  11
  23  -1   0 86.0808 3.55218  13
 -23  -1   0 87.1818 3.97314   7
  23  -1   0 82.6251 3.07796   9
  23  -1   0 82.6899 2.71775   6
  23  -1   0 76.8427 3.77525  17
 -23  -1   0 81.7370 3.28337   3
  23  -1   0 85.5987 3.21318  10
 -23   1   0 81.6969 3.22068   3
  23   1   0 78.3949 3.80582  17
  23   1   0 80.5477 3.33943  10
 -23   1   0 79.6866 2.84991  14
  23   1   0 83.7908 2.94505   6
 -23   1   0 82.1304 4.18967   7
  23   1   0 83.6744 3.57649  11
  23   1   0 81.9810 3.53190  13
  23   1   0 84.3832 2.93982   9
 -23   1   0 86.4869 2.20782   4
  25  -1   0 28.7520 3.09439  11
  25  -1   0 27.8786 3.61506  17
  25  -1   0 26.2379 2.23189   6
 -25  -1   0 29.6123 3.00454   7
  25  -1   0 28.7242 2.90915  13
 -25  -1   0 30.0292 2.47996  14
 -25  -1   0 29.6866 2.83297   3
  25  -1   0 24.3007 2.72144  10
  25  -1   0 28.8900 2.65406   9
  25   1   0 24.0957 3.73032  17
  25   1   0 31.1766 2.46262   9
 -25   1   0 29.9816 3.14371   7
  25   1   0 27.6508 2.99994  13
  25   1   0 30.8464 2.55477   6
  25   1   0 27.5444 3.00957  11
 -25   1   0 26.6861 2.41207  14
  25   1   0 28.5735 2.96008  10
 -25   1   0 23.5509 2.58477   3
  27  -1   0 31.4477 3.02009  10
 -27  -1   0 30.5480 3.30373   3
  27  -1   0 32.1883 4.36196  17
 -27  -1   0 27.4541 2.53779  14
  27  -1   0 30.6303 3.56837  11
  27  -1   0 32.7192 2.42047   6
  27  -1   0 28.3336 2.83105   9
  27   1   0 32.5291 2.71346   6
  27   1   0 29.6934 3.25141  10
  27   1   0 28.7360 4.27510  17
 -27   1   0 28.6111 3.25636   7
  27   1   0 28.5918 3.14602  13
 -27   1   0 31.0819 3.10456   3
 -27   1   0 28.2581 2.58041  14
  27   1   0 29.5877 2.75566   9
  27   1   0 28.7817 3.59013  11
  29  -1   0 0.53992 1.70021  10
  29  -1   0 0.77632 2.53056  17
  29  -1   0 -1.6626 2.00404  11
 -29  -1   0 0.33179 1.53770  14
  29  -1   0 0.38124 1.60868   9
 -29  -1   0 1.06481 1.81322   3
  29   1   0 0.31307 1.85889  10
  29   1   0 -0.3952 1.47867   9
 -29   1   0 -0.6165 1.69603   3
  29   1   0 0.34656 2.65527  17
  29   1   0 0.65054 1.51458   6
  29   1   0 -0.0266 2.09018  11
   0  -2   0 9999.99 148.665   2
   0   2   0 9770.36 108.884   1
   2  -2   0 5096.00 110.329   2
   2  -2   0 5087.07 82.5018   1
  -2  -2   0 5188.37 89.9664   1
  -2  -2   0 5015.44 118.396   2
   2   2   0 5146.73 86.2356   1
  -2   2   0 5347.70 84.2713   1
   4  -2   0 5118.36 35.1550  15
  -4  -2   0 5015.78 35.7173  15
  -4   2   0 5029.75 34.7940  15
  -6  -2   0 3338.28 17.1602   8
   6  -2   0 3241.38 25.5869   8
  -6  -2   0 3328.96 16.2171   8
   6  -2   0 3286.88 34.1504  15
  -6  -2   0 3374.29 35.0500  15
   6   2   0 3243.64 34.9244  15
  -6   2   0 3262.55 33.8364  15
  -8  -2   0 2949.32 37.5775  15
   8  -2   0 2842.96 36.6185  15
  -8  -2   0 2941.51 17.7825   8
  -8  -2   0 2908.22 17.3879   8
  -8   2   0 2925.83 36.6727  15
   8   2   0 2912.66 18.5180   8
   8   2   0 2901.24 37.6884  15
 -10  -2   0 1657.69 14.2174   8
  10  -2   0 1656.66 22.0298   8
 -10  -2   0 1644.90 31.2964  15
 -10  -2   0 1670.07 14.9864   8
  10   2   0 1696.77 32.3818  15
 -10   2   0 1645.95 20.3860   8
  10   2   0 1614.86 9.38265   7
 -10   2   0 1735.98 31.7567  15
  12  -2   0 1533.52 22.8524   8
 -12  -2   0 1513.88 9.67475   7
 -12  -2   0 1565.60 16.0149   8
  12  -2   0 1518.72 32.9508  15
 -12  -2   0 1538.05 33.2087  15
 -12  -2   0 1515.38 14.6933   8
  12   2   0 1542.50 33.7071  15
 -12   2   0 1566.47 33.0284  15
  12   2   0 1546.74 16.7068   8
 -14  -2   0 874.873 27.3776  15
  14  -2   0 903.704 6.86934  13
 -14  -2   0 884.759 6.14988  12
  14  -2   0 897.321 4.99173   6
  14  -2   0 881.972 18.5599   8
 -14  -2   0 872.359 8.01366   7
  14  -2   0 873.769 26.9286  15
 -14  -2   0 911.692 13.1440   8
 -14  -2   0 878.617 11.8141   8
 -14  -2   0 893.703 5.74606   9
  14  -2   0 880.315 6.46412  17
  14  -2   0 905.872 5.60530  10
 -14   2   0 883.563 9.59735   7
 -14   2   0 895.889 26.9064  15
 -14   2   0 902.373 5.76648  14
  14   2   0 883.737 4.02523   5
 -14   2   0 906.609 16.9156   8
  14   2   0 892.125 6.78816  13
  14   2   0 899.644 13.7029   8
  14   2   0 880.502 6.06634  10
  14   2   0 904.106 28.4330  15
 -16  -2   0 345.325 5.56211   7
 -16  -2   0 344.780 8.51043   8
  16  -2   0 343.729 4.06908   9
  16  -2   0 347.765 3.90066  10
  16  -2   0 344.445 4.36742  11
  16  -2   0 321.055 12.0022   8
  16  -2   0 342.570 3.43825   6
  16  -2   0 350.294 4.74570  13
  16  -2   0 305.136 16.7463  15
 -16  -2   0 347.197 3.95064   9
  16  -2   0 330.513 4.52220  17
 -16  -2   0 331.108 7.57402   8
 -16  -2   0 348.332 4.42897   3
 -16  -2   0 335.494 2.47170   4
 -16  -2   0 330.549 18.0032  15
 -16  -2   0 343.949 4.22407  12
  16   2   0 314.192 17.5971  15
  16   2   0 345.787 2.61012   5
 -16   2   0 317.916 10.5894   8
 -16   2   0 329.030 17.8194  15
  16   2   0 332.317 8.91347   8
 -16   2   0 349.274 4.02369   3
 -16   2   0 341.915 6.48120   7
  16   2   0 350.986 4.75676  13
  16   2   0 336.663 4.30935  11
  16   2   0 343.756 4.74486  17
  16   2   0 352.722 4.08886   6
  16   2   0 334.644 3.73261   9
 -16   2   0 342.878 3.39199   4
  16   2   0 338.454 4.24209  10
  18  -2   0 147.050 3.37802  11
  18  -2   0 143.646 3.48903  13
  18  -2   0 136.448 8.49387   8
  18  -2   0 147.033 2.60261   6
 -18  -2   0 145.202 3.13146  12
  18  -2   0 142.770 3.48234  17
  18  -2   0 148.076 2.92143  10
 -18  -2   0 146.382 3.98574   7
 -18  -2   0 141.841 5.75734   8
 -18  -2   0 145.608 5.30314   8
 -18  -2   0 144.340 1.77139   4
 -18  -2   0 143.180 2.92425   9
  18  -2   0 149.181 3.12293   9
 -18  -2   0 146.472 3.29604   3
  18   2   0 139.732 3.46903  13
  18   2   0 155.225 3.75751  17
  18   2   0 139.416 2.76302   9
 -18   2   0 141.908 2.42986   4
  18   2   0 149.343 6.32713   8
 -18   2   0 139.786 4.66349   7
  18   2   0 136.136 3.22806  11
 -18   2   0 148.126 2.93540  14
  18   2   0 144.201 3.01494   6
 -18   2   0 142.611 2.97996   3
 -18   2   0 152.305 7.82889   8
  18   2   0 144.391 3.18121  10
  20  -2   0 241.720 4.13717   9
  20  -2   0 235.196 3.93385  10
  20  -2   0 222.522 4.62382  17
  20  -2   0 233.638 4.42125  11
 -20  -2   0 229.351 4.27922   3
  20  -2   0 235.565 4.65376  13
 -20  -2   0 247.904 5.31194   7
  20  -2   0 234.567 3.42325   6
 -20  -2   0 229.487 4.03720  12
 -20  -2   0 229.382 3.82323   9
  20   2   0 239.902 4.74051  13
  20   2   0 244.104 4.12295   6
  20   2   0 229.928 4.82578  17
 -20   2   0 220.509 9.52912   8
  20   2   0 233.477 4.32109  10
 -20   2   0 240.705 3.26837   4
 -20   2   0 232.288 3.97975   3
  20   2   0 239.975 4.40240  11
 -20   2   0 241.323 6.27461   7
 -20   2   0 228.025 3.82146  14
  22  -2   0 120.817 3.34277   9
 -22  -2   0 121.698 3.66785   3
 -22  -2   0 121.981 4.17506   7
 -22  -2   0 122.749 3.36071  12
  22  -2   0 109.630 3.97422  17
  22  -2   0 120.283 3.76235  11
  22  -2   0 118.237 3.28436  10
  22  -2   0 118.696 2.79379   6
  22  -2   0 121.873 3.90635  13
 -22   2   0 116.435 3.16910  14
  22   2   0 119.837 3.28917   6
  22   2   0 117.798 3.11009   9
 -22   2   0 115.609 3.28349   3
  22   2   0 121.673 3.87658  13
  22   2   0 119.406 4.16874  17
  22   2   0 117.166 3.79875  11
 -22   2   0 120.947 2.63306   4
 -22   2   0 113.759 4.74878   7
  22   2   0 119.228 3.59502  10
  24  -2   0 30.0235 2.89658  13
 -24  -2   0 34.5049 3.00745   3
  24  -2   0 33.4280 2.57853  10
  24  -2   0 30.7169 2.61081   9
  24  -2   0 28.9533 3.60440  17
  24  -2   0 36.9910 3.18992  11
  24  -2   0 37.1589 2.16872   6
 -24  -2   0 35.8625 2.88863   7
  24   2   0 33.8212 2.97691  11
  24   2   0 35.2053 2.69302   6
 -24   2   0 36.0286 3.53926   7
  24   2   0 35.4821 2.44909   9
  24   2   0 31.6330 3.41451  17
 -24   2   0 36.1292 1.91684   4
  24   2   0 30.6890 2.86974  13
  24   2   0 35.0837 2.88676  10
 -24   2   0 33.5064 2.57173   3
 -24   2   0 32.9358 2.43048  14
 -26  -2   0 1.97530 1.73996   3
  26  -2   0 1.31095 1.50425  10
 -26  -2   0 1.90721 1.41272  14
  26  -2   0 1.19456 1.56276   9
  26  -2   0 2.80724 2.26736  17
  26  -2   0 2.79851 1.92577  11
  26  -2   0 0.81272 1.61541  13
  26  -2   0 0.41627 1.12922   6
 -26   2   0 2.32367 1.61436   3
  26   2   0 1.88608 2.17116  17
 -26   2   0 1.23852 1.76104   7
  26   2   0 1.94215 1.39387   9
  26   2   0 1.38201 1.74753  13
  26   2   0 1.06715 1.85484  11
  26   2   0 1.76130 1.55273   6
  26   2   0 1.02828 1.72127  10
 -26   2   0 0.77172 1.34490  14
 -28  -2   0 4.63007 2.05628   3
 -28  -2   0 4.94827 1.57612  14
  28  -2   0 5.26348 1.86841   9
  28  -2   0 6.55173 2.33648  11
  28  -2   0 4.44128 1.72371  10
  28  -2   0 3.37740 2.55140  17
  28   2   0 5.17046 1.66757   9
  28   2   0 6.24246 2.28103  11
  28   2   0 5.35315 1.74575   6
  28   2   0 2.86662 2.52838  17
 -28   2   0 5.89334 1.61248  14
  28   2   0 6.87720 2.04849  13
 -28   2   0 3.90503 1.82176   3
  28   2   0 7.96583 2.13177  10
  -1  -3   0 3341.49 23.0242  15
   1  -3   0 3321.35 22.6093  15
   1   3   0 3274.66 22.3108  15
  -1   3   0 3283.05 21.8541  15
  -3  -3   0 4778.23 33.1900  15
   3  -3   0 4961.97 32.3237  15
   3   3   0 4940.43 34.2480  15
  -3   3   0 4791.92 31.4628  15
   5  -3   0 5029.87 39.5781  15
  -5  -3   0 4878.05 40.1412  15
   5   3   0 4787.68 39.8892  15
  -5   3   0 5037.88 39.0852  15
  -7  -3   0 3056.44 36.5204  15
   7  -3   0 3142.04 36.5997  15
   7  -3   0 3080.40 28.8321   8
  -7  -3   0 3165.35 19.0185   8
  -7   3   0 3156.90 36.0150  15
   7   3   0 3157.63 37.7074  15
   9  -3   0 1450.69 27.8286  15
  -9  -3   0 1456.45 7.73473   7
  -9  -3   0 1468.73 28.4319  15
  -9  -3   0 1499.06 12.1920   8
  -9  -3   0 1467.35 12.8511   8
   9  -3   0 1388.83 20.8161   8
  -9   3   0 1493.36 27.7433  15
  -9   3   0 1403.55 19.5447   8
   9   3   0 1459.60 28.7593  15
   9   3   0 1437.28 7.96788   7
 -11  -3   0 1030.57 10.7979   8
 -11  -3   0 1015.29 7.19974   7
  11  -3   0 1033.49 6.55955  13
  11  -3   0 1015.92 19.0769   8
  11  -3   0 1006.60 25.5526  15
 -11  -3   0 1033.58 10.9130   8
 -11  -3   0 1051.60 26.5388  15
 -11  -3   0 1022.01 5.59839   9
 -11   3   0 1002.32 17.5342   8
 -11   3   0 1025.58 9.72251   7
 -11   3   0 1002.33 25.2840  15
  11   3   0 1000.50 7.47416   7
  11   3   0 1084.00 27.5214  15
  13  -3   0 1135.04 21.6043   8
 -13  -3   0 1172.84 12.3821   8
  13  -3   0 1139.69 7.53682  13
  13  -3   0 1134.67 6.99957  17
 -13  -3   0 1141.32 8.34263   7
 -13  -3   0 1150.50 7.15407  12
 -13  -3   0 1135.11 11.6875   8
 -13  -3   0 1147.72 30.0747  15
  13  -3   0 1178.24 30.0634  15
  13   3   0 1157.60 7.51109  13
 -13   3   0 1085.55 28.6433  15
  13   3   0 1161.04 30.7715  15
 -13   3   0 1105.29 10.8309   7
  13   3   0 1144.52 5.04918   5
 -13   3   0 1129.20 19.5063   8
 -15  -3   0 722.600 25.8128  15
  15  -3   0 683.159 24.6231  15
  15  -3   0 732.083 6.58959  13
  15  -3   0 716.958 5.16882  10
 -15  -3   0 697.074 6.08173   3
  15  -3   0 720.995 6.00263  11
  15  -3   0 710.921 6.15795  17
 -15  -3   0 720.549 5.48032   9
  15  -3   0 702.637 18.0005   8
  15  -3   0 736.948 5.88521   9
 -15  -3   0 728.862 7.24720   7
  15  -3   0 719.195 4.52707   6
 -15  -3   0 716.459 6.06477  12
 -15  -3   0 732.092 9.53924   8
 -15   3   0 735.199 5.00314   4
  15   3   0 713.677 4.11997   5
  15   3   0 697.411 26.0434  15
  15   3   0 733.815 6.54631  13
  15   3   0 723.898 5.75460   6
 -15   3   0 724.380 5.40322   3
  15   3   0 736.559 6.52146  17
 -15   3   0 703.572 16.1649   8
 -15   3   0 709.509 9.22243   7
  15   3   0 716.013 5.90737  10
 -15   3   0 706.014 24.6578  15
  15   3   0 727.034 5.94867  11
 -15   3   0 732.187 5.50432  14
 -17  -3   0 339.226 4.14641   9
 -17  -3   0 349.541 5.48193   7
 -17  -3   0 359.970 6.94124   8
 -17  -3   0 331.087 4.51177  12
  17  -3   0 344.013 3.97352  10
  17  -3   0 363.081 13.6839   8
  17  -3   0 337.690 4.95020  13
  17  -3   0 333.926 3.40705   6
  17  -3   0 339.496 4.41487   9
 -17  -3   0 336.155 4.68968   3
  17  -3   0 329.967 4.74582  17
 -17  -3   0 338.548 6.40532   8
 -17   3   0 333.322 3.64904   4
 -17   3   0 355.591 7.21015   7
 -17   3   0 319.529 11.3866   8
  17   3   0 351.241 5.07617  17
  17   3   0 339.021 4.36397   6
  17   3   0 350.351 5.03430  13
 -17   3   0 339.898 4.13122  14
  17   3   0 336.547 3.92642   9
 -17   3   0 335.299 4.10888   3
  17   3   0 336.773 2.91320   5
  19  -3   0 107.973 2.97056   9
  19  -3   0 106.780 2.69797  10
  19  -3   0 108.104 2.29725   6
 -19  -3   0 106.183 2.99608  12
  19  -3   0 105.088 3.27386  13
  19  -3   0 103.718 3.35452  17
 -19  -3   0 108.989 3.47649   7
 -19  -3   0 111.099 3.17570   3
  19  -3   0 102.889 3.12210  11
 -19  -3   0 111.498 2.79157   9
  19   3   0 109.634 2.62973   9
  19   3   0 110.223 3.54898  17
 -19   3   0 104.459 4.38420   7
 -19   3   0 103.277 2.72544  14
 -19   3   0 111.048 2.47890   4
  19   3   0 111.976 2.99817   6
  19   3   0 106.073 3.11538  11
  19   3   0 105.800 3.06969  10
 -19   3   0 106.967 2.81702   3
  19   3   0 103.440 3.32298  13
 -19   3   0 93.2589 6.41827   8
 -21  -3   0 115.175 3.82421   7
  21  -3   0 108.754 3.48227  11
 -21  -3   0 105.570 3.40334   3
  21  -3   0 109.611 2.47013   6
  21  -3   0 116.479 3.38429   9
  21  -3   0 109.758 3.61983  13
  21  -3   0 113.373 3.05422  10
 -21  -3   0 114.099 3.30270  12
  21  -3   0 110.286 3.95132  17
 -21  -3   0 109.444 2.99937   9
  21   3   0 113.287 3.69496  13
 -21   3   0 112.685 2.69454   4
 -21   3   0 108.939 3.00912  14
  21   3   0 109.803 3.22113   6
 -21   3   0 112.588 3.15569   3
  21   3   0 112.041 3.97019  17
  21   3   0 109.385 3.43996  10
 -21   3   0 112.860 7.19157   8
  21   3   0 107.637 3.43298  11
  21   3   0 109.224 2.85956   9
 -21   3   0 110.042 4.70660   7
 -23  -3   0 46.4182 2.70214  12
 -23  -3   0 51.2162 2.93927   7
 -23  -3   0 52.7010 3.20814   3
  23  -3   0 50.2373 2.56135  10
  23  -3   0 53.0784 2.94058   9
  23  -3   0 46.9980 3.43297  17
  23  -3   0 49.3716 3.11268  11
  23  -3   0 49.5813 3.16018  13
  23  -3   0 51.6323 2.11889   6
  23   3   0 48.9338 2.43843   9
 -23   3   0 50.1484 2.20950   4
  23   3   0 50.7039 2.93020   6
  23   3   0 51.5525 3.09601  11
  23   3   0 51.7329 3.16154  13
  23   3   0 45.6546 3.53001  17
 -23   3   0 46.7545 3.82914   7
 -23   3   0 53.4882 2.64947   3
  23   3   0 51.4305 3.23287  10
 -23   3   0 48.8574 2.55531  14
  25  -3   0 16.7847 2.77440  13
  25  -3   0 15.1480 2.04531   9
  25  -3   0 14.9829 1.99300  12
  25  -3   0 14.9441 2.25917  11
  25  -3   0 16.6167 2.47425  10
 -25  -3   0 15.4318 2.21983   3
  25  -3   0 15.8739 2.56351  17
 -25  -3   0 15.8894 2.37645  12
  25   3   0 13.1010 2.55878  17
 -25   3   0 16.5665 1.92030   4
  25   3   0 17.7866 2.73644   6
 -25   3   0 15.1970 2.57900   7
  25   3   0 13.4607 2.12837  10
  25   3   0 14.6805 2.22264  13
  25   3   0 17.6838 2.17604   9
 -25   3   0 13.9300 2.19415  14
 -25   3   0 16.2897 2.52939   3
  25   3   0 13.0587 2.24105  11
  27  -3   0 10.6176 2.15541  13
  27  -3   0 7.24788 1.54941  12
  27  -3   0 9.60486 2.03807   9
 -27  -3   0 8.99160 2.18477   3
  27  -3   0 9.20681 2.55237  17
  27  -3   0 8.47040 2.22539  11
  27  -3   0 10.5408 1.82303  10
 -27  -3   0 7.68375 1.69386  14
  27   3   0 8.96560 2.15335  13
  27   3   0 8.76681 2.23293  11
  27   3   0 9.21501 1.96376   6
  27   3   0 11.6622 2.25021  10
  27   3   0 8.18285 2.66543  17
  27   3   0 9.04618 1.67111   9
 -27   3   0 8.03936 1.57895  14
 -27   3   0 11.2297 1.94885   3
  29  -3   0 4.05952 1.98475   9
  29  -3   0 3.25487 1.63281  10
  29  -3   0 4.64594 2.54858  17
 -29  -3   0 3.96845 2.12063   3
  29  -3   0 2.92084 2.20563  11
  29   3   0 2.13141 2.21592  11
 -29   3   0 3.79671 1.77872   3
  29   3   0 4.39567 1.60205   9
  29   3   0 1.71312 1.98153  10
  29   3   0 0.16697 2.61802  17
  29   3   0 5.03024 1.85106   6
   0  -4   0 2921.01 23.3107   8
   0   4   0 2946.38 22.6028  15
   0   4   0 2869.14 23.1307   8
   0   4   0 2944.30 23.6527  15
  -2  -4   0 4348.17 31.5436  15
   2  -4   0 4387.55 31.1844   8
   2  -4   0 4381.54 30.5795  15
   2   4   0 4453.13 31.1867  15
  -4  -4   0 3830.64 34.3000  15
   4  -4   0 3939.67 33.1405  15
  -4  -4   0 3871.80 22.9124   8
  -4   4   0 3810.65 32.0874  15
   4   4   0 3972.69 35.0723  15
  -4   4   0 3770.35 29.9549   8
   6  -4   0 1676.03 22.3581   8
   6  -4   0 1704.15 25.3709  15
  -6  -4   0 1742.78 6.62354   7
  -6  -4   0 1667.24 25.9061  15
  -6  -4   0 1733.44 14.2620   8
   6   4   0 1797.93 27.2937  15
   6   4   0 1762.83 15.8121   8
  -6   4   0 1769.08 25.6078  15
  -8  -4   0 1834.08 16.1928   8
  -8  -4   0 1740.95 29.6918  15
  -8  -4   0 1845.21 13.9167   8
   8  -4   0 1757.98 24.5302   8
   8  -4   0 1772.95 29.4004  15
  -8  -4   0 1801.26 7.60012   7
   8   4   0 1874.34 31.5290  15
  -8   4   0 1735.58 22.7222   8
  -8   4   0 1811.88 29.1889  15
 -10  -4   0 1630.70 14.1768   8
  10  -4   0 1591.82 30.8439  15
 -10  -4   0 1632.21 8.16604   7
 -10  -4   0 1568.26 31.2701  15
 -10  -4   0 1652.72 12.7720   8
  10  -4   0 1585.73 24.6634   8
 -10  -4   0 1590.90 8.11108   7
 -10   4   0 1616.27 30.4693  15
 -10   4   0 1594.82 22.9630   8
  10   4   0 1586.05 31.9708  15
 -12  -4   0 1635.53 9.03469   7
  12  -4   0 1573.55 33.6143  15
 -12  -4   0 1665.09 34.8333  15
  12  -4   0 1608.49 26.2818   8
 -12  -4   0 1639.71 12.9709   8
 -12  -4   0 1629.52 9.01004   7
 -12   4   0 1628.37 13.2294   7
  12   4   0 1655.86 35.6567  15
 -12   4   0 1594.33 24.0151   8
 -12   4   0 1657.17 33.8757  15
 -14  -4   0 319.501 5.17243   8
  14  -4   0 300.836 2.72098   6
 -14  -4   0 308.045 16.3105  15
 -14  -4   0 301.250 4.07231   3
 -14  -4   0 303.825 4.15664  12
 -14  -4   0 310.075 3.67767   9
  14  -4   0 304.725 12.3480   8
  14  -4   0 307.892 3.22364  10
  14  -4   0 290.592 15.7438  15
  14  -4   0 307.761 3.39113  12
  14  -4   0 304.549 3.89534  11
 -14  -4   0 314.718 5.17527   8
  14  -4   0 301.992 3.87055   9
  14  -4   0 311.655 4.36333  13
  14  -4   0 316.706 4.08405  17
 -14  -4   0 323.287 4.43149   7
 -14   4   0 288.188 10.8158   8
  14   4   0 313.494 4.32959  13
  14   4   0 318.447 4.20308  17
  14   4   0 304.297 2.95863   5
  14   4   0 303.559 3.85275   6
  14   4   0 312.700 3.85394  11
  14   4   0 312.741 4.00443  10
 -14   4   0 304.225 3.40429   4
 -14   4   0 267.986 15.0269  15
  14   4   0 271.045 15.7066  15
 -14   4   0 305.607 6.33156   7
  16  -4   0 365.755 4.80032  17
 -16  -4   0 368.067 4.82340   3
  16  -4   0 369.807 3.28960   6
  16  -4   0 371.623 4.66862  11
  16  -4   0 365.712 5.08092  13
 -16  -4   0 376.095 4.88863  12
  16  -4   0 370.800 3.97229  12
  16  -4   0 313.330 17.2993  15
 -16  -4   0 374.047 4.30848   9
  16  -4   0 374.880 3.88307  10
 -16  -4   0 386.788 5.19128   7
  16  -4   0 370.156 4.57566   9
  16   4   0 375.549 4.62077  11
 -16   4   0 358.272 18.0193  15
  16   4   0 385.985 5.11213  17
  16   4   0 365.345 4.63419  10
  16   4   0 370.448 4.59099   6
 -16   4   0 359.663 12.6180   8
 -16   4   0 384.855 4.29068  14
 -16   4   0 375.287 7.36358   7
 -16   4   0 374.902 4.03489   4
  16   4   0 381.871 5.15744  13
  16   4   0 373.682 3.36896   5
 -16   4   0 380.156 4.13282   3
 -18  -4   0 157.986 3.08250   9
 -18  -4   0 164.268 3.55125  12
  18  -4   0 169.965 3.51487   9
  18  -4   0 164.206 2.47009   6
  18  -4   0 166.329 3.65150  11
  18  -4   0 165.393 3.88050  13
 -18  -4   0 170.286 3.75405   7
  18  -4   0 164.377 2.94688  10
  18  -4   0 162.753 3.77531  17
 -18  -4   0 164.935 3.64370   3
  18  -4   0 161.582 2.95897  12
 -18   4   0 167.574 3.16119   3
 -18   4   0 165.636 3.00989   4
 -18   4   0 163.053 3.17100  14
 -18   4   0 159.922 8.84535   8
  18   4   0 164.689 3.55049  11
  18   4   0 157.467 3.77930  13
 -18   4   0 163.139 5.26253   7
  18   4   0 164.526 2.34912   5
  18   4   0 165.085 3.03890   9
  18   4   0 178.840 4.06366  17
  18   4   0 165.667 3.49530   6
  18   4   0 165.381 3.61193  10
 -20  -4   0 175.040 3.45795   9
 -20  -4   0 183.976 4.16134   7
  20  -4   0 175.867 4.27338  13
  20  -4   0 174.551 3.30563  10
  20  -4   0 169.847 4.19823  17
  20  -4   0 172.511 2.70324   6
  20  -4   0 173.047 4.07544  11
  20  -4   0 178.668 3.26787  12
  20  -4   0 181.501 3.88490   9
 -20  -4   0 173.567 3.94377  12
 -20  -4   0 179.973 4.11562   3
  20   4   0 176.605 4.04287  11
 -20   4   0 177.330 3.48418  14
  20   4   0 179.066 4.32634  13
 -20   4   0 180.135 3.54567   3
 -20   4   0 179.165 5.88264   7
  20   4   0 173.169 3.87898   6
 -20   4   0 165.361 9.21205   8
  20   4   0 173.935 4.01427  10
  20   4   0 172.552 4.42897  17
  20   4   0 164.416 3.24711   9
 -20   4   0 178.503 3.29877   4
 -22  -4   0 66.9093 3.02171  12
  22  -4   0 63.4315 3.28739  11
 -22  -4   0 64.1282 3.14125   3
  22  -4   0 63.1686 3.44667  17
  22  -4   0 66.8664 3.32690  13
  22  -4   0 61.6193 2.50513  10
 -22  -4   0 65.3398 2.63322   9
  22  -4   0 72.2011 3.20955   9
  22  -4   0 63.9070 2.43669  12
  22   4   0 67.9346 3.17722   6
  22   4   0 66.2592 3.22971  10
  22   4   0 66.8064 3.67651  17
 -22   4   0 62.3622 2.59891  14
 -22   4   0 66.7052 2.68640   3
  22   4   0 64.3492 2.53071   9
 -22   4   0 65.9874 4.21093   7
  22   4   0 63.7265 3.24247  13
  22   4   0 67.9605 3.18286  11
 -22   4   0 65.9647 2.44065   4
  24  -4   0 32.4560 3.02580  11
  24  -4   0 35.6860 3.44243  17
  24  -4   0 33.5906 2.49612  10
 -24  -4   0 36.5162 2.72484  12
  24  -4   0 33.1629 2.22302  12
  24  -4   0 34.8394 2.85678   9
  24  -4   0 34.0657 3.04704  13
  24   4   0 34.9313 2.41130   9
 -24   4   0 34.8712 2.21359   4
 -24   4   0 32.2485 2.34222  14
 -24   4   0 33.9138 2.60311   3
  24   4   0 35.6623 3.08682  10
  24   4   0 32.6143 2.96007   6
  24   4   0 35.5905 3.10291  13
  24   4   0 34.0028 3.04717  11
 -24   4   0 38.7968 3.79460   7
  24   4   0 28.9043 3.74641  17
 -26  -4   0 8.26001 2.02727   3
  26  -4   0 9.76769 1.46630  12
  26  -4   0 8.48612 1.60205  10
 -26  -4   0 9.64473 1.91482  12
  26  -4   0 9.56420 2.17110  11
  26  -4   0 10.2602 2.13611   9
  26  -4   0 12.1032 2.19552  13
  26  -4   0 10.0593 2.47844  17
  26   4   0 11.8936 2.29160  10
  26   4   0 9.12073 2.17706  11
 -26   4   0 8.95994 1.47548   4
  26   4   0 8.54266 2.01438  13
  26   4   0 9.19454 1.98651   6
 -26   4   0 10.6595 1.65846  14
  26   4   0 11.1970 1.70123   9
  26   4   0 10.2438 2.56927  17
 -26   4   0 12.3006 1.89618   3
  28  -4   0 0.57039 2.12602  11
 -28  -4   0 1.17427 1.97530   3
  28  -4   0 2.85009 1.93844   9
 -28  -4   0 0.91009 1.44861  14
  28  -4   0 1.34530 2.27047  17
  28  -4   0 1.26116 1.43656  10
  28   4   0 0.90957 2.02780  10
 -28   4   0 2.36686 1.65140   3
  28   4   0 0.67510 1.98896  11
  28   4   0 1.62140 1.41473   9
  28   4   0 2.72439 1.81916   6
  28   4   0 1.47792 2.58908  17
  -1  -5   0 2970.63 26.6362  15
  -1   5   0 2871.88 26.3331   8
   1   5   0 2913.05 25.2633   8
   3  -5   0 2346.79 25.5463  15
   3  -5   0 2418.19 26.3506   8
  -3  -5   0 2397.03 21.4063   8
  -3  -5   0 2338.31 26.4767  15
   3   5   0 2366.68 21.8061   8
   3   5   0 2385.37 26.3366  15
  -3   5   0 2415.78 24.8627  15
   5  -5   0 1641.08 23.8726  15
  -5  -5   0 1689.22 16.7666   8
   5  -5   0 1650.51 23.1836   8
  -5  -5   0 1602.64 24.6987  15
  -5  -5   0 1659.23 6.75987   7
  -5  -5   0 1673.37 8.25895   7
  -5   5   0 1579.93 21.5207   8
   5   5   0 1665.96 7.75502   7
  -5   5   0 1723.54 23.9360  15
   5   5   0 1693.69 17.8966   8
   5   5   0 1655.86 25.0136  15
   7  -5   0 3602.81 36.3993   8
  -7  -5   0 3685.43 22.9364   8
   7  -5   0 3577.27 40.0400  15
  -7  -5   0 3587.03 41.3585  15
  -7   5   0 3521.22 38.9669  15
   7   5   0 3623.93 25.2331   8
   7   5   0 3656.96 42.4676  15
  -7   5   0 3520.65 33.9700   8
  -9  -5   0 886.259 5.30907   7
  -9  -5   0 874.935 5.45365   9
   9  -5   0 871.903 5.03132  17
  -9  -5   0 858.225 5.65651   7
  -9  -5   0 900.821 10.5819   8
  -9  -5   0 859.617 5.45431  11
   9  -5   0 883.634 19.2023   8
   9  -5   0 857.226 3.50740   6
   9  -5   0 873.775 4.10485  10
   9  -5   0 862.821 21.8202  15
  -9  -5   0 888.410 12.4563   8
  -9  -5   0 849.931 22.2411  15
   9  -5   0 891.195 6.14586  13
  -9  -5   0 867.720 6.25212  12
  -9   5   0 836.431 17.4390   8
  -9   5   0 874.125 4.99441  14
  -9   5   0 900.914 21.7502  15
   9   5   0 881.311 23.2247  15
   9   5   0 874.954 5.95289  13
   9   5   0 876.921 5.26835  17
  -9   5   0 865.086 9.15595   7
  11  -5   0 850.307 5.58187  17
 -11  -5   0 833.493 5.82069   7
  11  -5   0 837.784 23.5925  15
 -11  -5   0 842.382 5.61438   9
  11  -5   0 849.201 5.25319  12
  11  -5   0 843.702 5.67880  11
 -11  -5   0 848.621 6.53108  12
 -11  -5   0 855.976 5.77481   7
  11  -5   0 847.844 6.39554  13
  11  -5   0 841.467 4.46554  10
 -11  -5   0 843.616 10.6254   8
 -11  -5   0 836.170 24.1013  15
 -11  -5   0 822.341 6.09132   3
  11  -5   0 830.733 3.77001   6
  11  -5   0 880.161 20.1977   8
  11   5   0 863.423 5.87211  17
  11   5   0 831.083 5.77898   6
 -11   5   0 824.766 9.54740   7
 -11   5   0 838.925 4.84900   3
  11   5   0 850.217 6.40396  13
 -11   5   0 829.148 3.70210   5
  11   5   0 850.599 5.08519   5
 -11   5   0 853.339 5.32688  14
 -11   5   0 817.205 22.7014  15
 -11   5   0 805.234 17.8793   8
  11   5   0 883.579 25.1662  15
  13  -5   0 443.207 4.73577   9
 -13  -5   0 436.276 4.34569   9
  13  -5   0 443.146 18.2812  15
 -13  -5   0 435.528 4.52041   7
  13  -5   0 437.406 4.50844  11
  13  -5   0 436.943 4.02151  12
 -13  -5   0 465.286 5.82894   8
 -13  -5   0 422.005 18.4560  15
  13  -5   0 449.435 4.56541  17
  13  -5   0 449.954 5.10684  13
  13  -5   0 489.504 15.9473   8
 -13  -5   0 445.155 5.08844  12
  13  -5   0 440.234 3.59657  10
  13  -5   0 444.231 3.03565   6
 -13   5   0 445.085 7.52436   7
  13   5   0 437.967 4.61108   6
  13   5   0 449.239 5.05932  13
  13   5   0 463.290 19.5758  15
 -13   5   0 439.499 3.90153   3
  13   5   0 446.270 3.83426   5
  13   5   0 462.521 4.83531  17
 -13   5   0 432.697 18.0037  15
 -13   5   0 439.562 4.20636   4
  13   5   0 445.264 4.43420  11
 -13   5   0 446.210 13.8536   8
  13   5   0 431.456 4.60875  10
 -13   5   0 442.747 2.64574   5
  15  -5   0 748.645 5.07264  10
 -15  -5   0 737.784 26.1320  15
 -15  -5   0 760.852 5.96923   9
 -15  -5   0 775.639 6.47873   7
  15  -5   0 765.165 6.42179  11
  15  -5   0 755.483 5.53027  12
  15  -5   0 753.187 6.42122  17
 -15  -5   0 734.749 6.69375   3
  15  -5   0 749.689 6.50536   9
 -15  -5   0 731.832 6.83788  12
  15  -5   0 742.931 4.21865   6
  15  -5   0 751.973 7.00552  13
  15  -5   0 689.978 24.5786  15
  15   5   0 763.829 5.10364   5
  15   5   0 770.660 6.74084  17
  15   5   0 758.166 6.44596   6
  15   5   0 759.570 6.22776  11
 -15   5   0 758.235 5.80140  14
  15   5   0 757.071 26.8428  15
 -15   5   0 734.425 25.1180  15
 -15   5   0 742.340 10.1019   7
  15   5   0 747.571 7.05178  13
 -15   5   0 739.504 3.19749   5
 -15   5   0 710.596 17.9502   8
  15   5   0 753.367 6.54599  10
 -15   5   0 762.691 5.80280   4
 -15   5   0 756.004 5.51015   3
  17  -5   0 211.387 3.28319  12
 -17  -5   0 209.220 3.51724   9
 -17  -5   0 204.276 3.99651   3
  17  -5   0 221.559 4.27637  13
 -17  -5   0 211.753 4.11992  12
  17  -5   0 209.241 3.91687  11
  17  -5   0 207.290 3.92162  17
  17  -5   0 218.858 3.97204   9
  17  -5   0 206.234 2.47351   6
 -17  -5   0 224.790 3.82885   7
  17  -5   0 213.804 3.13313  10
  17   5   0 220.085 3.93409  11
 -17   5   0 217.855 3.48380  14
 -17   5   0 210.357 3.37366   4
 -17   5   0 217.113 3.35963   3
  17   5   0 216.644 4.26763  13
 -17   5   0 215.599 6.07960   7
  17   5   0 225.805 4.37760  17
  17   5   0 216.588 2.91355   5
  17   5   0 217.207 3.94772   6
  17   5   0 207.724 3.89826  10
 -17   5   0 220.631 10.4887   8
  19  -5   0 126.834 2.75825  10
 -19  -5   0 128.057 3.57474   3
 -19  -5   0 135.897 3.17497   7
  19  -5   0 130.123 3.72695  13
  19  -5   0 128.356 3.49960   9
  19  -5   0 122.623 3.42708  11
  19  -5   0 131.609 2.82491  12
 -19  -5   0 123.969 3.53786  12
 -19  -5   0 115.343 2.91461   9
  19  -5   0 125.934 2.16541   6
  19  -5   0 122.333 3.63568  17
  19   5   0 132.223 3.90279  17
  19   5   0 125.031 3.67702  13
 -19   5   0 129.286 3.02720   4
 -19   5   0 129.475 5.19508   7
  19   5   0 131.985 3.49035   6
 -19   5   0 128.987 2.94701   3
  19   5   0 125.084 3.54057  10
  19   5   0 130.618 2.88268   9
 -19   5   0 124.406 2.96110  14
  19   5   0 123.341 2.31646   5
  19   5   0 126.335 3.52040  11
  21  -5   0 64.7503 3.27249  17
 -21  -5   0 68.6809 2.64134   9
 -21  -5   0 63.3391 3.03882  12
  21  -5   0 65.3161 2.39818  12
 -21  -5   0 63.2485 3.27078   3
  21  -5   0 66.6376 3.21212   9
  21  -5   0 62.9186 2.35618  10
  21  -5   0 64.7473 3.09906  11
  21  -5   0 64.4528 3.18157  13
 -21   5   0 65.0438 2.54831   4
  21   5   0 61.5215 3.09900  10
  21   5   0 63.0199 3.47862  17
 -21   5   0 65.1373 4.35261   7
  21   5   0 65.6207 3.07211   6
  21   5   0 63.1390 3.04104  11
  21   5   0 64.9079 2.41520   9
 -21   5   0 67.4194 2.60287   3
  21   5   0 62.4747 3.15495  13
 -21   5   0 64.1490 2.53386  14
 -23  -5   0 22.2276 2.76743   3
 -23  -5   0 21.1195 2.19163   9
  23  -5   0 22.8156 3.03166  17
 -23  -5   0 23.7636 2.74756  12
  23  -5   0 21.2173 2.05112  10
  23  -5   0 21.2655 2.03936  12
  23  -5   0 21.0222 3.02003  11
  23  -5   0 21.2746 2.87035   9
  23  -5   0 21.8589 2.76659  13
 -23   5   0 23.5480 2.18862  14
  23   5   0 24.0074 2.10490   9
 -23   5   0 23.9553 2.24630   4
  23   5   0 18.8138 2.85616   6
  23   5   0 21.2062 2.89952  11
  23   5   0 21.7043 2.78083  13
 -23   5   0 21.7828 3.34105   7
  23   5   0 23.2411 3.37493  17
  23   5   0 24.7271 3.08679  10
 -23   5   0 22.5282 2.28773   3
  25  -5   0 12.1040 2.00469  12
  25  -5   0 10.4972 2.13912   9
 -25  -5   0 8.62575 1.85618  12
 -25  -5   0 14.3884 2.35529   3
  25  -5   0 10.3031 2.32105  17
  25  -5   0 9.26353 2.16763  11
  25  -5   0 11.2136 1.59104  10
  25  -5   0 13.3339 2.21351  13
  25   5   0 13.1718 2.21260  11
 -25   5   0 10.7371 1.61198  14
  25   5   0 10.0343 1.58959   9
  25   5   0 11.4258 2.54993  17
  25   5   0 10.4980 2.02963   6
  25   5   0 10.7297 2.16398  10
  25   5   0 11.3640 2.10805  13
 -25   5   0 12.2715 1.69742   4
 -25   5   0 11.1790 1.73907   3
  27  -5   0 24.4522 3.26247   9
  27  -5   0 23.0465 2.84097  11
 -27  -5   0 21.0057 2.77766  12
  27  -5   0 20.9697 2.38749  10
  27  -5   0 15.4064 2.58778  17
 -27  -5   0 21.8437 3.30167   3
  27   5   0 17.1567 2.57009  10
  27   5   0 23.3370 3.29126   6
 -27   5   0 20.2366 2.29899   4
  27   5   0 24.2286 2.39242   9
  27   5   0 21.4545 3.14401  17
 -27   5   0 18.6987 2.58789  14
  27   5   0 20.8821 3.31588  13
 -27   5   0 20.2184 2.57667   3
  27   5   0 21.9113 3.26475  11
   0  -6   0 2962.49 29.3471   8
   0   6   0 2992.62 28.0772  15
   0   6   0 2908.22 28.5957   8
   0   6   0 3044.07 27.0746  15
   2  -6   0 1998.92 23.9514  15
  -2  -6   0 2061.95 22.6246   8
  -2  -6   0 1987.61 24.5471  15
   2   6   0 2000.87 22.8284   8
  -2   6   0 2043.52 22.8692  15
  -2   6   0 1952.57 24.2674   8
   2   6   0 2076.99 24.1603  15
  -2   6   0 2028.78 22.8526  15
   2   6   0 2017.98 24.8849  15
  -4  -6   0 2168.59 22.1031   8
  -4  -6   0 2089.73 27.9603  15
   4  -6   0 2072.66 26.5858  15
   4  -6   0 2214.27 28.2440   8
   4   6   0 2055.23 22.4369   8
   4   6   0 2183.62 28.0422  15
  -4   6   0 2128.87 25.3699  15
  -4   6   0 2098.39 26.3294   8
   6  -6   0 750.526 17.4072   8
  -6  -6   0 702.167 5.66367  12
   6  -6   0 708.795 5.23376  13
  -6  -6   0 702.081 5.00081   9
   6  -6   0 697.518 3.16229   6
  -6  -6   0 698.206 4.56533  11
  -6  -6   0 677.828 17.6393  15
   6  -6   0 695.736 5.20161   9
  -6  -6   0 704.243 5.76543   7
   6  -6   0 699.908 3.84122  17
   6  -6   0 707.512 4.36171  11
  -6  -6   0 695.954 4.85818   3
   6  -6   0 701.495 4.85561  12
   6  -6   0 681.108 16.9598  15
  -6   6   0 695.928 7.80920   7
   6   6   0 714.183 12.8791   8
   6   6   0 705.646 5.19296  13
  -6   6   0 704.408 4.31161  14
  -6   6   0 694.936 15.6384   8
   6   6   0 699.585 3.32408   4
   6   6   0 699.585 17.8232  15
   6   6   0 690.481 4.61840   5
  -6   6   0 715.896 4.61829  13
   6   6   0 706.378 5.43517   7
   6   6   0 706.240 3.99033  17
  -6   6   0 706.299 3.70407   3
  -6   6   0 723.851 16.6752  15
  -8  -6   0 1582.86 29.5971  15
  -8  -6   0 1642.81 8.16776   7
   8  -6   0 1579.99 28.3713  15
   8  -6   0 1694.22 27.5085   8
   8   6   0 1565.77 29.6335  15
   8   6   0 1680.25 18.7852   8
  -8   6   0 1678.92 12.9756   7
  -8   6   0 1611.17 24.8054   8
  -8   6   0 1653.09 27.9461  15
  -8   6   0 1644.58 9.09694  13
  10  -6   0 1147.37 6.16690  17
  10  -6   0 1159.68 7.65514  13
 -10  -6   0 1147.23 6.81746  11
  10  -6   0 1144.97 4.94436  10
 -10  -6   0 1194.53 13.0051   8
 -10  -6   0 1213.19 15.5331   8
 -10  -6   0 1130.48 6.45297   7
  10  -6   0 1155.83 4.21471   6
 -10  -6   0 1080.90 26.6595  15
  10  -6   0 1172.44 24.1441   8
 -10  -6   0 1139.88 7.93572  12
  10  -6   0 1127.40 26.4937  15
 -10   6   0 1168.66 6.27682  14
 -10   6   0 1140.97 11.4669   7
 -10   6   0 1149.39 5.48948   3
 -10   6   0 1108.24 21.4180   8
  10   6   0 1168.93 6.52734  17
  10   6   0 1161.04 7.49864  13
 -10   6   0 1085.49 25.0486  15
  10   6   0 1150.76 27.8095  15
 -12  -6   0 928.103 5.93215   7
  12  -6   0 913.400 4.00133   6
 -12  -6   0 922.161 11.1991   8
  12  -6   0 934.449 6.39496  11
 -12  -6   0 919.013 6.95796   3
 -12  -6   0 927.399 5.56336   7
  12  -6   0 933.348 7.29696  13
 -12  -6   0 899.835 7.39760  12
 -12  -6   0 959.376 27.1654  15
 -12  -6   0 953.437 10.0232   8
  12  -6   0 914.482 4.86712  10
  12  -6   0 901.828 25.5600  15
  12  -6   0 933.214 6.04912  12
  12  -6   0 909.422 6.05107  17
 -12  -6   0 906.951 6.32298   9
  12  -6   0 902.554 6.76766   9
 -12   6   0 939.868 5.40163   3
 -12   6   0 925.534 6.19924   4
 -12   6   0 933.126 10.9756   7
 -12   6   0 936.115 25.3490  15
  12   6   0 911.618 6.58676  10
  12   6   0 952.766 7.39524  13
 -12   6   0 893.059 19.9949   8
  12   6   0 931.827 5.88926   5
 -12   6   0 916.206 4.28450   5
 -12   6   0 935.278 5.97669  14
  12   6   0 904.797 6.59697   6
  12   6   0 898.082 26.7772  15
 -14  -6   0 115.311 2.30234   7
  14  -6   0 112.858 9.76709  15
  14  -6   0 114.563 2.77004  11
 -14  -6   0 112.031 10.9028  15
 -14  -6   0 111.198 2.67652   7
  14  -6   0 115.011 2.48084  12
  14  -6   0 106.685 1.58169   6
  14  -6   0 115.153 2.69602  17
 -14  -6   0 110.009 3.01384  12
  14  -6   0 115.024 3.02365  13
  14  -6   0 113.111 2.01881  10
 -14  -6   0 105.586 2.80598   3
  14  -6   0 109.445 2.85830   9
 -14  -6   0 113.457 2.61836   9
 -14   6   0 110.633 2.41462  14
 -14   6   0 104.990 7.45595   8
  14   6   0 119.545 10.8132  15
 -14   6   0 96.4654 8.70257  15
 -14   6   0 113.126 4.44152   7
 -14   6   0 113.131 2.54039   4
  14   6   0 118.727 2.88348  17
  14   6   0 108.202 2.75550   6
  14   6   0 110.517 2.83598  10
  14   6   0 115.967 3.02400  13
 -14   6   0 116.652 2.29232   3
  14   6   0 114.235 2.32270   5
 -14   6   0 110.324 1.53490   5
  14   6   0 119.912 2.73395  11
  16  -6   0 300.735 22.0146  15
  16  -6   0 330.740 3.54410  10
  16  -6   0 318.603 4.77941   9
 -16  -6   0 313.141 4.19751   9
  16  -6   0 322.484 4.62807  11
  16  -6   0 319.867 4.99618  13
 -16  -6   0 327.389 5.12775  12
  16  -6   0 339.193 4.11922  12
  16  -6   0 316.506 2.75071   6
  16  -6   0 306.708 4.40778  17
 -16  -6   0 308.429 4.80018   3
 -16   6   0 312.324 7.25686   7
  16   6   0 314.378 4.61343   6
 -16   6   0 326.244 4.14360  14
  16   6   0 332.357 4.48166  11
  16   6   0 318.782 5.06152  13
  16   6   0 330.749 3.77955   5
 -16   6   0 284.074 12.1624   8
 -16   6   0 317.559 3.78544   3
 -16   6   0 321.339 4.21752   4
  16   6   0 334.302 4.90852  17
  16   6   0 321.944 4.73609  10
 -18  -6   0 196.493 4.26462  12
  18  -6   0 201.166 4.20746   9
  18  -6   0 214.333 3.51558  12
  18  -6   0 211.842 4.44334  13
 -18  -6   0 207.408 4.35343   3
  18  -6   0 213.232 4.22056  17
 -18  -6   0 197.780 3.62500   9
  18  -6   0 209.696 3.11407  10
  18  -6   0 201.807 4.07036  11
  18   6   0 216.171 4.49627  17
  18   6   0 211.471 4.22297   6
  18   6   0 206.022 4.20619  10
 -18   6   0 210.529 3.62951  14
 -18   6   0 215.407 3.80426   4
  18   6   0 215.798 4.13714  11
  18   6   0 213.508 4.52752  13
 -18   6   0 211.258 3.43116   3
  18   6   0 214.299 3.17552   5
 -18   6   0 216.749 6.49170   7
 -20  -6   0 70.7060 3.25933  12
  20  -6   0 71.8451 3.32188  17
  20  -6   0 77.3936 3.28858  13
  20  -6   0 73.4658 3.12888  11
 -20  -6   0 78.8841 3.32500   3
 -20  -6   0 70.4927 2.68158   9
  20  -6   0 76.3828 2.57642  12
  20  -6   0 74.0269 2.27122  10
  20  -6   0 78.5849 3.29057   9
  20   6   0 76.1544 2.50887   9
 -20   6   0 75.9817 2.78880   4
 -20   6   0 73.5707 2.52451   3
  20   6   0 72.9101 3.28317  13
  20   6   0 76.6125 3.19265   6
  20   6   0 74.2600 3.25006  10
  20   6   0 74.9712 2.13708   5
  20   6   0 79.4199 3.57812  17
 -20   6   0 76.0788 4.65193   7
 -20   6   0 71.0291 2.57352  14
  20   6   0 74.5656 3.22455  11
  22  -6   0 41.1877 2.30775  12
  22  -6   0 35.9879 2.05991  10
  22  -6   0 43.8573 3.06061   9
  22  -6   0 42.2922 3.19994  11
 -22  -6   0 37.2881 2.38339   9
  22  -6   0 37.1085 3.20387  17
 -22  -6   0 35.5051 2.97260  12
 -22  -6   0 41.7187 3.12942   3
  22  -6   0 38.3398 2.99903  13
  22   6   0 39.4435 3.20784  10
  22   6   0 35.7534 2.22797   9
  22   6   0 35.7274 3.14676   6
 -22   6   0 35.4315 2.28733  14
 -22   6   0 39.7223 4.08548   7
  22   6   0 41.8292 3.12598  11
 -22   6   0 36.3602 2.28778   3
 -22   6   0 42.4188 2.58260   4
  22   6   0 41.9453 3.06809  13
  22   6   0 36.8844 3.59579  17
  24  -6   0 19.5397 2.56077  17
  24  -6   0 18.1226 2.91910   9
 -24  -6   0 19.3784 3.01180   3
  24  -6   0 18.6332 2.08570  10
  24  -6   0 18.4663 2.06161  12
  24  -6   0 19.6784 2.93002  13
  24  -6   0 15.1615 2.28912  11
 -24  -6   0 14.1177 2.12195  12
 -24  -6   0 16.2951 2.17903   9
 -24   6   0 18.2453 2.24631   3
 -24   6   0 22.5431 2.51880   4
  24   6   0 19.7342 2.76126  17
  24   6   0 15.3915 2.30056  10
 -24   6   0 18.6470 2.26235  14
  24   6   0 17.9437 2.86082  13
  24   6   0 20.2815 3.16469   6
  24   6   0 20.4780 2.09309   9
  24   6   0 16.2365 2.26149  11
  26  -6   0 18.2470 2.59173  11
 -26  -6   0 20.0486 3.33892   3
  26  -6   0 23.5144 3.68181  17
 -26  -6   0 22.4879 2.96384  12
  26  -6   0 26.9313 3.51961   9
 -26   6   0 25.2742 2.59768  14
  26   6   0 22.8387 3.36236  11
  26   6   0 23.8251 3.34927   6
  26   6   0 26.7932 3.09864  13
  26   6   0 19.2812 2.94455  17
  26   6   0 22.5760 3.61933  10
 -26   6   0 21.2781 2.44552   3
 -26   6   0 25.9430 2.63163   4
  26   6   0 23.5873 2.27156   9
  28  -6   0 0.35976 2.03959   9
 -28  -6   0 1.79996 1.74258  12
  28  -6   0 2.38632 2.09290  11
 -28  -6   0 0.54125 2.12129   3
  28  -6   0 2.82358 2.35544  17
 -28   6   0 2.61627 1.50329   4
  28   6   0 0.24266 2.54654  17
 -28   6   0 1.31569 1.54970   3
  28   6   0 1.58164 1.98239   6
  28   6   0 1.31126 2.10527  10
  28   6   0 0.10731 2.01240  11
  -1  -7   0 1634.97 22.8962   8
   1  -7   0 1630.30 23.9905   8
  -1   7   0 1567.18 10.6145   7
   1   7   0 1572.65 10.1049   7
  -1   7   0 1537.45 22.8552   8
   1   7   0 1586.63 21.1182  15
   1   7   0 1626.24 22.3344  15
  -1   7   0 1638.86 20.8650  15
  -1   7   0 1604.32 21.0376  15
  -3  -7   0 1355.80 22.4040  15
   3  -7   0 1359.47 21.4270  15
  -3  -7   0 1435.36 20.3694   8
   3   7   0 1340.46 19.7767   8
  -3   7   0 1426.75 20.6787  15
  -3   7   0 1379.90 10.5951   7
   3   7   0 1427.49 22.0627  15
   3   7   0 1365.19 9.03283   7
   3   7   0 1389.22 22.5990  15
  -3   7   0 1407.30 20.3917  15
  -3   7   0 1377.48 22.4345   8
  -5  -7   0 1243.09 23.4682  15
   5  -7   0 1224.40 22.0790  15
   5  -7   0 1322.97 23.8418   8
  -5  -7   0 1334.28 18.2967   8
  -5   7   0 1304.81 6.57172  13
   5   7   0 1280.87 19.0213   8
  -5   7   0 1342.18 21.8385  15
  -5   7   0 1252.83 21.9046   8
  -5   7   0 1290.91 10.9145   7
   5   7   0 1285.62 23.2633  15
   7  -7   0 1543.49 27.3904  15
   7  -7   0 1666.52 28.2357   8
  -7  -7   0 1548.67 28.3964  15
  -7  -7   0 1611.32 9.12577   7
  -7   7   0 1617.40 7.48898  13
  -7   7   0 1575.19 12.8016   7
  -7   7   0 1631.06 26.1556   8
   7   7   0 1612.22 8.53330   7
  -7   7   0 1672.28 27.0938  15
   7   7   0 1680.65 29.8092  15
   7   7   0 1594.44 20.5034   8
   9  -7   0 624.999 5.10257  12
   9  -7   0 642.149 20.2793   8
   9  -7   0 608.002 3.10876   6
   9  -7   0 614.164 4.81255  11
  -9  -7   0 618.488 5.06821   7
  -9  -7   0 629.187 11.0437   8
   9  -7   0 606.356 3.53838  10
   9  -7   0 542.423 17.6457  15
   9  -7   0 603.894 5.66862  13
  -9  -7   0 621.017 4.25921   7
  -9  -7   0 600.659 5.31213   3
  -9  -7   0 574.803 19.0335  15
  -9  -7   0 588.460 4.93021  11
   9  -7   0 606.353 5.66902   9
   9  -7   0 601.859 4.32130  17
  -9  -7   0 592.959 12.7669   8
  -9  -7   0 600.905 5.21925   9
  -9  -7   0 585.529 5.96872  12
   9   7   0 602.066 4.48517  11
   9   7   0 610.358 4.98136   5
   9   7   0 612.065 5.67245  13
   9   7   0 619.202 12.2493   8
  -9   7   0 596.971 4.93023   4
  -9   7   0 620.350 4.01388   5
  -9   7   0 602.863 3.95617   3
   9   7   0 598.101 5.07901   6
   9   7   0 613.163 4.58659  17
   9   7   0 604.365 4.96195  10
  -9   7   0 584.578 16.1369   8
  -9   7   0 614.707 4.77815  13
   9   7   0 600.229 3.10299   4
  -9   7   0 600.700 8.42366   7
  -9   7   0 607.304 17.8830  15
  -9   7   0 612.023 4.62910  14
   9   7   0 615.694 19.8503  15
 -11  -7   0 529.745 3.74151   7
  11  -7   0 507.205 3.47746  10
 -11  -7   0 493.669 19.0789  15
 -11  -7   0 496.767 4.88682  11
  11  -7   0 505.556 18.4255  15
 -11  -7   0 510.803 9.04018   8
 -11  -7   0 504.206 4.09447   7
  11  -7   0 531.143 5.68667  13
 -11  -7   0 510.212 5.06179   9
  11  -7   0 499.882 5.38089   9
 -11  -7   0 511.873 10.4455   8
 -11  -7   0 509.285 5.28178   3
  11  -7   0 513.819 4.77023  11
  11  -7   0 517.675 4.46053  17
 -11  -7   0 504.050 5.86914  12
  11  -7   0 530.700 4.84976  12
  11  -7   0 507.247 2.88931   6
  11   7   0 511.774 19.4438  15
 -11   7   0 514.011 3.92771   3
 -11   7   0 525.289 3.65882   5
 -11   7   0 480.314 15.1783   8
  11   7   0 505.514 5.48671  13
  11   7   0 527.709 4.57249  11
 -11   7   0 534.356 18.2115  15
  11   7   0 518.926 5.01584  10
 -11   7   0 516.893 4.85686   4
 -11   7   0 519.590 8.31023   7
  11   7   0 517.216 4.74702   5
 -11   7   0 530.043 6.16597  13
 -11   7   0 527.514 4.56355  14
  11   7   0 533.925 4.79256  17
  11   7   0 509.191 5.05697   6
  13  -7   0 305.080 2.95996  10
  13  -7   0 308.526 3.88369  17
  13  -7   0 312.093 4.07941  11
 -13  -7   0 319.859 3.46259   7
 -13  -7   0 310.364 4.51354   3
 -13  -7   0 321.646 3.06816   7
  13  -7   0 309.098 4.56478   9
  13  -7   0 305.365 2.34037   6
 -13  -7   0 309.425 7.69826   8
  13  -7   0 281.351 14.7008  15
 -13  -7   0 301.790 4.87706  12
 -13  -7   0 274.214 15.3687  15
  13  -7   0 311.515 3.93906  12
 -13  -7   0 310.863 4.11211   9
  13  -7   0 321.123 4.73276  13
 -13  -7   0 325.486 5.62270   8
 -13   7   0 306.577 2.75463   5
 -13   7   0 285.521 14.4440  15
 -13   7   0 317.591 3.82741  14
  13   7   0 297.176 16.0901  15
 -13   7   0 308.536 12.7192   8
 -13   7   0 313.527 6.91940   7
  13   7   0 315.057 3.87430   5
  13   7   0 310.318 4.32681   6
 -13   7   0 311.645 4.05508   4
  13   7   0 311.262 4.74080  13
  13   7   0 306.496 4.28116  10
  13   7   0 319.345 4.17740  17
  15  -7   0 416.705 4.63842  12
 -15  -7   0 407.891 5.47468   3
  15  -7   0 428.241 5.13061  11
  15  -7   0 404.713 3.65064  10
  15  -7   0 416.504 5.53298   9
 -15  -7   0 390.838 5.74077  12
  15  -7   0 384.591 17.9762  15
  15  -7   0 401.885 5.63035  13
  15  -7   0 395.210 4.76983  17
 -15   7   0 415.733 4.87298   4
  15   7   0 421.887 5.23027  17
 -15   7   0 399.348 8.14391   7
  15   7   0 393.178 5.19115   6
 -15   7   0 418.406 18.6441  15
 -15   7   0 413.831 4.61437  14
 -15   7   0 402.048 3.00712   5
 -15   7   0 396.574 18.0142   8
  15   7   0 405.434 5.62581  13
 -15   7   0 421.225 4.17148   3
  15   7   0 421.780 4.94046  11
  15   7   0 408.267 5.26301  10
  15   7   0 411.795 4.49687   5
 -17  -7   0 138.077 3.20542   9
 -17  -7   0 139.336 3.72615   3
 -17  -7   0 134.754 3.89227  12
  17  -7   0 144.229 3.08406  12
  17  -7   0 137.581 3.53115  11
  17  -7   0 138.596 3.44039  17
  17  -7   0 135.841 3.79343  13
  17  -7   0 132.029 3.67201   9
  17  -7   0 131.663 2.42833  10
 -17   7   0 136.804 2.79423   3
 -17   7   0 134.048 5.32355   7
  17   7   0 130.547 3.62886  10
  17   7   0 141.501 2.87826   5
 -17   7   0 135.915 3.19661   4
  17   7   0 128.817 3.49317   6
 -17   7   0 132.845 3.01372  14
  17   7   0 140.726 3.33765  11
  17   7   0 141.233 3.85746  13
  17   7   0 143.662 3.82470  17
 -19  -7   0 134.275 3.97512   3
  19  -7   0 133.210 4.07591   9
  19  -7   0 126.009 3.72314  11
  19  -7   0 122.715 3.63614  17
  19  -7   0 125.178 2.59284  10
  19  -7   0 132.582 3.16336  12
 -19  -7   0 126.942 3.99866  12
 -19  -7   0 121.075 3.20549   9
  19  -7   0 132.655 3.98154  13
  19   7   0 131.760 3.83608   6
  19   7   0 130.384 4.11313  17
 -19   7   0 127.924 5.65398   7
 -19   7   0 132.918 3.46949   4
  19   7   0 142.303 3.75402  11
  19   7   0 130.135 3.98225  13
  19   7   0 133.225 2.86344   5
  19   7   0 132.013 3.86523  10
 -19   7   0 129.897 2.97349   3
  21  -7   0 28.4156 3.15765   9
 -21  -7   0 24.1716 2.21637   9
  21  -7   0 31.0843 2.22204  12
  21  -7   0 29.7444 2.98852  11
  21  -7   0 28.9964 2.96559  17
 -21  -7   0 34.7175 3.20552   3
  21  -7   0 28.5954 2.15350  10
 -21  -7   0 31.1588 3.01696  12
 -21   7   0 26.4441 3.62486   7
  21   7   0 25.5171 2.86503  10
  21   7   0 30.9042 2.81595  13
  21   7   0 29.7273 2.83074  11
 -21   7   0 26.0141 2.19963  14
  21   7   0 24.7790 2.95268   6
  21   7   0 33.0728 3.40703  17
 -21   7   0 28.0104 2.54577   4
 -21   7   0 28.7852 2.16543   3
  21   7   0 28.3162 2.07738   9
 -23  -7   0 15.3207 2.25796  12
  23  -7   0 19.9035 2.91526  13
  23  -7   0 17.8499 2.42381   9
  23  -7   0 16.2420 2.33418  17
  23  -7   0 12.7909 2.17153  11
 -23  -7   0 15.5453 2.19416   9
  23  -7   0 16.6206 2.12760  12
 -23  -7   0 16.8624 2.39971   3
  23   7   0 16.3081 2.27361  11
  23   7   0 13.5392 2.14737  13
 -23   7   0 16.8880 2.11051   3
  23   7   0 15.7893 2.29115  10
  23   7   0 12.4794 2.39919  17
 -23   7   0 15.3137 2.17663  14
  23   7   0 18.6337 2.06369   9
 -23   7   0 19.8474 2.64171   4
  23   7   0 18.2599 2.41187   6
  25  -7   0 6.84147 2.10569  11
  25  -7   0 9.34382 2.34877   9
 -25  -7   0 8.79670 2.33832   3
  25  -7   0 9.12101 2.21960  17
 -25  -7   0 8.55704 1.65736   9
 -25  -7   0 7.06896 2.05454  12
  25   7   0 7.07401 2.49687  17
  25   7   0 6.80001 1.47389   9
  25   7   0 6.57104 2.13786   6
  25   7   0 9.89525 2.18704  11
  25   7   0 7.43402 2.28066  10
 -25   7   0 8.32971 1.78536   4
  25   7   0 7.30118 2.01668  13
  27  -7   0 18.8506 2.72468  17
  27  -7   0 19.1255 2.64226  11
 -27  -7   0 23.6426 3.81828   3
  27  -7   0 17.5753 2.66623   9
 -27  -7   0 17.0808 2.39264  12
  27   7   0 15.4215 2.60990  10
  27   7   0 17.8713 2.99475  17
  27   7   0 20.8056 3.26216   6
 -27   7   0 17.2933 2.38216   3
  27   7   0 17.6317 2.51495  11
 -27   7   0 20.5844 2.73050   4
   0  -8   0 1408.17 23.3102   8
   0   8   0 1398.62 7.38715  13
   0   8   0 1340.68 20.1550  15
   0   8   0 1408.45 20.0078  15
   0   8   0 1373.51 10.4563   7
  -2  -8   0 1096.33 7.31371   9
   2  -8   0 1077.66 7.29006  12
  -2  -8   0 1114.01 19.8450   8
  -2  -8   0 1060.52 7.67760  12
   2  -8   0 1086.22 5.52136   3
   2  -8   0 1138.64 22.1548   8
   2  -8   0 1063.31 7.19667   9
  -2  -8   0 1073.11 5.69598  11
   2   8   0 1040.21 19.1819   8
   2   8   0 1092.67 8.95800   7
  -2   8   0 1134.60 18.1843  15
   2   8   0 1096.87 4.09724  17
   2   8   0 1101.25 19.7333  15
  -2   8   0 1038.09 20.3631   8
  -2   8   0 1076.44 17.8837  15
   2   8   0 1090.19 6.69402  13
   2   8   0 1137.24 19.2702  15
  -2   8   0 1067.78 9.64915   7
   4  -8   0 1093.96 7.44831   9
  -4  -8   0 1100.40 7.32195   9
  -4  -8   0 1090.99 5.99705  11
  -4  -8   0 1079.20 8.00170  12
   4  -8   0 1114.85 5.82404  11
   4  -8   0 1164.80 23.2784   8
   4  -8   0 1127.09 7.32700  12
  -4  -8   0 1086.94 21.7276  15
   4  -8   0 1108.39 4.79229  10
   4  -8   0 1131.28 20.7191  15
   4  -8   0 1101.94 4.60025  17
   4   8   0 1114.48 7.04892  13
  -4   8   0 1048.66 20.9696   8
  -4   8   0 1091.34 18.8188  15
  -4   8   0 1097.04 6.36863  13
   4   8   0 1096.12 5.30065   4
   4   8   0 1079.67 19.2336   8
   4   8   0 1106.28 8.59195   7
  -4   8   0 1141.30 19.5630  15
   4   8   0 1124.97 21.0058  15
   4   8   0 1146.87 22.1471  15
  -4   8   0 1086.42 10.2720   7
   6  -8   0 625.205 16.9301  15
   6  -8   0 689.627 4.83591  11
   6  -8   0 680.866 3.99481  17
   6  -8   0 679.241 19.4369   8
  -6  -8   0 699.420 5.45965   7
   6  -8   0 685.452 3.66940  10
   6  -8   0 676.288 3.72239   6
  -6  -8   0 683.396 5.03300  11
  -6  -8   0 690.551 5.48441   3
  -6  -8   0 743.753 14.7907   8
  -6  -8   0 686.364 5.86656   9
  -6  -8   0 659.281 18.4405  15
  -6  -8   0 673.523 6.59890  12
   6  -8   0 674.300 5.98206   9
   6  -8   0 681.402 4.33199   3
   6  -8   0 710.775 5.89051  12
  -6   8   0 691.480 5.23393   4
   6   8   0 684.054 6.32082   7
  -6   8   0 729.858 16.9987  15
  -6   8   0 710.524 17.1343  15
   6   8   0 715.374 18.6961  15
   6   8   0 686.480 5.87338  13
   6   8   0 678.822 14.8827   8
  -6   8   0 659.034 17.2230   8
  -6   8   0 684.250 3.31346   6
   6   8   0 691.602 5.13244   6
   6   8   0 690.635 4.04797   4
   6   8   0 704.180 4.20933  17
  -6   8   0 699.730 8.75295   7
   6   8   0 699.926 4.94636  10
  -6   8   0 680.248 4.01910   3
   6   8   0 680.611 5.41923   5
  -8  -8   0 590.003 18.8582  15
   8  -8   0 642.834 3.61409  10
   8  -8   0 629.493 4.25361  17
   8  -8   0 660.703 5.64152  12
  -8  -8   0 660.072 5.88170   9
  -8  -8   0 655.839 5.67578   3
   8  -8   0 638.270 18.5121  15
  -8  -8   0 638.865 5.79667   7
  -8  -8   0 624.453 6.56220  12
  -8  -8   0 638.606 5.19691  11
   8  -8   0 646.280 6.10370   9
   8  -8   0 632.412 3.40284   6
   8  -8   0 660.473 5.05498  11
   8   8   0 631.466 5.89499  13
  -8   8   0 649.688 4.54475   5
  -8   8   0 650.353 17.5409  15
   8   8   0 641.961 5.42395   5
  -8   8   0 642.155 4.06220   3
  -8   8   0 638.588 4.81665  14
  -8   8   0 633.185 17.4010   8
   8   8   0 644.754 5.32371   6
   8   8   0 643.263 3.69789   4
  -8   8   0 641.556 8.90457   7
  -8   8   0 638.750 3.04307   6
  -8   8   0 643.855 5.27864   4
   8   8   0 646.625 19.4290  15
   8   8   0 655.433 4.55373  17
  -8   8   0 645.541 5.10169  13
   8   8   0 648.243 14.0216   8
   8   8   0 658.750 5.19407  10
   8   8   0 636.105 4.57107  11
 -10  -8   0 609.155 6.74608  12
  10  -8   0 597.802 3.18049   6
  10  -8   0 600.515 3.66207  10
 -10  -8   0 597.874 5.32193  11
 -10  -8   0 604.772 5.70031   9
  10  -8   0 614.401 6.10745  13
 -10  -8   0 607.460 4.70543   7
  10  -8   0 604.103 6.19729   9
  10  -8   0 618.025 5.24457  11
  10  -8   0 591.624 4.58358  17
  10  -8   0 618.765 5.59532  12
  10  -8   0 564.377 18.7816  15
 -10  -8   0 564.925 19.9580  15
 -10  -8   0 640.466 14.0251   8
 -10  -8   0 620.060 5.90966   3
  10   8   0 611.394 5.40313   5
 -10   8   0 619.902 17.7726   8
 -10   8   0 608.478 4.97235  14
 -10   8   0 607.935 5.37873   4
  10   8   0 640.265 20.8924  15
  10   8   0 620.267 5.43499  10
 -10   8   0 607.494 5.08553  13
 -10   8   0 603.623 9.08218   7
  10   8   0 610.759 12.9032   8
 -10   8   0 563.483 17.8557  15
  10   8   0 602.564 4.84398  11
  10   8   0 608.059 5.56151   6
 -10   8   0 610.386 4.22271   3
 -10   8   0 620.063 4.35072   5
  10   8   0 608.388 6.18656  13
 -12  -8   0 434.627 5.36372   3
  12  -8   0 427.203 5.60343   9
  12  -8   0 420.593 4.65860  11
 -12  -8   0 422.785 4.97713   9
  12  -8   0 434.267 4.84395  12
 -12  -8   0 418.112 5.91397  12
  12  -8   0 415.936 4.26441  17
  12  -8   0 416.639 3.27336  10
  12  -8   0 437.381 5.54309  13
 -12  -8   0 451.789 8.63916   8
  12  -8   0 391.818 16.7936  15
 -12  -8   0 367.128 17.1522  15
  12   8   0 424.325 4.75316   5
  12   8   0 431.794 5.54242  13
  12   8   0 436.816 5.01756  10
 -12   8   0 419.411 16.7236  15
  12   8   0 465.225 19.0924  15
 -12   8   0 433.832 4.82910   4
  12   8   0 425.291 4.60993  17
  12   8   0 413.364 4.97424   6
 -12   8   0 387.805 14.6052   8
 -12   8   0 440.965 8.25857   7
 -12   8   0 427.387 3.58126   5
 -12   8   0 433.680 3.83955   3
  12   8   0 434.980 4.52873  11
 -12   8   0 420.404 4.37465  14
  14  -8   0 267.125 4.04707  12
 -14  -8   0 254.471 4.98759  12
  14  -8   0 269.183 4.14854  11
 -14  -8   0 255.773 4.07505   9
  14  -8   0 248.908 14.1971  15
 -14  -8   0 266.350 4.54353   3
  14  -8   0 262.382 3.84189  17
  14  -8   0 274.168 4.84789  13
  14  -8   0 264.445 4.75896   9
 -14   8   0 265.884 3.30707   3
  14   8   0 270.805 3.97594   5
 -14   8   0 264.509 6.86809   7
 -14   8   0 268.307 3.83328  14
  14   8   0 259.323 4.34756   6
 -14   8   0 269.420 2.82805   5
  14   8   0 257.715 4.67830  13
  14   8   0 276.794 4.22443  17
 -14   8   0 263.044 4.05651   4
 -14   8   0 298.509 14.3628  15
  14   8   0 272.223 4.38228  10
  14   8   0 266.421 3.94837  11
  16  -8   0 126.039 3.09017  12
  16  -8   0 125.392 3.26848  11
  16  -8   0 124.646 3.66221  13
  16  -8   0 118.158 2.18703  10
 -16  -8   0 120.731 3.15610   9
 -16  -8   0 129.664 3.68549   3
  16  -8   0 127.313 3.75054   9
  16  -8   0 117.694 3.06851  17
 -16  -8   0 123.762 3.86640  12
  16   8   0 124.160 3.36792  17
  16   8   0 127.570 3.14149  11
  16   8   0 125.654 2.97429   5
 -16   8   0 126.531 3.22988   4
 -16   8   0 127.984 2.64921   3
  16   8   0 120.184 3.46951  10
 -16   8   0 122.036 2.91642  14
  16   8   0 118.052 3.39600   6
  16   8   0 124.126 3.67141  13
 -16   8   0 121.975 5.18205   7
  18  -8   0 62.6745 2.57311  12
 -18  -8   0 62.8740 3.15546   3
 -18  -8   0 65.1645 2.61863   9
  18  -8   0 59.4138 2.78849  17
  18  -8   0 63.3288 3.09847  13
  18  -8   0 65.8874 2.91092  11
 -18  -8   0 65.4310 3.34348  12
  18  -8   0 61.9551 3.24854   9
 -18   8   0 65.6564 2.51889  14
 -18   8   0 66.1606 2.84780   4
  18   8   0 70.9267 3.20127  17
 -18   8   0 64.4329 4.37300   7
 -18   8   0 65.0099 2.29804   3
  18   8   0 62.8747 2.74139  11
  18   8   0 61.8849 3.10427   6
  18   8   0 65.8266 2.48234   5
  18   8   0 59.9973 3.07678  13
  18   8   0 62.8469 3.08312  10
  20  -8   0 64.6156 3.31303  11
 -20  -8   0 64.5800 2.81547   9
 -20  -8   0 63.4783 3.42839   3
  20  -8   0 66.6476 3.32206  13
 -20  -8   0 62.4827 3.58914  12
  20  -8   0 64.2687 3.70370   9
  20  -8   0 64.4096 2.66831  12
  20  -8   0 66.7509 3.28632  17
 -20   8   0 62.5445 4.50898   7
 -20   8   0 65.7251 3.13222   4
 -20   8   0 61.6711 2.63401  14
  20   8   0 66.6801 2.48950   5
  20   8   0 67.2950 3.16307  11
  20   8   0 70.9276 3.71668  17
  20   8   0 64.2849 3.35977  13
  20   8   0 62.5422 3.51793   6
  20   8   0 66.3403 3.55491  10
 -20   8   0 62.1931 2.47338   3
  22  -8   0 47.1374 3.37480  11
 -22  -8   0 40.6612 3.41378  12
 -22  -8   0 44.9796 2.62051   9
  22  -8   0 48.3872 2.57816  12
  22  -8   0 41.1366 3.15221  13
  22  -8   0 48.9706 3.73934   9
 -22  -8   0 48.1212 3.54007   3
  22  -8   0 43.9503 3.22845  17
  22   8   0 44.9629 3.28996  13
  22   8   0 39.7201 3.49044  10
  22   8   0 41.4520 3.35954   6
 -22   8   0 48.9381 3.15028   4
  22   8   0 46.5320 3.14539  11
 -22   8   0 45.7724 2.38952   3
  22   8   0 51.6139 3.87681  17
  22   8   0 50.1063 2.43388   9
 -22   8   0 43.7083 2.54193  14
  24  -8   0 27.0648 2.87633  12
 -24  -8   0 24.7730 2.71100   9
  24  -8   0 27.9619 3.74997   9
 -24  -8   0 32.1491 3.53983   3
  24  -8   0 27.2762 3.33437  17
  24  -8   0 27.7657 3.15584  11
 -24  -8   0 26.5186 3.34973  12
  24   8   0 25.5243 3.15158  11
  24   8   0 24.4040 2.68100   9
  24   8   0 24.1711 3.54098   6
  24   8   0 27.4013 3.12713  13
 -24   8   0 24.9040 2.34771   3
 -24   8   0 29.8587 3.00913   4
  24   8   0 26.5924 3.56122  10
  24   8   0 28.2067 3.60322  17
  26  -8   0 0.17799 2.22292   9
 -26  -8   0 0.06772 1.93178  12
 -26  -8   0 0.45293 2.18524   3
  26  -8   0 -0.6779 1.83295  11
  26  -8   0 0.75468 2.01566  17
 -26   8   0 0.09268 1.37080   3
  26   8   0 1.29543 2.04437  10
  26   8   0 0.43008 1.90848  11
 -26   8   0 -0.5488 1.56963   4
  26   8   0 -0.7652 2.34078  17
  26   8   0 -0.2586 1.99478   6
   1  -9   0 614.194 4.50102  11
   1  -9   0 638.594 17.2048   8
  -1  -9   0 620.160 5.98378   9
  -1  -9   0 602.376 4.49190  11
  -1  -9   0 615.287 4.53744  10
   1  -9   0 608.682 5.96891   9
  -1  -9   0 608.016 4.71663   3
   1  -9   0 594.130 4.08876  10
   1  -9   0 605.871 6.14238  12
  -1  -9   0 598.689 6.23665  12
  -1  -9   0 652.266 16.6635   8
   1  -9   0 609.656 4.60438   3
   1   9   0 598.584 14.0770  15
  -1   9   0 616.988 5.26800  13
   1   9   0 612.532 3.02556  17
  -1   9   0 618.111 13.3168  15
  -1   9   0 637.573 7.83871   7
   1   9   0 610.827 3.96750  10
  -1   9   0 608.035 4.70098   4
   1   9   0 608.923 5.17999   5
   1   9   0 618.708 7.43327   7
  -1   9   0 608.535 3.68960  10
   1   9   0 583.746 15.5342   8
  -1   9   0 592.503 15.9768   8
  -1   9   0 629.751 13.5226  15
   1   9   0 621.717 5.37543  13
   1   9   0 616.623 4.56351   4
  -1   9   0 615.603 3.99879   6
   1   9   0 622.496 13.9357  15
   1   9   0 619.739 4.27370   6
   3  -9   0 807.246 5.05029   3
   3  -9   0 795.183 5.18858  11
  -3  -9   0 779.419 5.22698  11
   3  -9   0 800.041 6.84210  12
  -3  -9   0 784.608 7.30489  12
  -3  -9   0 799.975 5.71910   3
   3  -9   0 789.291 4.42802  10
  -3  -9   0 799.693 6.80095   9
   3  -9   0 796.115 6.84614   9
  -3  -9   0 860.065 18.2491   8
   3   9   0 749.344 17.3233   8
   3   9   0 801.987 3.82786  17
   3   9   0 788.561 4.86274  10
  -3   9   0 822.430 6.02949  13
  -3   9   0 805.289 4.23151   6
  -3   9   0 799.324 9.11627   7
   3   9   0 778.849 5.90958   5
  -3   9   0 816.956 15.8604  15
  -3   9   0 843.089 16.0879  15
  -3   9   0 755.071 18.5990   8
   3   9   0 785.153 7.94852   7
  -3   9   0 813.954 5.65325   4
   3   9   0 811.099 17.3386  15
   3   9   0 778.998 17.7571  15
   3   9   0 816.249 6.44040  13
  -3   9   0 799.456 3.99006  10
   5  -9   0 1188.85 6.51274  11
   5  -9   0 1194.47 5.16631  10
  -5  -9   0 1201.37 6.76442  11
   5  -9   0 1221.83 8.31888  12
  -5  -9   0 1192.89 8.23645   9
  -5  -9   0 1149.52 23.7414  15
   5  -9   0 1205.59 8.55227   9
  -5  -9   0 1173.20 9.10428  12
   5  -9   0 1206.64 6.08582   3
   5  -9   0 1146.70 21.9083  15
   5   9   0 1178.99 9.11758   7
  -5   9   0 1170.24 20.2743  15
  -5   9   0 1228.77 21.0710  15
   5   9   0 1212.44 5.23975  17
  -5   9   0 1201.36 11.6521   7
   5   9   0 1240.95 23.3213  15
  -5   9   0 1200.36 4.77506   6
   5   9   0 1192.59 5.88935   4
  -5   9   0 1124.21 23.2520   8
   5   9   0 1196.95 7.54229   5
  -5   9   0 1177.43 5.46516   3
   5   9   0 1178.62 23.6840  15
   5   9   0 1207.11 8.03178  13
   5   9   0 1211.90 6.53153  10
  -5   9   0 1203.88 7.22867  13
   7  -9   0 383.994 3.53005   3
   7  -9   0 393.730 5.17043   9
   7  -9   0 365.232 13.5628  15
   7  -9   0 376.211 2.90032  10
   7  -9   0 385.597 4.78655  12
  -7  -9   0 375.317 4.05519  11
  -7  -9   0 378.147 5.49608  12
  -7  -9   0 396.380 4.62978   3
  -7  -9   0 411.098 11.3986   8
  -7  -9   0 384.228 4.89177   9
  -7  -9   0 353.693 14.5958  15
  -7  -9   0 388.338 5.21254   7
   7  -9   0 384.347 3.96353  11
   7  -9   0 377.100 2.90863   6
   7   9   0 383.261 3.23989   4
   7   9   0 375.681 14.3461  15
   7   9   0 380.568 3.61368  11
   7   9   0 389.692 4.25418   6
   7   9   0 391.260 4.08983  10
  -7   9   0 378.834 4.15952  13
  -7   9   0 381.240 12.7144  15
   7   9   0 395.447 4.56910   5
  -7   9   0 396.073 3.93387   5
   7   9   0 353.602 11.4036   8
  -7   9   0 349.710 13.4483   8
  -7   9   0 388.383 2.60985   6
   7   9   0 387.033 4.87103  13
  -7   9   0 399.344 7.24913   7
  -7   9   0 382.732 4.29599   4
   7   9   0 379.180 4.78708   7
   7   9   0 389.193 3.39486  17
  -7   9   0 368.377 12.8295  15
  -7   9   0 377.957 3.22154   3
   9  -9   0 414.243 2.86263   6
   9  -9   0 378.314 14.8831  15
  -9  -9   0 421.602 5.14110   9
   9  -9   0 439.716 5.15152  12
  -9  -9   0 387.264 16.3235  15
   9  -9   0 415.136 3.06677  10
  -9  -9   0 424.718 4.53903   7
  -9  -9   0 423.572 5.01011   3
   9  -9   0 417.865 5.50312   9
   9  -9   0 420.970 4.40773  11
  -9  -9   0 409.602 5.90914  12
  -9  -9   0 412.565 4.51251  11
  -9  -9   0 437.345 11.0522   8
   9   9   0 420.770 5.33769  13
   9   9   0 401.647 11.5747   8
   9   9   0 449.945 16.7883  15
  -9   9   0 423.392 2.56660   6
  -9   9   0 424.619 3.58068   3
   9   9   0 429.599 4.57669  10
  -9   9   0 421.330 7.85447   7
  -9   9   0 408.755 14.5108  15
  -9   9   0 420.108 4.45549  13
  -9   9   0 434.477 4.79118   4
   9   9   0 420.340 3.13028   4
   9   9   0 434.800 4.83474   6
   9   9   0 421.161 4.82251   5
   9   9   0 414.062 4.03643  11
   9   9   0 431.246 3.99838  17
  -9   9   0 399.307 14.8326   8
  11  -9   0 211.384 3.45958  11
  11  -9   0 189.508 11.4274  15
  11  -9   0 211.970 4.21631   9
  11  -9   0 212.332 3.74000  12
 -11  -9   0 199.301 12.7771  15
 -11  -9   0 203.959 3.53685  11
 -11  -9   0 216.809 8.14780   8
 -11  -9   0 222.911 7.12861   8
 -11  -9   0 210.401 3.94332   3
 -11  -9   0 208.471 3.84160   9
 -11  -9   0 207.841 4.59536  12
  11  -9   0 203.229 2.99663  17
  11  -9   0 203.609 2.27457  10
  11   9   0 205.672 3.60601  10
  11   9   0 216.202 3.26411  17
 -11   9   0 209.839 2.69620   3
  11   9   0 216.817 3.70315   5
  11   9   0 205.755 4.05547  13
  11   9   0 208.514 3.74125   6
 -11   9   0 211.708 2.86789   5
 -11   9   0 210.457 3.63819   4
  11   9   0 197.345 11.8581  15
  11   9   0 197.702 7.40669   8
 -11   9   0 215.638 11.2678  15
 -11   9   0 200.217 5.89362   7
 -11   9   0 216.467 3.29039  14
  11   9   0 208.901 3.19216  11
 -13  -9   0 301.939 16.6766  15
  13  -9   0 325.405 15.6476  15
  13  -9   0 344.457 5.46157   9
  13  -9   0 340.156 4.09916  17
  13  -9   0 337.747 5.21352  13
  13  -9   0 337.424 4.55512  11
 -13  -9   0 340.944 5.94843  12
  13  -9   0 337.085 4.69845  12
 -13  -9   0 336.879 4.80496   9
 -13  -9   0 342.595 5.13254   3
  13   9   0 347.904 4.31672  11
 -13   9   0 349.544 3.52884   5
  13   9   0 337.908 5.32244  13
 -13   9   0 339.688 7.80505   7
 -13   9   0 345.161 4.27915  14
  13   9   0 345.680 17.3285  15
  13   9   0 338.210 4.93676   6
  13   9   0 350.726 4.45981  17
  13   9   0 329.388 4.60406   5
 -13   9   0 351.327 4.83854   4
  13   9   0 341.052 4.83676  10
 -13   9   0 349.068 15.3870  15
 -13   9   0 346.912 3.62261   3
 -15  -9   0 147.241 4.45614  12
  15  -9   0 157.110 3.51428  12
  15  -9   0 154.357 4.02464  13
 -15  -9   0 163.268 4.09510   3
 -15  -9   0 152.653 3.53119   9
  15  -9   0 155.938 3.59650  11
  15  -9   0 159.572 4.33114   9
  15  -9   0 148.868 3.16712  17
  15  -9   0 179.895 12.9604  15
 -15   9   0 151.385 3.16999  14
  15   9   0 163.083 3.63628  17
 -15   9   0 142.215 5.63265   7
 -15   9   0 157.386 2.75996   3
  15   9   0 150.884 3.99802  13
  15   9   0 157.639 3.37810  11
  15   9   0 157.132 3.82096  10
 -15   9   0 158.453 3.72549   4
 -15   9   0 155.932 2.40539   5
  15   9   0 155.076 3.51682   5
  15   9   0 158.602 3.92017   6
  17  -9   0 82.9886 3.67815   9
 -17  -9   0 84.3978 3.74312  12
 -17  -9   0 81.3277 2.94245   9
  17  -9   0 80.1514 2.94272  12
  17  -9   0 87.0553 3.19041  11
  17  -9   0 83.0954 3.43860  13
 -17  -9   0 87.5387 3.68448   3
  17  -9   0 83.4965 2.86974  17
  17   9   0 85.4167 3.01016  11
 -17   9   0 76.5596 4.66668   7
  17   9   0 82.1594 3.34517   6
  17   9   0 89.7855 3.37892  17
 -17   9   0 83.4586 2.34614   3
  17   9   0 83.0845 3.39158  13
 -17   9   0 84.5373 3.24964   4
 -17   9   0 80.7436 2.67549  14
  17   9   0 78.7013 3.44408  10
  17   9   0 84.5895 2.91385   5
 -19  -9   0 65.0401 3.82112  12
  19  -9   0 65.8168 2.80365  12
  19  -9   0 66.2663 3.25996  11
 -19  -9   0 63.7026 2.84297   9
  19  -9   0 70.0221 3.93307   9
  19  -9   0 63.1214 2.97725  17
  19  -9   0 67.6179 3.41175  13
 -19  -9   0 64.6894 3.66443   3
  19   9   0 62.5880 3.52238  10
 -19   9   0 62.3161 2.59764  14
 -19   9   0 62.6707 2.30354   3
  19   9   0 61.9157 2.96579  11
 -19   9   0 58.0909 3.04111   4
  19   9   0 61.1510 3.31970  13
  19   9   0 70.3393 2.78636   5
  19   9   0 64.3394 3.26300  17
  19   9   0 59.8477 3.31681   6
 -19   9   0 58.9983 4.61980   7
 -21  -9   0 16.4937 2.29769   9
  21  -9   0 19.5372 2.63172   9
 -21  -9   0 20.8872 3.12393   3
  21  -9   0 18.6715 2.89332  11
 -21  -9   0 19.4059 2.64627  12
  21  -9   0 18.5426 2.34010  12
  21  -9   0 20.4624 2.88565  17
  21   9   0 18.7838 2.75653  11
 -21   9   0 19.3396 1.96585   3
  21   9   0 14.0002 2.21238  10
 -21   9   0 16.1597 2.07360   4
 -21   9   0 19.2785 2.16865  14
  21   9   0 15.2342 2.27943   6
  21   9   0 15.2275 2.30235  17
  21   9   0 19.1511 2.18005   5
  21   9   0 17.0758 2.77931  13
 -23  -9   0 20.3456 3.35421  12
  23  -9   0 18.9121 2.76387   9
  23  -9   0 19.9400 3.06183  17
 -23  -9   0 19.5405 2.76619   3
  23  -9   0 20.5950 2.35391  12
  23  -9   0 18.8847 2.44172  11
 -23   9   0 20.4489 3.02965   4
  23   9   0 21.2442 3.02874  11
  23   9   0 16.0803 2.43850   6
  23   9   0 15.1960 2.38588  10
 -23   9   0 16.0172 2.16481   3
  23   9   0 22.2965 2.78240  17
  23   9   0 19.8445 3.22455  13
  25  -9   0 2.72935 2.32649   9
 -25  -9   0 4.20707 2.28797   3
 -25  -9   0 3.30382 2.10863  12
  25  -9   0 5.48688 2.08818  11
  25  -9   0 2.85611 2.00497  17
  25   9   0 2.82755 2.25620   6
  25   9   0 3.32330 2.20205  10
 -25   9   0 4.77047 1.85113   4
  25   9   0 1.73672 1.87249  11
  25   9   0 2.16603 2.22991  17
   0 -10   0 829.871 7.39170   9
   0 -10   0 825.431 7.72991  12
   0 -10   0 823.832 5.32428  10
   0 -10   0 832.087 5.69245   3
   0  10   0 843.003 4.72208  10
   0  10   0 842.425 9.35373   7
   0  10   0 820.242 6.47816  13
   0  10   0 825.935 3.48753  17
   0  10   0 818.814 15.3552  15
   0  10   0 819.870 6.36899   5
   0  10   0 797.634 19.3802   8
   0  10   0 816.864 15.6764  15
   0  10   0 822.380 5.74844   4
  -2 -10   0 479.193 14.8179   8
  -2 -10   0 454.816 4.21442  11
  -2 -10   0 470.036 4.60049   3
  -2 -10   0 452.686 6.01291  12
  -2 -10   0 453.258 5.57110   9
   2 -10   0 457.916 4.16902  11
   2 -10   0 465.504 5.85535  12
   2 -10   0 452.707 3.69822  10
   2 -10   0 460.244 5.67178   9
   2 -10   0 479.518 4.29434   3
   2  10   0 472.057 5.17491  13
  -2  10   0 481.813 4.85660   5
   2  10   0 475.355 4.16324   6
   2  10   0 465.410 3.83421  10
  -2  10   0 453.367 11.1983  15
  -2  10   0 457.896 4.50045   4
   2  10   0 459.498 6.72684   7
  -2  10   0 473.606 7.38249   7
   2  10   0 473.212 4.25184   4
  -2  10   0 466.399 3.32119  10
   2  10   0 462.570 2.80884  17
   2  10   0 457.593 12.2219  15
  -2  10   0 465.581 4.89335  13
   2  10   0 460.059 4.90285   5
   2  10   0 453.162 12.8594  15
  -2  10   0 449.027 11.3118  15
   2  10   0 432.012 14.0073   8
  -2  10   0 465.289 3.59370   6
   4 -10   0 531.002 6.08332  12
  -4 -10   0 513.166 4.60725  11
   4 -10   0 522.774 6.07699   9
   4 -10   0 526.327 4.57782  11
  -4 -10   0 565.733 15.4939   8
  -4 -10   0 508.670 6.52643  12
   4 -10   0 535.438 4.33500   3
   4 -10   0 524.476 3.73703  10
  -4 -10   0 517.449 5.89716   9
  -4 -10   0 538.768 5.08494   3
  -4  10   0 525.355 12.7971  15
   4  10   0 536.909 4.76117   6
   4  10   0 527.425 4.33890   4
   4  10   0 522.194 6.76003   7
  -4  10   0 525.591 8.12314   7
   4  10   0 500.159 14.8131  15
  -4  10   0 533.937 5.03961   4
   4  10   0 523.509 14.4113  15
  -4  10   0 522.096 3.32101  10
  -4  10   0 527.361 12.8107  15
  -4  10   0 535.959 5.05654   5
   4  10   0 527.752 5.37712   5
  -4  10   0 501.804 16.1563   8
   4  10   0 535.025 5.65237  13
   4  10   0 499.036 14.7176   8
   4  10   0 521.927 3.30833  17
  -4  10   0 525.636 3.55053   6
  -4  10   0 534.303 5.19338  13
   6 -10   0 365.973 5.29108   9
  -6 -10   0 359.319 5.71073  12
   6 -10   0 374.616 5.11944  12
  -6 -10   0 372.640 12.0505   8
   6 -10   0 377.745 4.02526  11
  -6 -10   0 389.348 4.66232   3
   6 -10   0 359.962 2.98268  10
   6 -10   0 376.041 3.69872   3
  -6 -10   0 337.441 13.5668  15
  -6 -10   0 357.693 4.05689  11
  -6 -10   0 364.933 5.11074   9
   6  10   0 381.106 5.02192  13
  -6  10   0 331.994 13.4926   8
  -6  10   0 376.457 4.45948   4
   6  10   0 375.195 13.5063  15
   6  10   0 378.184 4.03269  10
   6  10   0 368.488 3.53633   4
  -6  10   0 353.114 11.4141  15
   6  10   0 380.300 4.29551   6
  -6  10   0 371.272 11.9242  15
   6  10   0 356.872 5.19896   7
   6  10   0 367.402 4.66654   5
  -6  10   0 376.551 7.27176   7
  -6  10   0 385.403 4.23827   5
  -6  10   0 358.718 3.22560   3
   6  10   0 340.744 12.0180   8
  -6  10   0 380.553 4.44213  13
   6  10   0 361.140 14.1250  15
  -6  10   0 367.877 2.77381   6
   6  10   0 381.841 3.21158  17
   8 -10   0 331.645 3.19117  17
   8 -10   0 341.967 3.51843   3
  -8 -10   0 335.826 5.72039  12
  -8 -10   0 304.548 14.0693  15
   8 -10   0 345.217 5.35680   9
   8 -10   0 340.653 4.07967  11
   8 -10   0 332.892 2.81700  10
  -8 -10   0 343.244 4.18412  11
  -8 -10   0 345.248 5.03108   9
   8 -10   0 307.291 12.6205  15
  -8 -10   0 339.135 4.73477   7
  -8 -10   0 359.625 11.2180   8
   8 -10   0 350.807 5.01006  12
   8  10   0 347.349 14.5421  15
   8  10   0 341.014 3.43071  17
  -8  10   0 340.800 2.47968   6
   8  10   0 347.423 3.67849  11
   8  10   0 337.813 3.19790   4
  -8  10   0 344.213 4.48028   4
   8  10   0 355.698 14.4232  15
   8  10   0 304.813 11.0198   8
  -8  10   0 348.751 12.2917  15
  -8  10   0 348.416 3.97799   5
   8  10   0 346.937 4.44064   6
  -8  10   0 339.064 3.21496   3
   8  10   0 339.138 4.91894  13
   8  10   0 355.411 4.72712   5
   8  10   0 343.738 4.15899  10
  -8  10   0 329.599 4.12727  13
  -8  10   0 338.678 7.19243   7
 -10 -10   0 298.282 5.56428  12
 -10 -10   0 310.036 4.81032   9
 -10 -10   0 301.073 11.0203   8
  10 -10   0 293.908 13.2143  15
  10 -10   0 304.994 4.07195  11
 -10 -10   0 334.266 9.86479   8
  10 -10   0 308.122 5.25477   9
  10 -10   0 323.441 4.89059  12
 -10 -10   0 315.584 4.26330  11
  10 -10   0 319.094 3.54644   3
 -10 -10   0 286.003 14.4443  15
 -10  10   0 306.560 3.20511   3
 -10  10   0 319.317 7.35822   7
 -10  10   0 315.564 4.51661   4
  10  10   0 307.781 3.75514  11
 -10  10   0 297.322 12.6066  15
  10  10   0 316.385 5.05926  13
  10  10   0 318.583 3.70662  17
  10  10   0 296.194 10.2618   8
  10  10   0 317.737 4.38428  10
  10  10   0 316.896 4.58832   6
  10  10   0 312.029 4.56187   5
 -12 -10   0 155.422 12.3628  15
  12 -10   0 188.725 4.43992   9
  12 -10   0 180.808 10.9871  15
  12 -10   0 194.813 3.60386  11
 -12 -10   0 196.553 4.19385   3
 -12 -10   0 189.067 3.97114   9
  12 -10   0 186.959 3.92079  12
 -12 -10   0 183.573 4.87501  12
 -12  10   0 190.939 2.72725   3
  12  10   0 194.071 3.98074   6
  12  10   0 193.786 4.29090  13
  12  10   0 191.380 3.33996  11
 -12  10   0 184.788 6.08462   7
 -12  10   0 193.010 3.84127   4
 -12  10   0 192.833 3.00632   5
  12  10   0 195.685 3.36176  17
  12  10   0 185.959 3.79780   5
  12  10   0 186.021 3.75914  10
  14 -10   0 193.953 4.82910   9
 -14 -10   0 187.739 4.99258  12
 -14 -10   0 205.560 4.54057   3
  14 -10   0 200.564 3.90839  11
 -14 -10   0 197.684 4.09759   9
  14 -10   0 192.507 3.39492  17
  14 -10   0 194.928 4.05337  12
  14  10   0 202.677 3.78355  17
 -14  10   0 204.605 2.97584   5
 -14  10   0 196.099 2.90814   3
  14  10   0 196.941 4.56654  13
 -14  10   0 197.045 4.09471   4
  14  10   0 197.898 4.06118   5
 -14  10   0 191.651 6.46308   7
 -14  10   0 196.775 3.49476  14
  14  10   0 201.422 4.33033   6
  14  10   0 205.184 4.30206  10
  14  10   0 206.891 3.66966  11
  16 -10   0 46.6208 2.62598  12
  16 -10   0 47.0170 3.47936   9
  16 -10   0 45.9104 2.36515  17
 -16 -10   0 49.8592 3.25988   3
 -16 -10   0 42.8472 3.50352  12
 -16 -10   0 42.6178 2.60453   9
  16 -10   0 45.4328 2.73869  11
  16  10   0 46.8568 2.73581  17
 -16  10   0 46.3968 2.81145   4
 -16  10   0 42.7629 2.23935  14
  16  10   0 45.8009 3.09294  10
 -16  10   0 40.5108 4.01821   7
  16  10   0 47.3146 2.95360  13
  16  10   0 45.1285 2.46825  11
  16  10   0 41.7087 2.90668   6
 -16  10   0 45.2956 1.94774   5
  16  10   0 47.2918 2.72114   5
 -16  10   0 45.8571 1.90860   3
  18 -10   0 38.0292 2.52907  17
  18 -10   0 45.4972 3.50253   9
 -18 -10   0 37.8361 2.59403   9
  18 -10   0 42.3988 2.72304  12
 -18 -10   0 40.7307 3.39643   3
  18 -10   0 43.0576 2.84848  11
 -18 -10   0 37.7232 3.40362  12
  18  10   0 42.8859 3.28588  10
  18  10   0 39.0551 3.00104  13
 -18  10   0 39.1868 2.34223  14
  18  10   0 40.9474 2.62421  11
 -18  10   0 40.9365 1.96267   3
  18  10   0 37.9882 2.64419   5
 -18  10   0 38.6835 4.03365   7
 -18  10   0 42.2360 3.12809   4
  18  10   0 36.9461 3.11291   6
  18  10   0 44.3547 3.02166  17
  20 -10   0 37.6332 3.18205  11
 -20 -10   0 40.0890 3.80862  12
  20 -10   0 36.5437 2.84422  17
 -20 -10   0 41.8772 3.50889   3
  20 -10   0 38.7071 3.65382   9
  20 -10   0 38.2099 2.71597  12
 -20 -10   0 36.3515 2.60821   9
  20  10   0 37.7040 2.82280  11
  20  10   0 39.0641 3.37720   6
  20  10   0 40.6117 3.31547  17
 -20  10   0 35.6865 3.05249   4
  20  10   0 41.9348 2.66156   5
  20  10   0 36.4281 3.16089  13
  20  10   0 36.2814 3.45344  10
  22 -10   0 26.6681 3.15802  11
 -22 -10   0 28.1677 3.77181  12
  22 -10   0 28.6030 2.59755  12
  22 -10   0 30.1636 4.00833   9
 -22 -10   0 28.5891 3.83870   3
  22 -10   0 27.7348 2.97983  17
  22  10   0 31.5817 2.99873  11
  22  10   0 27.2316 3.55980  17
 -22  10   0 28.8737 3.28700   4
  22  10   0 28.4939 3.41810   6
  22  10   0 24.4741 3.51252  10
  24 -10   0 14.3588 2.78518   9
 -24 -10   0 11.1116 2.46719  12
  24 -10   0 14.4420 2.25489  17
  24 -10   0 12.4827 2.23766  11
 -24 -10   0 16.4892 2.81691   3
 -24  10   0 11.4588 2.13557   4
  24  10   0 14.3221 2.60085  10
  24  10   0 11.9673 2.13753  11
  24  10   0 11.7758 2.56473   6
  24  10   0 10.8903 2.40920  17
   1 -11   0 358.495 3.62968  10
  -1 -11   0 360.756 5.39480   9
   1 -11   0 374.235 5.52225   9
   1 -11   0 361.281 3.97458   3
  -1 -11   0 346.277 5.63034  12
  -1 -11   0 366.018 4.20944   3
  -1 -11   0 348.057 3.88321  11
   1 -11   0 361.334 5.60830  12
  -1  11   0 351.255 4.56938  13
   1  11   0 344.634 6.29282   7
   1  11   0 361.757 3.44757  10
   1  11   0 352.651 4.62913   5
   1  11   0 326.391 12.8681   8
   1  11   0 365.884 4.14673   4
  -1  11   0 366.392 4.25971   4
  -1  11   0 358.250 6.74719   7
  -1  11   0 359.413 3.18776  10
   1  11   0 360.757 4.78626  13
  -1  11   0 367.935 3.54070   6
  -1  11   0 355.029 4.55266   5
  -1  11   0 337.015 13.4081   8
   1  11   0 366.464 3.77554   6
  -3 -11   0 375.835 5.52412   9
  -3 -11   0 360.800 4.03784  11
  -3 -11   0 384.839 4.45498   3
   3 -11   0 377.626 3.99457   3
   3 -11   0 370.186 5.57062   9
  -3 -11   0 355.560 5.85009  12
   3 -11   0 369.177 4.00922  11
   3 -11   0 385.636 5.77384  12
  -3  11   0 368.603 7.08862   7
  -3  11   0 333.167 13.6627   8
   3  11   0 358.533 4.76895   5
   3  11   0 337.101 12.8471   8
   3  11   0 348.579 11.3652  15
  -3  11   0 377.723 4.71406  13
   3  11   0 381.858 4.14665   6
  -3  11   0 387.017 4.71757   5
   3  11   0 364.045 4.00038   4
  -3  11   0 377.903 3.05723  10
  -3  11   0 365.019 4.42533   4
   3  11   0 362.813 4.90846  13
   3  11   0 358.861 6.13822   7
   3  11   0 380.234 11.8086  15
  -3  11   0 372.663 3.30329   6
   3  11   0 373.896 3.78498  10
   5 -11   0 365.959 3.81965   3
   5 -11   0 361.767 5.63094   9
  -5 -11   0 360.627 5.41390   9
  -5 -11   0 366.493 4.19832  11
   5 -11   0 364.472 5.53987  12
   5 -11   0 351.915 3.15193  10
  -5 -11   0 351.539 5.99731  12
  -5 -11   0 373.766 4.68140   3
   5 -11   0 364.626 4.13802  11
  -5  11   0 356.424 7.31068   7
   5  11   0 366.415 12.8173  15
   5  11   0 365.613 5.10330  13
   5  11   0 369.474 3.88318   4
   5  11   0 347.681 14.3034  15
  -5  11   0 362.908 3.04514   6
   5  11   0 343.636 12.9235   8
   5  11   0 362.044 3.97878  10
   5  11   0 378.867 4.39154   6
  -5  11   0 362.927 4.65771   4
  -5  11   0 358.831 2.81986  10
  -5  11   0 373.467 4.63246  13
  -5  11   0 374.006 4.55636   5
   5  11   0 352.522 4.84146   5
   7 -11   0 284.225 3.42647   3
   7 -11   0 273.673 5.10120   9
  -7 -11   0 241.599 12.3162  15
  -7 -11   0 273.797 4.79779   7
   7 -11   0 287.528 4.95404  12
  -7 -11   0 292.403 4.42017   3
  -7 -11   0 297.351 10.8301   8
  -7 -11   0 270.387 3.78218  11
  -7 -11   0 271.812 5.50608  12
   7 -11   0 289.036 3.83480  11
  -7  11   0 269.120 2.52340  10
   7  11   0 268.060 4.42072   7
  -7  11   0 292.801 4.07166   5
   7  11   0 278.414 2.93000  17
  -7  11   0 280.139 2.47688   6
  -7  11   0 286.365 4.32552   4
  -7  11   0 273.044 6.67634   7
   7  11   0 285.556 3.88505  10
   7  11   0 259.696 10.7954   8
   7  11   0 288.611 4.21614   6
   7  11   0 280.778 3.25756   4
   7  11   0 268.020 13.8900  15
  -7  11   0 303.776 10.5615  15
   7  11   0 268.817 12.0760  15
   7  11   0 267.445 4.58788  13
   7  11   0 281.503 3.35765  11
   7  11   0 280.242 4.50157   5
  -9 -11   0 228.120 4.48974   9
  -9 -11   0 208.743 12.7685  15
  -9 -11   0 245.652 4.34026   3
  -9 -11   0 272.080 9.92123   8
   9 -11   0 238.090 4.95313   9
   9 -11   0 234.469 3.69726  11
  -9 -11   0 235.251 3.76072  11
  -9 -11   0 224.359 5.24391  12
   9 -11   0 243.530 3.21180   3
   9 -11   0 246.025 4.67811  12
   9  11   0 232.122 3.27905  11
   9  11   0 235.989 3.88330  10
   9  11   0 227.308 4.20746   5
   9  11   0 224.307 9.78293   8
  -9  11   0 241.107 4.27054   4
  -9  11   0 241.057 3.67607   5
   9  11   0 237.611 3.10187  17
  -9  11   0 236.529 2.84850   3
   9  11   0 234.352 4.59419  13
  -9  11   0 228.359 6.45438   7
  -9  11   0 240.331 13.5136  15
   9  11   0 232.239 4.03757   6
 -11 -11   0 154.838 3.36706  11
  11 -11   0 158.780 3.37519  11
  11 -11   0 158.829 4.41611   9
 -11 -11   0 153.666 4.73258  12
  11 -11   0 167.621 4.05431  12
 -11 -11   0 155.351 3.88161   9
 -11 -11   0 155.942 11.4279  15
 -11 -11   0 164.439 3.95618   3
  11 -11   0 159.796 2.74477   3
 -11  11   0 162.281 3.77026   4
  11  11   0 161.613 2.93214  17
 -11  11   0 155.997 2.47417   3
  11  11   0 154.257 3.99351  13
 -11  11   0 163.006 3.06087   5
  11  11   0 162.213 3.01609  11
 -11  11   0 152.626 5.70689   7
  11  11   0 163.315 3.79663   6
  11  11   0 164.370 3.63139  10
  11  11   0 156.659 3.76728   5
 -13 -11   0 68.6238 3.17313   3
  13 -11   0 59.8267 3.42405   9
  13 -11   0 64.1120 3.05227  12
 -13 -11   0 61.0344 3.72669  12
  13 -11   0 60.9367 2.58866  11
 -13 -11   0 62.1317 2.93676   9
  13 -11   0 62.9542 2.07289   3
 -13  11   0 62.7092 4.48861   7
  13  11   0 65.6299 3.21685   6
  13  11   0 65.8916 2.49962  11
 -13  11   0 66.9292 3.13103   4
  13  11   0 64.1296 2.46699  17
  13  11   0 67.4469 3.15835  13
  13  11   0 64.0923 3.05202   5
  13  11   0 63.0562 3.02958  10
 -13  11   0 65.5650 2.19426   5
 -13  11   0 57.8144 1.87473   3
  15 -11   0 120.825 4.34203   9
  15 -11   0 119.060 3.45234  11
 -15 -11   0 117.197 4.62855  12
 -15 -11   0 112.983 3.59403   9
 -15 -11   0 123.317 4.07716   3
  15 -11   0 116.598 3.75567  12
  15  11   0 119.290 3.32981  17
  15  11   0 117.224 3.69606   5
  15  11   0 118.942 3.16200  11
 -15  11   0 127.658 3.83522   4
  15  11   0 109.145 3.78801   6
  15  11   0 110.541 3.87277  13
  15  11   0 119.802 3.87310  10
 -15  11   0 117.647 2.54568   5
 -15  11   0 108.184 5.42364   7
  17 -11   0 57.4961 3.10511  11
 -17 -11   0 54.7869 4.04890  12
 -17 -11   0 61.4409 3.68999   3
 -17 -11   0 49.8825 2.87203   9
  17 -11   0 58.0796 3.83330   9
  17 -11   0 60.5307 3.17214  12
  17  11   0 59.8591 2.76741  11
  17  11   0 54.8034 3.30526  10
  17  11   0 57.2707 2.96114  17
  17  11   0 56.7035 3.56333   6
 -17  11   0 59.7276 3.28077   4
  17  11   0 54.7903 3.26756  13
  17  11   0 56.3424 3.05077   5
 -19 -11   0 57.8983 3.72758   3
  19 -11   0 56.0219 3.11628  12
  19 -11   0 47.1510 3.10309  11
 -19 -11   0 44.3336 2.88527   9
 -19 -11   0 48.1850 4.08419  12
  19 -11   0 52.5046 4.18489   9
  19  11   0 51.9600 3.06252   5
  19  11   0 50.2175 3.30023  13
  19  11   0 51.3034 3.52103   6
 -19  11   0 56.6454 3.59389   4
  19  11   0 55.3953 3.34580  17
  19  11   0 51.0170 2.90172  11
  19  11   0 50.6837 3.48691  10
  21 -11   0 0.71335 2.22003   9
 -21 -11   0 2.23848 2.19294   3
  21 -11   0 3.59314 1.55765  12
  21 -11   0 1.23030 1.66389  11
 -21 -11   0 1.10621 2.24955  12
  21  11   0 1.10692 1.53714  11
  21  11   0 0.83232 1.96822   6
  21  11   0 1.51987 1.87709  17
  21  11   0 0.91710 1.92943  10
 -21  11   0 2.47745 1.90487   4
  21  11   0 2.72627 1.47896   5
 -23 -11   0 10.7840 2.59079   3
  23 -11   0 13.0147 2.20141  11
 -23 -11   0 11.6694 2.72378  12
  23 -11   0 14.4268 2.89424   9
  23  11   0 10.5422 2.46912   6
  23  11   0 13.9728 2.11704  11
  23  11   0 8.26435 2.16084  17
  23  11   0 7.62812 2.28644  10
 -23  11   0 12.3573 2.26181   4
   0 -12   0 501.968 6.78202   9
   0 -12   0 481.208 6.94978  12
   0 -12   0 495.400 4.75577  11
   0 -12   0 505.910 5.02184   3
   0  12   0 477.879 7.78312   7
   0  12   0 516.718 4.52461   6
   0  12   0 501.443 5.81272   5
   0  12   0 510.216 4.06707  10
   2 -12   0 201.528 3.19335  11
  -2 -12   0 207.423 5.03401  12
  -2 -12   0 219.544 3.53809   3
   2 -12   0 216.797 3.26252   3
  -2 -12   0 204.677 4.60243   9
   2 -12   0 202.288 4.69023  12
  -2 -12   0 198.343 3.18925  11
   2 -12   0 206.394 4.64082   9
   2  12   0 195.152 10.3948   8
   2  12   0 197.585 4.99996   7
  -2  12   0 205.052 3.90151   5
  -2  12   0 206.960 3.70581   4
   2  12   0 210.507 2.95857  10
   2  12   0 208.396 3.22893   6
  -2  12   0 202.635 3.77369  13
  -2  12   0 205.882 2.49861  10
   2  12   0 204.142 3.95643  13
  -2  12   0 210.952 2.83610   6
   2  12   0 206.147 4.01857   5
  -2  12   0 196.278 5.52673   7
   2  12   0 199.170 3.37800   4
   4 -12   0 214.821 4.88213  12
   4 -12   0 197.977 3.05013  10
   4 -12   0 195.819 3.20433  11
  -4 -12   0 216.615 3.78372   3
  -4 -12   0 199.288 3.23584  11
   4 -12   0 212.340 4.85574   9
  -4 -12   0 205.672 5.11861  12
  -4 -12   0 202.993 4.52373   9
   4 -12   0 208.312 3.13934   3
  -4  12   0 202.515 3.75944   5
  -4  12   0 208.419 5.94980   7
   4  12   0 212.564 3.48567   6
  -4  12   0 214.713 2.62142   6
  -4  12   0 204.507 3.76702   4
   4  12   0 212.182 3.34526   4
   4  12   0 213.261 3.19391  10
   4  12   0 207.095 4.84378   7
   4  12   0 204.675 4.11888  13
   4  12   0 197.315 10.4436   8
   4  12   0 205.797 4.07153   5
  -4  12   0 200.249 2.48672  10
  -6 -12   0 124.378 3.76858   7
  -6 -12   0 116.703 2.71146  11
   6 -12   0 122.918 3.92918   9
  -6 -12   0 122.696 3.75125   9
  -6 -12   0 123.526 4.27612  12
   6 -12   0 123.164 2.79276  11
   6 -12   0 126.277 2.52714   3
   6 -12   0 127.068 3.91100  12
  -6 -12   0 127.368 3.22897   3
   6  12   0 122.126 2.41735  11
   6  12   0 122.438 2.56541   4
  -6  12   0 119.529 4.87873   7
  -6  12   0 125.755 3.29908   4
   6  12   0 128.981 3.16607   6
   6  12   0 108.341 7.80312   8
   6  12   0 124.956 2.80182  10
   6  12   0 122.188 3.47059   7
  -6  12   0 121.111 3.04322   5
   6  12   0 119.846 3.44121   5
   6  12   0 122.006 3.48409  13
  -8 -12   0 247.502 4.99768   9
  -8 -12   0 257.634 4.50409   3
   8 -12   0 259.575 5.18925  12
   8 -12   0 241.386 3.77611  11
  -8 -12   0 249.022 3.86091  11
  -8 -12   0 233.749 5.62614  12
   8 -12   0 256.975 3.38254   3
   8 -12   0 242.631 5.21411   9
  -8  12   0 249.487 4.01941   5
  -8  12   0 249.018 4.45840   4
   8  12   0 252.228 4.24310   6
   8  12   0 234.609 3.33453   4
   8  12   0 255.192 3.99428  10
   8  12   0 239.511 4.54017   5
  -8  12   0 244.039 6.87732   7
   8  12   0 230.644 10.5973   8
   8  12   0 246.405 3.34349  11
   8  12   0 240.857 4.67337  13
  10 -12   0 140.624 4.55888   9
  10 -12   0 146.322 2.70188   3
 -10 -12   0 139.592 3.96984   9
  10 -12   0 144.970 3.23244  11
 -10 -12   0 139.479 3.25663  11
 -10 -12   0 150.737 3.87177   3
 -10 -12   0 143.210 4.95098  12
  10 -12   0 145.689 4.16723  12
 -10  12   0 137.307 5.67865   7
  10  12   0 135.558 3.16559  17
  10  12   0 147.701 2.90870  11
  10  12   0 147.852 3.50132  10
 -10  12   0 138.076 3.72597   4
  10  12   0 138.781 3.82675   5
  10  12   0 142.812 4.02590  13
 -10  12   0 146.120 3.19259   5
  10  12   0 140.571 3.75396   6
 -12 -12   0 117.403 3.81234   9
  12 -12   0 120.207 4.41048   9
  12 -12   0 117.040 3.18010  11
 -12 -12   0 121.963 4.99706  12
 -12 -12   0 127.380 3.78556   3
  12 -12   0 129.814 4.01522  12
  12  12   0 124.551 3.63672  10
  12  12   0 115.451 3.82586   5
  12  12   0 120.627 3.92128  13
 -12  12   0 125.547 2.93716   5
 -12  12   0 111.464 5.36540   7
 -12  12   0 128.351 3.80000   4
  12  12   0 120.046 3.85102   6
  12  12   0 123.065 2.88766  11
  12  12   0 124.857 2.79353  17
 -14 -12   0 46.4416 3.87144  12
  14 -12   0 46.6935 3.85013   9
 -14 -12   0 52.8288 3.12043   3
  14 -12   0 45.0214 2.70395  11
 -14 -12   0 45.1515 2.96255   9
  14 -12   0 49.8487 3.22402  12
 -14  12   0 48.5673 2.17935   5
  14  12   0 44.1559 3.27299   6
  14  12   0 47.2347 2.40793  17
  14  12   0 49.1738 2.40362  11
  14  12   0 44.2806 3.05485  13
 -14  12   0 46.4782 3.09926   4
  14  12   0 49.3497 3.10921   5
 -14  12   0 42.7267 4.32527   7
  14  12   0 43.9491 3.05355  10
  16 -12   0 32.7182 3.80113   9
 -16 -12   0 37.5648 3.43705   3
  16 -12   0 33.3655 2.73311  11
 -16 -12   0 32.8254 4.05444  12
  16 -12   0 37.3621 3.09227  12
 -16 -12   0 34.0746 2.78858   9
  16  12   0 32.8816 3.11470   6
  16  12   0 33.6803 2.35411  11
  16  12   0 33.8912 2.95994   5
  16  12   0 35.7613 3.22193  10
  16  12   0 29.9617 2.87182  13
  16  12   0 35.6991 2.57194  17
 -16  12   0 33.6579 3.10173   4
  18 -12   0 39.0494 3.90688   9
 -18 -12   0 34.4336 2.82797   9
  18 -12   0 38.5965 3.00569  11
 -18 -12   0 42.6683 3.69600   3
 -18 -12   0 34.2491 4.17642  12
  18 -12   0 42.5035 3.15742  12
  18  12   0 38.3576 2.91635  17
  18  12   0 36.3929 3.38820   6
  18  12   0 36.4669 3.45487  10
 -18  12   0 35.4823 3.28221   4
  18  12   0 35.9875 2.60252  11
  18  12   0 40.0978 3.13620   5
  20 -12   0 22.6258 2.90265  12
 -20 -12   0 29.5373 3.73467   3
  20 -12   0 20.4034 3.10870   9
 -20 -12   0 21.1954 3.17487  12
  20 -12   0 20.0117 2.94418  11
  20  12   0 21.6741 3.06159  17
  20  12   0 21.1292 3.36198   6
  20  12   0 21.8156 3.43946  10
  20  12   0 24.0213 2.57320  11
  20  12   0 24.8708 2.94773   5
 -20  12   0 27.6369 3.57620   4
 -22 -12   0 6.92789 2.48611   3
 -22 -12   0 9.36836 2.64550  12
  22 -12   0 8.98886 2.74868   9
  22 -12   0 7.43505 1.93633  11
  22  12   0 6.04332 1.89461  17
  22  12   0 7.66350 2.32090  10
  22  12   0 7.39973 2.35073   6
 -22  12   0 9.65146 2.30228   4
  22  12   0 9.39837 1.89483   5
  22  12   0 6.49952 1.79199  11
   1 -13   0 161.864 3.11686   3
  -1 -13   0 142.455 2.85093  11
   1 -13   0 154.005 4.63992  12
  -1 -13   0 144.953 4.74676  12
  -1 -13   0 149.952 4.40633   9
   1 -13   0 143.800 2.90832  11
   1 -13   0 144.517 4.32823   9
  -1 -13   0 151.718 3.11528   3
  -1  13   0 153.292 2.71174   6
  -1  13   0 143.279 4.91706   7
  -1  13   0 155.692 2.41915  10
   1  13   0 154.715 2.61511  10
  -1  13   0 154.745 3.48128   4
   1  13   0 140.452 4.66681   7
   1  13   0 154.005 3.90988   5
   1  13   0 149.060 3.35949   4
   1  13   0 155.432 2.94231   6
  -1  13   0 151.354 3.84648   5
   3 -13   0 191.094 4.90387   9
  -3 -13   0 194.277 5.36360  12
   3 -13   0 206.570 3.27047   3
  -3 -13   0 185.269 3.22291  11
   3 -13   0 195.309 4.96656  12
  -3 -13   0 189.627 4.73992   9
   3 -13   0 189.965 3.25394  11
  -3 -13   0 210.696 3.78459   3
   3  13   0 188.432 4.98298   7
   3  13   0 192.651 4.22100   5
   3  13   0 192.698 4.29862  13
  -3  13   0 204.055 4.21024   5
  -3  13   0 199.466 3.91329   4
   3  13   0 197.341 3.08555  10
   3  13   0 199.170 3.46791   6
  -3  13   0 197.400 2.76837   6
   3  13   0 200.433 3.55761   4
  -5 -13   0 125.401 4.15019   9
   5 -13   0 127.116 2.61991   3
  -5 -13   0 117.356 2.75874  11
   5 -13   0 129.043 4.40954   9
  -5 -13   0 126.983 4.66059  12
   5 -13   0 118.206 2.79238  11
  -5 -13   0 130.506 3.34545   3
   5 -13   0 125.141 4.35798  12
  -5  13   0 119.072 5.05245   7
  -5  13   0 134.309 3.64560   4
  -5  13   0 129.172 3.51594   5
   5  13   0 121.739 2.81494   4
   5  13   0 122.892 3.58198  13
   5  13   0 120.959 2.38789  11
   5  13   0 126.535 2.78491  10
   5  13   0 121.540 3.68150   5
   5  13   0 131.358 3.20768   6
  -7 -13   0 168.564 3.33594  11
   7 -13   0 171.999 4.98968   9
  -7 -13   0 171.733 4.53955   9
  -7 -13   0 177.728 3.89547   3
   7 -13   0 166.024 3.27530  11
  -7 -13   0 172.208 5.45565  12
   7 -13   0 172.455 4.80005  12
   7  13   0 167.260 4.17832   5
   7  13   0 165.981 2.95036   4
  -7  13   0 161.854 5.89371   7
   7  13   0 167.579 2.81659  11
  -7  13   0 176.320 3.81508   5
   7  13   0 177.416 3.81395   6
   7  13   0 176.331 3.45266  10
  -7  13   0 170.998 4.00069   4
   7  13   0 166.400 4.16820  13
  -9 -13   0 81.6666 4.49577  12
   9 -13   0 91.5491 4.30707   9
  -9 -13   0 82.5715 3.56372   9
   9 -13   0 94.5244 3.82151  12
  -9 -13   0 95.1697 3.35792   3
   9 -13   0 85.8379 2.78661  11
  -9 -13   0 83.5799 2.70805  11
  -9  13   0 91.2379 3.43086   4
   9  13   0 90.1924 3.33069   6
   9  13   0 87.9246 2.36837  11
  -9  13   0 94.1735 3.03708   5
   9  13   0 89.1192 2.93891  10
   9  13   0 87.5854 3.48153  13
  -9  13   0 87.7514 4.88627   7
   9  13   0 86.5362 3.50993   5
 -11 -13   0 91.9408 3.55282   3
  11 -13   0 82.4009 3.78887  12
 -11 -13   0 79.1323 3.55836   9
 -11 -13   0 83.6702 4.81158  12
  11 -13   0 76.8671 4.21343   9
  11 -13   0 79.5922 2.81929  11
  11  13   0 78.4113 3.52199   5
  11  13   0 83.8216 3.18569  10
 -11  13   0 86.6737 2.88896   5
 -11  13   0 83.8109 3.64747   4
 -11  13   0 76.9753 4.94288   7
  11  13   0 71.1523 3.30739  13
  11  13   0 82.5314 3.49847   6
  11  13   0 79.6785 2.47371  11
 -13 -13   0 31.4952 2.95651   9
  13 -13   0 32.0031 2.44007  11
  13 -13   0 36.8768 3.89493   9
 -13 -13   0 37.6263 3.10537   3
  13 -13   0 36.4747 3.20176  12
 -13 -13   0 40.3451 4.07868  12
  13  13   0 31.5134 3.14780   5
 -13  13   0 28.7993 4.71845   7
 -13  13   0 34.9767 2.26566   5
  13  13   0 31.6247 2.12613  11
 -13  13   0 37.3026 3.12388   4
  13  13   0 35.1422 2.90595  10
  13  13   0 37.5218 3.26958   6
  15 -13   0 58.4986 3.50335  12
  15 -13   0 53.8552 2.93534  11
 -15 -13   0 50.7582 3.22911   9
  15 -13   0 55.7021 4.34530   9
 -15 -13   0 52.3365 4.32479  12
 -15 -13   0 60.1468 3.68646   3
  15  13   0 47.9357 3.40067   6
  15  13   0 52.0526 3.34209  10
 -15  13   0 53.8569 3.49550   4
  15  13   0 49.9293 3.40877   5
 -15  13   0 55.1869 2.35394   5
  15  13   0 51.1016 2.45400  11
 -17 -13   0 35.3972 2.87671   9
  17 -13   0 41.5929 3.37249  12
  17 -13   0 41.6892 2.99515  11
 -17 -13   0 45.1461 3.70384   3
 -17 -13   0 38.2638 4.48467  12
  17 -13   0 45.1158 4.36872   9
  17  13   0 40.4663 3.47109  10
  17  13   0 39.3982 3.23775   5
  17  13   0 39.3909 2.49064  11
  17  13   0 37.5474 3.45902   6
 -17  13   0 43.9772 3.53248   4
  19 -13   0 13.3219 2.88558   9
  19 -13   0 12.5571 1.99965  11
 -19 -13   0 11.7065 2.88316  12
  19 -13   0 14.9247 2.17646  12
 -19 -13   0 13.6594 2.55743   3
  19  13   0 10.7745 2.25627  10
  19  13   0 11.8716 1.98795   5
  19  13   0 10.4425 1.66712  11
 -19  13   0 9.33898 2.34453   4
  19  13   0 11.4178 2.44322   6
   0 -14   0 83.1503 2.56835   3
   0 -14   0 82.1292 4.01273   9
   0 -14   0 84.3989 4.35313  12
   0  14   0 84.5420 3.00291   4
   0  14   0 86.9977 2.45767   6
   0  14   0 82.4148 3.49911   5
   0  14   0 77.1207 4.02848   7
  -2 -14   0 169.686 4.83812   9
  -2 -14   0 184.957 3.63524   3
   2 -14   0 170.929 5.30942  12
   2 -14   0 170.256 5.07553   9
  -2 -14   0 168.453 5.42931  12
   2  14   0 175.969 3.37261   6
  -2  14   0 167.105 5.56406   7
  -2  14   0 170.456 4.26626   5
   2  14   0 167.760 3.60852   4
  -2  14   0 167.519 3.89473   4
   2  14   0 156.232 4.28421   5
  -2  14   0 168.969 2.82141   6
   2  14   0 170.182 2.87018  10
  -4 -14   0 80.3728 2.87979   3
  -4 -14   0 68.6572 3.72525   9
   4 -14   0 64.8299 3.71439   9
   4 -14   0 64.5453 4.00311  12
  -4 -14   0 65.8308 4.15499  12
   4  14   0 69.2017 2.56754   4
  -4  14   0 68.7700 3.09714   5
   4  14   0 72.9590 2.35812  10
   4  14   0 67.1953 3.45234   5
  -4  14   0 67.9255 3.19293   4
   4  14   0 68.8757 2.69086   6
  -4  14   0 65.4328 4.13167   7
  -6 -14   0 107.400 4.21861   9
  -6 -14   0 109.279 4.88699  12
   6 -14   0 118.204 4.55131  12
  -6 -14   0 115.050 3.38576   3
   6 -14   0 112.814 4.65562   9
  -6  14   0 113.830 3.60618   5
   6  14   0 113.863 2.98918  10
  -6  14   0 108.023 5.15164   7
   6  14   0 107.224 3.82170   5
  -6  14   0 116.255 3.83020   4
   6  14   0 112.423 3.28024   6
  -8 -14   0 62.0871 3.57439   9
   8 -14   0 66.9839 3.99747  12
   8 -14   0 62.6179 3.99624   9
  -8 -14   0 55.0810 4.45940  12
  -8 -14   0 63.1092 3.09713   3
  -8  14   0 56.1522 4.38149   7
   8  14   0 60.3545 3.57974   5
  -8  14   0 64.4462 3.48515   4
   8  14   0 59.3972 2.98960   6
  -8  14   0 64.2804 2.99758   5
   8  14   0 62.5165 2.68088  10
 -10 -14   0 43.9157 4.23975  12
  10 -14   0 45.1182 3.99944   9
 -10 -14   0 50.0358 3.43722   9
 -10 -14   0 51.9341 3.06595   3
  10 -14   0 50.7467 3.74140  12
 -10  14   0 50.7450 3.30298   4
 -10  14   0 51.8726 2.76361   5
  10  14   0 46.3703 3.51669   5
  10  14   0 52.2448 3.20333   6
 -10  14   0 47.0816 4.27009   7
  10  14   0 51.0051 2.89197  10
  12 -14   0 84.4401 4.27518  12
 -12 -14   0 90.6461 3.80110   3
  12 -14   0 82.2979 4.76768   9
 -12 -14   0 79.0628 3.77384   9
 -12 -14   0 78.9014 5.13026  12
  12  14   0 78.7425 3.76219   5
 -12  14   0 91.0436 3.91851   4
  12  14   0 76.7309 3.34043  10
  12  14   0 75.8114 3.70367   6
 -12  14   0 83.0897 2.95657   5
 -14 -14   0 32.1241 3.04834   9
 -14 -14   0 42.4417 3.38591   3
  14 -14   0 37.1779 4.04792   9
  14  14   0 35.0953 3.41188   5
 -14  14   0 35.7575 2.37468   5
  14  14   0 36.3357 3.11752  10
  14  14   0 33.4587 3.21606   6
 -14  14   0 41.0352 3.45572   4
 -16 -14   0 28.0703 3.40602   3
  16 -14   0 21.4485 3.28063  12
 -16 -14   0 16.6694 3.21095  12
  16 -14   0 16.3635 2.96743   9
 -16 -14   0 17.5195 2.71279   9
 -16  14   0 15.9958 2.46124   4
  16  14   0 23.3697 3.49487   6
  16  14   0 17.0269 2.32564  10
  16  14   0 14.7303 2.22017   5
 -18 -14   0 2.17911 2.64327  12
 -18 -14   0 2.90885 2.09633   3
  18 -14   0 5.62177 1.93632  12
  18 -14   0 3.30101 2.62679   9
  18  14   0 3.31826 2.10768   6
  18  14   0 4.32763 2.04945  10
 -18  14   0 2.85249 2.10812   4
  18  14   0 3.50833 1.83426   5
   1 -15   0 45.2169 3.83131   9
  -1 -15   0 47.1867 3.73012   9
   1 -15   0 44.4032 3.94571  12
  -1 -15   0 48.6429 4.29750  12
  -1  15   0 44.7797 3.16777   5
   1  15   0 44.2409 2.65355   4
   1  15   0 43.1506 3.36005   5
   1  15   0 42.0095 2.21929   6
  -1  15   0 44.1862 2.90446   4
  -1  15   0 44.1100 2.05462   6
   3 -15   0 114.193 4.82339   9
  -3 -15   0 117.835 3.16699   3
  -3 -15   0 114.863 5.30159  12
   3 -15   0 107.614 4.94667  12
  -3 -15   0 105.012 4.45004   9
  -3  15   0 96.9643 4.75733   7
   3  15   0 104.370 2.59742  10
  -3  15   0 105.416 3.68695   4
  -3  15   0 103.920 3.93044   5
   3  15   0 106.610 3.03976   6
   3  15   0 103.786 3.13539   4
   3  15   0 103.123 3.92734   5
   5 -15   0 86.4720 4.55889  12
   5 -15   0 82.9222 4.55585   9
  -5 -15   0 83.8139 4.15050   9
  -5 -15   0 95.6492 3.16445   3
  -5 -15   0 91.0072 5.14603  12
  -5  15   0 86.0979 3.61744   4
  -5  15   0 77.1131 4.61992   7
   5  15   0 88.2310 3.98353   5
   5  15   0 86.6450 3.13814   6
   5  15   0 86.2030 2.63645  10
  -5  15   0 82.5949 3.44165   5
   5  15   0 79.4855 2.66746   4
   7 -15   0 55.7717 4.26805   9
  -7 -15   0 51.1698 3.77779   9
   7 -15   0 57.0175 4.16309  12
  -7 -15   0 54.1213 4.71962  12
  -7 -15   0 56.1924 2.92377   3
   7  15   0 54.5004 2.60860  10
  -7  15   0 52.9724 3.50305   4
  -7  15   0 57.6963 3.20084   5
   7  15   0 54.3065 2.97277   6
   7  15   0 51.2133 3.65882   5
  -7  15   0 53.6468 4.34192   7
  -9 -15   0 28.5119 4.20209  12
  -9 -15   0 28.1806 3.30834   9
   9 -15   0 30.0970 3.70683  12
  -9 -15   0 31.5243 2.82677   3
   9 -15   0 25.0587 3.74176   9
  -9  15   0 31.6732 3.40318   4
   9  15   0 27.0791 2.91531   6
  -9  15   0 30.3340 2.79026   5
   9  15   0 31.9908 2.49619  10
   9  15   0 30.0215 3.49110   5
  11 -15   0 35.0401 3.92080  12
 -11 -15   0 27.8176 3.24054   9
 -11 -15   0 26.3272 3.61898  12
 -11 -15   0 35.0569 3.06162   3
  11 -15   0 27.9899 4.23025   9
  11  15   0 31.3077 3.18536   6
  11  15   0 32.5437 3.60549   5
  11  15   0 32.0819 2.72351  10
 -11  15   0 33.9565 2.68375   5
 -11  15   0 34.5519 3.61376   4
 -13 -15   0 41.9553 3.43250   3
  13 -15   0 33.7238 3.70131  12
 -13 -15   0 29.0650 4.72657  12
 -13 -15   0 30.3227 3.14526   9
  13 -15   0 31.2111 4.37863   9
 -13  15   0 37.8462 2.64846   5
  13  15   0 36.0904 3.61773   5
  13  15   0 36.4743 3.13557  10
 -13  15   0 39.0952 3.82583   4
  13  15   0 34.7275 3.41186   6
  15 -15   0 13.1810 2.86447   9
 -15 -15   0 19.9848 3.48557  12
  15 -15   0 16.7289 2.51676  12
 -15 -15   0 20.7609 3.16348   3
  15  15   0 13.9560 2.28223   5
  15  15   0 15.8129 2.46582   6
  15  15   0 19.6100 3.03587  10
 -15  15   0 23.5571 3.49065   4
   0 -16   0 48.3170 4.62726  12
   0 -16   0 50.5128 3.95810   9
   0  16   0 51.2424 2.97152   4
   0  16   0 49.7057 3.45695   5
   2 -16   0 69.0639 4.80856  12
  -2 -16   0 59.0758 4.06911   9
  -2 -16   0 69.0615 5.01461  12
   2 -16   0 64.3298 4.38489   9
   2  16   0 63.5655 3.85068   5
   2  16   0 65.7723 2.97868   4
  -2  16   0 63.8567 3.79702   5
  -2  16   0 65.8987 3.35318   4
   2  16   0 65.4110 2.61347   6
  -4 -16   0 25.6065 3.51568   9
  -4 -16   0 23.5296 3.31840  12
   4 -16   0 26.7967 3.98788   9
   4 -16   0 30.0036 4.14790  12
   4  16   0 29.9046 2.40925   6
   4  16   0 28.6647 3.31381   5
  -4  16   0 28.1280 3.28440   5
  -4  16   0 28.6648 3.08592   4
  -6 -16   0 41.5425 4.55251  12
   6 -16   0 48.6551 4.42192  12
  -6 -16   0 45.8584 3.76037   9
   6 -16   0 44.1472 4.37957   9
   6  16   0 45.0597 2.83063   6
   6  16   0 45.9812 2.75933  10
  -6  16   0 47.3564 3.41451   5
  -6  16   0 46.8587 3.44288   4
   6  16   0 45.2806 3.57620   5
  -8 -16   0 38.4239 3.51056   9
  -8 -16   0 35.5895 4.86044  12
   8 -16   0 40.2259 4.14366  12
   8 -16   0 39.5107 4.37527   9
  -8 -16   0 39.7341 2.75758   3
   8  16   0 39.4278 3.81280   5
  -8  16   0 39.3046 3.16398   5
   8  16   0 37.3717 2.99130   6
  -8  16   0 38.5687 3.48394   4
   8  16   0 34.8638 2.49494  10
  10 -16   0 26.9737 4.35857   9
 -10 -16   0 21.2624 3.52248  12
  10 -16   0 23.9562 3.88572  12
 -10 -16   0 24.4033 2.87179   3
 -10 -16   0 22.4435 3.21990   9
  10  16   0 18.5110 2.59074   5
 -10  16   0 23.5747 3.54347   4
 -10  16   0 23.6090 2.94655   5
  10  16   0 24.6076 2.56188  10
 -12 -16   0 20.6760 3.51660  12
  12 -16   0 26.8316 3.94849  12
 -12 -16   0 27.3113 3.12253   3
  12 -16   0 24.4525 3.42445   9
 -12 -16   0 23.7746 3.28372   9
  12  16   0 27.5004 2.87552  10
  12  16   0 22.3581 3.49858   5
  12  16   0 28.3553 3.26592   6
 -12  16   0 28.7158 2.78086   5
 -12  16   0 23.7402 3.42699   4
   1 -17   0 32.4938 4.67147  12
   1 -17   0 31.7136 3.99073   9
  -1 -17   0 24.7350 3.75696   9
  -1 -17   0 22.3128 3.43833  12
  -1  17   0 27.3622 2.83805   4
   1  17   0 28.4240 2.70716   4
  -1  17   0 29.3906 3.63224   5
   1  17   0 28.9145 3.73864   5
  -3 -17   0 30.6263 3.92612   9
   3 -17   0 29.5930 4.45083  12
   3 -17   0 30.6089 4.16896   9
  -3 -17   0 28.8231 3.72851  12
   3  17   0 33.3121 2.46090   6
  -3  17   0 30.0773 3.06516   4
  -3  17   0 35.6674 3.57624   5
   3  17   0 32.4897 3.52072   5
  -5 -17   0 26.9084 3.60025   9
   5 -17   0 29.9471 4.22776   9
  -5 -17   0 22.7231 3.53362  12
   5 -17   0 25.9478 4.25673  12
   5  17   0 26.6476 2.57845   6
   5  17   0 25.4295 3.68813   5
  -5  17   0 27.7100 3.38972   5
  -5  17   0 29.7588 3.32308   4
   7 -17   0 26.9088 4.17661  12
   7 -17   0 23.3857 3.28853   9
  -7 -17   0 30.1102 4.91246  12
  -7 -17   0 22.0410 3.49496   9
   7  17   0 21.6433 2.79697   5
   7  17   0 27.7299 2.87120   6
  -7  17   0 23.7239 3.18338   5
  -7  17   0 26.3606 3.43497   4
 -30   0   1 0.64901 1.86095   3
  30   0  -1 0.04987 1.73937  10
  30   0  -1 -0.7949 1.58881   9
  30   0  -1 -0.2413 2.08307  11
 -30   0   1 -0.9984 1.42060  14
  30   0  -1 -1.8003 2.54751  17
 -28   0   1 -0.0098 1.79743   3
  28   0  -1 0.34736 1.64099  10
  28   0  -1 -0.9281 1.75901  13
  28   0  -1 -0.7674 1.98318  11
  28   0  -1 1.50732 1.36486   6
 -28   0   1 -0.6350 1.45249  14
  28   0  -1 1.36683 2.42690  17
  28   0  -1 0.74775 1.62705   9
  26   0  -1 -0.2879 2.03295  17
  26   0  -1 -0.9894 1.44680   9
  26   0  -1 0.30083 1.81789  11
  26   0  -1 0.04671 1.50174  10
  26   0  -1 -1.3623 1.58923  13
 -26   0   1 0.40266 1.28716  14
 -26   0   1 1.83368 1.64604   3
  26   0  -1 1.26817 1.26128   6
 -26   0   1 0.45320 1.48891   7
  24   0  -1 0.09239 1.37870  10
  24   0  -1 -0.0240 1.57141  11
  24   0  -1 -0.4489 1.50495  13
  24   0  -1 -0.0257 1.75576  17
 -24   0   1 -0.4216 1.42886   3
  24   0  -1 -0.0949 1.12558   6
  24   0  -1 -0.9831 1.28589   9
 -24   0   1 -0.4472 1.43591   7
 -24   0   1 -0.0473 1.23432  14
  22   0  -1 -0.8471 1.17417  10
 -22   0   1 -0.4751 1.22467   3
  22   0  -1 0.72564 1.32349  11
  22   0  -1 -1.3914 1.25800  13
  22   0  -1 -0.0135 1.13042   9
 -22   0   1 0.39806 1.35208   7
  22   0  -1 -0.1766 1.54579  17
  22   0  -1 0.76095 0.99308   6
 -20   0   1 0.38137 0.59422   4
  20   0  -1 2.34886 2.14540   8
  20   0  -1 0.17770 1.14494  11
 -20   0   1 -0.8931 1.39549   8
 -20   0   1 0.28315 1.08072   3
  20   0  -1 -0.4817 1.31193  17
  20   0  -1 1.11311 1.04166   9
  20   0  -1 1.23274 0.91052   6
  20   0  -1 0.22797 1.03227  10
 -20   0   1 0.70229 1.27961   7
  20   0  -1 -0.7884 1.05851  13
  18   0  -1 0.61106 0.99320  13
 -18   0   1 -0.0486 1.13860   7
  18   0  -1 0.43151 0.86224   9
 -18   0   1 -0.3640 1.18640   8
  18   0  -1 0.11319 0.88634  11
 -18   0   1 0.11245 0.49110   4
 -18   0   1 0.66126 0.83546  12
 -18   0   1 0.20611 0.85757   9
  18   0  -1 -0.4718 0.70678   6
  18   0  -1 0.74129 0.84821  10
  18   0  -1 -1.9418 1.47055   8
 -18   0   1 0.17101 0.88139   3
  18   0  -1 -0.0131 1.07352  17
  16   0  -1 0.33704 0.81001  13
  16   0  -1 -0.3255 0.72074  11
 -16   0   1 -0.2727 0.71562   9
  16   0  -1 0.55528 0.70120  10
  16   0  -1 -0.2612 0.58619   6
 -16   0   1 0.96021 0.81297   3
  16   0  -1 0.23691 0.85023  17
  16   0  -1 -1.3368 2.70957  15
 -16   0   1 -0.0878 0.40219   4
  16   0  -1 -0.2514 0.69312   9
 -16   0   1 -0.3023 0.87263   7
 -16   0   1 -0.2609 3.35203  15
 -16   0   1 0.25819 0.70273  12
 -16   0   1 0.52111 1.23164   8
  16   0  -1 0.54937 1.14216   8
 -14   0   1 -0.5820 0.88274   8
 -14   0   1 0.55955 0.36541   4
  14   0  -1 -0.4631 1.06827   8
  14   0  -1 0.13662 0.52759  10
 -14   0   1 -0.2891 0.56631   9
  14   0  -1 -0.2226 0.59823  13
  14   0  -1 -0.1275 0.71483  17
 -14   0   1 0.26886 0.60820   3
  14   0  -1 -1.3225 2.17875  15
 -14   0   1 -1.2599 2.12217  15
  14   0  -1 -0.2971 0.46578   6
 -14   0   1 0.44486 0.59171  12
  14   0  -1 0.44556 0.60222  11
  14   0  -1 0.28686 0.58481   9
 -14   0   1 0.40593 0.81557   7
 -12   0   1 5.64899 3.03803  15
 -12   0   1 0.45941 0.47941  12
  12   0  -1 -0.1870 0.54748  17
  12   0  -1 0.01337 0.38600   6
 -12   0   1 0.35862 0.29174   4
 -12   0   1 -0.7157 0.90486   8
  12   0  -1 -0.2545 1.85338  15
  12   0  -1 -0.2124 0.40644  10
  12   0  -1 0.36152 0.52067  13
 -12   0   1 -0.1983 0.47422   9
  12   0  -1 -0.6491 0.95961   8
 -12   0   1 -0.0922 0.65240   7
  12   0  -1 0.33365 0.46832  11
 -12   0   1 0.47707 0.50397   3
  12   0  -1 0.03860 0.46050   9
 -10   0   1 0.01685 0.22012   4
 -10   0   1 0.09385 0.51988   7
  10   0  -1 -0.2254 0.39828  17
 -10   0   1 -0.0406 0.35447  12
 -10   0   1 0.14426 0.36912   9
 -10   0   1 -2.0453 1.46398  15
  10   0  -1 0.22537 0.38747  13
 -10   0   1 -0.1014 0.35124   3
  10   0  -1 0.01768 0.32619  10
  10   0  -1 -0.6102 1.34756  15
  10   0  -1 0.43134 0.37046   9
 -10   0   1 0.08199 0.59383   8
  10   0  -1 0.82678 0.41413  11
  10   0  -1 0.13603 0.30813   6
  10   0  -1 0.01835 0.75161   8
   8   0  -1 0.09633 0.20457   6
  -8   0   1 -0.1272 0.56624   8
   8   0  -1 0.04897 0.29871  17
   8   0  -1 0.25945 0.28771  13
   8   0  -1 0.16569 1.07064  15
  -8   0   1 0.00328 0.27171   3
   8   0  -1 0.12710 0.26976   9
   8   0  -1 -0.3638 0.34172   7
  -8   0   1 -0.0413 0.26950   9
  -8   0   1 -0.1637 0.38606   7
   8   0  -1 0.09228 0.22798  10
   8   0  -1 0.22547 0.60065   8
  -8   0   1 0.00929 0.17045   4
  -8   0   1 0.43022 1.28079  15
   8   0  -1 0.07827 0.25234  11
  -8   0   1 0.13140 0.26989  12
  -6   0   1 -0.0398 0.17357   3
   6   0  -1 0.15479 0.17823  11
   6   0  -1 -0.0967 0.18244  17
  -6   0   1 0.07730 0.18812  12
   6   0  -1 0.29469 0.42943   8
  -6   0   1 0.12132 0.28277   7
   6   0  -1 -0.0480 0.25258   7
  -6   0   1 -0.1090 0.18210   9
  -6   0   1 1.20421 1.13698  15
   6   0  -1 0.11985 0.15401   6
  -6   0   1 0.29593 0.43259   8
   6   0  -1 0.16725 0.90613  15
  -4   0   1 5.80870 1.49562  15
   4   0  -1 0.49910 0.20974   7
   4   0  -1 0.27629 0.52627  15
   2   0  -1 0.10783 0.30411  15
  -2   0   1 0.10787 0.41210  15
   2   0  -1 0.09084 0.12626   7
   2   0   1 0.22148 0.16272   7
  -2   0  -1 0.13764 0.15596   7
  -2   0  -1 0.16218 0.27016   8
  -2   0  -1 0.32772 0.32742  15
   2   0   1 0.04252 0.28250   8
   2   0   1 0.20626 0.39594  15
   4   0   1 0.25572 0.64106  15
   4   0   1 0.32296 0.26400   7
  -4   0  -1 0.06738 0.22281   7
   4   0   1 0.04649 0.11536  11
  -4   0  -1 0.22364 0.44397   8
   4   0   1 0.06755 0.44538   8
  -4   0  -1 0.79930 0.75791  15
   6   0   1 0.43996 0.24231  17
  -6   0  -1 -0.0968 0.14179   4
   6   0   1 0.01014 0.17411   6
   6   0   1 0.05294 0.17276   9
  -6   0  -1 -1.0518 0.87487  15
   6   0   1 0.16654 0.19871  11
  -6   0  -1 0.05544 0.33076   7
  -6   0  -1 -0.1673 0.54168   8
   6   0   1 -0.0453 0.17110  10
  -6   0  -1 0.38179 0.17906  12
   6   0   1 0.20697 0.50324   8
  -6   0  -1 0.00771 0.16939   9
   6   0   1 2.39440 1.28467  15
  -6   0  -1 0.21262 0.19675   3
   6   0   1 -0.0814 0.32205   7
   8   0   1 0.34480 0.34681  17
   8   0   1 -0.6195 0.68239   8
  -8   0  -1 1.32421 1.73899  15
  -8   0  -1 0.06753 0.20145   4
  -8   0  -1 0.68344 0.31170   3
   8   0   1 0.48935 1.23825  15
  -8   0  -1 0.14865 0.24349  12
   8   0   1 0.02426 0.24903   6
   8   0   1 -0.1145 0.40638   7
   8   0   1 0.09193 0.24556   9
   8   0   1 0.09197 0.27202  10
  -8   0  -1 -0.3166 0.43832   7
   8   0   1 0.08006 0.29060  13
   8   0   1 0.08723 0.29590  11
  -8   0  -1 0.20949 0.25660   9
  -8   0  -1 0.77070 0.73270   8
  10   0   1 -0.2809 0.34459  10
  10   0   1 -0.1902 0.31399   6
 -10   0  -1 0.06655 0.26005   4
  10   0   1 -0.0716 0.43378  17
  10   0   1 0.40934 1.08809   8
  10   0   1 -0.0910 0.30797   9
 -10   0  -1 -0.0120 0.56116   7
 -10   0  -1 -0.6187 1.66026  15
 -10   0  -1 -0.0448 0.30922  12
 -10   0  -1 0.28607 0.87002   8
 -10   0  -1 -0.2112 0.34226   3
  10   0   1 0.22560 0.39175  13
  10   0   1 -0.0944 0.35582  11
  10   0   1 0.94057 1.26857  15
 -10   0  -1 -0.0439 0.33476   9
  10   0   1 0.00170 0.21068   5
  12   0   1 -0.9145 1.60279  15
 -12   0  -1 0.05917 0.31517   4
  12   0   1 -0.0030 0.48413  11
  12   0   1 -0.0963 0.56137  17
 -12   0  -1 0.14322 0.44818   9
  12   0   1 2.29820 0.65292  13
  12   0   1 -0.1406 0.42849   6
  12   0   1 0.28470 0.44326   9
 -12   0  -1 0.32942 0.42461  12
  12   0   1 0.93802 1.11743   8
 -12   0  -1 0.25210 0.86936   8
  12   0   1 0.25486 0.48475  10
 -12   0  -1 0.45601 2.05973  15
  12   0   1 -0.0833 0.24797   5
 -12   0  -1 0.12724 0.48833   3
 -12   0  -1 0.51186 0.75651   7
  14   0   1 0.38075 0.57028   6
  14   0   1 0.37345 0.77174  17
  14   0   1 -0.2900 0.28507   5
  14   0   1 -2.0116 1.19732   8
 -14   0  -1 -0.2540 0.37601   4
 -14   0  -1 -0.1309 0.84782   7
  14   0   1 -0.1976 0.59123  10
 -14   0  -1 0.81911 0.91588   8
  14   0   1 0.25950 0.64725  13
  14   0   1 0.33975 0.55559   9
  14   0   1 -3.0669 1.80508  15
 -14   0  -1 -0.3405 0.60566   3
 -14   0  -1 -0.2983 0.50889  12
 -14   0  -1 -1.7812 2.88901  15
  14   0   1 0.18806 0.64755  11
 -16   0  -1 -0.5522 0.59725  12
 -16   0  -1 0.98509 1.28174   8
 -16   0  -1 0.19250 0.76251   3
 -16   0  -1 -1.0940 0.93247   7
  16   0   1 1.04658 1.70015   8
  16   0   1 -0.3585 0.30751   5
  16   0   1 -0.6055 0.76840  11
 -16   0  -1 -0.7820 0.44955   4
  16   0   1 -0.1650 0.66712   6
  16   0   1 -0.6798 0.89270  17
 -16   0  -1 -2.8960 2.74568  15
  16   0   1 0.17272 0.67002   9
  16   0   1 0.02079 0.72974  10
  16   0   1 1.82659 2.75221  15
  16   0   1 -0.3052 0.71819  13
 -18   0  -1 -0.4578 0.89628   3
 -18   0  -1 -0.3656 1.17278   8
  18   0   1 -0.2100 0.74456   9
 -18   0  -1 0.01128 0.51583   4
  18   0   1 -0.8546 1.02128  17
 -18   0  -1 -1.0925 1.01156   7
  18   0   1 -0.5989 0.94049  11
  18   0   1 0.45972 0.94332  13
  18   0   1 -0.5587 0.78048   6
  18   0   1 -0.0863 0.92199  10
  18   0   1 -0.5606 1.50983   8
  20   0   1 -0.1451 1.37370  17
 -20   0  -1 -0.2116 0.61615   4
  20   0   1 0.02866 1.09437  10
  20   0   1 -0.2564 2.15792   8
  20   0   1 0.02411 0.96576   6
  20   0   1 -0.4434 0.92455   9
 -20   0  -1 -0.3346 1.30778   7
 -20   0  -1 -0.1143 0.89583  14
 -20   0  -1 -0.6448 1.58380   8
  20   0   1 -0.0634 1.06963  13
 -20   0  -1 -0.2970 1.06629   3
  20   0   1 -0.6080 1.16816  11
 -22   0  -1 -0.9090 0.99022  14
 -22   0  -1 0.31097 1.50097   7
 -22   0  -1 -0.4556 0.68649   4
  22   0   1 0.54990 1.31654  13
  22   0   1 -0.4987 1.05037   9
 -22   0  -1 0.05063 1.24442   3
  22   0   1 -0.1309 1.58243  17
  22   0   1 -0.1055 1.21978  10
  22   0   1 0.13961 1.12707   6
  22   0   1 -0.1117 1.38741  11
  24   0   1 -0.4530 1.46345  10
  24   0   1 -0.3748 1.41615  13
  24   0   1 -0.0676 1.21286   6
 -24   0  -1 0.29169 1.14650  14
  24   0   1 0.16254 1.87598  17
  24   0   1 -1.2833 1.56401  11
  24   0   1 0.08920 1.25715   9
 -24   0  -1 0.84135 1.49021   7
 -24   0  -1 0.03072 1.41456   3
  26   0   1 0.08976 1.34073   6
  26   0   1 0.17650 2.33252  17
  26   0   1 -0.8051 1.49995  13
 -26   0  -1 -0.5580 1.25015  14
 -26   0  -1 -0.8215 1.41144   7
  26   0   1 1.20574 1.41747   9
  26   0   1 -0.5507 1.63975  10
  26   0   1 0.01119 1.81223  11
 -26   0  -1 -1.2432 1.58795   3
 -28   0  -1 -0.9028 1.72603   3
  28   0   1 -0.3227 1.38664   6
  28   0   1 0.16132 1.75150  10
  28   0   1 -0.1550 1.46096   9
  28   0   1 -0.4395 1.93597  11
  28   0   1 -0.4525 2.50392  17
  29  -1  -1 0.26203 1.77902  13
  29  -1  -1 0.48991 1.65839  10
  29  -1  -1 0.98389 2.56375  17
  29  -1  -1 0.39642 1.70789   9
 -29  -1   1 0.82063 1.93302   3
  29  -1  -1 -0.2120 1.99384  11
 -29  -1   1 -0.5024 1.46696  14
  29   1  -1 1.02725 1.84348  10
 -29   1   1 0.60347 1.85261   3
  29   1  -1 0.68697 1.48339   6
  29   1  -1 -0.2540 1.57340   9
  29   1  -1 0.00278 1.83177  13
  29   1  -1 -1.2413 2.48047  17
 -29   1   1 -1.0903 1.40181  14
  29   1  -1 -0.6473 2.02220  11
 -27  -1   1 4.44598 1.94177   3
 -27  -1   1 1.93725 1.51982  14
  27  -1  -1 1.65647 1.96077  11
  27  -1  -1 2.54332 1.24221   6
  27  -1  -1 2.92082 1.66225  10
  27  -1  -1 1.30000 2.21520  17
  27  -1  -1 2.61225 1.73348   9
  27  -1  -1 1.24464 1.80850  13
  27   1  -1 1.89516 1.55283   9
  27   1  -1 4.21320 1.51330   6
  27   1  -1 3.33250 1.89891  13
  27   1  -1 0.33617 2.29862  17
 -27   1   1 2.79659 1.53184  14
 -27   1   1 -0.3676 1.61205   7
  27   1  -1 -0.2900 1.79114  11
 -27   1   1 1.63225 1.66712   3
  27   1  -1 2.02698 1.77464  10
  25  -1  -1 0.00291 1.96024  17
 -25  -1   1 0.08536 1.28787  14
  25  -1  -1 0.49013 1.08858   6
  25  -1  -1 -0.2203 1.36368  10
 -25  -1   1 1.83069 1.50639   7
 -25  -1   1 0.49112 1.60412   3
  25  -1  -1 0.26945 1.40207   9
  25  -1  -1 -0.4281 1.58787  11
  25  -1  -1 -0.3486 1.57025  13
 -25   1   1 1.38785 1.50366   3
  25   1  -1 -1.0747 1.86907  17
  25   1  -1 -0.1328 1.27379   6
  25   1  -1 0.75696 1.72237  11
 -25   1   1 0.39729 1.27002  14
  25   1  -1 0.58575 1.36898   9
  25   1  -1 -0.6830 1.53223  13
 -25   1   1 -0.2659 1.53076   7
  25   1  -1 0.31872 1.50393  10
 -23  -1   1 -1.5907 1.22205   7
  23  -1  -1 0.65557 1.69513  17
  23  -1  -1 0.52929 1.20247  10
  23  -1  -1 1.72891 1.49044  11
  23  -1  -1 0.68213 1.45784  13
  23  -1  -1 -0.1765 0.98485   6
 -23  -1   1 -0.2647 1.34291   3
  23  -1  -1 0.03338 1.21720   9
  23   1  -1 -1.3267 1.37100  11
 -23   1   1 1.38958 1.62739   7
 -23   1   1 0.52278 0.75502   4
 -23   1   1 0.92074 1.35094   3
  23   1  -1 0.72226 1.73842  17
 -23   1   1 -0.2119 1.14787  14
  23   1  -1 1.44588 1.26571   9
  23   1  -1 -0.0577 1.39903  13
  23   1  -1 0.35339 1.11677   6
  23   1  -1 -0.0270 1.31753  10
  21  -1  -1 11.0216 1.50466   9
  21  -1  -1 13.5848 2.20744  13
 -21  -1   1 10.0968 1.56322   3
 -21  -1   1 13.4334 1.95072  12
  21  -1  -1 13.5266 2.12276  11
  21  -1  -1 12.1785 1.54038   6
 -21  -1   1 12.7061 1.94760   7
  21  -1  -1 10.7259 1.40795  10
  21  -1  -1 10.6541 1.80721  17
  21   1  -1 13.2965 2.15330  13
  21   1  -1 11.9334 1.48455   9
  21   1  -1 11.2359 1.76684   6
 -21   1   1 11.9998 1.23656   4
 -21   1   1 11.1993 1.75500  14
  21   1  -1 12.0417 1.67728  11
  21   1  -1 12.7205 2.10099  10
  21   1  -1 11.4323 1.84505  17
 -21   1   1 12.3439 2.08736   7
 -21   1   1 12.9284 2.06203   3
 -21   1   1 7.96463 2.63445   8
 -19  -1   1 55.5236 3.78386   8
  19  -1  -1 57.3708 2.45569  11
  19  -1  -1 43.8642 5.10206   8
 -19  -1   1 52.4017 2.13384   9
 -19  -1   1 57.8936 2.30364  12
  19  -1  -1 60.2756 2.34262   9
  19  -1  -1 54.4858 2.55985  13
  19  -1  -1 57.1417 1.93920   6
  19  -1  -1 57.7599 2.25285  10
  19  -1  -1 55.7222 2.73135  17
 -19  -1   1 56.4197 1.35387   4
 -19  -1   1 61.0105 2.54765   3
 -19  -1   1 54.6292 2.95069   7
  19   1  -1 53.9771 2.37119  10
  19   1  -1 55.9154 2.44909  11
 -19   1   1 53.7015 1.62963   4
 -19   1   1 57.0683 2.31293   3
  19   1  -1 56.8185 2.15192   6
  19   1  -1 52.2046 2.71183  17
 -19   1   1 53.4897 3.16580   7
  19   1  -1 58.8815 2.21718   9
 -19   1   1 46.6751 4.35161   8
  19   1  -1 59.1634 2.64437  13
  19   1  -1 54.4635 4.46700   8
 -17  -1   1 5.92858 1.10483   3
 -17  -1   1 5.58043 1.63300   8
  17  -1  -1 5.77558 0.97109  10
 -17  -1   1 4.97919 0.99724  12
  17  -1  -1 3.30789 2.15122   8
  17  -1  -1 6.39750 1.17885  13
  17  -1  -1 5.80960 0.83532   6
 -17  -1   1 6.17501 1.28547   7
  17  -1  -1 5.87776 1.03385   9
 -17  -1   1 5.56008 0.70252   4
 -17  -1   1 5.99415 1.01623   9
  17  -1  -1 5.78689 1.19710  17
  17  -1  -1 5.80575 1.07011  11
  17   1  -1 6.43633 1.17528  13
  17   1  -1 5.20715 0.99411  10
  17   1  -1 5.36806 0.96046   9
 -17   1   1 4.21639 1.48541   7
 -17   1   1 6.27080 1.06348   3
  17   1  -1 5.58671 1.89660   8
 -17   1   1 7.27390 1.90002   8
  17   1  -1 5.76837 1.07364  11
 -17   1   1 5.51387 0.71539   4
  17   1  -1 6.25138 0.93992   6
  17   1  -1 5.35231 1.20818  17
  15  -1  -1 -0.3394 1.35321   8
 -15  -1   1 0.03650 0.85187   8
  15  -1  -1 1.22538 0.85854  17
  15  -1  -1 0.92950 0.73899  13
  15  -1  -1 -1.8654 2.08539  15
 -15  -1   1 1.01204 0.73098   3
 -15  -1   1 -0.6871 3.00887  15
  15  -1  -1 0.59040 0.69258  11
  15  -1  -1 1.11108 0.71213   9
 -15  -1   1 0.46960 0.34982   4
 -15  -1   1 1.17575 0.69569   9
  15  -1  -1 0.80340 0.54616   6
 -15  -1   1 0.68778 0.65842  12
  15  -1  -1 1.05260 0.63123  10
 -15  -1   1 0.87898 0.87214   7
  15   1  -1 0.45578 1.04330   8
  15   1  -1 1.10062 0.77952  13
  15   1  -1 -1.3313 2.18886  15
  15   1  -1 0.71418 0.70948  11
 -15   1   1 0.90471 0.97903   7
  15   1  -1 0.54170 0.60678   6
 -15   1   1 1.82193 1.36845   8
  15   1  -1 1.00148 0.68676   9
 -15   1   1 1.00048 0.71205   3
  15   1  -1 0.67728 0.67481  10
 -15   1   1 6.64149 3.55467  15
  15   1  -1 0.42346 0.83181  17
 -15   1   1 0.69749 0.44551   4
  13  -1  -1 23.2608 0.99654   6
  13  -1  -1 20.1043 3.06848   8
 -13  -1   1 20.9872 1.20451   3
  13  -1  -1 21.5733 1.30961  13
  13  -1  -1 23.9050 1.20950   9
  13  -1  -1 22.0059 1.36487  17
  13  -1  -1 22.1154 1.12108  10
 -13  -1   1 22.0570 1.16582   9
 -13  -1   1 16.9744 1.94925   8
 -13  -1   1 22.1753 1.58855   7
  13  -1  -1 27.1308 5.68038  15
 -13  -1   1 22.1388 1.24711  12
 -13  -1   1 20.3261 0.68639   4
  13  -1  -1 21.2488 1.24292  11
 -13  -1   1 20.7631 5.45103  15
  13   1  -1 23.1740 1.27932  11
 -13   1   1 17.0595 4.35098  15
 -13   1   1 23.6588 1.83413   7
 -13   1   1 22.7523 2.73060   8
  13   1  -1 21.5983 1.16947  10
  13   1  -1 20.7347 1.12069   9
  13   1  -1 23.4414 2.64224   8
 -13   1   1 21.0481 0.86639   4
  13   1  -1 25.1678 5.50272  15
 -13   1   1 23.5033 1.25158   3
 -13   1   1 21.9944 1.19386   9
  13   1  -1 22.7407 1.31676  13
  13   1  -1 21.9009 1.10177   6
  13   1  -1 21.6063 1.36977  17
 -11  -1   1 75.2985 7.30770  15
  11  -1  -1 85.4513 1.36589   6
 -11  -1   1 80.7491 3.34163   8
 -11  -1   1 87.1024 1.72364   9
  11  -1  -1 89.2039 4.89278   8
  11  -1  -1 89.7271 1.90705  13
  11  -1  -1 86.4805 1.84001  17
  11  -1  -1 86.7957 1.71776  11
  11  -1  -1 88.1775 1.53870  10
 -11  -1   1 93.2204 1.84528  12
 -11  -1   1 86.3474 2.38093   7
  11  -1  -1 89.1327 1.69819   9
  11  -1  -1 95.0462 8.20202  15
 -11  -1   1 83.4257 1.04794   4
 -11  -1   1 90.0979 1.80437   3
  11   1  -1 88.4430 1.87408  13
 -11   1   1 83.8148 1.31811   4
  11   1  -1 91.5830 7.93578  15
  11   1  -1 83.3257 1.62631  10
 -11   1   1 86.7855 4.46378   8
 -11   1   1 86.8872 1.68463   3
 -11   1   1 89.5320 1.71492  12
  11   1  -1 82.6928 1.52523   6
 -11   1   1 86.1032 2.69521   7
 -11   1   1 89.7006 1.74458   9
 -11   1   1 87.2290 7.57840  15
  11   1  -1 86.7150 1.73647  11
  11   1  -1 89.3237 1.90554  17
  11   1  -1 89.4617 3.98626   8
  11   1  -1 81.1360 2.82775   7
   9  -1  -1 0.57499 0.25044   6
   9  -1  -1 1.06695 1.58880  15
  -9  -1   1 1.13958 0.37700   9
  -9  -1   1 2.10738 1.64420  15
  -9  -1   1 0.61043 0.35727   3
  -9  -1   1 0.54718 0.48433   8
   9  -1  -1 0.65175 0.35540   9
   9  -1  -1 1.29483 0.40372  17
   9  -1  -1 0.72219 0.28810  10
   9  -1  -1 0.48834 0.34150  11
   9  -1  -1 1.63858 0.42750  13
  -9  -1   1 1.01651 0.38597  12
  -9  -1   1 0.22919 0.41656   7
   9  -1  -1 0.10713 0.84116   8
   9   1  -1 0.45114 0.43796   7
  -9   1   1 0.82509 0.35748   9
  -9   1   1 0.77181 1.54658  15
   9   1  -1 0.33634 0.57145   8
  -9   1   1 0.55909 0.33488   3
   9   1  -1 0.83530 0.33966  10
   9   1  -1 0.55927 0.30328   6
  -9   1   1 0.35786 0.54369   7
   9   1  -1 -1.0198 0.97476  15
  -9   1   1 0.79567 0.85740   8
  -9   1   1 0.50438 0.25396   4
  -9   1   1 0.82582 0.35295  12
   9   1  -1 0.41850 0.34021  11
   9   1  -1 1.15541 0.39959  13
   9   1  -1 0.56279 0.37414  17
   7  -1  -1 74.6664 1.18731   9
  -7  -1   1 92.7085 6.27595  15
   7  -1  -1 77.1853 1.02186  10
  -7  -1   1 75.6882 1.24213   3
   7  -1  -1 72.7094 5.40704  15
  -7  -1   1 78.6500 1.31476  12
  -7  -1   1 78.2302 1.26654   9
   7  -1  -1 77.6481 0.92504   6
  -7  -1   1 76.6297 1.61128   7
   7  -1  -1 71.8975 3.50831   8
   7  -1  -1 73.2270 1.89610   7
  -7  -1   1 76.9066 2.34014   8
   7  -1  -1 75.9466 1.30323  13
   7   1  -1 76.4505 1.25785  13
   7   1  -1 73.8617 5.62608  15
   7   1  -1 78.0178 1.21464  11
  -7   1   1 80.4333 5.67391  15
  -7   1   1 70.3722 3.37383   8
   7   1  -1 79.3791 1.30927  17
   7   1  -1 78.0864 1.65749   7
  -7   1   1 83.2189 2.05600   7
   7   1  -1 77.3930 2.61676   8
  -7   1   1 75.4668 0.98185   4
   7   1  -1 75.7206 1.10124   6
  -7   1   1 76.8756 1.18382   3
   7   1  -1 75.1582 1.14548  10
  -5  -1   1 0.19015 0.15730   3
   5  -1  -1 0.60890 0.17449  11
   5  -1  -1 0.70781 0.78696  15
   5  -1  -1 0.60714 0.19718   9
  -5  -1   1 0.32605 0.18311   9
  -5  -1   1 0.73762 0.91071  15
   5  -1  -1 0.45424 0.50407   8
  -5  -1   1 0.44076 0.24902   8
   5  -1  -1 0.20511 0.27519   7
  -5  -1   1 0.56561 0.20846  11
  -5  -1   1 0.35747 0.20292  12
  -5   1   1 0.21569 0.29901   7
  -5   1   1 0.15320 0.15210   3
   5   1  -1 0.51243 0.17160  10
  -5   1   1 1.75353 0.98990  15
   5   1  -1 1.43774 1.05088  15
   5   1  -1 1.21301 0.27506   7
  -5   1   1 -0.0400 0.44714   8
  -5   1   1 0.50631 0.18976   9
   5   1  -1 0.29244 0.25938   8
   5   1  -1 0.46005 0.16320   6
   5   1  -1 0.67277 0.19751  11
  -3  -1   1 8.17238 0.28770   7
   3  -1  -1 8.86418 1.29092  15
  -3  -1   1 9.52913 1.45289  15
   3  -1  -1 10.4228 1.07383   8
   3  -1  -1 9.43074 0.54224   7
   3   1  -1 9.07254 0.29740   7
   3   1  -1 11.1118 1.63345  15
  -3   1   1 9.93890 1.36170  15
  -3   1   1 9.30608 1.07283   8
  -1  -1   1 221.303 3.01455   8
   1  -1  -1 232.731 3.49730  15
  -1  -1   1 232.958 5.31613  15
   1  -1  -1 222.248 1.90932   7
   1   1  -1 224.901 3.00681   8
   1   1  -1 224.615 1.07820   7
   1   1  -1 217.407 5.10947  15
  -1   1   1 217.556 3.96983   8
  -1  -1  -1 75.2952 2.47586  15
  -1  -1  -1 76.0373 1.12970   7
  -1  -1  -1 76.9596 2.29452   8
   1  -1   1 83.0616 3.36611  15
   1  -1   1 76.8780 2.52809   8
   1  -1   1 74.5574 1.16487   7
   1   1   1 77.8626 2.36137   8
   1   1   1 81.1180 1.19724   7
  -1   1  -1 76.7273 3.23533  15
  -1   1  -1 76.1210 1.16173   7
   1   1   1 79.7658 2.57769  15
  -1   1  -1 76.7469 2.46049   8
   3  -1   1 1.25486 0.56400   8
  -3  -1  -1 2.39136 0.39725   7
  -3  -1  -1 0.88694 0.68364  15
  -3  -1  -1 1.74292 0.54573   8
  -3  -1  -1 1.89382 0.55486   8
   3  -1   1 1.60650 0.91280  15
   3  -1   1 1.93906 0.36778   7
  -3   1  -1 0.99597 0.64969  15
   3   1   1 1.70243 0.53745   8
  -3   1  -1 1.72992 0.35469   7
   3   1   1 1.39991 0.79198  15
   3   1   1 1.58235 0.28901   7
  -3   1  -1 1.95089 0.62147   8
  -5  -1  -1 21.6410 0.60354  12
  -5  -1  -1 20.5572 1.67942   8
   5  -1   1 20.4814 1.03943   7
   5  -1   1 20.1145 0.53557   9
  -5  -1  -1 21.3207 0.98074   7
   5  -1   1 21.4267 0.53145   6
   5  -1   1 19.9040 1.99684   8
  -5  -1  -1 19.4892 2.59882  15
   5  -1   1 21.0691 0.60776  11
  -5  -1  -1 20.3486 0.60585   3
   5  -1   1 19.9898 0.55380  10
   5  -1   1 19.4246 2.72780  15
  -5   1  -1 22.6213 2.81556  15
  -5   1  -1 20.3295 1.03921   7
   5   1   1 20.7389 0.96282   7
  -5   1  -1 21.9484 2.01715   8
   5   1   1 21.2398 0.58693  10
   5   1   1 25.4379 3.01164  15
  -5   1  -1 20.4263 0.52223   3
  -5   1  -1 21.3060 0.54571   4
   5   1   1 20.5185 1.73904   8
   5   1   1 20.2303 0.57471   6
  -7  -1  -1 23.1914 0.67992   9
  -7  -1  -1 21.5383 0.54765   4
  -7  -1  -1 20.5643 3.22783  15
   7  -1   1 20.3902 1.22347   7
   7  -1   1 23.4678 0.67645   6
   7  -1   1 23.6799 0.72529  10
   7  -1   1 22.0228 0.67941   9
  -7  -1  -1 21.3957 1.16051   7
  -7  -1  -1 22.5228 0.71942  12
   7  -1   1 20.7555 2.33670   8
  -7  -1  -1 23.5867 2.02619   8
   7  -1   1 21.3263 0.80778  17
   7  -1   1 29.8097 3.96330  15
   7   1   1 21.5662 0.72963  10
   7   1   1 25.8671 3.83397  15
   7   1   1 22.4982 0.57673   5
   7   1   1 21.8835 0.80621  17
  -7   1  -1 21.6602 1.26561   7
  -7   1  -1 23.2120 0.68919   3
   7   1   1 24.7158 2.22454   8
  -7   1  -1 20.9870 3.33321  15
   7   1   1 18.8383 1.07408   7
   7   1   1 21.3916 0.71628   6
   7   1   1 21.2628 0.72062  11
  -7   1  -1 25.2554 2.36154   8
  -7   1  -1 22.3396 0.64864   4
   9  -1   1 14.8396 0.89364  17
  -9  -1  -1 14.6106 0.69763   9
  -9  -1  -1 12.8492 0.53144   4
  -9  -1  -1 13.5241 0.72824  12
   9  -1   1 15.8151 3.78159  15
  -9  -1  -1 13.5397 1.16325   7
   9  -1   1 14.6342 0.49483   5
   9  -1   1 15.7761 0.86919  13
  -9  -1  -1 16.1861 2.10165   8
   9  -1   1 13.5115 0.66194   6
  -9  -1  -1 20.6733 4.43659  15
  -9  -1  -1 14.2368 0.79596   3
   9  -1   1 14.1737 0.70957   9
   9  -1   1 14.9774 0.77138  10
   9  -1   1 12.5136 2.26490   8
   9  -1   1 13.8962 0.79556  11
   9   1   1 13.3142 0.76340  10
   9   1   1 13.9122 0.74174   6
   9   1   1 14.2295 0.55458   5
   9   1   1 12.0893 3.28129  15
   9   1   1 13.8519 0.77594  11
   9   1   1 14.9136 0.84431  13
  -9   1  -1 14.3861 0.71569   3
  -9   1  -1 14.1706 0.65984  12
  -9   1  -1 18.0545 3.87751  15
   9   1   1 14.6188 0.66802   9
   9   1   1 12.6411 1.12436   7
   9   1   1 12.2298 2.03168   8
  -9   1  -1 13.6654 0.64915   4
   9   1   1 16.0048 0.91524  17
  -9   1  -1 12.9007 1.99942   8
  -9   1  -1 13.0160 1.24818   7
 -11  -1  -1 -0.5473 0.72115   8
 -11  -1  -1 0.43670 0.39386   9
  11  -1   1 0.08603 0.40819   9
  11  -1   1 0.08937 0.45757  13
 -11  -1  -1 0.29155 0.41317  12
  11  -1   1 -0.4735 0.44711  11
  11  -1   1 -1.2826 1.59226  15
  11  -1   1 0.18966 1.13706   8
  11  -1   1 0.34654 0.23705   5
 -11  -1  -1 0.46372 0.64966   7
  11  -1   1 0.39965 0.39017   6
  11  -1   1 -0.2446 0.50457  17
 -11  -1  -1 0.79104 0.29712   4
 -11  -1  -1 0.64804 0.47000   3
  11  -1   1 -0.0859 0.40693  10
 -11  -1  -1 0.33727 2.08858  15
  11   1   1 0.14111 0.47008  13
  11   1   1 0.62742 0.44877   6
 -11   1  -1 0.53327 0.44044   3
  11   1   1 -0.2283 0.42615  11
 -11   1  -1 2.24506 2.42878  15
 -11   1  -1 1.47682 1.05241   8
  11   1   1 0.22254 0.27663   5
 -11   1  -1 0.73874 0.76691   7
  11   1   1 0.26649 0.86003   8
 -11   1  -1 0.57769 0.35138   4
  11   1   1 0.15186 0.55342  17
  11   1   1 0.44822 0.37337   9
  11   1   1 -1.2780 1.19067  15
  11   1   1 0.46780 0.46098  10
  13  -1   1 7.45561 2.15661   8
  13  -1   1 8.06427 1.05102  13
  13  -1   1 8.68638 1.20201  17
 -13  -1  -1 10.4164 1.47929   7
 -13  -1  -1 7.73474 3.49088  15
  13  -1   1 6.94374 3.13997  15
 -13  -1  -1 8.72455 0.93340   9
  13  -1   1 8.45661 0.50110   5
 -13  -1  -1 7.35898 0.63471   4
 -13  -1  -1 7.46842 1.74800   8
  13  -1   1 8.91313 0.91051   6
  13  -1   1 8.43746 1.06435  11
  13  -1   1 8.70539 0.99221  10
  13  -1   1 7.77286 0.93075   9
 -13  -1  -1 9.28597 1.02714   3
 -13  -1  -1 8.84320 0.94046  12
  13   1   1 11.1276 3.33646  15
 -13   1  -1 11.0199 2.30129   8
  13   1   1 7.90744 2.01454   8
 -13   1  -1 9.68444 0.96612   3
  13   1   1 9.56299 1.05694  10
 -13   1  -1 9.53769 1.53001   7
 -13   1  -1 8.27737 0.75862   4
  13   1   1 9.57268 1.10536  13
  13   1   1 7.99379 1.11790  11
  13   1   1 8.81794 0.97010   6
  13   1   1 8.85742 0.85699   9
 -13   1  -1 10.4274 2.97117  15
  13   1   1 8.75168 1.22044  17
  13   1   1 8.87131 0.60820   5
 -15  -1  -1 6.56744 1.77993   8
 -15  -1  -1 5.98116 0.85980  12
  15  -1   1 6.16520 0.89191  10
  15  -1   1 5.79781 0.84924   9
 -15  -1  -1 5.84137 0.94992   3
 -15  -1  -1 5.53120 1.24967   7
 -15  -1  -1 5.44491 0.83372   9
  15  -1   1 5.11944 0.78009   6
 -15  -1  -1 4.75120 0.68901   4
  15  -1   1 7.26984 1.05734  13
  15  -1   1 4.02282 2.15003   8
  15  -1   1 4.22661 0.97109  17
  15  -1   1 7.95099 3.04810  15
  15  -1   1 4.49551 0.89708  11
 -15  -1  -1 6.26755 3.65827  15
  15   1   1 5.19738 0.89592  10
  15   1   1 5.44158 2.13765   8
  15   1   1 6.03154 0.98088   9
 -15   1  -1 4.55348 3.91609  15
  15   1   1 5.42580 0.92047  11
  15   1   1 5.52425 0.86936   6
 -15   1  -1 6.27668 0.92134   3
  15   1   1 4.71071 0.62149   5
  15   1   1 3.33384 3.30269  15
 -15   1  -1 6.85539 0.87476  14
 -15   1  -1 5.18874 0.66400   4
  15   1   1 7.11393 1.02711  13
 -15   1  -1 4.79600 1.28989   7
 -15   1  -1 5.24645 1.85384   8
  15   1   1 5.09982 1.04177  17
 -17  -1  -1 2.93892 0.83962   9
 -17  -1  -1 2.44317 0.53875   4
 -17  -1  -1 2.69217 1.22690   7
 -17  -1  -1 3.28423 1.66673   8
  17  -1   1 1.40998 1.11292  17
 -17  -1  -1 2.16255 0.95782   3
  17  -1   1 1.92790 0.87635  10
 -17  -1  -1 2.52790 0.81941  12
  17  -1   1 2.89861 0.89382   9
  17  -1   1 -1.2123 1.73237   8
  17  -1   1 2.39861 0.79141   6
  17  -1   1 3.09040 1.02450  13
  17  -1   1 1.83840 0.99709  11
  17   1   1 1.02759 1.05337  17
  17   1   1 2.56537 1.00136  11
 -17   1  -1 2.48380 0.79964  14
  17   1   1 2.19513 0.44158   5
 -17   1  -1 1.77217 0.90113   3
  17   1   1 2.82111 0.83123   9
  17   1   1 3.62508 1.92886   8
 -17   1  -1 1.25590 0.60560   4
  17   1   1 1.82129 0.92848  10
  17   1   1 2.06955 0.87660   6
  17   1   1 2.05684 0.98083  13
 -17   1  -1 0.18367 1.44893   8
 -17   1  -1 3.25379 1.31431   7
  19  -1   1 1.51519 1.04063  10
  19  -1   1 2.55023 1.15696  13
 -19  -1  -1 1.62518 0.58850   4
  19  -1   1 1.45843 1.11560  11
  19  -1   1 2.02244 0.97494   9
 -19  -1  -1 3.72037 1.60576   8
  19  -1   1 1.80021 0.88332   6
 -19  -1  -1 3.66009 1.65226   8
 -19  -1  -1 1.09518 1.09666   3
  19  -1   1 2.29183 2.20463   8
 -19  -1  -1 3.42362 1.36123   7
 -19  -1  -1 2.09420 0.92843  12
  19  -1   1 1.73220 1.32070  17
 -19   1  -1 1.21198 0.69009   4
  19   1   1 1.80930 1.16540  11
  19   1   1 1.85755 1.98190   8
 -19   1  -1 1.39595 1.42655   7
 -19   1  -1 2.44590 0.94042  14
  19   1   1 2.26147 0.93606   9
  19   1   1 2.30264 1.12906  13
  19   1   1 1.34191 1.25170  17
 -19   1  -1 1.50880 1.05503   3
 -19   1  -1 -1.2317 1.49190   8
  19   1   1 1.46145 0.97556   6
  19   1   1 2.28032 1.10211  10
 -21  -1  -1 12.1938 2.03305   7
  21  -1   1 12.6080 1.91195   9
  21  -1   1 13.0662 1.81028  13
  21  -1   1 11.1574 1.65206  11
 -21  -1  -1 10.2171 1.06451   4
  21  -1   1 11.9256 1.58520  10
 -21  -1  -1 11.7480 1.68217   3
  21  -1   1 10.2661 1.86204  17
  21  -1   1 12.7443 1.72460   6
 -21  -1  -1 11.4225 1.74013  12
 -21   1  -1 12.5975 1.92193   3
  21   1   1 9.90593 1.65541  13
  21   1   1 11.1983 1.70475  11
  21   1   1 9.58727 1.81526  17
 -21   1  -1 9.52202 2.00065   7
  21   1   1 11.0696 1.64403  10
 -21   1  -1 13.6184 2.52901   8
 -21   1  -1 10.2339 1.26610   4
 -21   1  -1 10.0673 1.67233  14
  21   1   1 10.2648 1.46656   6
  21   1   1 10.4847 1.74417   9
  23  -1   1 3.01965 1.97659  17
 -23  -1  -1 2.60464 1.67383   7
  23  -1   1 4.03532 1.66589  11
 -23  -1  -1 2.35396 1.49443   3
  23  -1   1 3.27688 1.45642  10
  23  -1   1 4.75369 1.58625  13
  23  -1   1 2.58345 1.18906   6
 -23  -1  -1 3.02673 1.24777  14
  23  -1   1 2.71335 1.32715   9
  23   1   1 4.87619 1.58947  13
 -23   1  -1 3.79986 1.47005   3
 -23   1  -1 2.07793 0.90164   4
  23   1   1 2.69389 1.59714  11
  23   1   1 1.79578 1.76890  17
  23   1   1 2.60352 1.54845  10
  23   1   1 3.10346 1.23950   9
 -23   1  -1 1.40005 1.64726   7
 -23   1  -1 2.54728 1.20367  14
  23   1   1 1.90904 1.32798   6
  25  -1   1 -0.4075 1.61399  11
  25  -1   1 -0.0322 1.18356   6
  25  -1   1 -0.4238 1.48135  13
  25  -1   1 0.81452 1.54812  10
  25  -1   1 0.38991 2.10580  17
 -25  -1  -1 -0.1061 1.34682   7
 -25  -1  -1 -0.5316 1.17743  14
  25  -1   1 0.80634 1.40720   9
 -25  -1  -1 0.18639 1.54535   3
 -25   1  -1 0.03458 1.55746   7
  25   1   1 -0.7602 1.70977  11
  25   1   1 0.88595 1.35833   9
 -25   1  -1 0.37265 1.45341   3
  25   1   1 1.04337 1.66765  10
  25   1   1 0.03887 1.50258  13
  25   1   1 0.97510 1.37467   6
  25   1   1 0.09972 2.09477  17
 -25   1  -1 0.24077 1.21713  14
 -27  -1  -1 1.19948 1.35973  14
  27  -1   1 1.83479 1.89770  11
  27  -1   1 2.16466 1.76917  10
  27  -1   1 0.08349 2.38704  17
 -27  -1  -1 2.18928 1.72631   3
  27  -1   1 0.81933 1.51379   9
  27  -1   1 2.12448 1.36535   6
  27   1   1 0.83801 2.47202  17
 -27   1  -1 0.95089 1.89392   7
  27   1   1 0.63740 1.50348   6
  27   1   1 1.91283 1.77903  10
  27   1   1 0.96248 1.43301   9
  27   1   1 0.41120 1.87574  11
 -27   1  -1 1.23190 1.30530  14
 -27   1  -1 1.51157 1.65510   3
 -29  -1  -1 -0.1831 1.88973   3
  29  -1   1 -0.3265 2.01534  11
  29  -1   1 1.48970 1.81337  10
  29  -1   1 0.83811 2.46298  17
  29  -1   1 1.17232 1.65161   9
  29   1   1 1.06573 1.52005   6
  29   1   1 3.12715 1.96318  10
  29   1   1 4.57876 2.81953  17
 -29   1  -1 0.74585 1.82883   3
  29   1   1 0.85799 1.47087   9
  29   1   1 0.57851 2.10944  11
  30  -2  -1 2.07637 1.64882  10
  30  -2  -1 -0.8251 2.40538  17
  30  -2  -1 0.26988 2.07317  11
  30  -2  -1 2.65968 1.89051   9
 -30  -2   1 1.22215 1.55933  14
 -30  -2   1 1.51030 2.02066   3
 -30   2   1 1.49593 1.64527  14
  30   2  -1 2.34962 1.61506   6
 -30   2   1 1.33016 1.76640   3
  30   2  -1 1.12330 1.92251  10
  30   2  -1 3.88333 1.72031   9
  30   2  -1 2.72900 2.14347  11
  30   2  -1 2.59388 2.82991  17
  28  -2  -1 4.36862 1.84024   9
  28  -2  -1 4.89615 1.70326  10
 -28  -2   1 4.57811 2.02541   3
  28  -2  -1 2.66019 2.39235  17
  28  -2  -1 5.41712 2.16884  11
 -28  -2   1 4.77549 1.66711  14
  28  -2  -1 3.62447 1.97804  13
  28   2  -1 3.85316 2.01456  13
 -28   2   1 5.30695 1.92259   3
  28   2  -1 4.57819 2.15267  11
  28   2  -1 4.08956 1.64622   6
  28   2  -1 4.67168 2.57712  17
 -28   2   1 2.78309 1.49173  14
  28   2  -1 3.52802 1.93736  10
  28   2  -1 3.23861 1.60724   9
  26  -2  -1 0.02890 2.22259  17
  26  -2  -1 0.81177 1.65000  13
  26  -2  -1 0.94941 1.59294   9
  26  -2  -1 1.45980 1.45247  10
 -26  -2   1 2.28423 1.78445   3
  26  -2  -1 1.31467 1.75905  11
  26   2  -1 2.28158 2.23170  17
  26   2  -1 1.22203 1.70530  10
 -26   2   1 2.08727 1.38046  14
 -26   2   1 -1.0134 1.46637   7
  26   2  -1 1.48730 1.79188  13
 -26   2   1 0.25849 1.58497   3
  26   2  -1 0.60742 1.39796   9
  26   2  -1 1.60820 1.87062  11
  26   2  -1 0.91936 1.47199   6
 -24  -2   1 0.82773 1.35541  12
  24  -2  -1 0.49956 0.97683   6
 -24  -2   1 0.49948 1.53507   3
 -24  -2   1 0.66501 1.35375   7
  24  -2  -1 -0.0098 1.58100  11
  24  -2  -1 -0.0857 1.38249   9
  24  -2  -1 0.00281 1.26630  10
  24  -2  -1 1.04206 1.85991  17
  24  -2  -1 -1.3977 1.54467  13
  24   2  -1 -0.5242 1.48421  13
 -24   2   1 0.87554 0.90388   4
  24   2  -1 0.03641 1.29027   6
  24   2  -1 -0.5784 1.56023  11
  24   2  -1 1.41322 1.34285   9
 -24   2   1 -0.4034 1.18691  14
  24   2  -1 -0.3245 1.43248  10
  24   2  -1 -0.6496 1.86384  17
 -24   2   1 -0.4413 1.56757   7
 -24   2   1 0.62146 1.37967   3
  22  -2  -1 0.40369 1.28424   9
  22  -2  -1 1.26889 1.12826  10
  22  -2  -1 1.58115 0.90524   6
  22  -2  -1 1.73358 1.47262  11
  22  -2  -1 0.70893 1.56514  17
 -22  -2   1 1.49453 1.39935   3
 -22  -2   1 0.57419 1.17409   7
 -22  -2   1 0.50641 1.22607  12
  22  -2  -1 1.51006 1.42382  13
 -22  -2   1 1.65091 1.20899   9
 -22   2   1 0.77899 0.80648   4
  22   2  -1 2.52293 1.42674  11
  22   2  -1 0.93555 1.19372   6
  22   2  -1 1.39097 1.16210   9
 -22   2   1 1.60356 1.12074  14
  22   2  -1 -0.7872 1.49400  17
  22   2  -1 1.06353 1.36764  13
 -22   2   1 0.75873 1.56576   7
 -22   2   1 1.07878 1.22604   3
  22   2  -1 1.68053 1.31482  10
  20  -2  -1 2.45563 0.86532   6
 -20  -2   1 3.26836 1.29361   3
  20  -2  -1 2.16898 1.15988   9
  20  -2  -1 1.57571 1.25958  13
  20  -2  -1 3.09766 1.28299  11
 -20  -2   1 2.39189 1.09062   9
  20  -2  -1 2.72770 1.01663  10
 -20  -2   1 2.48801 1.12450  12
  20  -2  -1 1.94509 1.36490  17
  20  -2  -1 -1.0623 2.39995   8
 -20  -2   1 2.30787 1.17756   7
 -20   2   1 1.86867 0.78238   4
  20   2  -1 1.92075 1.25208  11
 -20   2   1 0.13367 1.44305   7
 -20   2   1 1.63008 1.11307   3
  20   2  -1 1.82170 1.23755  13
  20   2  -1 2.61567 1.05885   9
  20   2  -1 1.80135 1.17496  10
  20   2  -1 0.83929 1.41355  17
 -20   2   1 1.94910 0.99341  14
  20   2  -1 1.61032 1.08357   6
 -20   2   1 5.35907 2.02161   8
 -18  -2   1 1.09722 0.91958   9
 -18  -2   1 0.08135 0.95810   3
  18  -2  -1 0.24648 0.93884   9
 -18  -2   1 0.54828 0.94361  12
  18  -2  -1 0.79927 1.01508  11
 -18  -2   1 0.64799 0.39616   4
  18  -2  -1 0.35870 0.78925  10
 -18  -2   1 1.68810 1.15057   8
  18  -2  -1 0.12480 0.97026  13
 -18  -2   1 0.52466 1.02699   7
  18  -2  -1 0.18520 0.63425   6
  18  -2  -1 -0.4563 1.09333  17
  18   2  -1 -0.6270 1.15258   8
  18   2  -1 0.43172 0.86327   6
  18   2  -1 0.93167 0.98134  11
 -18   2   1 0.96833 0.84410  14
 -18   2   1 -1.9274 1.35906   8
  18   2  -1 0.47664 1.09176  17
  18   2  -1 -0.5945 0.79656   9
 -18   2   1 0.69328 0.88641   3
  18   2  -1 0.77081 1.02335  13
  18   2  -1 -0.2730 0.93023  10
 -18   2   1 0.52951 0.64900   4
 -18   2   1 1.54795 1.26418   7
 -16  -2   1 0.25154 0.95460   8
  16  -2  -1 0.10423 1.73970   8
  16  -2  -1 1.09820 0.67754  10
  16  -2  -1 -0.1846 0.89379  17
 -16  -2   1 -3.9584 3.05386  15
 -16  -2   1 -0.2515 0.77948  12
  16  -2  -1 0.99673 0.86554  13
 -16  -2   1 0.76636 0.78845   8
  16  -2  -1 0.53375 0.52968   6
 -16  -2   1 0.61659 0.33349   4
 -16  -2   1 0.11720 0.74332   9
  16  -2  -1 0.93821 0.77959   9
  16  -2  -1 1.03564 0.84528  11
 -16  -2   1 -0.1817 0.79639   3
 -16  -2   1 0.42318 0.88566   7
  16  -2  -1 -4.5181 1.76953  15
  16   2  -1 0.07881 0.91035  17
  16   2  -1 0.39685 0.77518  10
  16   2  -1 0.40403 0.84079  13
 -16   2   1 0.13521 0.54572   4
  16   2  -1 0.62023 0.34889   5
  16   2  -1 3.24574 3.38978  15
  16   2  -1 0.85882 0.83267  11
 -16   2   1 0.91574 1.47307   8
 -16   2   1 0.01858 1.04734   7
 -16   2   1 0.64573 0.76698   3
 -16   2   1 1.69615 3.06122  15
  16   2  -1 0.02866 0.75003   6
  16   2  -1 0.65415 1.10559   8
  16   2  -1 0.48864 0.73307   9
 -16   2   1 0.67481 0.65477  14
 -14  -2   1 5.74087 0.89268  12
  14  -2  -1 6.41746 2.04528   8
 -14  -2   1 3.25568 1.14184   8
  14  -2  -1 7.70211 0.80422   6
  14  -2  -1 4.63135 0.88474  17
  14  -2  -1 6.27248 0.97421  13
 -14  -2   1 5.60479 0.47727   4
 -14  -2   1 7.23298 1.10094   9
  14  -2  -1 6.48179 2.81022  15
 -14  -2   1 6.03969 1.16170   8
 -14  -2   1 6.77253 1.05928   7
  14  -2  -1 8.20959 1.20727  11
 -14  -2   1 4.07252 3.19220  15
  14  -2  -1 6.87276 1.05232   9
 -14  -2   1 7.81962 1.14458   3
  14  -2  -1 7.20371 0.95264  10
  14   2  -1 6.41334 0.56754   5
  14   2  -1 6.92006 1.09506   6
  14   2  -1 7.43737 1.01331  13
  14   2  -1 5.53784 1.29410   8
  14   2  -1 6.67937 0.93248  11
  14   2  -1 7.73156 1.13642  10
  14   2  -1 6.15916 0.98821  17
 -14   2   1 7.50242 1.05125   3
 -14   2   1 5.76131 0.83035   4
 -14   2   1 7.37794 2.20158   8
 -14   2   1 -0.0973 2.39426  15
  14   2  -1 6.28760 3.15882  15
 -14   2   1 9.28573 1.57337   7
 -12  -2   1 17.2763 0.52582   4
  12  -2  -1 17.0441 1.08991  11
 -12  -2   1 17.9787 1.09276   9
  12  -2  -1 16.8843 1.17172  17
  12  -2  -1 18.3241 1.08936   9
 -12  -2   1 18.0779 1.16186  12
  12  -2  -1 19.4054 0.81415   6
 -12  -2   1 20.0876 1.78430   8
 -12  -2   1 17.0439 1.31906   7
  12  -2  -1 17.6163 1.18311  13
 -12  -2   1 17.0218 1.57862   8
 -12  -2   1 19.3361 1.13440   3
  12  -2  -1 18.4256 0.92456  10
  12  -2  -1 18.0413 4.51930  15
 -12  -2   1 15.0399 4.65057  15
  12  -2  -1 16.7081 2.93241   8
  12   2  -1 19.6997 1.06962   6
  12   2  -1 18.0849 0.65796   5
  12   2  -1 17.2905 1.31772   7
  12   2  -1 17.6546 1.15486  13
  12   2  -1 11.3308 3.76701  15
 -12   2   1 20.9040 4.80431  15
  12   2  -1 18.7527 1.13424  11
 -12   2   1 19.3352 1.05044   3
 -12   2   1 17.3146 0.88341   4
  12   2  -1 15.7443 1.20504  17
  12   2  -1 19.0185 1.15755  10
 -12   2   1 20.3145 2.93649   8
  12   2  -1 18.2393 1.88905   8
 -12   2   1 16.8435 1.70066   7
 -10  -2   1 30.6037 1.12406   3
 -10  -2   1 29.1514 1.14946  12
  10  -2  -1 31.2455 1.10938   9
 -10  -2   1 28.6643 1.27855   7
  10  -2  -1 28.8168 3.14561   8
 -10  -2   1 28.5725 5.41030  15
  10  -2  -1 31.4464 1.20432  13
  10  -2  -1 30.1995 0.90092  10
  10  -2  -1 30.5956 1.13911  17
  10  -2  -1 29.1263 1.06689  11
 -10  -2   1 31.6049 1.66992   8
 -10  -2   1 29.8321 1.09587   9
  10  -2  -1 29.2805 0.77139   6
 -10  -2   1 28.9660 1.72294   8
  10  -2  -1 29.9648 4.51989  15
  10   2  -1 31.1872 1.94574   8
  10   2  -1 29.4301 1.02984   6
  10   2  -1 31.0912 1.17481  13
 -10   2   1 31.4045 3.03842   8
  10   2  -1 32.8040 1.14385  11
 -10   2   1 27.1537 0.89238   4
 -10   2   1 30.5914 4.68271  15
  10   2  -1 29.7421 1.35596   7
 -10   2   1 27.0759 1.68914   7
  10   2  -1 29.0748 0.69868   5
  10   2  -1 31.4219 4.76339  15
  10   2  -1 29.9293 1.07308  10
  10   2  -1 29.7030 1.18482  17
 -10   2   1 28.9349 1.01246   3
  -8  -2   1 43.8929 1.59803   8
   8  -2  -1 43.2328 1.16243  13
  -8  -2   1 40.0312 1.06967   9
  -8  -2   1 39.2499 1.20539   7
  -8  -2   1 40.7966 1.12456  11
   8  -2  -1 40.8629 1.02811  11
  -8  -2   1 39.9177 1.48344   8
  -8  -2   1 47.5178 5.02353  15
   8  -2  -1 41.0508 1.04890  17
   8  -2  -1 40.8194 0.84200  10
   8  -2  -1 39.9332 0.71670   6
  -8  -2   1 38.7163 1.13895  12
   8  -2  -1 39.4750 1.04828   9
   8  -2  -1 40.3235 3.26405   8
   8  -2  -1 42.4304 4.53570  15
  -8   2   1 37.2958 0.88442   4
   8   2  -1 41.4569 4.73130  15
   8   2  -1 41.7736 1.11783  17
   8   2  -1 39.4416 0.98964   6
   8   2  -1 40.9965 0.74166   5
  -8   2   1 42.6869 4.52349  15
   8   2  -1 40.5988 1.03518  11
  -8   2   1 36.3501 2.94980   8
   8   2  -1 40.4814 1.10137  13
  -8   2   1 37.4742 1.68406   7
  -8   2   1 38.9044 0.96468   3
   8   2  -1 38.9809 1.01046  10
   8   2  -1 43.2497 1.31236   7
  -6  -2   1 82.8824 1.28864   7
  -6  -2   1 83.1222 1.37819  12
  -6  -2   1 81.9679 1.31170  11
   6  -2  -1 81.0480 1.22971   9
   6  -2  -1 69.0708 4.81678  15
   6  -2  -1 80.9388 2.04929   7
   6  -2  -1 87.2776 4.14119   8
  -6  -2   1 85.7320 1.30013   9
  -6  -2   1 74.0754 5.42073  15
  -6  -2   1 80.4535 1.24012   3
   6  -2  -1 77.7256 1.29867  13
   6  -2  -1 79.6855 1.13257  11
   6   2  -1 80.1197 1.15972   6
   6   2  -1 78.3230 5.55083  15
  -6   2   1 79.7648 1.09198   4
  -6   2   1 80.9831 2.12224   7
   6   2  -1 81.8044 0.94426   5
   6   2  -1 78.9603 1.17405  11
   6   2  -1 76.4857 1.22297  17
  -6   2   1 78.4341 5.20029  15
   6   2  -1 80.8814 1.36897   7
  -6   2   1 81.7290 3.91679   8
   6   2  -1 79.2604 1.24663  13
  -6   2   1 80.2673 1.12486   3
   4  -2  -1 30.4409 2.60568  15
   4  -2  -1 29.4351 2.26370   8
  -4  -2   1 29.0620 0.69487   9
  -4  -2   1 29.8713 0.53037   7
  -4  -2   1 25.9798 2.84702  15
  -4  -2   1 29.5221 0.70166  11
   4  -2  -1 28.5083 1.11324   7
   4  -2  -1 28.1156 0.64454   9
  -4  -2   1 30.2308 0.75778  12
  -4  -2   1 28.0921 0.98301   8
  -4   2   1 26.4524 2.52247  15
   4   2  -1 30.8073 1.10413   8
   4   2  -1 33.1762 3.09676  15
  -4   2   1 29.3108 1.16267   7
  -4   2   1 28.9478 2.20161   8
   4   2  -1 28.5902 0.62505   6
  -4   2   1 28.5173 0.59919   3
   4   2  -1 29.2369 0.54669   7
  -2  -2   1 16.2747 1.88813  15
  -2  -2   1 20.2049 0.39791   7
   2  -2  -1 20.7322 1.66239   8
   2  -2  -1 19.4423 1.42588  15
   2  -2  -1 19.6793 0.81836   7
  -2  -2   1 19.3665 1.15739   8
  -2   2   1 22.5945 1.50037  15
  -2   2   1 21.1758 1.72428   8
   2   2  -1 21.3151 2.10465  15
  -2   2   1 19.1553 0.82940   7
   2   2  -1 21.0864 1.17959   8
   2   2  -1 19.6575 0.40213   7
   0  -2   1 1253.83 14.6037  15
   0  -2   1 1175.65 10.8249   8
   0  -2   1 1237.96 14.0904  15
   0  -2  -1 1231.66 6.65155  15
   0  -2  -1 1217.78 11.2294   8
   0   2  -1 1241.68 14.5200  15
   0   2  -1 1267.65 14.1136  15
   0   2  -1 1191.97 10.5250   8
   2  -2   1 1223.36 13.0098   8
  -2  -2  -1 1243.78 10.9320   8
  -2  -2  -1 1287.17 13.3462  15
  -2   2  -1 1243.13 12.5608   8
   2   2   1 1242.43 11.3660   8
  -4  -2  -1 10.0138 0.64879   7
  -4  -2  -1 12.8333 1.27642   8
  -4  -2  -1 11.4115 0.49751   3
  -4  -2  -1 11.6357 0.48941  12
   4  -2   1 11.8543 2.42852  15
   4  -2   1 10.0975 0.80116   7
  -4  -2  -1 12.0897 1.42039   8
   4  -2   1 11.4345 0.46746   9
  -4  -2  -1 11.9081 0.74355   7
   4  -2   1 13.2662 1.81434   8
   4  -2   1 11.4916 0.47520  11
  -4  -2  -1 12.5735 2.07062  15
  -4   2  -1 14.4348 1.78040   8
   4   2   1 17.9189 2.40474  15
   4   2   1 10.8191 1.33871   8
   4   2   1 10.7177 0.41628   5
  -4   2  -1 10.9167 0.79662   7
  -4   2  -1 12.3579 2.34573  15
   4   2   1 10.9655 0.40105  11
   4   2   1 10.6538 0.45132   6
   4   2   1 11.5805 0.71403   7
   4   2   1 10.5612 0.43147  10
  -4   2  -1 10.8456 0.43394   4
   6  -2   1 -0.3221 0.79200  15
  -6  -2  -1 -0.0733 0.35875   8
  -6  -2  -1 0.39917 0.33209   7
   6  -2   1 0.96867 0.84594   8
  -6  -2  -1 0.04271 0.32551   7
   6  -2   1 0.25256 0.25210  17
   6  -2   1 0.48598 0.26868  11
   6  -2   1 0.09609 0.19659  10
  -6  -2  -1 0.28290 0.23042   3
  -6  -2  -1 0.38883 0.24183  12
   6  -2   1 0.34199 0.23647   9
  -6  -2  -1 0.09196 1.28266  15
   6  -2   1 0.07170 0.41086   7
  -6  -2  -1 -0.0291 0.57454   8
   6  -2   1 0.23094 0.18197   6
  -6  -2  -1 0.13729 0.20038   9
  -6   2  -1 0.24917 0.19485  14
   6   2   1 1.08928 1.31535  15
  -6   2  -1 0.67636 1.08955  15
   6   2   1 0.35739 0.23841  10
   6   2   1 0.10654 0.32471   7
   6   2   1 0.32021 0.19550   5
   6   2   1 0.08929 0.23987   6
  -6   2  -1 0.15006 0.39749   7
  -6   2  -1 0.32362 0.22260   4
   6   2   1 0.26554 0.24213  17
   6   2   1 0.50887 0.23043  11
  -6   2  -1 0.73319 0.76294   8
  -6   2  -1 0.28363 0.18543   3
   8  -2   1 172.454 2.27484  13
   8  -2   1 168.696 1.84593  10
   8  -2   1 166.850 6.91073   8
   8  -2   1 163.594 1.34447   5
   8  -2   1 160.236 1.91673   9
  -8  -2  -1 164.148 5.17497   8
   8  -2   1 167.966 1.69824   6
  -8  -2  -1 166.717 2.93116   7
   8  -2   1 168.145 2.13018  17
  -8  -2  -1 159.867 1.39894   4
  -8  -2  -1 173.644 5.23410   8
  -8  -2  -1 167.520 2.04146  12
  -8  -2  -1 164.941 9.03632  15
   8  -2   1 172.545 9.43715  15
  -8   2  -1 159.531 6.20090   8
   8   2   1 164.094 1.96645   6
   8   2   1 170.869 2.12857  17
   8   2   1 158.278 2.86227   7
   8   2   1 170.879 2.23568  13
  -8   2  -1 159.354 1.80871  14
  -8   2  -1 161.645 3.37126   7
   8   2   1 158.902 9.04259  15
   8   2   1 160.305 1.89950  11
   8   2   1 164.051 2.01445  10
  -8   2  -1 157.768 1.76501   4
  -8   2  -1 160.992 1.72611   3
   8   2   1 171.557 5.47343   8
  -8   2  -1 179.960 9.59754  15
   8   2   1 159.843 1.36172   4
 -10  -2  -1 22.3974 0.65457   4
 -10  -2  -1 21.8027 1.04652   3
  10  -2   1 18.9586 1.04571  17
 -10  -2  -1 23.5281 1.00661  12
  10  -2   1 23.2892 4.89063  15
  10  -2   1 22.2552 0.59488   5
  10  -2   1 22.5117 1.06046  11
 -10  -2  -1 21.1981 1.36963   7
 -10  -2  -1 21.4637 2.24522   8
  10  -2   1 22.7587 1.00723   9
 -10  -2  -1 18.0333 4.21896  15
  10  -2   1 23.6311 0.85648   6
  10  -2   1 16.9458 2.98027   8
 -10  -2  -1 23.6708 2.38081   8
 -10  -2  -1 22.9669 0.92078   9
  10  -2   1 22.0309 0.94030  10
  10  -2   1 21.0984 1.08264  13
  10   2   1 22.8927 1.01542  11
  10   2   1 11.9760 3.77841  15
 -10   2  -1 22.5106 0.86685   4
  10   2   1 23.0160 1.39247   7
 -10   2  -1 27.0780 5.12249  15
 -10   2  -1 25.3832 2.94577   8
 -10   2  -1 20.7903 0.88213  14
 -10   2  -1 22.0092 1.65587   7
  10   2   1 20.0420 1.04235  13
  10   2   1 19.8298 1.09602  17
 -10   2  -1 23.0027 0.91903   3
  10   2   1 22.4952 0.77290   5
  10   2   1 18.6512 2.34641   8
  10   2   1 23.2865 1.02728   6
  12  -2   1 7.89099 0.46286   5
  12  -2   1 6.83707 1.05411  17
  12  -2   1 8.49913 0.90445   9
  12  -2   1 7.33488 0.98944  13
  12  -2   1 7.60227 0.80173   6
 -12  -2  -1 4.97572 3.04193  15
  12  -2   1 7.93524 0.85415  10
 -12  -2  -1 7.90526 0.86164   9
 -12  -2  -1 8.82326 1.67324   8
  12  -2   1 7.72311 3.24736  15
  12  -2   1 5.09692 2.00585   8
 -12  -2  -1 8.62462 1.30897   7
 -12  -2  -1 7.57806 0.94350  12
 -12  -2  -1 5.48910 1.48608   8
 -12  -2  -1 8.01814 0.99866   3
  12  -2   1 8.04720 1.02232  11
 -12  -2  -1 7.99621 0.55770   4
 -12   2  -1 8.07299 0.76844   4
  12   2   1 8.00486 0.98038  11
  12   2   1 7.30662 0.95276  10
  12   2   1 7.60800 1.86253   8
  12   2   1 9.26369 0.77837   9
 -12   2  -1 8.17464 1.39729   7
  12   2   1 6.53883 0.99476  17
 -12   2  -1 7.77306 0.44755   5
  12   2   1 3.39104 2.34696  15
  12   2   1 8.42908 0.67260   5
  12   2   1 8.52947 1.00970  13
 -12   2  -1 7.02770 0.79800  14
 -12   2  -1 8.08803 0.83989   3
 -12   2  -1 7.99027 3.50007  15
  12   2   1 8.15584 0.96854   6
 -12   2  -1 11.6147 2.45034   8
  14  -2   1 12.9617 2.95374   8
  14  -2   1 16.0687 1.37243  11
  14  -2   1 15.0429 1.26051   9
  14  -2   1 15.0464 1.44408  17
  14  -2   1 17.3720 1.24972  10
 -14  -2  -1 17.0206 1.71598   7
 -14  -2  -1 15.1346 1.29591   3
 -14  -2  -1 18.6731 2.32691   8
 -14  -2  -1 15.6313 1.13974   9
 -14  -2  -1 15.7390 1.22451  12
  14  -2   1 18.1683 1.40508  13
 -14  -2  -1 20.8789 5.45055  15
 -14  -2  -1 13.5753 0.71835   4
  14  -2   1 14.9488 1.03597   6
  14  -2   1 12.1893 4.32369  15
 -14  -2  -1 15.9425 2.60438   8
 -14   2  -1 13.5822 1.17952   3
 -14   2  -1 15.3587 0.54877   5
  14   2   1 13.8590 1.25496   6
 -14   2  -1 19.0946 2.06198   7
  14   2   1 15.3552 1.39234  11
 -14   2  -1 15.9950 1.00493   4
 -14   2  -1 17.5206 1.13419  14
  14   2   1 16.6318 1.38363  13
 -14   2  -1 10.7207 2.47844   8
  14   2   1 16.2197 1.06535   9
  14   2   1 15.5915 1.33730  10
  14   2   1 16.2928 1.52758  17
  14   2   1 14.9947 0.83037   5
 -14   2  -1 17.2750 4.48118  15
  14   2   1 18.0471 2.71808   8
  14   2   1 11.9076 3.92829  15
 -16  -2  -1 0.76693 1.26447   8
  16  -2   1 -0.1941 0.59858   6
  16  -2   1 0.21450 0.95397  17
 -16  -2  -1 -0.4571 0.87144   8
  16  -2   1 0.39042 0.77954   9
 -16  -2  -1 -0.1301 0.70097  12
 -16  -2  -1 0.30819 0.66814   9
 -16  -2  -1 0.21016 0.80378   3
  16  -2   1 0.67111 0.74200  10
 -16  -2  -1 -4.4661 3.01355  15
 -16  -2  -1 -0.2820 0.86286   7
  16  -2   1 0.00692 0.80074  13
  16  -2   1 0.84294 2.82365  15
  16  -2   1 0.09131 0.85217  11
  16  -2   1 -0.0497 1.83222   8
 -16  -2  -1 -0.1443 0.38233   4
 -16   2  -1 0.46401 0.59317   4
  16   2   1 0.20103 0.41629   5
 -16   2  -1 0.22072 0.62842  14
  16   2   1 0.46849 1.91941  15
  16   2   1 0.23624 0.82727  11
  16   2   1 -0.2354 0.81824  13
 -16   2  -1 8.61276 4.28000  15
  16   2   1 0.04099 0.97604  17
  16   2   1 -0.2802 0.77558  10
 -16   2  -1 0.01130 0.73681   3
  16   2   1 -0.4080 0.61357   9
  16   2   1 0.03931 0.74938   6
 -16   2  -1 -0.0031 1.10770   7
 -16   2  -1 1.72532 1.72854   8
  16   2   1 0.59527 1.31819   8
  18  -2   1 14.6928 1.68133  10
  18  -2   1 17.7729 1.73116   9
 -18  -2  -1 16.3093 1.76994   3
 -18  -2  -1 17.0884 2.95073   8
 -18  -2  -1 14.9951 2.39638   8
 -18  -2  -1 15.2690 1.62131  12
  18  -2   1 15.9952 1.44601   6
 -18  -2  -1 17.4610 1.49660   9
  18  -2   1 14.9123 2.08686  17
 -18  -2  -1 15.3630 0.90938   4
  18  -2   1 14.4473 1.80148  13
 -18  -2  -1 16.8322 2.02253   7
  18  -2   1 14.6550 1.84706  11
  18  -2   1 17.3102 3.82840   8
  18   2   1 12.9102 2.74709   8
 -18   2  -1 14.9281 1.29197   4
  18   2   1 14.9134 0.92923   5
 -18   2  -1 16.7825 3.20923   8
  18   2   1 16.3889 1.91369  11
  18   2   1 15.9839 2.12471  17
  18   2   1 15.8929 1.79952   6
  18   2   1 17.9249 1.87792  13
 -18   2  -1 14.4729 2.33452   7
  18   2   1 15.9054 1.82167  10
 -18   2  -1 16.7867 1.52690  14
  18   2   1 15.8357 1.44290   9
 -18   2  -1 17.4566 1.59829   3
  20  -2   1 13.9771 1.95388  17
 -20  -2  -1 11.5222 1.83497   7
 -20  -2  -1 13.5962 1.23116   4
  20  -2   1 13.4498 1.95276  10
  20  -2   1 14.5726 1.93177   9
  20  -2   1 13.8337 2.02886  13
  20  -2   1 15.6069 1.56035   6
  20  -2   1 15.1988 2.28430  11
 -20  -2  -1 14.3313 1.73674  12
 -20  -2  -1 14.3215 2.15366   3
  20   2   1 15.6072 1.61852   9
 -20   2  -1 8.36374 2.56962   8
  20   2   1 10.7945 1.81117  17
  20   2   1 13.6705 2.05188  13
 -20   2  -1 14.2765 1.70602  14
  20   2   1 16.2840 2.23451  10
  20   2   1 11.1222 1.59913  11
 -20   2  -1 14.9543 1.90573   3
 -20   2  -1 12.4206 1.37701   4
 -20   2  -1 15.9805 2.36059   7
  20   2   1 13.2696 1.99656   6
  22  -2   1 3.20923 1.09434   6
  22  -2   1 3.18852 1.33369  10
  22  -2   1 4.61827 1.54739  13
  22  -2   1 3.95217 1.37702   9
  22  -2   1 2.73404 1.51417  11
 -22  -2  -1 3.41173 1.24665  12
 -22  -2  -1 2.74656 1.46500   7
 -22  -2  -1 2.93916 1.48981   3
  22  -2   1 2.69857 1.77323  17
  22   2   1 3.65548 1.16796   9
  22   2   1 3.19567 1.48156  10
  22   2   1 2.69633 1.49478  11
  22   2   1 1.08650 1.69259  17
 -22   2  -1 4.82601 1.38249   3
 -22   2  -1 5.14303 1.89665   7
 -22   2  -1 4.84754 1.02188   4
  22   2   1 3.19392 1.37732   6
  22   2   1 3.81780 1.46213  13
 -22   2  -1 3.82808 1.20075  14
 -24  -2  -1 -0.5388 1.55642   3
 -24  -2  -1 1.59443 1.38801   7
  24  -2   1 -0.0729 1.40737  13
  24  -2   1 -0.8623 1.04958   6
  24  -2   1 -1.0823 1.55703  11
  24  -2   1 -0.1042 1.35537  10
  24  -2   1 0.37412 1.38082   9
 -24  -2  -1 -0.2846 1.17966  14
  24  -2   1 0.35854 1.91699  17
  24   2   1 -0.1144 1.61986  11
 -24   2  -1 -0.3362 1.33765   3
 -24   2  -1 0.33969 1.16187  14
  24   2   1 -0.8955 1.38730   6
  24   2   1 -1.1155 1.41210  13
  24   2   1 -0.5288 1.90746  17
  24   2   1 -0.5975 1.49759  10
 -24   2  -1 -1.3164 1.54576   7
 -24   2  -1 0.33287 0.93418   4
  24   2   1 -0.5885 1.16212   9
  26  -2   1 0.65027 1.56222   9
  26  -2   1 1.87647 1.91087  11
 -26  -2  -1 2.74324 1.85575   3
  26  -2   1 2.84604 1.30599   6
  26  -2   1 0.68526 2.19451  17
  26  -2   1 2.25455 2.17004  13
 -26  -2  -1 1.62922 1.31769  14
  26  -2   1 1.84054 1.58321  10
 -26   2  -1 2.78810 1.31820  14
  26   2   1 1.09158 2.26405  17
  26   2   1 2.58606 1.95619  11
  26   2   1 1.63332 1.64763  13
  26   2   1 2.56057 1.83226  10
 -26   2  -1 1.45409 1.75633   7
  26   2   1 2.21871 1.66202   6
  26   2   1 1.30929 1.35458   9
 -26   2  -1 1.43376 1.63432   3
  28  -2   1 0.41154 1.61248   9
  28  -2   1 -0.1732 2.33837  17
 -28  -2  -1 -0.3774 1.84811   3
  28  -2   1 -0.3413 2.05399  11
  28  -2   1 0.10512 1.59144  10
 -28   2  -1 -0.5960 1.54631   3
  28   2   1 0.22601 1.59764   6
  28   2   1 1.39208 1.43414   9
  28   2   1 0.43400 2.08844  11
  28   2   1 -0.0463 1.83249  10
  28   2   1 -0.8058 2.48477  17
 -29  -3   1 0.22270 1.99798   3
 -29  -3   1 -1.3595 1.41933  14
  29  -3  -1 0.05395 1.82837   9
  29  -3  -1 -0.7455 1.43705  10
  29  -3  -1 -0.9558 2.36695  17
  29  -3  -1 -0.9796 2.01218  11
  29   3  -1 -0.4932 1.88649  10
  29   3  -1 2.00442 2.10197  11
 -29   3   1 -0.6363 1.35224  14
  29   3  -1 0.11690 1.76435  13
 -29   3   1 0.69509 1.70276   3
  29   3  -1 -0.1886 1.44548   9
  29   3  -1 -0.0776 1.66202   6
  29   3  -1 -0.3574 2.56841  17
  27  -3  -1 1.28637 2.30408  17
 -27  -3   1 -1.1497 1.77604   3
  27  -3  -1 -0.4170 1.74689  13
  27  -3  -1 -0.2277 1.89744  11
  27  -3  -1 -0.0770 1.27035  12
  27  -3  -1 0.41258 1.42657  10
  27  -3  -1 0.55154 1.68072   9
  27   3  -1 0.06214 1.53380   6
 -27   3   1 -0.2683 1.35700  14
  27   3  -1 2.21300 1.92065  10
  27   3  -1 0.55774 1.95056  11
 -27   3   1 0.76819 1.61858   3
  27   3  -1 1.24085 1.78983  13
  27   3  -1 0.24569 1.42583   9
  27   3  -1 0.26988 2.32655  17
  25  -3  -1 2.57586 1.73548  13
  25  -3  -1 4.05186 1.41385  10
 -25  -3   1 2.34627 1.77705   3
 -25  -3   1 3.21714 1.57225  12
  25  -3  -1 2.91923 1.78451  11
  25  -3  -1 3.56302 2.16460  17
  25  -3  -1 3.46781 1.31396  12
  25  -3  -1 3.81209 1.73245   9
  25   3  -1 5.19487 1.62574   6
  25   3  -1 4.10527 1.72644  10
 -25   3   1 3.82425 1.16484   4
  25   3  -1 3.65872 2.24534  17
  25   3  -1 3.30610 1.80198  13
  25   3  -1 4.41888 1.46527   9
  25   3  -1 4.28178 1.86888  11
 -25   3   1 3.62183 1.42714  14
 -25   3   1 4.96352 2.07785   7
 -25   3   1 4.56665 1.62810   3
  23  -3  -1 1.31165 1.51980  11
  23  -3  -1 1.23299 1.40118   9
  23  -3  -1 1.01419 1.15743  10
  23  -3  -1 1.08272 1.00990   6
 -23  -3   1 0.16045 1.31742  12
 -23  -3   1 0.01970 1.44695   3
  23  -3  -1 0.41539 1.46699  13
 -23  -3   1 -0.0806 1.22033   9
  23  -3  -1 1.09544 1.80478  17
 -23   3   1 -0.4502 0.92265   4
  23   3  -1 0.32642 1.48853  11
 -23   3   1 0.22195 1.60196   7
  23   3  -1 0.68472 1.34376   6
 -23   3   1 -0.3237 1.26803   3
  23   3  -1 0.32178 1.79817  17
  23   3  -1 -0.4119 1.45871  10
  23   3  -1 0.30521 1.17904   9
  23   3  -1 -1.3012 1.41781  13
 -23   3   1 0.34273 1.16562  14
 -21  -3   1 2.27999 1.30844  12
  21  -3  -1 3.64605 0.86355   6
 -21  -3   1 4.02783 1.27409   7
  21  -3  -1 5.79348 1.55760  13
 -21  -3   1 4.43199 1.25190   9
  21  -3  -1 3.98771 1.13667  10
 -21  -3   1 2.18472 1.32895   3
  21  -3  -1 3.63535 1.45606  11
  21  -3  -1 4.56384 1.62124  17
  21  -3  -1 3.42283 1.42430   9
 -21   3   1 3.75353 1.16111  14
  21   3  -1 4.02285 1.45134  11
  21   3  -1 2.32175 1.23769   6
 -21   3   1 3.14800 1.23055   3
  21   3  -1 2.54786 1.14343   9
  21   3  -1 5.59832 1.57194  13
 -21   3   1 3.97302 0.98652   4
  21   3  -1 2.23989 1.32885  10
 -21   3   1 3.45107 1.72257   7
  21   3  -1 3.06094 1.60157  17
 -21   3   1 2.20543 2.23240   8
  19  -3  -1 32.1483 1.44335   6
  19  -3  -1 35.4677 2.25424  11
  19  -3  -1 33.0263 1.83810  10
  19  -3  -1 29.4068 2.31352  17
  19  -3  -1 31.6988 2.31810  13
 -19  -3   1 34.4937 2.00425   9
 -19  -3   1 33.2376 2.18731   7
  19  -3  -1 34.5018 2.13186   9
 -19  -3   1 30.7646 2.15270   3
 -19  -3   1 33.4722 2.20126  12
 -19   3   1 37.6354 3.21734   7
 -19   3   1 30.3477 4.36274   8
 -19   3   1 32.5098 1.95432   3
  19   3  -1 35.6516 2.18018   6
 -19   3   1 34.6229 1.71136   4
 -19   3   1 31.8881 1.88962  14
  19   3  -1 34.2226 2.30801  10
  19   3  -1 36.4157 2.26921  11
  19   3  -1 37.0169 2.40273  13
  19   3  -1 35.2516 1.92989   9
  19   3  -1 33.9466 2.56411  17
 -17  -3   1 3.81288 1.07590  12
  17  -3  -1 1.37535 2.04938   8
 -17  -3   1 1.94857 0.99869   3
  17  -3  -1 2.74101 1.00195   9
 -17  -3   1 1.45455 0.90410   7
  17  -3  -1 2.81931 0.79312  10
  17  -3  -1 1.05623 0.97557  11
 -17  -3   1 3.05478 0.94278   9
  17  -3  -1 2.20692 1.08042  17
  17  -3  -1 2.62674 0.62021   6
  17  -3  -1 3.65070 1.10029  13
  17   3  -1 2.48622 1.18452  17
 -17   3   1 1.09186 1.32758   7
 -17   3   1 1.90198 0.89944   3
 -17   3   1 1.14878 1.87389   8
  17   3  -1 1.24758 0.97430  11
  17   3  -1 1.56981 0.49195   5
  17   3  -1 1.51073 0.85330   9
  17   3  -1 1.50778 0.91593   6
  17   3  -1 1.28082 0.92273  10
  17   3  -1 1.06017 0.99885  13
 -17   3   1 1.90052 0.74471   4
 -17   3   1 2.64352 0.82825  14
  15  -3  -1 0.47781 0.57805  10
 -15  -3   1 0.15438 0.70309   7
 -15  -3   1 1.17852 0.75228   9
  15  -3  -1 0.45416 0.44990   6
  15  -3  -1 0.23812 0.79833  13
  15  -3  -1 0.29421 0.77567   9
  15  -3  -1 2.36947 2.65105  15
  15  -3  -1 -1.9531 1.54635   8
  15  -3  -1 0.15923 0.76331  11
 -15  -3   1 0.11224 2.95674  15
 -15  -3   1 -0.0954 0.75993  12
 -15  -3   1 0.43236 0.75691   3
  15  -3  -1 -0.3917 0.79316  17
  15   3  -1 0.20386 0.76388  11
  15   3  -1 -1.0742 2.96339  15
 -15   3   1 0.38502 0.58495   4
 -15   3   1 -0.1236 1.06530   7
  15   3  -1 1.39026 0.92590  17
  15   3  -1 -0.1627 0.72045  10
  15   3  -1 -0.1742 0.74147  13
  15   3  -1 0.05537 0.69298   6
 -15   3   1 0.09088 1.43349   8
  15   3  -1 0.59823 0.41951   5
 -15   3   1 0.37212 0.69735   3
 -15   3   1 0.12588 0.59105  14
 -15   3   1 0.52005 2.85854  15
  13  -3  -1 -0.0514 0.62254  13
 -13  -3   1 -0.2128 0.65376  12
 -13  -3   1 3.14640 3.07425  15
 -13  -3   1 0.13813 0.58224   9
  13  -3  -1 0.23406 0.63918  17
  13  -3  -1 0.34339 1.60499   8
  13  -3  -1 0.44422 0.63265   9
  13  -3  -1 0.12685 0.62702  11
 -13  -3   1 -0.4563 0.59955   3
 -13  -3   1 -0.4624 0.56287   7
  13  -3  -1 -0.0471 0.44671  10
  13  -3  -1 0.56859 0.37245   6
  13  -3  -1 -1.5398 1.96432  15
  13   3  -1 0.96231 2.37081  15
  13   3  -1 0.06410 0.35921   5
  13   3  -1 0.06281 0.58351   7
 -13   3   1 0.19532 0.49534  14
 -13   3   1 -2.0112 2.35847  15
 -13   3   1 -0.6682 1.13475   8
  13   3  -1 0.28598 0.63054   6
  13   3  -1 0.80040 0.66623  13
 -13   3   1 0.35228 0.54432   3
  13   3  -1 0.71667 0.63614  11
 -13   3   1 0.21429 0.98768   7
 -13   3   1 -0.1702 0.49997   4
  13   3  -1 -0.0875 0.72508  17
  13   3  -1 -0.1565 0.60111  10
 -11  -3   1 26.9312 1.15417   9
  11  -3  -1 28.6848 1.23662  17
  11  -3  -1 29.9922 0.97716  10
 -11  -3   1 33.8784 5.49868  15
  11  -3  -1 26.2355 3.54540   8
 -11  -3   1 28.9748 1.29947   7
  11  -3  -1 29.8218 1.34530  13
 -11  -3   1 29.7037 1.34708  12
  11  -3  -1 29.0754 4.60642  15
  11  -3  -1 27.5357 1.20845   9
  11  -3  -1 28.6609 0.79716   6
 -11  -3   1 30.0168 1.28166   3
  11  -3  -1 27.1873 1.21297  11
 -11   3   1 29.8867 2.03615   7
 -11   3   1 27.6223 1.03440   4
 -11   3   1 25.7263 3.21204   8
 -11   3   1 31.1548 1.10529  14
 -11   3   1 37.5980 5.39452  15
  11   3  -1 31.0131 1.26655  10
  11   3  -1 31.3084 1.35434  17
  11   3  -1 28.5979 1.19613   6
  11   3  -1 26.5668 1.30453   7
 -11   3   1 28.4829 1.10666   3
  11   3  -1 30.9839 1.30860  13
  11   3  -1 29.5588 1.24176  11
  11   3  -1 24.4031 4.86616  15
  11   3  -1 29.4528 0.86798   5
  -9  -3   1 4.91743 0.66948   9
  -9  -3   1 3.84905 0.56511   7
   9  -3  -1 3.11689 0.50180  17
   9  -3  -1 4.17692 0.38518   6
  -9  -3   1 3.90138 0.63999   7
  -9  -3   1 4.53126 0.69783   3
   9  -3  -1 3.05198 2.13994  15
  -9  -3   1 4.68867 0.76368  12
   9  -3  -1 2.25265 1.45935   8
  -9  -3   1 4.26036 0.59535  11
   9  -3  -1 4.40672 0.49279  10
  -9  -3   1 4.34567 2.44066  15
   9  -3  -1 4.62411 0.64575  13
   9  -3  -1 4.90537 0.61918   9
   9  -3  -1 3.84387 0.62816  11
   9   3  -1 3.43819 0.55412  17
  -9   3   1 0.71167 2.10820  15
  -9   3   1 3.34904 0.86911   7
  -9   3   1 4.43981 0.60022   4
  -9   3   1 3.75271 0.56782  14
   9   3  -1 3.77231 0.52254   6
  -9   3   1 4.43267 0.63104   3
  -9   3   1 2.74679 1.46102   8
   9   3  -1 4.56739 0.67469  11
   9   3  -1 3.99167 0.57417  13
   9   3  -1 4.78283 0.69437   7
   9   3  -1 4.40696 0.56015  10
   9   3  -1 4.91372 0.50833   5
   9   3  -1 3.12606 2.19636  15
   7  -3  -1 13.9645 0.50136  10
  -7  -3   1 14.5563 0.82355  12
  -7  -3   1 14.0703 1.05109   8
   7  -3  -1 13.5679 0.64751  17
   7  -3  -1 14.3884 0.68035  12
   7  -3  -1 14.0923 0.78867  13
   7  -3  -1 15.5585 2.96091  15
  -7  -3   1 14.3542 0.67096   7
   7  -3  -1 12.6697 2.27428   8
  -7  -3   1 15.1390 0.66521   7
  -7  -3   1 15.1845 3.19426  15
  -7  -3   1 14.6107 0.74725   9
   7  -3  -1 14.0380 0.66065  11
   7  -3  -1 15.0623 0.75247   9
  -7  -3   1 12.6060 0.84862   8
  -7  -3   1 14.8811 0.77957  11
  -7   3   1 17.9488 2.92676  15
   7   3  -1 14.0003 0.74649  13
  -7   3   1 14.7240 0.63555  14
   7   3  -1 13.5694 0.68546  11
  -7   3   1 11.6895 1.16894   7
   7   3  -1 14.3126 0.58483   5
   7   3  -1 13.1930 0.69685   6
  -7   3   1 12.3972 2.24407   8
  -7   3   1 13.4258 0.66784   4
  -7   3   1 14.9042 0.65653   3
   7   3  -1 13.7380 0.72096  17
   7   3  -1 14.6168 0.69772   7
   7   3  -1 18.0155 3.46908  15
   5  -3  -1 160.617 1.69102  12
  -5  -3   1 163.520 1.98325  12
   5  -3  -1 159.646 1.51235  11
   5  -3  -1 157.170 6.55567  15
   5  -3  -1 159.936 1.88985  13
  -5  -3   1 159.884 7.52430  15
  -5  -3   1 160.189 1.31108   7
   5  -3  -1 156.865 1.73698   9
  -5  -3   1 158.145 1.39940   7
  -5  -3   1 159.052 3.22439   8
   5  -3  -1 167.389 6.14600   8
   5  -3  -1 158.204 2.93312   7
  -5  -3   1 152.101 1.67830   3
  -5  -3   1 165.027 1.81816  17
  -5  -3   1 160.727 1.83127   9
   5   3  -1 152.683 1.48429   5
   5   3  -1 156.107 1.65220   6
  -5   3   1 159.697 1.52180  14
  -5   3   1 157.016 1.50951   3
  -5   3   1 174.272 6.95934  15
  -5   3   1 150.004 5.69792   8
   5   3  -1 165.905 3.49557   8
   5   3  -1 158.221 1.78689  13
   5   3  -1 164.904 7.74031  15
   3  -3  -1 12.1739 0.51472  12
  -3  -3   1 12.2593 0.54216   9
   3  -3  -1 12.3035 0.51148   9
  -3  -3   1 11.7369 0.42204   7
   3  -3  -1 13.9925 1.82902   8
  -3  -3   1 13.2391 0.53420  11
   3  -3  -1 14.2841 1.69755  15
  -3  -3   1 10.3167 1.15847   8
  -3  -3   1 12.4729 0.58545  12
  -3  -3   1 13.0403 0.53150  10
  -3  -3   1 14.0590 2.15799  15
  -3  -3   1 12.2855 0.46141   3
   3  -3  -1 12.2442 0.85482   7
   3   3  -1 12.6354 0.48562   7
   3   3  -1 12.4058 1.24009   8
   3   3  -1 12.1510 0.46352   5
  -3   3   1 12.0983 0.42418   5
  -3   3   1 11.8483 1.77205   8
  -3   3   1 13.3713 0.91980   7
   3   3  -1 13.6960 2.15670  15
   3   3  -1 11.5837 0.46055  10
  -3   3   1 12.5713 0.43615   3
  -3   3   1 14.0679 1.70671  15
  -3   3   1 13.4363 0.48618  14
   3   3  -1 12.6154 0.48498   6
  -1  -3   1 33.2236 0.88722   7
  -1  -3   1 34.8356 0.68152  10
   1  -3  -1 33.8119 0.65905   3
   1  -3  -1 33.5688 0.70270   9
  -1  -3   1 34.4671 0.78724   9
   1  -3  -1 35.8827 1.73057  15
   1  -3  -1 33.2274 1.12384   7
  -1  -3   1 32.8791 2.10240   8
   1  -3  -1 30.2729 2.28973   8
  -1  -3   1 33.0831 0.68789   6
  -1   3   1 32.8656 1.62399  15
  -1   3   1 34.8735 1.19893   7
   1   3  -1 35.0690 2.79368  15
   1   3  -1 35.0370 2.91981  15
  -1   3   1 31.3727 0.60138   3
  -1   3   1 32.7281 0.65893   4
   1   3  -1 31.3292 1.99648   8
   1   3  -1 34.6195 0.89127   7
   1   3  -1 31.3296 0.63903   5
  -1   3   1 32.4096 2.41654   8
   1   3  -1 34.5854 0.64455   6
  -1   3   1 33.0122 1.58926  15
  -1  -3  -1 24.3473 1.97090   8
  -1  -3  -1 24.6537 0.69666  12
  -1  -3  -1 25.2355 0.90625   7
   1  -3   1 24.1262 0.96854   7
   1  -3   1 23.3068 0.67374   9
   1  -3   1 22.5556 2.03364   8
   1  -3   1 23.7954 2.45747  15
  -1  -3  -1 25.0351 1.77749  15
  -1   3  -1 20.3357 1.94094   8
   1   3   1 25.5211 0.98083   7
   1   3   1 24.8088 0.53454   6
   1   3   1 23.9798 0.60612   5
  -1   3  -1 22.3275 2.30992  15
  -1   3  -1 23.6082 0.53537   4
  -1   3  -1 26.3666 2.52566  15
   1   3   1 26.9999 2.10021   8
  -1   3  -1 24.0122 0.55456   5
  -1   3  -1 23.8256 0.94715   7
  -3  -3  -1 80.4987 3.25727   8
   3  -3   1 83.7767 1.13338  11
   3  -3   1 82.8708 1.07557  12
   3  -3   1 84.2913 1.98732   7
   3  -3   1 75.9190 4.01073   8
  -3  -3  -1 82.1349 1.28902  12
   3  -3   1 81.7830 4.80056  15
  -3  -3  -1 80.6047 1.19555   3
  -3  -3  -1 86.3548 4.33529  15
  -3  -3  -1 85.3974 1.57573   7
  -3   3  -1 81.0584 1.07323   4
   3   3   1 91.0653 4.52630  15
  -3   3  -1 80.8760 0.96350   5
   3   3   1 84.7088 1.70662   7
  -3   3  -1 83.5994 4.81532  15
   3   3   1 83.4087 3.51098   8
  -3   3  -1 83.4115 1.96445   7
   3   3   1 81.4600 1.12116   5
   3   3   1 80.7548 1.02371  10
   3   3   1 81.1201 1.07749   6
  -5  -3  -1 14.7174 1.65761   8
  -5  -3  -1 14.3834 0.91311   7
   5  -3   1 13.7018 2.18748   8
  -5  -3  -1 14.6232 0.82918   7
  -5  -3  -1 14.6671 2.81787  15
   5  -3   1 13.3258 0.64142   9
  -5  -3  -1 14.9704 1.82012   8
  -5  -3  -1 14.2558 0.55560   9
   5  -3   1 14.8779 0.54439  12
   5  -3   1 14.3923 0.52592  10
   5  -3   1 14.9821 2.91020  15
  -5  -3  -1 14.0206 0.58938  11
   5  -3   1 13.4941 0.49409   5
   5  -3   1 15.6012 0.62564  17
   5  -3   1 12.8200 1.06031   7
   5  -3   1 14.7845 0.63684  11
  -5  -3  -1 16.7659 0.70481   3
  -5  -3  -1 14.8582 0.69482  12
   5  -3   1 14.2657 0.48070   6
   5   3   1 14.6699 0.73343  17
   5   3   1 11.8276 2.57375  15
  -5   3  -1 13.8702 0.46999   5
  -5   3  -1 13.8306 0.45526   3
  -5   3  -1 14.3062 0.59755   4
   5   3   1 13.0407 0.61474   6
   5   3   1 13.2973 0.53481  11
   5   3   1 13.7117 1.69500   8
  -5   3  -1 14.6514 1.12280   7
   5   3   1 13.5467 0.59681  10
  -5   3  -1 12.4539 1.91743   8
   5   3   1 14.0170 0.60161   5
  -5   3  -1 17.1026 2.59860  15
   7  -3   1 42.9906 0.91283  12
  -7  -3  -1 42.1226 1.52785   7
   7  -3   1 44.5955 1.13551  17
   7  -3   1 43.8315 3.86669   8
  -7  -3  -1 43.6626 1.18082  12
   7  -3   1 40.9392 1.16875  13
  -7  -3  -1 36.6667 4.25817  15
  -7  -3  -1 43.3091 1.42990   7
   7  -3   1 34.1849 4.42371  15
  -7  -3  -1 45.2608 1.19751   3
   7  -3   1 42.9692 0.94632  10
  -7  -3  -1 43.0673 2.89007   8
  -7  -3  -1 50.8481 2.80203   8
   7  -3   1 44.6369 0.86724   6
   7  -3   1 42.3612 1.11085   9
   7  -3   1 43.3281 1.11267  11
   7  -3   1 42.7260 0.78584   5
  -7   3  -1 42.6314 1.01889   4
  -7   3  -1 43.9961 3.59919   8
   7   3   1 42.6486 1.47196   7
  -7   3  -1 42.0452 0.75009   5
   7   3   1 44.7259 1.11000  17
   7   3   1 48.5596 5.04521  15
   7   3   1 43.0612 1.10073   6
   7   3   1 41.7248 1.07732  10
   7   3   1 43.3122 0.98110   5
  -7   3  -1 46.6141 4.95816  15
  -7   3  -1 42.2668 0.97907  14
  -7   3  -1 42.4563 0.87215   3
  -7   3  -1 42.4713 1.88405   7
   7   3   1 43.3984 1.19173  13
   9  -3   1 74.3902 1.72970  13
  -9  -3  -1 75.3077 3.56903   8
  -9  -3  -1 72.9920 2.07514   7
  -9  -3  -1 73.0613 1.38576   9
   9  -3   1 70.0383 0.99929   5
  -9  -3  -1 72.6777 1.61586  12
   9  -3   1 68.2257 6.54656  15
   9  -3   1 73.3343 1.29375  12
   9  -3   1 69.5211 1.54892  11
   9  -3   1 71.5606 5.17983   8
  -9  -3  -1 59.6352 6.09155  15
  -9  -3  -1 77.9669 3.79067   8
   9  -3   1 72.6222 1.35710  10
   9  -3   1 72.8059 1.62736  17
   9  -3   1 70.2355 1.51950   9
   9  -3   1 71.5295 1.21730   6
  -9  -3  -1 70.1163 0.98160   4
  -9  -3  -1 72.4663 2.01798   7
  -9  -3  -1 72.8506 1.64081   3
  -9   3  -1 71.9372 1.39881  14
  -9   3  -1 69.2811 1.27226   3
  -9   3  -1 76.0854 2.68483   7
   9   3   1 72.6174 2.11278   7
   9   3   1 72.7674 1.68040  13
  -9   3  -1 62.5706 6.23105  15
  -9   3  -1 75.0019 4.90506   8
   9   3   1 72.8841 1.56752  10
   9   3   1 70.9424 1.54949   6
   9   3   1 76.6836 1.64248  17
   9   3   1 75.4147 6.88110  15
  -9   3  -1 72.4457 1.41615   4
   9   3   1 73.1030 1.49258  11
  -9   3  -1 71.5418 0.96919   5
   9   3   1 69.0907 1.27143   5
   9   3   1 70.6291 0.96776   4
  11  -3   1 0.96836 1.47886   8
  11  -3   1 3.12436 0.70073  17
  11  -3   1 4.01836 0.68573   9
 -11  -3  -1 3.16670 0.56364   9
 -11  -3  -1 2.93527 1.12368   8
 -11  -3  -1 4.01190 1.20646   8
  11  -3   1 3.86588 0.62233   6
  11  -3   1 4.15114 0.44337   5
  11  -3   1 2.16243 2.33807  15
  11  -3   1 4.66599 0.77079  13
 -11  -3  -1 4.40001 0.69399   3
 -11  -3  -1 4.97755 2.57610  15
 -11  -3  -1 3.38695 0.42697   4
 -11  -3  -1 5.04317 0.88004   7
  11  -3   1 4.36382 0.58252  10
  11  -3   1 5.36204 0.76676  11
 -11  -3  -1 4.84776 0.70925  12
 -11   3  -1 4.69645 0.73931   3
  11   3   1 4.40209 0.73200  13
  11   3   1 4.28799 0.75521  17
  11   3   1 3.86766 0.64415  10
 -11   3  -1 3.85162 1.57846   8
  11   3   1 3.94451 0.65306  11
 -11   3  -1 4.41606 2.55558  15
 -11   3  -1 4.60335 0.73187   4
 -11   3  -1 4.40895 0.42581   5
 -11   3  -1 3.95294 1.03935   7
  11   3   1 4.15933 0.65528   5
  11   3   1 1.01458 1.62950  15
  11   3   1 4.53366 0.67098   6
 -11   3  -1 3.66945 0.57969  14
 -13  -3  -1 20.0139 1.14467   9
 -13  -3  -1 18.6211 1.56800   7
 -13  -3  -1 15.6724 4.93638  15
  13  -3   1 19.9067 1.01632   6
  13  -3   1 20.1668 1.48923  17
  13  -3   1 19.0743 1.25722   9
 -13  -3  -1 21.9137 2.29145   8
  13  -3   1 20.3539 1.19084  10
 -13  -3  -1 21.1062 1.36771  12
 -13  -3  -1 16.2295 2.30957   8
 -13  -3  -1 17.9188 0.68393   4
  13  -3   1 18.0442 1.33677  11
  13  -3   1 16.1542 3.47123   8
  13  -3   1 9.27543 3.66129  15
  13  -3   1 19.3202 1.37585  13
 -13  -3  -1 18.8598 1.34683   3
  13   3   1 20.2419 1.53376  17
  13   3   1 14.6588 4.65880  15
 -13   3  -1 18.4716 3.26564   8
 -13   3  -1 20.6061 1.11536   3
  13   3   1 18.5974 0.97447   5
 -13   3  -1 23.4643 5.49845  15
  13   3   1 17.0938 1.29813  10
  13   3   1 20.5684 1.31617  11
 -13   3  -1 19.7216 0.61640   5
  13   3   1 21.4609 1.39373  13
 -13   3  -1 20.7052 2.08121   7
  13   3   1 19.8357 1.32695   6
 -13   3  -1 17.8070 1.13615   4
 -13   3  -1 20.3668 1.15658  14
 -15  -3  -1 1.86101 0.81262  12
  15  -3   1 1.14515 0.77225   9
 -15  -3  -1 1.22734 1.13159   8
  15  -3   1 1.53873 0.86991  11
 -15  -3  -1 1.03866 0.36646   4
  15  -3   1 1.95246 0.72863  10
  15  -3   1 1.91919 0.59744   6
  15  -3   1 -1.1828 1.94649   8
  15  -3   1 2.19685 0.87276  13
 -15  -3  -1 2.09885 0.96214   7
 -15  -3  -1 1.31259 0.66630   9
 -15  -3  -1 0.16743 3.63912  15
 -15  -3  -1 0.34944 1.17841   8
  15  -3   1 -0.0301 2.81658  15
 -15  -3  -1 1.27025 0.79510   3
  15  -3   1 0.82546 0.94382  17
  15   3   1 1.38334 0.51910   5
 -15   3  -1 1.23244 0.65439  14
  15   3   1 1.88245 0.66407   9
 -15   3  -1 0.53165 1.05438   7
  15   3   1 1.76831 0.83576   6
 -15   3  -1 0.01414 1.43912   8
  15   3   1 0.89282 2.79915  15
  15   3   1 0.91594 0.83239  13
  15   3   1 1.70167 0.85535  10
  15   3   1 0.78566 0.93338  17
  15   3   1 1.22526 0.84642  11
 -15   3  -1 2.27960 3.42120  15
 -15   3  -1 1.31091 0.65501   4
 -15   3  -1 1.32225 0.29400   5
 -15   3  -1 1.12969 0.67803   3
  17  -3   1 4.97968 1.10920   9
 -17  -3  -1 5.71061 0.96803   9
  17  -3   1 5.79443 1.00300  10
 -17  -3  -1 4.74967 0.67524   4
  17  -3   1 5.09927 0.82549   6
 -17  -3  -1 6.58286 1.39012   8
 -17  -3  -1 4.61801 1.04092  12
  17  -3   1 5.24436 1.28721  17
 -17  -3  -1 5.36645 1.11801   3
 -17  -3  -1 6.01830 1.29473   7
  17  -3   1 8.01965 1.30665  13
  17  -3   1 4.53122 1.15965  11
 -17  -3  -1 4.45308 1.37029   8
  17  -3   1 0.70993 2.54721   8
 -17   3  -1 3.75877 0.82909   4
 -17   3  -1 5.23038 0.99019   3
  17   3   1 6.79825 1.24171  13
  17   3   1 3.98017 1.06011  10
  17   3   1 4.43381 1.10232   6
 -17   3  -1 3.39457 2.22123   8
 -17   3  -1 7.03246 0.98337  14
  17   3   1 5.57189 1.34496  17
 -17   3  -1 5.65789 1.69375   7
  17   3   1 5.15409 0.67365   5
  17   3   1 5.81731 0.89558   9
  17   3   1 4.69192 1.12214  11
  19  -3   1 -0.5169 1.00817   9
 -19  -3  -1 0.04757 1.08565   3
  19  -3   1 -1.0158 1.31482  17
 -19  -3  -1 -0.2489 0.98335  12
 -19  -3  -1 0.44221 1.07303   7
  19  -3   1 0.06395 1.13475  11
  19  -3   1 -0.3533 0.94190  10
 -19  -3  -1 0.41676 0.86484   9
  19  -3   1 0.37927 1.07067  13
  19  -3   1 0.21652 0.74223   6
  19   3   1 0.23518 1.13154  11
  19   3   1 0.92346 1.38058  17
 -19   3  -1 -0.1704 1.61265   8
  19   3   1 0.06598 0.80968   9
 -19   3  -1 0.23374 0.79223   4
  19   3   1 0.73765 1.11718  13
 -19   3  -1 0.18864 1.55301   7
 -19   3  -1 0.53217 0.87968  14
  19   3   1 0.00577 1.08795   6
  19   3   1 -0.0328 1.11060  10
 -19   3  -1 -0.3789 0.93992   3
  21  -3   1 -0.5910 0.83831   6
  21  -3   1 -0.4975 1.08053  10
  21  -3   1 0.64799 1.33313  11
  21  -3   1 -1.0700 1.46521  17
 -21  -3  -1 -0.2168 1.08816  12
 -21  -3  -1 -0.0850 0.99658   9
 -21  -3  -1 0.47640 1.28091   3
  21  -3   1 -0.0113 1.23350   9
 -21  -3  -1 -0.0206 1.13508   7
  21  -3   1 0.09571 1.22979  13
 -21   3  -1 0.43166 0.99418  14
 -21   3  -1 0.54398 1.57811   7
 -21   3  -1 7.20039 2.20272   8
  21   3   1 -1.3059 1.12494  13
 -21   3  -1 0.22299 0.91750   4
  21   3   1 -0.9104 1.22137   6
  21   3   1 -0.3618 1.30630  11
 -21   3  -1 -0.1733 1.05382   3
  21   3   1 -0.5411 1.57208  17
  21   3   1 0.44962 0.96741   9
  21   3   1 0.28648 1.32661  10
  23  -3   1 5.22591 1.56689   9
  23  -3   1 4.60776 1.98131  17
 -23  -3  -1 4.49988 1.38992  12
  23  -3   1 5.16697 1.42607  10
  23  -3   1 4.80543 1.64880  13
  23  -3   1 1.57181 1.63024  11
  23  -3   1 5.67175 1.16926  12
 -23  -3  -1 5.72937 1.65577   7
 -23  -3  -1 4.72859 1.68525   3
  23  -3   1 5.04204 1.14770   6
  23   3   1 4.10465 2.01203  17
 -23   3  -1 5.27212 1.49897   3
  23   3   1 4.81772 1.62821  13
 -23   3  -1 3.67832 1.91222   7
  23   3   1 3.13918 1.60909  10
 -23   3  -1 5.64675 1.23344   4
  23   3   1 5.16127 1.78429  11
 -23   3  -1 4.98989 1.29386  14
  23   3   1 5.04279 1.26817   9
  23   3   1 5.23072 1.56319   6
 -25  -3  -1 1.23705 1.73361   3
  25  -3   1 1.12365 1.83106  11
  25  -3   1 0.18045 1.23122   6
  25  -3   1 1.40392 1.58620   9
 -25  -3  -1 -0.0305 1.31053  12
  25  -3   1 0.89979 1.05882  12
  25  -3   1 0.44171 2.07985  17
  25  -3   1 1.53911 1.42449  10
  25  -3   1 1.76979 1.57635  13
 -25  -3  -1 0.73286 1.25769  14
 -25   3  -1 0.89661 1.42800   3
 -25   3  -1 1.37068 1.25997  14
 -25   3  -1 0.84903 1.89031   7
  25   3   1 0.67111 1.79241  11
 -25   3  -1 0.76308 1.09010   4
  25   3   1 1.29930 1.56030  13
  25   3   1 0.67399 1.76975  10
  25   3   1 0.59226 1.21918   9
  25   3   1 1.03597 1.60506   6
  25   3   1 -0.1635 2.16771  17
  27  -3   1 0.45531 1.52141  10
  27  -3   1 2.56430 1.78317   9
 -27  -3  -1 2.62379 2.01986   3
 -27  -3  -1 0.31933 1.36695  14
  27  -3   1 1.59861 2.38596  17
  27  -3   1 0.89939 2.00346  11
  27   3   1 1.60213 2.00013  11
 -27   3  -1 1.53558 1.57940   3
  27   3   1 0.90857 1.67544   6
  27   3   1 0.94193 1.89502  10
  27   3   1 1.65376 1.38590   9
 -27   3  -1 2.38736 1.33908   4
  27   3   1 1.05637 2.42117  17
  29  -3   1 -0.1490 2.43799  17
  29  -3   1 -0.0353 1.71497   9
  29  -3   1 0.40138 2.16945  11
 -29  -3  -1 0.16674 1.99886   3
  29  -3   1 -0.6107 1.52061  10
  29   3   1 -0.2254 2.09931  11
  29   3   1 -0.2507 2.67854  17
 -29   3  -1 -0.4839 1.61808   3
  29   3   1 1.04405 1.92963  10
  29   3   1 -2.2027 1.65775   6
  28  -4  -1 -0.3615 2.23260  17
 -28  -4   1 0.68217 2.01109   3
  28  -4  -1 0.20087 1.33557  10
  28  -4  -1 0.10397 1.85001  13
  28  -4  -1 0.91203 2.01515  11
  28  -4  -1 1.34831 1.90616   9
 -28   4   1 1.23400 1.40226  14
  28   4  -1 0.42838 2.03289  10
  28   4  -1 0.42221 1.45170   9
  28   4  -1 -0.7415 2.48485  17
 -28   4   1 0.42682 1.62594   3
  28   4  -1 1.05147 1.72883   6
  28   4  -1 0.37655 1.95065  11
  28   4  -1 -0.0990 1.77801  13
 -26  -4   1 3.79282 1.67367  12
  26  -4  -1 1.08110 1.30962  10
  26  -4  -1 2.10418 1.30074  12
  26  -4  -1 3.06270 2.21582  17
  26  -4  -1 3.75943 1.87662  13
  26  -4  -1 1.93645 1.86820  11
  26  -4  -1 3.64864 1.86703   9
 -26  -4   1 3.24790 1.92590   3
  26   4  -1 3.30944 2.36602  17
 -26   4   1 1.52174 1.20273   4
  26   4  -1 3.21652 1.50664   9
  26   4  -1 2.25737 1.88528  11
  26   4  -1 2.95852 1.86074  13
  26   4  -1 3.75373 1.65746   6
  26   4  -1 2.85935 1.90111  10
 -26   4   1 1.69974 1.35796  14
 -26   4   1 4.08031 1.65298   3
  24  -4  -1 11.3410 1.55462  12
 -24  -4   1 9.39163 1.63768   9
  24  -4  -1 11.1732 2.00734   9
  24  -4  -1 9.09308 2.00833  13
 -24  -4   1 13.0574 1.94702  12
  24  -4  -1 12.5067 2.08411  10
  24  -4  -1 10.4611 2.20814  17
  24  -4  -1 11.3143 1.99579  11
 -24  -4   1 12.5018 2.12505   3
  24   4  -1 10.2309 1.98718  10
  24   4  -1 8.87026 1.79946   6
  24   4  -1 9.58687 2.00402  11
 -24   4   1 11.0066 1.72585   3
  24   4  -1 9.99044 2.31995  17
 -24   4   1 9.22247 2.36577   7
  24   4  -1 11.6321 1.63013   9
  24   4  -1 10.3283 2.03304  13
 -24   4   1 13.2956 1.92321   4
 -24   4   1 13.6471 2.19652  14
  22  -4  -1 8.03860 1.79576  13
 -22  -4   1 8.25109 1.51415   9
  22  -4  -1 7.29845 1.67337  11
 -22  -4   1 8.36355 1.67932   3
  22  -4  -1 6.66596 1.25555  10
  22  -4  -1 7.91584 1.72458   9
 -22  -4   1 5.17481 1.55271  12
  22  -4  -1 6.30808 1.85366  17
  22  -4  -1 5.84610 1.27851  12
  22   4  -1 4.39716 1.91266  17
  22   4  -1 7.82167 1.74845  11
 -22   4   1 6.02530 1.33913  14
 -22   4   1 7.14199 1.22495   4
  22   4  -1 5.55482 1.56403  10
  22   4  -1 4.96883 1.67614  13
 -22   4   1 5.60727 1.39242   3
  22   4  -1 7.27350 1.35398   9
 -22   4   1 7.03370 2.10318   7
  22   4  -1 6.50672 1.55846   6
 -20  -4   1 3.55862 1.07286   7
  20  -4  -1 3.63594 1.02073  10
 -20  -4   1 1.20024 1.28763   3
  20  -4  -1 3.40673 1.37751  11
  20  -4  -1 2.52175 1.38365  13
  20  -4  -1 3.17669 1.08784  12
  20  -4  -1 2.95490 1.47369  17
  20  -4  -1 4.06134 1.40316   9
 -20  -4   1 3.18439 1.33264  12
  20  -4  -1 2.80973 0.73158   6
 -20  -4   1 3.73528 1.20231   9
 -20   4   1 2.57147 1.18018   3
 -20   4   1 2.94528 1.74461   7
  20   4  -1 3.56091 1.26943   6
  20   4  -1 3.18397 1.40357  13
  20   4  -1 3.33876 1.12045   9
 -20   4   1 1.90563 1.05970  14
  20   4  -1 2.93245 1.32886  10
  20   4  -1 3.31143 1.36928  11
  20   4  -1 3.05143 1.57502  17
 -20   4   1 2.17943 2.31344   8
 -20   4   1 2.91200 0.98414   4
  18  -4  -1 2.41601 1.14603  11
  18  -4  -1 2.23046 0.62370   6
  18  -4  -1 2.85023 1.20615  13
 -18  -4   1 3.16623 0.94576   7
 -18  -4   1 2.59838 1.15285   3
  18  -4  -1 3.23105 0.87193  10
  18  -4  -1 2.78270 1.17380   9
  18  -4  -1 2.77092 0.95714  12
 -18  -4   1 2.76763 1.03247   9
 -18  -4   1 1.17587 1.12320  12
  18  -4  -1 3.03345 1.25779  17
 -18   4   1 0.91501 2.01077   8
  18   4  -1 1.55926 1.05391  10
  18   4  -1 3.84132 0.98356   9
 -18   4   1 3.67063 1.65138   7
  18   4  -1 0.84293 1.06902   6
 -18   4   1 2.14413 0.94699  14
  18   4  -1 2.08984 1.35558  17
  18   4  -1 2.19178 1.12979  11
 -18   4   1 2.35261 0.90261   4
  18   4  -1 2.00255 0.61878   5
 -18   4   1 1.56296 0.98383   3
  18   4  -1 2.05327 1.15213  13
 -16  -4   1 8.49908 1.25215   3
  16  -4  -1 6.52764 3.03932   8
  16  -4  -1 7.82404 1.22798  17
 -16  -4   1 8.10388 1.10772   9
  16  -4  -1 7.47868 1.16991   9
  16  -4  -1 7.26277 0.85533   6
  16  -4  -1 7.88566 1.29444  13
  16  -4  -1 7.30477 1.14242  11
  16  -4  -1 7.65326 1.14206  10
 -16  -4   1 8.58730 1.27987  12
  16  -4  -1 8.00798 3.90880  15
 -16  -4   1 8.65349 1.29291   7
  16   4  -1 8.01793 1.19272  10
 -16   4   1 8.76874 1.26968  14
  16   4  -1 7.04949 1.09916   6
  16   4  -1 6.40877 1.26673  17
  16   4  -1 9.75228 0.94587   5
 -16   4   1 7.08339 0.97667   4
 -16   4   1 9.07563 2.53866   8
 -16   4   1 8.09289 1.29713   3
 -16   4   1 4.63552 3.38359  15
 -16   4   1 8.03182 1.79542   7
  16   4  -1 7.46159 1.24188  13
  16   4  -1 9.62371 1.53877  11
  14  -4  -1 69.9468 1.31997   6
  14  -4  -1 68.0425 2.12975  17
 -14  -4   1 69.3505 2.04416   7
  14  -4  -1 72.7400 2.33639  13
  14  -4  -1 64.2878 7.72364  15
 -14  -4   1 70.8713 2.33525  12
 -14  -4   1 71.1569 2.05675   7
 -14  -4   1 75.6545 8.83586  15
  14  -4  -1 73.3192 1.92105  12
  14  -4  -1 71.6952 1.63333  10
  14  -4  -1 77.5062 6.48219   8
  14  -4  -1 72.3541 2.08327  11
 -14  -4   1 68.5770 2.01794   9
 -14  -4   1 70.8663 2.15759   3
  14  -4  -1 73.1312 2.15702   9
  14   4  -1 71.5219 2.10713  11
 -14   4   1 74.1165 1.94420   3
  14   4  -1 71.0840 8.49765  15
 -14   4   1 61.7237 5.40486   8
  14   4  -1 69.2056 2.25104  13
  14   4  -1 74.4594 2.11781   6
 -14   4   1 70.2306 1.89214  14
  14   4  -1 72.8476 2.14415  10
  14   4  -1 74.2028 2.31804  17
 -14   4   1 74.8703 1.90830   4
 -14   4   1 66.4221 8.04099  15
  14   4  -1 73.6116 2.18985   7
 -14   4   1 67.9903 3.27872   7
  14   4  -1 71.9812 1.50457   5
  12  -4  -1 52.2732 1.03632   6
 -12  -4   1 50.5820 1.74700   3
  12  -4  -1 56.0276 5.28962   8
  12  -4  -1 36.3688 5.80436  15
  12  -4  -1 51.0906 1.85664  13
  12  -4  -1 55.6164 1.59615  12
 -12  -4   1 53.7336 1.62062   7
  12  -4  -1 52.4688 1.73278   9
  12  -4  -1 53.0028 1.68411  11
 -12  -4   1 54.0904 1.69078   9
 -12  -4   1 54.2135 1.61837   7
 -12  -4   1 52.0440 1.86164  12
  12  -4  -1 52.9341 1.27771  10
  12  -4  -1 52.9213 1.69759  17
 -12  -4   1 58.3465 7.50902  15
 -12   4   1 49.6368 0.80714   5
  12   4  -1 51.7282 1.82449  17
  12   4  -1 52.4137 1.69616   7
 -12   4   1 51.6888 1.51677   3
  12   4  -1 54.9505 1.71770   6
 -12   4   1 45.8579 2.63949   7
  12   4  -1 52.4679 1.80050  13
 -12   4   1 56.2676 4.96626   8
  12   4  -1 63.8872 7.63921  15
 -12   4   1 60.7461 6.75354  15
  12   4  -1 52.2252 1.70870  10
  12   4  -1 51.9964 1.27631   5
 -12   4   1 48.7079 1.47763  14
  12   4  -1 52.8909 1.67854  11
 -12   4   1 49.1060 1.53508   4
  10  -4  -1 12.9058 0.53744   6
  10  -4  -1 12.7210 2.74222   8
 -10  -4   1 13.2357 0.96183   9
  10  -4  -1 13.5264 0.92717  12
  10  -4  -1 13.4571 0.71013  10
 -10  -4   1 12.3733 3.70229  15
 -10  -4   1 13.1684 1.13173  12
 -10  -4   1 13.4105 0.82366   7
  10  -4  -1 13.3818 1.01208   9
  10  -4  -1 13.4723 3.20873  15
  10  -4  -1 12.2934 0.93728  17
  10  -4  -1 12.1901 1.04660  13
  10  -4  -1 13.6988 0.98152  11
 -10  -4   1 15.1701 1.04513   3
 -10  -4   1 15.0833 1.09208  11
 -10  -4   1 13.9718 0.86921   7
  10   4  -1 13.1935 1.01115  10
  10   4  -1 13.4209 0.79455   5
  10   4  -1 13.2078 0.99085   6
  10   4  -1 12.3378 1.01796  17
 -10   4   1 14.0618 1.65949   7
  10   4  -1 13.7305 1.03638  13
  10   4  -1 11.8954 3.76799  15
 -10   4   1 11.2717 2.62683   8
 -10   4   1 13.6407 0.84670   3
 -10   4   1 13.6053 0.53831   5
 -10   4   1 12.7467 0.86985  14
 -10   4   1 12.6230 0.91896   4
  10   4  -1 14.3718 0.99099  11
 -10   4   1 10.5335 3.35993  15
   8  -4  -1 5.70646 0.45975  10
   8  -4  -1 5.51279 0.68468  12
   8  -4  -1 5.39652 0.77644  13
  -8  -4   1 4.97810 0.77957  11
   8  -4  -1 5.84710 0.74539   9
  -8  -4   1 5.48109 0.90464   8
  -8  -4   1 6.10197 0.55147   7
  -8  -4   1 6.33181 0.94426   8
  -8  -4   1 5.35935 0.53988   7
  -8  -4   1 6.09822 0.85124  12
  -8  -4   1 6.56176 2.85159  15
  -8  -4   1 5.28337 0.70775   9
   8  -4  -1 4.87845 0.63532  17
   8  -4  -1 3.75855 1.57415   8
   8  -4  -1 5.91045 0.67511  11
   8  -4  -1 7.63042 2.34934  15
  -8  -4   1 5.15317 0.71672   3
   8   4  -1 5.19817 0.72167  10
  -8   4   1 6.09565 0.62258  14
   8   4  -1 4.84714 0.70870  17
  -8   4   1 5.84075 2.50964  15
   8   4  -1 2.23064 2.05271  15
  -8   4   1 7.53670 2.05347   8
  -8   4   1 3.98643 0.91944   7
  -8   4   1 4.79995 0.66875   4
   8   4  -1 4.91164 0.71576   6
   8   4  -1 6.16514 0.76530  13
  -8   4   1 4.98769 0.44217   5
   8   4  -1 5.09060 0.67469  11
  -8   4   1 4.66306 0.60743   3
   8   4  -1 4.82541 0.56269   5
  -6  -4   1 121.724 1.73430   3
  -6  -4   1 133.199 3.63129   8
  -6  -4   1 127.164 1.89292   9
  -6  -4   1 128.317 1.84974  11
   6  -4  -1 125.572 6.46420  15
  -6  -4   1 128.033 1.34564   7
   6  -4  -1 124.254 1.56105  11
   6  -4  -1 129.591 1.99808  13
   6  -4  -1 118.759 5.92087   8
   6  -4  -1 125.147 1.72757  12
  -6  -4   1 111.401 7.06527  15
  -6  -4   1 124.023 2.01875  12
   6  -4  -1 124.778 1.82991   9
   6   4  -1 124.592 3.75646   8
  -6   4   1 117.023 5.70868   8
  -6   4   1 121.120 1.29899   5
   6   4  -1 124.401 1.87002  13
  -6   4   1 120.816 1.67715   4
   6   4  -1 122.031 1.58981   5
  -6   4   1 127.585 3.08625   7
   6   4  -1 128.187 7.60216  15
   6   4  -1 121.876 1.71473   6
  -6   4   1 127.663 1.61599  14
  -6   4   1 131.058 6.70459  15
  -6   4   1 121.747 1.50616   3
   4  -4  -1 33.1657 3.12180   8
  -4  -4   1 29.3747 0.93121   9
  -4  -4   1 30.3028 1.01958  12
   4  -4  -1 28.8606 0.87672   9
  -4  -4   1 29.8281 0.83041   3
  -4  -4   1 30.6152 0.88307  11
  -4  -4   1 29.8024 2.15395   8
   4  -4  -1 31.5416 0.72738  11
  -4  -4   1 29.3565 0.90127  10
   4  -4  -1 28.7725 0.86621  12
   4  -4  -1 32.5544 1.00934  13
  -4  -4   1 29.4184 3.51573  15
   4  -4  -1 35.6251 2.91321  15
  -4  -4   1 29.7513 0.76390   7
  -4  -4   1 32.4403 0.87683  17
   4   4  -1 31.1292 2.14697   8
   4   4  -1 28.4646 0.82526   6
   4   4  -1 33.4146 3.59980  15
   4   4  -1 30.8073 0.91272  13
   4   4  -1 29.7309 0.85900   7
  -4   4   1 29.7699 2.64156  15
   4   4  -1 28.3340 0.79144   5
  -4   4   1 27.9218 1.47087   7
  -4   4   1 26.1806 2.87503   8
  -4   4   1 27.3579 0.70698   5
  -4   4   1 29.4797 0.72884   3
  -4   4   1 30.0703 0.78350  14
   4   4  -1 31.0011 0.78057  17
  -2  -4   1 48.8410 1.14575  12
  -2  -4   1 49.2368 1.16057   7
  -2  -4   1 47.9767 0.99349   6
   2  -4  -1 47.9968 1.06662  12
   2  -4  -1 48.0349 1.59206   7
   2  -4  -1 49.2670 1.04114   9
  -2  -4   1 52.4757 3.02770   8
  -2  -4   1 50.1934 0.99567  11
  -2  -4   1 48.7615 0.88102   3
  -2  -4   1 49.5721 0.96035  10
   2  -4  -1 52.5411 3.55784   8
   2  -4  -1 47.9034 2.72032  15
  -2  -4   1 58.5150 4.16320  15
  -2  -4   1 51.5271 1.14737   9
   2   4  -1 51.2189 0.92698   4
  -2   4   1 50.1022 2.64887  15
   2   4  -1 46.1033 1.16977   7
  -2   4   1 39.2835 3.09297   8
  -2   4   1 46.3534 0.89488   5
   2   4  -1 48.5880 0.87447  10
   2   4  -1 47.8794 1.01296  13
   2   4  -1 47.3850 0.89574   6
   2   4  -1 52.5004 2.94716   8
   2   4  -1 47.0112 0.92928   5
  -2   4   1 45.4354 1.63258   7
  -2   4   1 47.6445 0.85391   3
  -2   4   1 50.2950 0.92387  14
   2   4  -1 51.3836 3.81092  15
   0  -4  -1 81.5178 1.82951   7
   0  -4  -1 77.4697 1.17911   3
   0  -4   1 81.2411 1.12636   6
   0  -4  -1 78.0262 1.36540  12
   0  -4   1 75.6207 1.68621   7
   0  -4  -1 75.7398 1.22252   9
   0  -4   1 81.4115 1.17978  11
   0  -4   1 76.8790 1.31888  12
   0  -4  -1 85.1164 4.14613   8
   0  -4   1 81.1783 1.09349  10
   0  -4   1 76.0656 1.33009   9
   0  -4   1 82.9654 4.13117   8
   0   4   1 80.9725 3.21016  15
   0   4  -1 76.8257 3.80864   8
   0   4  -1 76.2388 1.12276   5
   0   4   1 81.6928 1.97026   7
   0   4   1 79.0146 1.11056   4
   0   4  -1 75.3069 0.98319   6
   0   4   1 74.7819 1.16004   5
   0   4  -1 76.2735 1.00248   4
   0   4   1 82.0959 3.06122  15
   0   4  -1 81.0568 4.72492  15
   0   4   1 78.0300 4.10306   8
   0   4  -1 77.2984 1.68579   7
   0   4   1 76.1589 0.93839   6
   0   4  -1 87.9218 4.84483  15
  -2  -4  -1 3.60619 0.98236  15
   2  -4   1 5.33422 0.75301   7
   2  -4   1 4.72868 0.52301   9
   2  -4   1 5.45409 1.63790  15
   2  -4   1 5.07628 0.38341   6
  -2  -4  -1 5.88345 1.29966   8
   2  -4   1 4.59066 0.41636  11
  -2  -4  -1 4.47246 0.58514   7
  -2  -4  -1 5.73765 0.56568  12
   2  -4   1 4.24851 0.45800  12
  -2  -4  -1 4.82425 0.45645   9
  -2  -4  -1 5.07325 0.47906   3
   2  -4   1 3.16697 1.26896   8
   2  -4   1 4.83659 0.37446  10
   2   4   1 4.60047 0.70982   7
   2   4   1 5.35948 1.36492  15
  -2   4  -1 2.86735 0.55965   7
  -2   4  -1 4.37816 1.22666   8
   2   4   1 4.71885 0.37646  10
  -2   4  -1 5.01543 0.41881   4
  -2   4  -1 2.80718 1.37419  15
   2   4   1 4.54284 1.33146   8
   2   4   1 5.62957 0.44569   6
   2   4   1 6.52404 0.42745   4
   2   4   1 5.50263 0.45206   5
  -2   4  -1 4.49488 0.40450   5
  -4  -4  -1 72.1083 1.59718   7
   4  -4   1 70.0211 1.22343  11
  -4  -4  -1 70.9347 3.40986   8
  -4  -4  -1 65.0743 4.44933  15
   4  -4   1 69.7656 5.04104  15
  -4  -4  -1 66.9073 1.31198   3
   4  -4   1 70.0212 1.21625  12
   4  -4   1 69.4576 0.97705   6
  -4  -4  -1 69.2794 1.11708  11
  -4  -4  -1 69.3939 1.44401  12
   4  -4   1 71.0185 4.52511   8
  -4  -4  -1 67.2461 1.18543   9
   4  -4   1 66.2555 1.34883   9
   4  -4   1 71.6633 1.03121  10
  -4   4  -1 66.9801 2.06216   7
   4   4   1 66.2882 4.57788  15
  -4   4  -1 66.1716 0.85181   3
   4   4   1 67.1491 1.13314  10
   4   4   1 70.5632 1.77265   7
  -4   4  -1 65.8149 1.02460   5
  -4   4  -1 71.4216 1.13515  14
   4   4   1 69.2782 0.98267   4
  -4   4  -1 67.8201 4.11897   8
  -4   4  -1 74.7464 5.15057  15
  -4   4  -1 65.5132 1.15012   4
   4   4   1 68.9946 1.00242  11
   4   4   1 64.0590 1.20919   5
   4   4   1 73.2704 3.74886   8
   4   4   1 63.9101 1.15342   6
   6  -4   1 4.99773 0.65076  13
   6  -4   1 4.39130 0.51196  12
   6  -4   1 4.76298 0.64790   9
  -6  -4  -1 4.68506 0.66880  12
  -6  -4  -1 5.51871 1.44384   8
  -6  -4  -1 4.36207 0.54485  11
   6  -4   1 5.68292 0.44297   6
   6  -4   1 4.56555 1.66225   8
  -6  -4  -1 4.63009 0.63283   3
  -6  -4  -1 5.88330 0.70177   7
   6  -4   1 3.04246 1.63684  15
   6  -4   1 4.06918 0.46904  10
  -6  -4  -1 6.43208 1.30598   8
   6  -4   1 5.12411 0.59928  11
   6  -4   1 5.50555 0.56688  17
  -6  -4  -1 5.62814 0.54770   9
  -6  -4  -1 4.17738 2.10388  15
  -6  -4  -1 5.21454 0.83385   7
  -6   4  -1 4.44852 0.55689   4
   6   4   1 5.35050 0.55978  17
   6   4   1 5.04092 0.63818  13
   6   4   1 4.27871 0.50511  11
   6   4   1 4.99336 0.57151   5
  -6   4  -1 4.46983 0.43181   5
   6   4   1 5.27525 0.58978  10
   6   4   1 5.14753 0.41743   4
  -6   4  -1 4.01829 0.79897   7
   6   4   1 5.83206 1.37932   8
  -6   4  -1 4.02821 1.97734  15
   6   4   1 7.28113 2.52545  15
  -6   4  -1 5.14583 0.43112   3
  -6   4  -1 5.74967 0.52556  14
   6   4   1 4.50432 0.60425   6
  -6   4  -1 3.47613 1.53131   8
  -8  -4  -1 19.0492 1.21048   7
   8  -4   1 18.5593 3.21711   8
   8  -4   1 18.3922 0.95096  11
  -8  -4  -1 18.0850 1.93414   8
  -8  -4  -1 19.0873 0.87757   9
  -8  -4  -1 21.1371 4.20991  15
  -8  -4  -1 18.4777 1.06985  12
  -8  -4  -1 19.1847 2.35392   8
  -8  -4  -1 18.3403 1.08321   7
  -8  -4  -1 20.2023 1.04218   3
   8  -4   1 25.9700 4.22547  15
   8  -4   1 17.8799 1.01187  13
   8  -4   1 18.8819 1.00383   9
   8  -4   1 16.0215 0.89734  17
   8  -4   1 17.5446 0.77972  12
   8  -4   1 18.9611 0.69120   6
   8  -4   1 19.3248 0.78897  10
  -8   4  -1 19.3057 0.72627   3
  -8   4  -1 18.4421 0.82720  14
   8   4   1 17.5242 0.91248  17
   8   4   1 19.2082 0.88828  11
  -8   4  -1 18.9055 0.65331   5
   8   4   1 18.7960 0.95190  10
   8   4   1 19.1424 1.01478  13
   8   4   1 19.3278 0.61522   4
  -8   4  -1 19.6568 0.91432   4
   8   4   1 15.8567 3.54479  15
  -8   4  -1 18.2041 3.06853   8
   8   4   1 20.2359 0.90012   5
  -8   4  -1 20.9643 1.57542   7
   8   4   1 19.1959 0.98299   6
  -8   4  -1 15.8844 4.11657  15
 -10  -4  -1 3.07966 0.54519   9
  10  -4   1 2.09228 0.61365  11
 -10  -4  -1 2.52799 0.71936   7
  10  -4   1 2.10369 0.46737  10
  10  -4   1 1.92379 0.39927   6
  10  -4   1 3.49085 0.65423  17
  10  -4   1 1.75950 0.64201   9
  10  -4   1 2.43750 0.47688  12
 -10  -4  -1 2.69143 1.02849   8
 -10  -4  -1 5.40079 3.37300  15
 -10  -4  -1 3.02162 0.67583  12
 -10  -4  -1 2.11541 0.30379   4
  10  -4   1 -0.0746 2.19356  15
 -10  -4  -1 1.09062 1.01898   8
  10  -4   1 3.22677 0.68108  13
  10  -4   1 2.53265 1.80277   8
 -10  -4  -1 2.21658 0.63476   3
 -10  -4  -1 2.01867 0.62460   7
  10   4   1 2.25098 0.31833   4
 -10   4  -1 3.62156 1.93800  15
  10   4   1 2.16567 0.61624  10
 -10   4  -1 3.11069 1.61749   8
 -10   4  -1 1.84994 0.90318   7
  10   4   1 2.89085 0.64493  17
  10   4   1 2.92512 0.53144   5
 -10   4  -1 2.91781 0.49210   3
  10   4   1 1.98650 0.55859  11
 -10   4  -1 2.80751 0.51209  14
  10   4   1 4.41379 2.97399  15
  10   4   1 2.34681 0.62587   6
  10   4   1 2.98521 0.66633  13
 -10   4  -1 2.79116 0.36399   5
 -10   4  -1 1.67669 0.50528   4
  12  -4   1 49.7078 1.78958  17
  12  -4   1 42.4854 4.76250   8
  12  -4   1 45.8377 1.21025   6
  12  -4   1 47.4991 1.68149   9
 -12  -4  -1 46.1505 1.72911   3
  12  -4   1 50.5606 1.45738  10
  12  -4   1 45.9689 1.68838  11
  12  -4   1 40.9239 5.71819  15
 -12  -4  -1 48.3866 1.47483   9
 -12  -4  -1 49.5418 1.98963   7
  12  -4   1 49.4195 1.36958  12
 -12  -4  -1 46.0412 0.88446   4
 -12  -4  -1 46.1224 1.70149  12
 -12  -4  -1 44.9137 6.36231  15
 -12  -4  -1 52.7815 3.30213   8
  12  -4   1 48.6593 1.80121  13
 -12  -4  -1 50.0748 3.10237   8
 -12   4  -1 46.1364 1.36174   3
 -12   4  -1 39.2168 6.05865  15
 -12   4  -1 48.9608 4.73484   8
  12   4   1 47.7955 1.59540  11
  12   4   1 46.5559 1.34581   5
  12   4   1 45.2648 1.73808  13
 -12   4  -1 47.0473 1.47023   4
 -12   4  -1 45.8827 0.91622   5
  12   4   1 52.1833 1.84117  17
 -12   4  -1 45.0721 2.62759   7
 -12   4  -1 50.4673 1.50882  14
  12   4   1 51.6307 6.81195  15
  12   4   1 47.9509 1.71295  10
  12   4   1 44.4382 1.64708   6
 -14  -4  -1 2.05107 1.13561   8
 -14  -4  -1 0.77966 0.91225   8
 -14  -4  -1 0.42397 3.65120  15
  14  -4   1 0.54872 0.79151   9
  14  -4   1 0.65622 0.77671  11
 -14  -4  -1 0.86867 0.77865   3
  14  -4   1 1.03609 0.60067  12
  14  -4   1 0.75511 0.50861   6
 -14  -4  -1 1.31345 0.66837   9
 -14  -4  -1 1.84900 0.85266   7
 -14  -4  -1 0.62040 0.31354   4
  14  -4   1 1.44258 2.10101   8
  14  -4   1 0.34358 0.61014  10
  14  -4   1 0.91643 0.87134  17
  14  -4   1 1.28115 0.83073  13
  14  -4   1 0.65109 2.70345  15
 -14  -4  -1 0.77359 0.79955  12
 -14   4  -1 1.21302 0.65073   3
 -14   4  -1 -1.3222 2.79072  15
 -14   4  -1 0.37942 0.59851  14
  14   4   1 0.94890 0.92429  17
  14   4   1 1.29508 0.56459   5
 -14   4  -1 -0.6152 1.48315   8
  14   4   1 0.70464 0.77979  13
 -14   4  -1 1.00211 1.11334   7
  14   4   1 -2.8188 2.39775  15
  14   4   1 0.18367 0.70862  10
  14   4   1 0.87359 0.78546  11
  14   4   1 0.80378 0.80178   6
 -14   4  -1 0.44759 0.63937   4
 -14   4  -1 0.64601 0.31074   5
  16  -4   1 2.50836 1.13466  17
 -16  -4  -1 3.70063 1.10964   8
 -16  -4  -1 3.59939 1.05670   7
  16  -4   1 2.08903 0.81486  10
 -16  -4  -1 2.55817 0.98537   3
  16  -4   1 2.20211 0.99476   9
  16  -4   1 2.92269 1.03319  13
 -16  -4  -1 2.32285 0.95209   8
  16  -4   1 -0.9134 2.49890  15
 -16  -4  -1 3.06455 0.85198   9
  16  -4   1 3.70761 0.79494  12
 -16  -4  -1 2.88424 0.99533  12
  16  -4   1 1.96012 0.62053   6
  16  -4   1 1.62341 0.98211  11
 -16   4  -1 1.89824 1.95498   8
  16   4   1 2.37584 1.00451  13
  16   4   1 2.65098 0.75373   9
  16   4   1 0.90316 0.91542  10
  16   4   1 2.82497 0.67590   5
 -16   4  -1 2.86678 0.84957   4
  16   4   1 1.85870 1.16115  17
 -16   4  -1 2.48500 0.79496  14
  16   4   1 2.67139 1.00657  11
  16   4   1 2.01822 1.00045   6
 -16   4  -1 3.24949 0.87458   3
 -16   4  -1 2.27552 1.47238   7
  18  -4   1 3.25268 1.20348  11
  18  -4   1 1.33240 1.10747  13
  18  -4   1 1.40911 1.27393  17
 -18  -4  -1 1.19458 0.88896   9
 -18  -4  -1 0.93286 1.05694   3
  18  -4   1 1.31072 0.69828   6
  18  -4   1 0.58190 0.87976  10
 -18  -4  -1 1.65899 1.04831  12
  18  -4   1 1.21950 0.78135  12
  18  -4   1 1.46220 1.11884   9
 -18  -4  -1 2.65466 1.09942   7
  18   4   1 1.17882 1.09492   6
 -18   4  -1 1.33181 0.92622   3
  18   4   1 3.20449 1.21278  13
 -18   4  -1 2.10231 0.89390   4
  18   4   1 1.01554 1.08867  11
 -18   4  -1 1.74055 0.88114  14
  18   4   1 1.15208 1.12093  10
  18   4   1 0.19642 1.25643  17
  18   4   1 1.65418 0.66860   5
 -18   4  -1 -0.3572 1.80269   8
  18   4   1 2.43036 0.86764   9
 -18   4  -1 1.27311 1.61720   7
  20  -4   1 14.9612 2.15335  13
  20  -4   1 13.2100 1.80616  10
 -20  -4  -1 17.1129 2.34735   3
  20  -4   1 17.0184 1.45912   6
  20  -4   1 15.6292 2.26858   9
 -20  -4  -1 15.9964 1.94106   7
 -20  -4  -1 16.4802 1.74239   9
  20  -4   1 14.1567 1.94313  17
 -20  -4  -1 15.3573 2.08644  12
  20  -4   1 15.7075 1.60408  12
  20  -4   1 12.0624 1.73078  11
 -20   4  -1 14.4315 3.32028   8
  20   4   1 14.7175 2.22804  10
  20   4   1 12.6431 1.67344   6
 -20   4  -1 14.2231 2.45006   7
 -20   4  -1 16.4991 1.78336   4
 -20   4  -1 16.2887 1.70350   3
  20   4   1 15.9820 1.56534   9
 -20   4  -1 14.9951 1.71020  14
  20   4   1 16.1840 2.20920  11
  20   4   1 16.3581 2.61224  17
  20   4   1 16.3303 2.18225  13
  22  -4   1 0.50272 1.47094   9
 -22  -4  -1 1.11027 1.31189   7
  22  -4   1 1.28728 1.38118  13
  22  -4   1 0.48837 1.71578  17
  22  -4   1 0.42928 0.92845  12
 -22  -4  -1 1.06353 1.26659  12
 -22  -4  -1 0.86463 1.49726   3
  22  -4   1 -0.0725 1.43060  11
 -22  -4  -1 0.68339 1.09658   9
  22  -4   1 0.80931 1.18550  10
  22  -4   1 0.47185 0.86906   6
 -22   4  -1 0.90772 1.05583  14
  22   4   1 0.24195 1.50929  11
 -22   4  -1 -0.9131 1.70995   7
  22   4   1 0.62285 1.01190   9
 -22   4  -1 0.08927 1.16161   3
  22   4   1 -0.1502 1.79840  17
  22   4   1 0.23964 1.40236   6
 -22   4  -1 0.04865 1.05068   4
  22   4   1 -0.1562 1.35390  13
  22   4   1 0.63925 1.49978  10
  24  -4   1 1.19478 1.61505   9
  24  -4   1 2.14296 1.54846  13
 -24  -4  -1 2.18208 1.76266   3
  24  -4   1 1.43651 1.04431  12
  24  -4   1 -0.1494 1.64611  11
  24  -4   1 0.54331 1.94063  17
  24  -4   1 1.01064 1.31977  10
 -24  -4  -1 1.25808 1.42053  12
  24   4   1 1.63666 2.09583  17
  24   4   1 1.09261 1.53014  13
  24   4   1 0.33508 1.65012  10
 -24   4  -1 0.99181 1.14818  14
  24   4   1 1.03225 1.11655   9
 -24   4  -1 1.38308 1.17743   4
  24   4   1 2.84693 1.76923  11
 -24   4  -1 0.64895 1.34286   3
 -24   4  -1 -0.2210 1.69694   7
  24   4   1 1.77812 1.63204   6
  26  -4   1 0.36166 1.70032   9
  26  -4   1 1.20442 1.38546  10
 -26  -4  -1 0.19759 1.44126  12
  26  -4   1 -0.4147 1.93272  11
  26  -4   1 2.78008 2.21058  17
 -26  -4  -1 -0.0140 1.28219  14
 -26  -4  -1 0.48231 1.80022   3
  26   4   1 -0.1749 1.82927  10
  26   4   1 0.82651 1.70692   6
 -26   4  -1 0.75356 1.25043   4
  26   4   1 -0.1912 1.80763  11
  26   4   1 0.38967 1.20798   9
  26   4   1 2.14426 2.39846  17
 -26   4  -1 1.40678 1.45901   3
  28  -4   1 2.16010 2.27151  11
  28  -4   1 6.40820 2.57231  17
  28  -4   1 4.96636 2.02866   9
 -28  -4  -1 4.93283 2.22900   3
  28  -4   1 3.90270 1.54279  10
  28   4   1 3.26115 2.78592  17
 -28   4  -1 3.87791 1.65377   3
 -28   4  -1 4.73204 1.36041   4
  28   4   1 5.60531 2.26712  11
  28   4   1 3.06671 1.87233   6
  28   4   1 2.40283 2.05940  10
  29  -5  -1 -1.0881 2.03161  11
 -29  -5   1 0.78587 2.02360   3
  29  -5  -1 0.74645 2.29060  17
  29  -5  -1 0.63297 2.01302   9
  29   5  -1 0.19467 1.77117   6
  29   5  -1 1.33669 2.14589  11
  29   5  -1 0.83735 1.48717   9
 -29   5   1 0.74976 1.61719   3
  29   5  -1 1.47776 2.06864  10
  29   5  -1 -1.4349 2.52685  17
  27  -5  -1 1.48484 1.81545  13
  27  -5  -1 1.63546 1.96435   9
 -27  -5   1 -0.6456 1.86699   3
  27  -5  -1 -0.0581 1.96765  11
 -27  -5   1 -0.5795 1.61842  12
  27  -5  -1 -0.0111 2.17562  17
  27  -5  -1 0.51214 1.24437  12
  27   5  -1 0.60613 1.89376  11
  27   5  -1 -0.6158 1.92116  10
  27   5  -1 1.37755 1.74364   6
 -27   5   1 1.31719 1.32463   4
  27   5  -1 -0.2363 1.38488   9
  27   5  -1 0.43157 1.77509  13
 -27   5   1 -0.3958 1.48084   3
 -27   5   1 -0.0881 1.36694  14
  27   5  -1 -0.4723 2.32592  17
 -25  -5   1 2.48425 1.88528   3
  25  -5  -1 2.43375 1.87943   9
  25  -5  -1 3.87265 1.36463  12
  25  -5  -1 2.99587 1.87509  11
  25  -5  -1 2.22165 1.97137  17
  25  -5  -1 3.62651 1.24059  10
  25  -5  -1 0.77886 1.69656  13
 -25  -5   1 3.09314 1.68580  12
 -25  -5   1 3.16141 1.47303   9
 -25   5   1 3.75731 1.36293   4
 -25   5   1 2.84072 1.49874   3
  25   5  -1 1.77482 1.36331   9
  25   5  -1 2.45212 2.30021  17
  25   5  -1 1.62057 1.75265  13
  25   5  -1 2.43898 1.82003  10
 -25   5   1 2.07073 1.37057  14
  25   5  -1 2.13890 1.73357   6
  25   5  -1 0.36392 1.82312  11
 -23  -5   1 0.28609 1.51633  12
  23  -5  -1 -0.4201 1.08607  12
  23  -5  -1 0.08738 1.00009  10
 -23  -5   1 0.00076 1.24612   9
  23  -5  -1 0.18106 1.58246  11
  23  -5  -1 -0.0565 1.50730  13
  23  -5  -1 -0.6074 1.72775  17
 -23  -5   1 0.40463 1.62802   3
  23  -5  -1 -0.3799 1.59214   9
 -23   5   1 -1.1721 1.14744   4
  23   5  -1 -0.1292 1.53955  13
  23   5  -1 0.55534 1.61251  10
  23   5  -1 0.29940 1.59790  11
  23   5  -1 -0.8505 1.49066   6
  23   5  -1 -0.7813 1.83278  17
  23   5  -1 0.37301 1.20722   9
 -23   5   1 -1.1767 1.82114   7
 -23   5   1 -0.8925 1.10834  14
 -23   5   1 0.78654 1.25039   3
 -21  -5   1 14.0736 2.00388   9
  21  -5  -1 14.6824 1.68907  10
  21  -5  -1 13.4739 1.83306  11
 -21  -5   1 12.3857 1.86281  12
  21  -5  -1 13.2413 1.91835   9
  21  -5  -1 9.83148 1.81574  17
  21  -5  -1 8.97932 1.70749  13
 -21  -5   1 11.7509 1.78812   3
  21  -5  -1 12.8690 1.80910  12
  21   5  -1 11.6820 1.76359  10
  21   5  -1 12.8676 1.87708   9
 -21   5   1 12.4919 1.90796   4
 -21   5   1 12.4890 1.86161  14
 -21   5   1 14.2172 1.98631   3
  21   5  -1 13.0526 1.86638  11
  21   5  -1 12.9077 1.79063   6
 -21   5   1 14.7683 2.57016   7
  21   5  -1 15.5272 2.08437  13
  21   5  -1 13.6800 2.12673  17
 -19  -5   1 1.85906 0.79000   7
  19  -5  -1 0.89228 0.94865  12
 -19  -5   1 1.08618 1.07807   9
  19  -5  -1 1.12664 1.19680  11
  19  -5  -1 2.15942 1.33015   9
  19  -5  -1 1.82516 1.32068  13
 -19  -5   1 0.65089 1.25338  12
 -19  -5   1 1.75069 1.23132   3
  19  -5  -1 1.15252 1.28387  17
  19  -5  -1 0.41324 0.80361  10
  19   5  -1 0.20504 1.16882  10
  19   5  -1 0.40554 1.43356  17
 -19   5   1 0.42579 0.96224  14
  19   5  -1 1.26237 1.22083  11
 -19   5   1 0.13686 1.55924   7
  19   5  -1 1.54081 1.27176  13
 -19   5   1 -2.3979 1.82169   8
 -19   5   1 0.80121 0.95814   4
 -19   5   1 1.07505 1.00983   3
  19   5  -1 0.88841 1.19301   6
  17  -5  -1 1.28376 0.73075  10
 -17  -5   1 1.21384 1.11306  12
  17  -5  -1 0.18136 1.08295   9
  17  -5  -1 -0.0564 0.99114  11
 -17  -5   1 1.76281 0.72041   7
 -17  -5   1 1.07073 1.01620   3
  17  -5  -1 0.94921 0.84297  12
 -17  -5   1 0.61304 0.92977   9
  17  -5  -1 0.82155 1.09305  13
  17  -5  -1 1.17941 1.09507  17
  17  -5  -1 0.99349 0.51239   6
 -17   5   1 1.61778 0.90962   4
  17   5  -1 2.58116 1.12209  13
 -17   5   1 -0.5704 1.33011   8
 -17   5   1 0.00338 1.48287   7
  17   5  -1 0.94362 1.06329  11
 -17   5   1 1.75553 0.92403   3
  17   5  -1 1.77036 0.68375   5
  17   5  -1 1.57548 1.08653  10
 -17   5   1 0.97663 0.84304  14
  17   5  -1 1.02510 1.15154  17
  17   5  -1 0.07742 0.96665   6
 -15  -5   1 0.24203 0.48700   7
  15  -5  -1 0.12796 0.41353   6
 -15  -5   1 0.85827 0.82138   9
 -15  -5   1 -0.0233 0.54952   7
  15  -5  -1 -1.1596 2.32455  15
  15  -5  -1 0.02631 0.89737   9
  15  -5  -1 0.56082 0.56427  10
 -15  -5   1 -0.1264 0.95012  12
 -15  -5   1 -0.2851 0.83892   3
  15  -5  -1 0.40453 0.88154  17
 -15  -5   1 3.97834 3.48264  15
  15  -5  -1 0.11153 0.83147  11
  15  -5  -1 -0.0491 0.89179  13
  15  -5  -1 0.73900 0.72514  12
 -15   5   1 -0.7376 0.72310   4
  15   5  -1 -0.1477 0.81405  10
  15   5  -1 -1.2649 0.88238  17
  15   5  -1 -0.5161 0.82351  11
  15   5  -1 0.06985 0.85439  13
 -15   5   1 0.06029 0.69428  14
  15   5  -1 2.24936 2.52835  15
 -15   5   1 -0.7859 2.84725  15
  15   5  -1 0.06788 0.85241   6
 -15   5   1 -0.6398 1.25064   7
  15   5  -1 -0.3531 0.55563   5
 -15   5   1 -1.7537 1.58157   8
 -15   5   1 0.20512 0.72693   3
  13  -5  -1 39.2923 1.20918  10
 -13  -5   1 34.6682 6.95722  15
  13  -5  -1 36.9807 1.54292  12
  13  -5  -1 43.5568 5.22399   8
 -13  -5   1 43.1268 1.39203   7
  13  -5  -1 44.8846 1.86182   9
  13  -5  -1 37.9369 0.93167   6
 -13  -5   1 38.0611 1.78881   3
  13  -5  -1 28.0610 5.52576  15
  13  -5  -1 39.3254 1.70906  11
  13  -5  -1 37.8443 1.85344  13
  13  -5  -1 36.1644 1.63039  17
 -13  -5   1 36.7951 1.65996   9
 -13  -5   1 37.8566 1.90898  12
 -13  -5   1 38.8159 1.33725   7
 -13   5   1 40.0131 1.55704  14
 -13   5   1 35.5437 4.20717   8
 -13   5   1 40.6849 7.10672  15
 -13   5   1 41.9106 1.53714   3
  13   5  -1 39.5958 1.38307   5
  13   5  -1 38.0514 1.75634  10
  13   5  -1 29.4220 5.68292  15
  13   5  -1 42.1767 1.74476  11
 -13   5   1 38.5411 0.85607   5
  13   5  -1 38.3604 1.84367  13
 -13   5   1 39.6017 1.60684   4
 -13   5   1 38.0312 2.76491   7
  13   5  -1 37.9325 1.80050  17
  13   5  -1 36.6631 1.71310   6
  11  -5  -1 4.10604 0.84389  13
 -11  -5   1 3.83146 0.76435   9
  11  -5  -1 3.05532 1.90054   8
 -11  -5   1 9.16638 3.72263  15
  11  -5  -1 3.37075 2.51384  15
 -11  -5   1 4.20278 0.81039   3
  11  -5  -1 4.15061 0.69739  12
  11  -5  -1 2.95493 0.75747   9
 -11  -5   1 2.32069 0.78695  12
  11  -5  -1 5.68896 0.77413  11
  11  -5  -1 3.40171 0.45969   6
 -11  -5   1 4.39630 0.55992   7
  11  -5  -1 4.50689 0.71771  17
 -11  -5   1 5.17609 0.65376   7
 -11  -5   1 4.70830 0.82451  11
  11  -5  -1 4.00286 0.64115  10
 -11   5   1 3.46689 0.52368   5
 -11   5   1 1.37521 2.51847  15
  11   5  -1 4.65740 0.80572  17
  11   5  -1 4.14461 0.63064   5
 -11   5   1 5.91011 0.82316   4
 -11   5   1 4.61281 1.31367   7
  11   5  -1 4.67279 0.80399   6
 -11   5   1 4.34742 0.66395  14
  11   5  -1 5.17320 3.39092  15
 -11   5   1 3.42780 0.62738   3
 -11   5   1 6.53819 2.29172   8
  11   5  -1 4.64844 0.86578  13
  11   5  -1 5.27203 0.78724  11
  11   5  -1 4.09459 0.77590  10
  -9  -5   1 6.05162 0.87638  12
   9  -5  -1 5.88584 0.83540  11
   9  -5  -1 6.00333 2.27269   8
  -9  -5   1 6.30276 0.90418   3
  -9  -5   1 5.70166 0.75978   9
   9  -5  -1 4.69700 2.06383  15
  -9  -5   1 6.85029 0.99378  11
   9  -5  -1 6.13835 0.55028  10
  -9  -5   1 5.81173 0.53535   7
  -9  -5   1 3.63190 1.05743   8
   9  -5  -1 6.27124 0.44937   6
   9  -5  -1 7.35242 0.79953  17
  -9  -5   1 6.14043 2.95312  15
   9  -5  -1 6.70895 0.94370   9
   9  -5  -1 5.97468 0.96614  13
  -9  -5   1 6.29591 0.56992   7
   9  -5  -1 8.18723 0.84460  12
  -9  -5   1 5.25975 0.94180   8
  -9   5   1 5.93263 0.87541   4
  -9   5   1 5.76249 0.70244   3
  -9   5   1 4.34467 1.10381   7
   9   5  -1 5.74800 0.82077  11
  -9   5   1 5.71077 0.56613   5
   9   5  -1 6.62196 0.88391  17
   9   5  -1 6.11998 0.90070  10
   9   5  -1 6.46711 2.76712  15
   9   5  -1 7.48614 0.96530  13
  -9   5   1 5.86685 1.97950   8
   9   5  -1 6.15863 0.74235   5
   9   5  -1 5.41297 0.80038   6
  -9   5   1 8.01096 2.76799  15
  -9   5   1 6.36270 0.75215  14
   7  -5  -1 27.4993 0.88712  17
   7  -5  -1 28.5276 1.18249   9
  -7  -5   1 30.9672 2.21399   8
   7  -5  -1 19.6079 3.22087  15
  -7  -5   1 29.6253 4.35877  15
  -7  -5   1 31.0417 1.19317   9
   7  -5  -1 28.5516 0.68766  10
  -7  -5   1 28.8350 1.09846   3
  -7  -5   1 29.2732 1.29722  12
   7  -5  -1 28.1897 1.07787  12
   7  -5  -1 28.7137 0.99102  11
   7  -5  -1 28.6536 3.64816   8
  -7  -5   1 32.0495 0.80402   7
  -7  -5   1 27.5685 1.14588  11
  -7  -5   1 29.5407 0.89814   7
   7  -5  -1 31.1302 1.27686  13
  -7   5   1 31.1647 3.94330  15
   7   5  -1 30.5914 4.46682  15
   7   5  -1 28.5024 1.09239   6
  -7   5   1 27.9392 0.83261   5
  -7   5   1 28.2265 1.83983   7
   7   5  -1 27.3018 2.27462   8
  -7   5   1 30.9821 0.95591   3
  -7   5   1 28.4914 0.99655  14
   7   5  -1 29.0717 1.20389  13
  -7   5   1 28.0797 1.04558   4
   7   5  -1 28.7539 1.05872  17
  -7   5   1 28.1813 3.52093   8
   7   5  -1 28.3087 1.02795  11
   7   5  -1 28.5643 1.08446  10
  -5  -5   1 22.8354 0.97184  10
  -5  -5   1 25.3704 0.99558  11
  -5  -5   1 22.6080 0.87289  17
   5  -5  -1 23.7671 1.00744   9
   5  -5  -1 27.2135 3.27018   8
  -5  -5   1 24.1298 0.79907   7
   5  -5  -1 25.7199 2.95579  15
  -5  -5   1 25.5843 1.06775   9
  -5  -5   1 24.9333 1.13688  12
  -5  -5   1 26.3726 2.35386   8
   5  -5  -1 25.2054 1.08116  13
  -5  -5   1 23.1433 0.91773   3
  -5  -5   1 20.8508 3.47222  15
   5  -5  -1 24.1443 0.96862  12
   5  -5  -1 24.1702 0.80242  11
  -5   5   1 23.5265 3.03355  15
  -5   5   1 23.1779 0.87876   4
   5   5  -1 23.3324 2.20866   8
   5   5  -1 22.0422 3.33543  15
   5   5  -1 25.0771 0.84401  17
  -5   5   1 22.9340 0.78671   5
   5   5  -1 23.7641 1.00076  13
   5   5  -1 24.8375 0.93977   7
  -5   5   1 25.3374 0.87043  14
  -5   5   1 21.6783 3.05895   8
  -5   5   1 24.5296 1.63668   7
   5   5  -1 23.0908 0.88232  10
   5   5  -1 23.4542 0.92064   6
   5   5  -1 23.2761 0.89195   5
  -5   5   1 23.8828 0.78394   3
  -3  -5   1 0.88628 0.95938   8
  -3  -5   1 1.85378 0.40077   7
   3  -5  -1 2.02838 0.33756   6
  -3  -5   1 2.54856 0.52756  12
  -3  -5   1 1.52226 0.34605   3
   3  -5  -1 2.03254 1.31846   8
   3  -5  -1 1.64664 0.42219  12
   3  -5  -1 1.82328 0.42710   9
  -3  -5   1 1.78427 0.38000  10
  -3  -5   1 2.12615 0.35610  17
   3  -5  -1 2.08262 0.31193  11
  -3  -5   1 1.95511 0.39221  11
   3  -5  -1 1.56171 0.83313  15
  -3  -5   1 1.86753 0.45980   9
  -3  -5   1 2.56679 1.50235  15
   3   5  -1 2.05605 0.31691  17
   3   5  -1 3.52347 0.55548   7
  -3   5   1 2.16465 0.36309  14
   3   5  -1 2.50725 1.09398   8
  -3   5   1 1.93492 0.23689   6
   3   5  -1 1.60785 0.35924   6
  -3   5   1 0.73552 0.98664   8
   3   5  -1 1.51303 0.35529   5
  -3   5   1 1.77375 0.32790   3
   3   5  -1 2.61105 1.40613  15
   3   5  -1 2.07809 0.28726   4
  -3   5   1 1.31282 0.34688   5
   3   5  -1 2.03499 0.42882  13
  -3   5   1 2.25016 0.72308   7
  -3   5   1 1.39365 0.36954   4
   3   5  -1 2.13838 0.35397  10
  -3   5   1 2.15033 0.83840  15
  -1  -5   1 58.6630 1.60189   7
  -1  -5   1 64.0010 4.58361  15
   1  -5  -1 66.2632 1.91200   7
   1  -5  -1 62.6947 1.16394   3
   1  -5  -1 61.7223 1.40657  12
  -1  -5   1 60.3900 1.02860   3
  -1  -5   1 63.0571 3.90050   8
  -1  -5   1 62.5809 1.19655   6
  -1  -5   1 61.8741 1.42556  12
   1  -5  -1 62.6375 0.97446  11
  -1  -5   1 63.4816 1.20782  11
   1  -5  -1 61.2218 0.91025  10
   1  -5  -1 63.7415 1.33290   9
  -1  -5   1 59.1933 1.38167   9
   1  -5  -1 62.1250 4.09537   8
  -1  -5   1 63.1745 1.14308  10
  -1   5   1 63.0167 0.93495   6
   1   5  -1 63.7684 1.30128  13
  -1   5   1 68.5003 4.40753   8
  -1   5   1 61.3547 1.16937   4
   1   5  -1 61.7545 1.18959   5
  -1   5   1 61.4950 1.20610   5
  -1   5   1 65.0808 3.14397  15
   1   5  -1 69.5234 4.82922  15
  -1   5   1 61.4629 0.82393  10
   1   5  -1 60.6299 1.05452   6
  -1   5   1 58.8258 1.03039   3
   1   5  -1 58.9173 3.67561   8
   1   5  -1 61.7982 1.01595   4
  -1   5   1 66.1937 3.12586  15
   1   5  -1 62.3302 1.64983   7
  -1   5   1 66.0152 2.06944   7
   1   5  -1 70.0180 4.64676  15
   1  -5   1 289.347 3.82208   7
  -1  -5  -1 284.297 2.52718   3
  -1  -5  -1 284.736 2.04635  11
   1  -5   1 288.900 2.25037   6
  -1  -5  -1 286.937 2.95721  12
   1  -5   1 260.629 8.27303   8
   1  -5   1 285.123 2.85179   9
  -1  -5  -1 288.457 2.68080   9
   1  -5   1 284.797 2.76142  12
  -1  -5  -1 296.618 8.24523   8
   1  -5   1 298.430 9.77451  15
   1  -5   1 289.465 2.41383  11
   1  -5   1 286.717 2.02361   3
  -1  -5  -1 291.063 7.30887  15
  -1   5  -1 288.760 8.28945   8
   1   5   1 283.214 1.96543  10
   1   5   1 285.299 2.54097   5
  -1   5  -1 307.533 9.40535  15
  -1   5  -1 282.345 2.00514   6
  -1   5  -1 287.035 3.77441   7
  -1   5  -1 287.888 2.38250   5
   1   5   1 297.938 8.53332   8
  -1   5  -1 290.068 2.58266  13
   1   5   1 304.937 7.58028  15
   1   5   1 309.847 7.31923  15
   1   5   1 281.733 2.10420   6
  -1   5  -1 286.738 2.25051   4
  -1   5  -1 312.679 9.72813  15
   1   5   1 283.158 2.26060   4
  -3  -5  -1 0.26716 0.37678  12
  -3  -5  -1 0.20932 0.80260   8
   3  -5   1 0.56165 0.26172  10
  -3  -5  -1 0.23299 0.26531  11
  -3  -5  -1 0.46440 0.41842   7
   3  -5   1 0.40837 0.40067   9
   3  -5   1 0.58160 0.30291  11
   3  -5   1 0.66659 0.36218  12
  -3  -5  -1 0.65728 0.34379   3
   3  -5   1 -0.0393 1.08568  15
  -3  -5  -1 -0.7945 0.99893  15
   3  -5   1 0.24129 0.96202   8
   3  -5   1 0.19137 0.24616   6
  -3  -5  -1 0.42341 0.31935   9
  -3   5  -1 0.99031 1.27461  15
   3   5   1 -0.1474 1.15539  15
  -3   5  -1 1.33856 0.24361   3
  -3   5  -1 0.37946 0.29289   5
   3   5   1 0.38017 0.27320  10
   3   5   1 -0.7309 0.78729   8
  -3   5  -1 0.72846 0.54300   7
  -3   5  -1 0.60180 0.31455   4
   3   5   1 0.63307 0.49902   7
  -3   5  -1 -0.2762 0.88976   8
   3   5   1 0.29861 0.35030  13
  -3   5  -1 0.25962 0.31823  13
   3   5   1 -0.2144 0.31651   5
   3   5   1 -0.1561 0.29594   6
  -5  -5  -1 11.7227 0.84244   3
   5  -5   1 11.9847 0.68831  17
  -5  -5  -1 10.7509 0.67445  11
   5  -5   1 12.1104 0.83299  13
  -5  -5  -1 9.96015 1.76348   8
  -5  -5  -1 11.4677 0.91495  12
   5  -5   1 11.4227 0.75518  12
   5  -5   1 9.77189 2.42340  15
   5  -5   1 10.8669 2.50461   8
  -5  -5  -1 12.8602 0.77500   9
   5  -5   1 12.6460 0.60945  10
  -5  -5  -1 11.4020 1.05175   7
   5  -5   1 12.0073 0.76470  11
  -5  -5  -1 9.47293 2.40160  15
   5  -5   1 11.7913 0.55487   6
   5  -5   1 11.2668 0.86352   9
  -5   5  -1 11.1519 0.65897  14
   5   5   1 9.95097 0.73980   6
   5   5   1 10.8134 0.59195  11
   5   5   1 10.4127 0.56506   4
   5   5   1 11.0857 0.62887  17
   5   5   1 13.3083 2.88523  15
   5   5   1 11.4811 0.80946  13
  -5   5  -1 12.0499 0.52337   3
   5   5   1 10.6550 0.76990   5
  -5   5  -1 11.4180 1.30124   7
  -5   5  -1 11.7387 0.64110   5
  -5   5  -1 9.32330 2.06495   8
  -5   5  -1 12.2689 2.73366  15
  -5   5  -1 10.8017 0.72869   4
   5   5   1 13.2942 2.03970   8
   5   5   1 10.8673 1.01408   7
   5   5   1 11.1139 0.69696  10
  -7  -5  -1 14.2329 2.32141   8
  -7  -5  -1 15.8295 0.98905   7
   7  -5   1 14.4101 0.99398  13
  -7  -5  -1 17.1039 1.12799  12
   7  -5   1 16.6270 0.66335   6
   7  -5   1 18.4282 3.49394   8
  -7  -5  -1 17.6225 1.03474   3
   7  -5   1 15.2067 0.88016  17
  -7  -5  -1 14.6233 0.86919  11
   7  -5   1 16.4140 0.86575  12
   7  -5   1 13.6138 3.34248  15
   7  -5   1 15.7754 0.72499  10
  -7  -5  -1 14.8012 3.28085  15
  -7  -5  -1 19.3995 2.18135   8
   7  -5   1 19.5515 1.05474  11
   7  -5   1 16.3468 1.03931   9
  -7  -5  -1 15.9603 1.20659   7
  -7  -5  -1 15.8893 0.87121   9
   7   5   1 16.1351 0.87332  17
   7   5   1 14.5842 0.94021   5
  -7   5  -1 16.6258 0.68183   3
  -7   5  -1 14.3736 2.75892   8
  -7   5  -1 15.9447 0.81469  14
   7   5   1 16.6024 0.64705   4
  -7   5  -1 16.5013 1.57547   7
   7   5   1 17.0363 1.04051  13
   7   5   1 16.2043 3.75543  15
  -7   5  -1 16.0219 0.92021   4
  -7   5  -1 11.0184 3.12325  15
   7   5   1 17.1059 2.38591   8
  -7   5  -1 15.9848 0.72244   5
   7   5   1 14.7747 0.95172  10
   7   5   1 18.0806 0.84818  11
   7   5   1 14.5187 0.96255   6
  -9  -5  -1 70.9743 3.52776   8
  -9  -5  -1 61.3689 3.97050   8
   9  -5   1 68.3715 1.74008  11
  -9  -5  -1 71.1711 6.86222  15
   9  -5   1 68.7499 1.54100  12
   9  -5   1 67.5507 1.86464  13
  -9  -5  -1 69.4977 1.85835   7
   9  -5   1 65.7401 1.17487   6
   9  -5   1 71.8565 5.95323   8
   9  -5   1 68.0484 1.65534  17
   9  -5   1 65.8885 6.75421  15
  -9  -5  -1 68.7961 1.93837  12
   9  -5   1 69.2840 1.38273  10
   9  -5   1 64.1547 1.77595   9
  -9  -5  -1 66.8076 1.80646   3
  -9  -5  -1 68.2373 2.06199   7
  -9  -5  -1 68.3522 1.60571   9
   9   5   1 68.6344 1.85081  13
   9   5   1 73.5183 7.16728  15
   9   5   1 66.6395 1.73195  10
   9   5   1 67.7818 1.74548   6
  -9   5  -1 66.7197 6.66533  15
  -9   5  -1 67.0463 1.30297   3
  -9   5  -1 66.2091 1.58970   4
   9   5   1 68.0533 1.61441   5
   9   5   1 65.4986 1.05851   4
   9   5   1 68.1233 1.56438  11
  -9   5  -1 63.4485 1.16525   5
   9   5   1 69.1585 1.64678  17
  -9   5  -1 68.1013 2.82450   7
  -9   5  -1 62.9964 5.08409   8
  -9   5  -1 65.1980 1.48703  14
 -11  -5  -1 2.73952 0.79190   3
  11  -5   1 2.18238 0.72959  11
 -11  -5  -1 2.63423 0.74687   7
  11  -5   1 2.98451 0.61440  12
 -11  -5  -1 3.51942 0.68471   9
  11  -5   1 1.36752 1.76945   8
  11  -5   1 2.26667 0.53445  10
 -11  -5  -1 2.55820 0.65354   7
 -11  -5  -1 2.64653 0.80497  12
  11  -5   1 2.63927 0.80651   9
 -11  -5  -1 2.74459 1.23042   8
  11  -5   1 2.34592 0.73046  17
  11  -5   1 6.60847 3.04761  15
 -11  -5  -1 3.77702 1.28200   8
  11  -5   1 2.32112 0.45799   6
 -11  -5  -1 5.80186 3.07586  15
  11  -5   1 3.23130 0.79877  13
 -11   5  -1 3.24594 0.43024   5
  11   5   1 2.84117 0.44810   4
  11   5   1 2.17097 0.71492  10
 -11   5  -1 3.29070 2.83705  15
 -11   5  -1 1.66310 1.59906   8
  11   5   1 3.00625 0.70691  11
  11   5   1 2.27212 0.70619   6
 -11   5  -1 3.24624 0.69120   4
  11   5   1 10.2864 4.07428  15
 -11   5  -1 3.19715 1.18798   7
  11   5   1 2.72010 0.74934  17
  11   5   1 3.50934 0.79940  13
  11   5   1 2.20152 0.62993   5
 -11   5  -1 2.84805 0.59724  14
 -11   5  -1 3.16289 0.56079   3
 -13  -5  -1 41.3208 1.86383   3
  13  -5   1 42.6244 6.19256  15
 -13  -5  -1 39.3706 1.83996   7
 -13  -5  -1 39.7893 1.86250  12
  13  -5   1 42.4834 1.86962   9
 -13  -5  -1 37.9424 6.92485  15
  13  -5   1 41.5534 1.43785  12
  13  -5   1 46.6846 5.64320   8
  13  -5   1 40.1986 1.87001  13
 -13  -5  -1 46.4932 2.84098   8
  13  -5   1 41.0641 1.19425   6
 -13  -5  -1 40.5639 1.53605   9
  13  -5   1 43.1857 1.87942  11
  13  -5   1 41.4070 1.42272  10
  13  -5   1 42.1283 1.82426  17
 -13  -5  -1 41.8137 2.91378   8
  13   5   1 40.0932 1.81936   6
  13   5   1 42.0598 1.51197   5
  13   5   1 44.7160 1.79141  11
 -13   5  -1 38.6528 1.50766  14
 -13   5  -1 40.7550 1.41099   3
  13   5   1 37.9128 1.81176  10
 -13   5  -1 39.7541 2.77833   7
  13   5   1 41.2388 1.89406  17
 -13   5  -1 44.6360 6.18308  15
 -13   5  -1 40.0600 1.59187   4
 -13   5  -1 40.1719 0.99642   5
  13   5   1 40.9481 6.21743  15
 -13   5  -1 34.0366 4.51728   8
  13   5   1 41.6604 1.86912  13
  15  -5   1 -0.1854 0.90315  17
  15  -5   1 0.14890 0.52427   6
  15  -5   1 -0.4202 0.93391   9
  15  -5   1 -0.1578 0.61878  12
  15  -5   1 0.09561 0.66030  10
 -15  -5  -1 0.67406 0.90850  12
 -15  -5  -1 0.75751 0.94414   3
 -15  -5  -1 7.49785 3.37574  15
 -15  -5  -1 -0.6067 0.73738   8
  15  -5   1 -0.5005 0.91265  11
  15  -5   1 0.40597 3.23123  15
 -15  -5  -1 0.16386 0.72806   7
 -15  -5  -1 0.81671 0.72772   9
  15  -5   1 -0.2110 0.88608  13
  15   5   1 -0.1481 0.84853  13
  15   5   1 0.02313 0.65991   5
  15   5   1 -0.5485 0.80980  10
  15   5   1 -4.5817 3.13991  15
 -15   5  -1 0.15651 0.66619   3
  15   5   1 0.57209 1.05345  17
 -15   5  -1 -1.1325 1.30366   7
 -15   5  -1 -0.8907 1.62815   8
 -15   5  -1 0.84237 0.74942   4
  15   5   1 0.06076 0.88773   6
  15   5   1 -0.3754 0.82188  11
 -15   5  -1 0.01553 0.35968   5
 -15   5  -1 0.39914 0.69272  14
 -15   5  -1 0.52122 3.25566  15
 -17  -5  -1 2.45961 1.13721  12
  17  -5   1 1.92601 0.65993   6
  17  -5   1 1.56976 1.18287  17
  17  -5   1 1.72880 0.80767  12
  17  -5   1 1.69046 1.13374  11
  17  -5   1 0.56723 1.14761   9
 -17  -5  -1 1.53461 0.87541   9
  17  -5   1 1.61363 0.81564  10
  17  -5   1 0.66003 1.04064  13
 -17  -5  -1 1.43167 0.92756   7
 -17  -5  -1 2.05142 1.08477   3
  17   5   1 1.96281 1.10137  11
  17   5   1 2.12463 0.76532   5
  17   5   1 2.17026 1.09322  13
 -17   5  -1 0.83787 0.80785  14
  17   5   1 0.97082 1.11705   6
 -17   5  -1 0.80938 1.48821   7
 -17   5  -1 1.33471 0.84827   3
 -17   5  -1 2.06593 0.91927   4
  17   5   1 1.46578 1.24424  17
 -17   5  -1 -1.9325 1.70224   8
  17   5   1 1.52721 1.09961  10
 -19  -5  -1 3.98348 1.10763   9
  19  -5   1 3.94960 1.45080   9
 -19  -5  -1 2.89276 1.34477   3
 -19  -5  -1 4.27085 1.11787   7
 -19  -5  -1 3.01913 1.29743  12
  19  -5   1 3.60961 0.95440  12
  19  -5   1 4.37689 1.35122  13
  19  -5   1 2.84116 1.34127  11
  19  -5   1 4.03945 1.02218  10
  19  -5   1 3.39571 0.80546   6
  19  -5   1 3.11118 1.47304  17
  19   5   1 5.48974 1.48804  13
  19   5   1 3.36677 1.37113  10
 -19   5  -1 3.62960 1.04453   3
 -19   5  -1 3.23226 1.10906   4
  19   5   1 3.41495 1.33573  11
 -19   5  -1 3.81641 1.05087  14
  19   5   1 2.72290 0.82427   5
  19   5   1 2.75611 1.55190  17
 -19   5  -1 3.44099 1.77241   7
  19   5   1 3.70930 0.98212   9
  19   5   1 2.98994 1.36269   6
  21  -5   1 22.6637 2.97820  17
  21  -5   1 25.5114 1.83691  12
 -21  -5  -1 24.4657 2.43929  12
 -21  -5  -1 22.6679 2.56373   3
  21  -5   1 23.0311 1.99633  10
 -21  -5  -1 23.5723 1.96868   9
  21  -5   1 22.0199 2.52923  13
  21  -5   1 26.6702 2.74355   9
  21  -5   1 22.8955 2.63202  11
 -21   5  -1 19.5206 1.88099  14
  21   5   1 25.2829 2.66859  10
  21   5   1 22.8298 2.72123   6
  21   5   1 22.7902 2.65671  11
  21   5   1 24.7216 1.82748   9
 -21   5  -1 25.4492 3.35548   7
 -21   5  -1 23.1464 1.99876   3
 -21   5  -1 26.6869 2.17809   4
  21   5   1 23.9391 3.27277  17
  21   5   1 24.4051 2.53856  13
 -23  -5  -1 0.84152 1.47731  12
 -23  -5  -1 1.25684 1.71862   3
  23  -5   1 0.74918 1.58451   9
 -23  -5  -1 1.29530 1.15923   9
  23  -5   1 0.34608 1.14521  10
  23  -5   1 0.33677 1.76394  17
  23  -5   1 1.75096 1.52816  13
  23  -5   1 1.42120 1.03514  12
  23  -5   1 0.68347 1.71931  11
 -23   5  -1 1.90191 1.27250   3
  23   5   1 1.38579 1.51530  13
 -23   5  -1 0.12188 1.19490   4
  23   5   1 1.30267 1.09077   9
  23   5   1 1.35748 1.57380   6
  23   5   1 1.80724 1.69504  11
 -23   5  -1 2.16768 1.19403  14
  23   5   1 2.65294 1.76321  10
  23   5   1 0.29475 1.95108  17
 -23   5  -1 -0.0641 1.82440   7
 -25  -5  -1 0.06874 1.80783   3
  25  -5   1 1.11373 1.28887  10
  25  -5   1 -0.5347 1.70915   9
 -25  -5  -1 0.20441 1.45950  12
  25  -5   1 -0.7599 1.88996  11
  25  -5   1 -1.2430 2.00759  17
  25   5   1 -0.5086 2.19685  17
  25   5   1 1.00144 1.17834   9
 -25   5  -1 0.61243 1.31603  14
 -25   5  -1 0.59984 1.28713   4
  25   5   1 0.55468 1.74902   6
  25   5   1 1.33186 1.74841  11
  25   5   1 0.68130 1.59397  13
 -25   5  -1 0.61683 1.39535   3
  25   5   1 0.18909 1.84844  10
  27  -5   1 -0.2519 2.06541  11
  27  -5   1 0.36501 1.90432   9
 -27  -5  -1 1.01250 1.56034  12
  27  -5   1 -0.9889 2.06905  17
 -27  -5  -1 0.03255 2.04157   3
  27  -5   1 0.17111 1.34392  10
  27   5   1 -0.2102 2.08174  10
 -27   5  -1 -0.3169 1.37693   4
  27   5   1 -0.2102 2.46748  17
 -27   5  -1 0.14689 1.46560   3
  27   5   1 0.39689 1.78318   6
  27   5   1 0.25450 1.90163  11
  28  -6  -1 0.25341 2.03042  11
 -28  -6   1 0.16702 2.13171   3
  28  -6  -1 0.52715 2.18814  17
  28  -6  -1 1.05373 2.17496   9
 -28  -6   1 2.01066 1.85901  12
 -28   6   1 -0.0597 1.51306   3
  28   6  -1 -1.3810 2.36320  17
  28   6  -1 0.64721 1.41192   9
  28   6  -1 0.98148 1.86295   6
  28   6  -1 1.61837 2.08578  10
 -28   6   1 1.01247 1.43067   4
  28   6  -1 -0.1196 1.99028  13
  28   6  -1 1.28216 1.98114  11
 -26  -6   1 9.15165 2.28231   3
  26  -6  -1 6.55832 2.06851  13
  26  -6  -1 6.51165 2.23209  17
 -26  -6   1 7.30185 1.67732   9
  26  -6  -1 9.22398 2.24975   9
  26  -6  -1 7.65252 1.53996  12
 -26  -6   1 6.27406 1.90255  12
  26  -6  -1 8.09514 2.21049  11
  26   6  -1 7.97947 2.55881  17
  26   6  -1 7.22749 1.57851   9
  26   6  -1 8.84802 2.25334  11
  26   6  -1 5.37815 2.00485  13
 -26   6   1 8.58389 1.76076   3
 -26   6   1 7.94343 1.62579   4
  26   6  -1 7.76527 2.06626   6
 -26   6   1 5.95122 1.53235  14
  26   6  -1 6.80456 2.18465  10
 -24  -6   1 0.45758 1.74327   3
  24  -6  -1 -0.2208 1.66699  11
  24  -6  -1 -0.7860 1.72614  17
  24  -6  -1 -1.0025 1.79980   9
 -24  -6   1 0.99122 1.69154  12
  24  -6  -1 0.18013 1.62252  13
  24  -6  -1 -0.2405 1.23406  12
 -24  -6   1 0.48681 1.37959   9
  24   6  -1 -0.0988 1.70408   6
  24   6  -1 0.21062 1.67554  13
 -24   6   1 0.56706 1.27409  14
 -24   6   1 0.36142 1.33523   4
 -24   6   1 -0.1030 1.37637   3
  24   6  -1 0.49737 1.75810  10
  24   6  -1 -0.3939 1.78480  11
  24   6  -1 0.51380 2.07446  17
  24   6  -1 0.03648 1.21235   9
 -22  -6   1 3.76031 1.40450   9
  22  -6  -1 2.80007 1.64548  11
  22  -6  -1 4.09238 1.84231   9
  22  -6  -1 3.93852 1.73680  17
  22  -6  -1 5.04284 1.30578  12
  22  -6  -1 4.51733 1.71315  13
 -22  -6   1 2.81587 1.72191   3
  22  -6  -1 3.21125 1.02916  10
 -22  -6   1 4.00883 1.68133  12
  22   6  -1 4.30747 1.73084  11
 -22   6   1 2.38901 1.97673   7
  22   6  -1 2.55986 1.63719  13
 -22   6   1 4.81932 1.35905   3
  22   6  -1 4.10848 1.34807   9
  22   6  -1 3.98658 1.71295   6
  22   6  -1 4.83465 1.97701  17
 -22   6   1 3.51231 1.28364  14
 -22   6   1 4.10024 1.43795   4
  22   6  -1 4.60117 1.75109  10
  20  -6  -1 3.66589 0.92718  10
  20  -6  -1 3.41859 1.19363  12
  20  -6  -1 4.89852 1.47776  11
  20  -6  -1 3.79900 1.61689   9
  20  -6  -1 3.61768 1.54955  17
 -20  -6   1 3.79085 1.55849   3
  20  -6  -1 5.31588 1.58039  13
 -20  -6   1 4.84546 1.32052   9
 -20  -6   1 3.22620 1.54413  12
  20   6  -1 7.02892 1.69073  13
 -20   6   1 4.16311 2.06030   7
 -20   6   1 3.22550 1.17296  14
  20   6  -1 4.87645 1.77589  17
  20   6  -1 2.00133 1.46198  10
 -20   6   1 3.92722 1.18011   3
  20   6  -1 4.37014 1.50224  11
  20   6  -1 3.81758 1.50380   6
  20   6  -1 3.59809 1.08429   5
 -20   6   1 2.65879 1.22465   4
 -18  -6   1 19.1129 2.38363  12
 -18  -6   1 15.2403 1.91446   9
  18  -6  -1 14.1444 2.14032   9
  18  -6  -1 15.6622 1.70841  12
  18  -6  -1 16.0415 2.16754  17
  18  -6  -1 16.3674 2.13761  13
  18  -6  -1 16.2434 2.00687  11
  18  -6  -1 16.0453 1.37157  10
 -18  -6   1 14.7257 2.07895   3
 -18   6   1 14.2451 1.68944  14
 -18   6   1 10.5138 2.33005   7
  18   6  -1 17.5531 1.46088   5
  18   6  -1 12.7602 1.75538  17
  18   6  -1 15.2972 2.14505  13
  18   6  -1 14.3822 2.08491   6
  18   6  -1 17.5552 2.06004  11
  18   6  -1 12.7624 2.05797  10
 -18   6   1 15.5943 1.71913   3
 -18   6   1 13.9754 1.79882   4
  16  -6  -1 3.53642 0.99000  12
  16  -6  -1 3.28740 1.22484   9
 -16  -6   1 2.64992 1.13312   3
 -16  -6   1 3.06607 1.06324   9
  16  -6  -1 3.78606 1.12471  17
  16  -6  -1 3.44552 1.20282  13
 -16  -6   1 4.11720 1.28621  12
  16  -6  -1 3.16119 0.71123  10
  16  -6  -1 3.33093 3.80225  15
  16  -6  -1 2.86701 1.11266  11
 -16   6   1 4.46897 3.09365  15
  16   6  -1 2.78543 1.11399  10
 -16   6   1 3.31022 1.70712   7
  16   6  -1 3.86144 0.82905   5
  16   6  -1 3.84981 1.16284   6
 -16   6   1 3.46897 0.95980   3
  16   6  -1 3.26032 1.18097  13
 -16   6   1 3.64857 1.01885   4
 -16   6   1 2.42844 0.87827  14
  16   6  -1 2.31314 1.22338  17
 -16   6   1 2.27992 2.04427   8
  16   6  -1 3.87336 1.15992  11
  14  -6  -1 0.70885 0.80110  17
  14  -6  -1 0.07899 0.77441  11
  14  -6  -1 0.12253 0.76361  12
 -14  -6   1 0.44769 0.89483   3
  14  -6  -1 -0.0205 0.50320  10
  14  -6  -1 -0.4570 0.91405   9
 -14  -6   1 0.13009 0.81005   9
 -14  -6   1 3.23799 3.81866  15
  14  -6  -1 0.07435 0.35068   6
  14  -6  -1 -0.3118 0.87955  13
  14  -6  -1 8.38600 3.24090  15
 -14  -6   1 -0.6033 0.91824  12
 -14   6   1 0.74650 1.38443   7
 -14   6   1 0.15955 0.37195   5
  14   6  -1 -0.3639 0.89686  17
  14   6  -1 0.15376 0.93153  13
  14   6  -1 -0.7876 0.86637  11
  14   6  -1 -0.2491 0.88534  10
 -14   6   1 -0.0894 0.77825   4
 -14   6   1 0.24606 0.69854  14
  14   6  -1 4.12658 2.94604  15
 -14   6   1 1.72228 1.44488   8
 -14   6   1 -0.2678 2.29135  15
 -14   6   1 -0.0534 0.68833   3
  14   6  -1 -0.3571 0.86398   6
  14   6  -1 0.37094 0.65164   5
  12  -6  -1 5.01468 0.87606  11
  12  -6  -1 -0.4611 2.28281  15
 -12  -6   1 1.33508 3.27804  15
 -12  -6   1 4.70148 0.90936   9
  12  -6  -1 5.17434 1.03907   9
  12  -6  -1 3.55514 0.93342  13
 -12  -6   1 6.71744 1.04303  11
  12  -6  -1 5.53175 0.86357  17
 -12  -6   1 7.69253 1.05776   3
  12  -6  -1 4.94819 0.52936   6
  12  -6  -1 6.52256 0.93504  12
 -12  -6   1 5.94086 1.13355  12
  12  -6  -1 5.32591 0.74035  10
  12   6  -1 7.47007 0.97075  11
  12   6  -1 5.45621 1.03557  13
  12   6  -1 4.28039 0.90930   6
  12   6  -1 15.4478 4.39928  15
 -12   6   1 7.23272 3.11163  15
 -12   6   1 5.61336 0.94963   4
 -12   6   1 6.12148 1.57547   7
  12   6  -1 4.36316 0.94528  17
 -12   6   1 4.65493 0.75736  14
 -12   6   1 6.18499 0.80831   3
 -12   6   1 4.70874 0.66233   5
  12   6  -1 6.50807 0.83490   5
 -12   6   1 4.56119 2.39856   8
  12   6  -1 5.53638 0.96905  10
 -10  -6   1 9.56967 1.15652  11
  10  -6  -1 8.52969 0.97871  17
 -10  -6   1 5.07498 3.10813  15
 -10  -6   1 8.60680 1.19495   9
  10  -6  -1 12.1149 3.03175   8
 -10  -6   1 10.1206 1.44524  12
  10  -6  -1 5.87650 2.74407  15
 -10  -6   1 5.64813 1.32382   8
  10  -6  -1 11.7966 1.15862  12
  10  -6  -1 10.1772 1.07400  11
 -10  -6   1 8.75723 1.44918   8
  10  -6  -1 9.61776 0.66577  10
 -10  -6   1 9.40204 1.20430   3
  10  -6  -1 9.81151 1.25469  13
  10  -6  -1 10.1298 1.22774   9
 -10   6   1 6.71549 2.58128  15
  10   6  -1 10.9578 1.06334  11
  10   6  -1 11.1241 1.25882  13
  10   6  -1 9.06679 1.16079  10
  10   6  -1 9.27392 1.06601   5
  10   6  -1 9.77749 1.05991   6
  10   6  -1 15.5936 4.18216  15
  10   6  -1 8.48394 1.14963  17
 -10   6   1 9.53318 1.11364   4
 -10   6   1 11.6085 3.12143   8
 -10   6   1 9.96595 0.74597   5
 -10   6   1 7.47851 1.46149   7
 -10   6   1 10.2856 0.95354   3
 -10   6   1 8.82280 0.97540  14
  -8  -6   1 1.50195 0.61683  11
   8  -6  -1 1.10046 0.27643   6
   8  -6  -1 -0.5252 1.50298  15
   8  -6  -1 1.12021 0.31540  10
  -8  -6   1 -0.5578 1.89060  15
   8  -6  -1 1.61244 0.50796  11
   8  -6  -1 1.29366 0.64370   9
  -8  -6   1 2.83565 1.03437   8
  -8  -6   1 0.68438 0.60482   9
   8  -6  -1 0.81845 0.56111  12
  -8  -6   1 0.93284 0.66705  12
   8  -6  -1 0.45933 0.59435  13
   8  -6  -1 -0.6375 1.66658   8
   8  -6  -1 0.79864 0.43373  17
   8   6  -1 0.41014 0.51736   5
  -8   6   1 0.33222 0.93834   7
  -8   6   1 1.33353 0.46327   3
   8   6  -1 1.22601 0.54422  11
   8   6  -1 0.88105 0.51261  17
   8   6  -1 0.42821 0.92288   8
  -8   6   1 1.11545 0.58900   4
  -8   6   1 -0.2286 1.38917   8
   8   6  -1 0.37870 0.57256  13
  -8   6   1 0.69227 0.48038  14
   8   6  -1 0.44247 0.53876   6
  -8   6   1 0.47674 0.40476   5
  -8   6   1 -3.9086 1.50392  15
   8   6  -1 -2.4442 1.39756  15
   8   6  -1 1.09560 0.58556  10
  -6  -6   1 7.59771 1.03918  12
   6  -6  -1 6.01845 0.86438  12
  -6  -6   1 6.28390 0.60170   7
   6  -6  -1 3.88659 2.00587   8
   6  -6  -1 6.72868 0.94181  13
  -6  -6   1 8.82954 2.78377  15
   6  -6  -1 6.51285 0.47127  10
  -6  -6   1 5.98887 0.89462   9
   6  -6  -1 6.28607 0.71422  11
  -6  -6   1 6.48208 0.86722  11
   6  -6  -1 7.64473 0.61280  17
   6  -6  -1 6.21776 0.44601   6
  -6  -6   1 3.91038 1.28872   8
  -6  -6   1 6.33331 0.74606   7
   6  -6  -1 8.27202 2.19814  15
  -6  -6   1 5.29863 0.79162   3
   6  -6  -1 5.24352 0.73577   9
   6   6  -1 5.17810 1.48800   8
   6   6  -1 6.92526 0.83370  10
  -6   6   1 6.28478 0.39021   6
   6   6  -1 5.76721 2.40670  15
   6   6  -1 6.22458 0.48839   4
   6   6  -1 5.53900 0.80705   5
  -6   6   1 5.42291 0.67644   5
   6   6  -1 6.22708 0.81079   6
   6   6  -1 6.13059 0.90192  13
   6   6  -1 8.65589 0.74801  17
  -6   6   1 4.58695 1.91706  15
   6   6  -1 6.75191 0.74305   7
  -6   6   1 2.68663 1.56898   8
  -6   6   1 5.82678 1.18041   7
  -6   6   1 8.08913 0.76855  14
  -6   6   1 5.82177 0.83443   4
  -6   6   1 6.13874 0.67360   3
  -4  -6   1 28.4619 1.09773   7
   4  -6  -1 26.8614 1.17447   9
   4  -6  -1 27.1699 0.71148   6
   4  -6  -1 28.2637 3.04161  15
   4  -6  -1 28.2862 1.20923  12
  -4  -6   1 33.1790 4.11767  15
  -4  -6   1 26.2465 0.95498  17
   4  -6  -1 29.1692 0.68972  10
  -4  -6   1 27.6323 1.00784   3
  -4  -6   1 32.0269 3.02379   8
  -4  -6   1 29.3266 1.14205  10
  -4  -6   1 26.5669 1.18327   9
  -4  -6   1 29.8175 1.09986  11
   4  -6  -1 28.5641 0.89679  11
   4  -6  -1 36.9066 3.96041   8
  -4   6   1 24.3835 1.76447   7
   4   6  -1 28.6120 1.24245   7
   4   6  -1 27.4074 1.15416  13
  -4   6   1 27.0089 2.76265  15
   4   6  -1 27.2658 0.87825  17
   4   6  -1 28.4567 1.06755   5
  -4   6   1 28.9993 3.61619   8
   4   6  -1 29.8389 1.05639   6
   4   6  -1 28.9217 0.78410   4
  -4   6   1 27.7518 0.99319  14
   4   6  -1 28.4699 0.97985  10
  -4   6   1 27.0008 1.05173   4
  -4   6   1 28.3475 0.64714   6
   4   6  -1 27.9667 3.67800  15
  -4   6   1 28.2269 1.00987   5
  -4   6   1 30.0593 0.91459   3
   4   6  -1 30.2487 2.90693   8
   2  -6  -1 57.7854 1.24352   3
  -2  -6   1 60.0305 1.18298  17
  -2  -6   1 58.4631 1.33686  11
  -2  -6   1 64.7335 4.26696   8
  -2  -6   1 60.6233 1.33481  10
   2  -6  -1 58.2587 1.57042  12
   2  -6  -1 70.3197 4.86088   8
  -2  -6   1 58.4355 1.68407   7
   2  -6  -1 58.5339 1.10353  11
  -2  -6   1 58.6377 1.60870   9
   2  -6  -1 59.5254 1.50934   9
  -2  -6   1 56.9834 1.62171  12
  -2  -6   1 58.8795 4.88658  15
   2  -6  -1 60.4641 0.97897  10
  -2  -6   1 55.3267 1.20774   3
  -2   6   1 56.3179 1.12943   3
  -2   6   1 61.8742 3.41678  15
   2   6  -1 59.4640 1.09707   4
   2   6  -1 62.0490 1.84027   7
  -2   6   1 52.2696 4.32900   8
  -2   6   1 59.7755 0.87966  10
  -2   6   1 63.2963 3.61711  15
   2   6  -1 60.6071 4.62844  15
   2   6  -1 59.2339 1.35712   5
  -2   6   1 55.9050 1.30326   4
   2   6  -1 60.8496 1.23478   6
  -2   6   1 57.5230 1.31969   5
   2   6  -1 58.9471 1.43123  13
  -2   6   1 59.1577 0.96284   6
   2   6  -1 58.4608 1.17744  10
   2   6  -1 54.0085 4.55753  15
  -2   6   1 58.8847 2.28195   7
   2   6  -1 60.2473 4.07560   8
   0  -6  -1 45.4551 1.35231   9
   0  -6  -1 43.7587 3.77658   8
   0  -6  -1 45.0131 1.17033   3
   0  -6  -1 43.6088 0.95977  10
   0  -6   1 45.5070 1.02504   3
   0  -6   1 42.2632 3.76808   8
   0  -6   1 45.6051 1.70088   7
   0  -6   1 44.6131 1.13998   6
   0  -6  -1 46.4558 1.45518  12
   0  -6   1 45.3230 1.17200  11
   0  -6   1 43.3052 1.40096  12
   0  -6   1 42.9732 1.41001   9
   0  -6  -1 42.7952 0.96486  11
   0  -6   1 42.4895 1.05324  10
   0   6  -1 43.4510 4.21355  15
   0   6   1 44.0578 1.95074   7
   0   6   1 41.5704 0.85035  10
   0   6  -1 45.1740 1.24287  13
   0   6  -1 46.2428 1.76294   7
   0   6   1 43.7609 0.96348   6
   0   6   1 44.2625 1.23506   5
   0   6  -1 40.7596 3.59583   8
   0   6  -1 41.2768 3.91934  15
   0   6  -1 44.2298 1.00813   6
   0   6   1 43.9029 1.14015   4
   0   6   1 49.6435 4.07997   8
   0   6   1 44.1414 3.03807  15
   0   6  -1 45.7717 1.05662   4
   0   6   1 48.4122 3.06487  15
   0   6  -1 43.8977 1.17038   5
   2  -6   1 4.31360 0.68100   9
  -2  -6  -1 5.56989 1.73032  15
  -2  -6  -1 2.98904 0.54598   9
  -2  -6  -1 2.92130 0.52291   3
  -2  -6  -1 3.98393 0.66468  12
   2  -6   1 3.72707 0.52244  10
   2  -6   1 4.24472 0.64514  12
   2  -6   1 3.86216 0.54902   6
   2  -6   1 3.46515 1.93747  15
  -2  -6  -1 3.11019 0.64166   7
   2  -6   1 3.58981 0.48944  11
   2  -6   1 3.69509 0.54740  17
   2  -6   1 3.34196 0.47164   3
  -2  -6  -1 2.42357 1.29810   8
  -2  -6  -1 2.68703 0.40684  11
   2  -6   1 1.92315 1.48325   8
  -2   6  -1 1.71980 1.24295  15
  -2   6  -1 3.53236 0.81051   7
  -2   6  -1 4.36079 1.69473  15
   2   6   1 3.27359 0.40955  10
  -2   6  -1 2.93696 0.47663   5
   2   6   1 2.55441 0.50928   5
  -2   6  -1 3.23268 0.47708   6
  -2   6  -1 2.97465 0.39653   3
  -2   6  -1 4.43773 0.62182   4
  -2   6  -1 3.95681 0.56047  13
   2   6   1 5.33019 1.50884  15
   2   6   1 1.95505 0.73413   7
   2   6   1 3.28773 0.45966   4
   2   6   1 11.4492 2.11842  15
   2   6   1 4.36905 0.71015  13
  -2   6  -1 3.51608 1.66147   8
   2   6   1 0.75550 1.23255   8
   2   6   1 3.28283 0.45953   6
   4  -6   1 15.3532 0.70295  10
  -4  -6  -1 13.9264 0.78293  11
   4  -6   1 15.0572 0.69046   6
  -4  -6  -1 14.4896 0.92063   9
  -4  -6  -1 17.9342 2.98418  15
   4  -6   1 14.7669 0.84888  11
   4  -6   1 15.4860 1.05283   9
  -4  -6  -1 16.1781 1.04084   7
   4  -6   1 14.5857 2.96289   8
  -4  -6  -1 16.0510 1.12253  12
  -4  -6  -1 9.35336 1.98299   8
   4  -6   1 15.5997 0.95877  12
   4  -6   1 17.6779 3.33740  15
   4  -6   1 16.7992 0.77590  17
  -4  -6  -1 14.9933 0.93325   3
  -4   6  -1 12.6364 2.90107  15
   4   6   1 13.1448 0.92831   5
   4   6   1 16.4868 1.29847   7
   4   6   1 12.5841 0.82877   6
   4   6   1 14.1227 0.95637  13
  -4   6  -1 15.2577 0.89718  13
  -4   6  -1 15.7235 2.80632   8
   4   6   1 19.4637 3.01436  15
  -4   6  -1 14.0353 0.85280   4
  -4   6  -1 13.1275 0.58339   3
   4   6   1 12.1317 2.37029   8
  -4   6  -1 13.5797 0.77810   5
  -4   6  -1 16.5073 1.50229   7
   4   6   1 15.5875 0.66794  17
   4   6   1 13.2828 0.79036  10
   6  -6   1 28.9227 1.27226  13
  -6  -6  -1 23.8199 3.89815  15
   6  -6   1 28.5135 1.18913  12
   6  -6   1 27.5136 0.88885  10
  -6  -6  -1 27.5837 1.23989   3
   6  -6   1 28.7927 0.83880   6
  -6  -6  -1 29.8652 1.48498  12
  -6  -6  -1 26.2771 1.14887   9
   6  -6   1 27.3663 1.32467   9
  -6  -6  -1 27.0215 1.55598   7
   6  -6   1 29.1658 1.17243  11
   6  -6   1 28.2447 1.04341  17
  -6  -6  -1 25.6356 2.79002   8
   6  -6   1 37.0140 4.37156   8
   6  -6   1 26.2785 4.16804  15
  -6  -6  -1 29.4335 1.25013   7
  -6  -6  -1 27.3693 1.07819  11
   6   6   1 27.4389 0.94741  11
  -6   6  -1 27.5503 0.80597   3
  -6   6  -1 27.4213 0.97416   5
   6   6   1 29.1975 0.98354  17
   6   6   1 29.1687 1.50303   7
   6   6   1 27.9368 1.21101   5
  -6   6  -1 28.5087 3.52818   8
  -6   6  -1 26.4176 1.87418   7
   6   6   1 27.8562 0.87393   4
  -6   6  -1 28.3305 1.13461   4
   6   6   1 25.5891 4.08475  15
  -6   6  -1 30.0527 1.05958  14
   6   6   1 29.5869 1.28233  13
   6   6   1 27.7598 1.09671  10
  -6   6  -1 28.5729 4.21499  15
   6   6   1 27.8493 1.17392   6
   6   6   1 26.7893 3.10842   8
  -6   6  -1 27.7632 1.12347  13
  -8  -6  -1 2.70379 1.22806   8
   8  -6   1 2.86018 0.64193  11
   8  -6   1 2.70568 0.41526   6
   8  -6   1 2.57762 0.59519  12
  -8  -6  -1 3.33978 0.64663   9
  -8  -6  -1 2.43987 1.42715   8
   8  -6   1 2.54609 0.74765   9
  -8  -6  -1 2.40497 0.60490  11
   8  -6   1 2.26939 0.71251  13
  -8  -6  -1 1.78902 0.71323  12
  -8  -6  -1 2.97136 0.71672   3
   8  -6   1 2.85905 2.21948   8
   8  -6   1 2.85314 0.59473  17
  -8  -6  -1 3.72382 0.65587   7
   8  -6   1 2.88832 0.46665  10
  -8  -6  -1 1.22237 1.98904  15
   8  -6   1 5.54587 2.39905  15
  -8  -6  -1 3.55733 0.80605   7
   8   6   1 1.98712 0.66792   6
   8   6   1 2.50912 0.54592  11
   8   6   1 2.23079 0.64647   5
  -8   6  -1 4.65533 2.84617  15
   8   6   1 3.01088 0.72651  13
  -8   6  -1 1.85508 1.05398   7
   8   6   1 2.61926 0.40628   4
   8   6   1 2.87646 1.09748   8
   8   6   1 2.39611 0.64216  10
   8   6   1 2.61542 0.58979  17
  -8   6  -1 2.99516 0.47398   3
  -8   6  -1 2.68274 0.47692   5
   8   6   1 1.47819 2.07318  15
  -8   6  -1 1.28715 1.67015   8
  -8   6  -1 2.48463 0.52826  14
  -8   6  -1 3.17466 0.61505   4
  10  -6   1 7.64711 0.82982  10
  10  -6   1 6.52086 0.79994  12
 -10  -6  -1 6.97398 1.02313   9
 -10  -6  -1 5.69011 0.98887  12
 -10  -6  -1 5.20286 1.62198   8
 -10  -6  -1 8.56158 1.61692   8
  10  -6   1 7.02056 1.07874  17
  10  -6   1 6.19539 0.66226   6
  10  -6   1 6.90565 2.75078   8
 -10  -6  -1 7.36323 0.90914   7
 -10  -6  -1 7.18008 0.98645   3
 -10  -6  -1 6.02488 0.92407   7
  10  -6   1 6.08765 0.93578  13
 -10  -6  -1 6.93565 3.51672  15
  10  -6   1 4.37003 2.84806  15
  10  -6   1 7.77941 1.02655   9
  10  -6   1 6.96697 0.89671  11
  10   6   1 6.17833 0.82511   5
 -10   6  -1 7.22890 1.04622   4
 -10   6  -1 7.81256 1.57197   7
 -10   6  -1 5.83821 0.73594   5
  10   6   1 6.98660 0.94898   6
 -10   6  -1 4.55569 2.04079   8
  10   6   1 5.86729 0.83235  17
  10   6   1 6.63853 0.79927  11
  10   6   1 5.99820 0.93019  13
 -10   6  -1 7.13136 0.91433  14
  10   6   1 7.49553 0.96002  10
 -10   6  -1 8.01719 2.99454  15
  10   6   1 7.15582 3.21251  15
  10   6   1 6.07905 0.58279   4
 -10   6  -1 7.26012 0.80207   3
  12  -6   1 24.9771 0.98506   6
  12  -6   1 24.3678 1.59555  17
  12  -6   1 26.2355 1.33345  12
 -12  -6  -1 25.7261 1.67712   3
  12  -6   1 25.6003 1.18870  10
 -12  -6  -1 24.1320 1.82654  12
  12  -6   1 26.1246 1.57513  11
  12  -6   1 19.9097 5.30576  15
  12  -6   1 23.7563 1.66279  13
 -12  -6  -1 28.2141 6.36981  15
 -12  -6  -1 26.2526 1.39758   9
 -12  -6  -1 25.6636 1.34615   7
  12  -6   1 26.2354 1.69635   9
 -12  -6  -1 27.8069 2.52940   8
 -12  -6  -1 22.8099 2.64017   8
 -12  -6  -1 26.4309 1.53568   7
  12   6   1 26.0741 1.52698  11
 -12   6  -1 25.0588 1.16246   3
 -12   6  -1 26.2699 1.01462   5
  12   6   1 15.4870 5.05841  15
 -12   6  -1 22.9445 4.27985   8
  12   6   1 21.3356 1.42829   5
  12   6   1 26.2645 1.67243  13
 -12   6  -1 25.5032 2.49488   7
 -12   6  -1 27.1152 1.38175  14
  12   6   1 24.7867 1.62038  10
  12   6   1 24.4000 1.66513  17
 -12   6  -1 24.1569 1.43164   4
 -12   6  -1 25.0571 5.14866  15
  12   6   1 24.0259 1.62571   6
 -14  -6  -1 4.57849 1.25082   8
 -14  -6  -1 4.24794 1.12678  12
  14  -6   1 4.64953 1.17625   9
 -14  -6  -1 4.55871 0.89698   9
  14  -6   1 3.77163 0.81692  12
 -14  -6  -1 4.25742 1.12766   3
  14  -6   1 3.73751 1.05025  11
 -14  -6  -1 5.22261 0.96048   7
 -14  -6  -1 4.51856 1.11246   8
  14  -6   1 4.30263 0.77288  10
  14  -6   1 3.61395 0.59545   6
  14  -6   1 3.97790 1.03920  17
  14  -6   1 7.67769 4.12621  15
  14  -6   1 4.43825 1.09648  13
 -14  -6  -1 3.19494 3.44102  15
 -14   6  -1 4.60620 1.59994   7
  14   6   1 4.57581 0.97243  11
 -14   6  -1 -0.1831 3.11056  15
  14   6   1 3.24701 1.02972  10
 -14   6  -1 2.58826 1.54618   8
 -14   6  -1 3.87568 0.91440   4
 -14   6  -1 4.83231 0.57421   5
  14   6   1 5.12323 0.88465   5
  14   6   1 5.25954 1.13450  17
  14   6   1 3.70640 1.01274  13
 -14   6  -1 5.23627 0.80315   3
 -14   6  -1 4.33125 0.85811  14
  14   6   1 7.66551 2.79689  15
  14   6   1 4.54481 1.08759   6
  16  -6   1 9.25792 1.33131  10
 -16  -6  -1 10.5606 1.48070   9
  16  -6   1 7.98567 1.32585  17
  16  -6   1 9.96678 0.99677   6
  16  -6   1 9.88616 1.41407  11
 -16  -6  -1 9.15172 1.47080   3
  16  -6   1 10.9048 1.39253  12
  16  -6   1 9.56502 1.46320  13
 -16  -6  -1 8.20144 1.39648  12
 -16  -6  -1 10.8212 1.33760   7
  16  -6   1 10.0545 1.48022   9
 -16   6  -1 10.3317 1.35574   3
  16   6   1 8.81007 1.29430  11
  16   6   1 8.64686 1.39353  13
  16   6   1 8.79641 1.36998  10
 -16   6  -1 10.2027 2.14955   7
 -16   6  -1 9.80945 0.79878   5
  16   6   1 10.4453 1.54759  17
  16   6   1 10.0355 1.42307   5
 -16   6  -1 10.5399 3.10931   8
 -16   6  -1 9.89394 1.41863  14
  16   6   1 9.93529 1.44176   6
 -16   6  -1 8.72419 1.21407   4
  18  -6   1 3.20945 1.26918  13
  18  -6   1 2.96290 0.94747  12
  18  -6   1 2.35841 0.94032  10
 -18  -6  -1 2.81081 1.31969  12
 -18  -6  -1 4.07921 0.98012   7
  18  -6   1 1.02282 1.27861   9
  18  -6   1 2.21531 1.37277  17
  18  -6   1 2.02921 1.33852  11
 -18  -6  -1 3.13997 1.31508   3
  18  -6   1 2.02494 0.68856   6
 -18  -6  -1 2.63448 1.00636   9
  18   6   1 3.18090 1.35036  10
 -18   6  -1 3.49324 1.01564   3
 -18   6  -1 2.12455 1.08235   4
  18   6   1 1.67715 0.86257   5
  18   6   1 1.10650 1.22630  11
 -18   6  -1 2.44010 1.82815   7
  18   6   1 3.78096 1.32818  13
  18   6   1 1.53213 1.28375   6
 -18   6  -1 2.37393 0.94909  14
  18   6   1 1.34996 1.43981  17
 -20  -6  -1 11.9844 1.76098   9
 -20  -6  -1 13.2106 1.83334  12
  20  -6   1 14.8867 2.43017   9
  20  -6   1 12.3897 1.79249  13
 -20  -6  -1 13.1216 1.91114   3
  20  -6   1 12.8445 1.72744  10
  20  -6   1 12.2224 1.84282  11
  20  -6   1 13.0459 1.94015  17
  20  -6   1 12.5231 1.71043  12
  20   6   1 14.6746 1.84668  11
  20   6   1 13.7863 1.94651  13
 -20   6  -1 14.3317 2.71661   7
 -20   6  -1 13.9338 2.13874   4
  20   6   1 12.3942 1.85794  10
  20   6   1 14.2091 1.66874   9
  20   6   1 12.1275 1.52544   5
 -20   6  -1 12.8225 1.80945   3
  20   6   1 12.6691 2.01729  17
 -20   6  -1 12.3861 1.79644  14
  20   6   1 12.3257 1.80793   6
  22  -6   1 5.16096 1.62626  13
 -22  -6  -1 5.00936 1.29697   9
  22  -6   1 3.89033 1.84708  17
  22  -6   1 4.90099 1.17565  12
 -22  -6  -1 3.67024 1.63572  12
  22  -6   1 4.01053 1.73225   9
  22  -6   1 4.79979 1.24197  10
  22  -6   1 5.42719 1.79105  11
 -22  -6  -1 5.68132 1.80576   3
 -22   6  -1 6.69089 2.36799   7
  22   6   1 5.63256 1.73887  13
  22   6   1 4.28961 1.75113  10
  22   6   1 4.89661 1.15597   9
 -22   6  -1 5.60542 1.31104  14
  22   6   1 5.15897 1.82232   6
  22   6   1 4.51701 1.71801  11
 -22   6  -1 5.30165 1.34005   3
 -22   6  -1 4.34106 1.41082   4
  22   6   1 5.10575 1.98927  17
 -24  -6  -1 5.02308 1.77177  12
  24  -6   1 2.20189 1.90981   9
 -24  -6  -1 2.15172 1.29074   9
  24  -6   1 2.21323 2.05340  17
  24  -6   1 3.23907 1.28758  10
 -24  -6  -1 1.41404 1.89030   3
  24  -6   1 2.58031 1.94102  11
  24   6   1 1.67450 1.77017  11
 -24   6  -1 2.06142 1.42277   4
  24   6   1 2.83658 2.18083  17
 -24   6  -1 2.02106 1.31175   3
  24   6   1 3.75853 1.73023  13
  24   6   1 2.83670 1.87350   6
  24   6   1 2.25840 1.15416   9
 -24   6  -1 2.88025 1.34327  14
  24   6   1 1.91327 1.86843  10
 -26  -6  -1 3.56988 2.08615   3
  26  -6   1 1.96642 2.04819  11
  26  -6   1 4.57923 2.21444  17
  26  -6   1 1.31893 1.92994   9
  26   6   1 2.50097 1.93140   6
  26   6   1 2.74964 2.41395  17
  26   6   1 4.46356 2.04039  11
 -26   6  -1 3.82390 1.59851   4
 -26   6  -1 3.36354 1.50033   3
  26   6   1 1.25016 2.04329  10
  28  -6   1 0.69177 1.94228   9
  28  -6   1 -1.4008 2.22489  17
 -28  -6  -1 -0.1359 1.64243  12
  28  -6   1 0.67764 2.14758  11
 -28  -6  -1 -0.1891 2.18588   3
  28   6   1 0.75469 2.60568  17
  28   6   1 0.36486 2.19153  10
 -28   6  -1 1.05363 1.44151   4
 -28   6  -1 0.60791 1.47557   3
  28   6   1 -0.3307 1.88729  11
  28   6   1 1.93774 2.00074   6
 -27  -7   1 4.25700 2.17739   3
 -27  -7   1 3.67386 1.59714   9
 -27  -7   1 5.44050 1.98641  12
  27  -7  -1 3.23025 2.13337  17
  27  -7  -1 5.48688 2.16746  11
  27  -7  -1 5.01968 2.25206   9
  27   7  -1 4.98399 2.12550   6
  27   7  -1 6.48976 2.13493  13
  27   7  -1 6.78390 2.36902  10
  27   7  -1 4.49946 2.56999  17
 -27   7   1 5.41476 1.70703   4
 -27   7   1 7.41113 1.72875   3
  27   7  -1 4.15611 2.07707  11
  27   7  -1 5.03424 1.84402   9
  25  -7  -1 1.88309 1.36735  12
 -25  -7   1 0.72792 1.44466   9
  25  -7  -1 -0.1588 1.73484  13
 -25  -7   1 -0.4550 2.00321   3
  25  -7  -1 1.36874 1.94981  17
  25  -7  -1 2.25546 1.95162  11
 -25  -7   1 2.56357 1.93112  12
  25  -7  -1 1.69288 2.10933   9
  25   7  -1 2.06742 1.89773  13
  25   7  -1 -0.1434 1.90396   6
 -25   7   1 1.07709 1.52850   4
  25   7  -1 0.61491 1.74487  11
  25   7  -1 1.91598 1.96377  10
 -25   7   1 1.03770 1.49167   3
 -25   7   1 0.29945 1.36938  14
  25   7  -1 -0.1087 2.21980  17
  25   7  -1 1.27274 1.31172   9
  23  -7  -1 1.10413 1.68191  17
  23  -7  -1 1.30056 1.62571  13
  23  -7  -1 0.82563 1.73522  11
 -23  -7   1 0.78044 1.83728   3
 -23  -7   1 -0.4869 1.35281   9
 -23  -7   1 -1.2396 1.72132  12
  23  -7  -1 -0.2954 1.86165   9
  23  -7  -1 0.38935 1.27964  12
  23   7  -1 -0.5609 1.63784   6
 -23   7   1 -0.3947 1.26638  14
  23   7  -1 -0.0677 1.66108  13
 -23   7   1 1.40471 1.30828   3
  23   7  -1 -0.1867 1.87194  17
  23   7  -1 -0.9520 1.55686  11
 -23   7   1 -0.6431 1.34148   4
  23   7  -1 -0.0854 1.70619  10
  23   7  -1 -0.0056 1.23223   9
 -21  -7   1 9.21918 1.97285  12
 -21  -7   1 7.44169 1.89724   3
  21  -7  -1 8.27602 1.73275  17
  21  -7  -1 8.13026 1.85388  13
 -21  -7   1 8.70666 1.56505   9
  21  -7  -1 8.46497 1.98838   9
  21  -7  -1 8.00142 1.73503  11
  21  -7  -1 8.85102 1.47987  12
 -21   7   1 8.72586 1.42464   3
 -21   7   1 7.56675 1.42468  14
  21   7  -1 7.89188 1.78687  10
  21   7  -1 7.30219 1.85915  13
  21   7  -1 7.41421 1.80373   6
  21   7  -1 7.63918 2.05340  17
 -21   7   1 7.52152 2.43809   7
  21   7  -1 6.93073 1.73705  11
 -21   7   1 8.15905 1.59939   4
  19  -7  -1 3.97957 1.25259  12
 -19  -7   1 3.85945 1.62617  12
  19  -7  -1 3.85863 1.46459  11
 -19  -7   1 3.55213 1.32092   9
 -19  -7   1 5.11432 1.58246   3
  19  -7  -1 5.29940 1.68335   9
  19  -7  -1 4.58658 1.42468  17
  19  -7  -1 3.54825 1.52317  13
  19   7  -1 5.84333 1.59682   6
 -19   7   1 5.15512 1.20247   3
 -19   7   1 3.70741 1.33050   4
  19   7  -1 5.86583 1.07150   5
 -19   7   1 5.15166 1.25167  14
  19   7  -1 6.28196 1.53707  11
 -19   7   1 5.08784 2.07732   7
  19   7  -1 4.77564 1.75037  17
  19   7  -1 4.30671 1.52434  10
  19   7  -1 5.94001 1.57532  13
 -17  -7   1 0.84586 1.09887   9
  17  -7  -1 0.33300 1.25511   9
  17  -7  -1 0.34270 0.99505  12
  17  -7  -1 0.05357 0.63951  10
 -17  -7   1 -0.0282 1.18451   3
 -17  -7   1 0.48496 1.36621  12
  17  -7  -1 0.18704 1.07916  17
  17  -7  -1 -0.2198 1.18527  13
  17  -7  -1 0.12531 1.12350  11
 -17   7   1 -0.1243 0.91715   3
  17   7  -1 1.15360 0.86855   5
  17   7  -1 0.36428 1.17678  13
  17   7  -1 0.49075 1.11029  11
  17   7  -1 -0.4107 1.18323   6
 -17   7   1 0.56505 0.95424  14
 -17   7   1 -1.2441 1.06331   4
  17   7  -1 0.59779 1.23311  10
  17   7  -1 0.47956 1.30019  17
 -17   7   1 0.39684 1.72784   7
  15  -7  -1 1.13486 0.58312  10
  15  -7  -1 1.24635 1.12611   9
  15  -7  -1 1.09031 0.93422  17
 -15  -7   1 1.69612 1.22719  12
 -15  -7   1 2.46555 1.04853   9
  15  -7  -1 1.95399 1.16634  13
  15  -7  -1 1.20004 0.94574  12
  15  -7  -1 0.52104 1.00116  11
  15  -7  -1 2.31542 3.04716  15
 -15  -7   1 2.08335 1.15824   3
 -15   7   1 2.31102 0.89227  14
  15   7  -1 1.23515 1.12640  13
 -15   7   1 0.71221 1.00482   4
 -15   7   1 1.66194 1.77526   8
 -15   7   1 1.58608 0.48627   5
  15   7  -1 1.39017 1.01953  11
  15   7  -1 1.53759 0.85901   5
 -15   7   1 3.78403 3.14593  15
  15   7  -1 0.49812 1.10292  17
  15   7  -1 0.45355 1.08515  10
 -15   7   1 1.35780 1.59091   7
 -15   7   1 1.17995 0.85993   3
  15   7  -1 1.40486 1.10816   6
  13  -7  -1 1.36866 0.84651  12
 -13  -7   1 0.02244 1.00705  12
  13  -7  -1 0.32924 0.47248  10
  13  -7  -1 0.35363 0.80398  11
 -13  -7   1 -0.1260 3.45297  15
  13  -7  -1 0.79412 0.75745  17
  13  -7  -1 -0.3383 3.03931  15
 -13  -7   1 1.04468 0.90140   9
 -13  -7   1 0.43404 0.91030   3
  13  -7  -1 0.29562 0.97047   9
  13  -7  -1 -0.4467 0.90294  13
  13   7  -1 1.40302 2.81274  15
 -13   7   1 0.50736 0.47734   5
  13   7  -1 0.17324 0.90749  10
  13   7  -1 -0.0469 0.86386   6
 -13   7   1 0.34622 0.72881  14
  13   7  -1 1.52126 0.91432  11
  13   7  -1 0.42201 0.76190   5
 -13   7   1 0.05488 0.84860   4
 -13   7   1 0.82760 1.80020   8
  13   7  -1 0.58798 0.96321  13
 -13   7   1 -1.5407 1.23315   7
 -13   7   1 0.62527 0.69977   3
  13   7  -1 0.42517 0.90376  17
 -13   7   1 1.11143 2.86711  15
 -11  -7   1 7.09841 4.25839  15
 -11  -7   1 15.4138 1.52413   3
  11  -7  -1 12.7748 1.30224  11
  11  -7  -1 13.9076 1.41840  12
  11  -7  -1 14.2961 1.56038   9
 -11  -7   1 11.8237 1.83587   8
  11  -7  -1 13.8661 4.05763  15
  11  -7  -1 13.5687 0.79756  10
  11  -7  -1 14.4112 1.54478  13
 -11  -7   1 14.4701 1.69484   8
 -11  -7   1 14.9589 1.43773  11
  11  -7  -1 12.6103 1.17602  17
 -11  -7   1 15.6799 1.54100   9
 -11  -7   1 16.6419 1.76419  12
  11   7  -1 14.1271 1.35814   5
  11   7  -1 13.1557 1.45543  10
 -11   7   1 14.5086 1.25342  14
  11   7  -1 12.7059 1.53789  13
  11   7  -1 13.7483 1.46254   6
 -11   7   1 14.1447 1.12395   3
 -11   7   1 13.6403 1.38884   4
  11   7  -1 14.7000 4.60654  15
 -11   7   1 16.1373 4.04385  15
 -11   7   1 16.9274 3.42593   8
  11   7  -1 14.4507 1.36063  11
  11   7  -1 13.0083 1.32871  17
 -11   7   1 14.1283 0.96470   5
 -11   7   1 12.6953 1.94837   7
   9  -7  -1 0.02391 0.48005  17
   9  -7  -1 0.69979 0.71139  12
  -9  -7   1 -0.0474 0.76259  12
   9  -7  -1 0.74226 1.98060   8
   9  -7  -1 -0.0650 0.32605  10
   9  -7  -1 0.29915 0.74469   9
   9  -7  -1 0.40472 0.27021   6
  -9  -7   1 0.38569 0.65369   3
  -9  -7   1 0.01071 0.68431   9
  -9  -7   1 1.01961 0.70421  11
  -9  -7   1 -0.7306 0.90236   8
  -9  -7   1 -0.1375 2.52304  15
   9  -7  -1 2.23286 1.89294  15
   9  -7  -1 -0.1807 0.56504  11
   9  -7  -1 0.58328 0.75447  13
   9   7  -1 -0.1897 0.62668   6
   9   7  -1 -3.3351 2.14210  15
  -9   7   1 0.16095 0.22825   6
   9   7  -1 -0.0951 0.64665  10
   9   7  -1 -0.1864 0.92198   8
  -9   7   1 0.83469 1.91764  15
  -9   7   1 -0.2190 1.10092   7
   9   7  -1 0.46881 0.61380  11
  -9   7   1 0.84046 1.33794   8
   9   7  -1 -0.1941 0.56565  17
   9   7  -1 -0.2303 0.59580   5
   9   7  -1 1.28593 0.77756  13
  -9   7   1 0.31393 0.50824   3
  -9   7   1 0.04469 0.46996   5
  -9   7   1 -0.8114 0.60989   4
  -9   7   1 -0.1670 0.55462  14
   7  -7  -1 76.3442 2.11826  13
   7  -7  -1 77.6761 1.08892   6
   7  -7  -1 76.2397 2.04522  12
  -7  -7   1 78.2990 1.94938  11
   7  -7  -1 64.6274 5.51017  15
  -7  -7   1 78.8113 4.25977   8
  -7  -7   1 76.4931 2.11640   9
  -7  -7   1 69.6720 6.70744  15
   7  -7  -1 79.7601 6.66443   8
   7  -7  -1 76.3878 1.12894  10
   7  -7  -1 79.7838 2.14520   9
   7  -7  -1 72.5737 1.36221  17
   7  -7  -1 78.1785 1.65457  11
  -7  -7   1 80.6160 1.51813   7
  -7  -7   1 79.5966 1.80349   7
  -7  -7   1 75.4724 2.29687  12
  -7  -7   1 80.1148 1.93987   3
   7   7  -1 78.8226 1.20777   4
  -7   7   1 76.7910 1.74164  14
   7   7  -1 73.9136 2.05250  13
   7   7  -1 81.9325 7.08087  15
   7   7  -1 77.9398 1.86828   5
   7   7  -1 79.9386 1.70418  17
   7   7  -1 82.0241 1.91674  10
  -7   7   1 77.5453 1.54834   3
  -7   7   1 79.3810 1.62601   5
   7   7  -1 74.9297 1.86807   6
  -7   7   1 79.6952 0.98017   6
  -7   7   1 68.2607 5.88366   8
  -7   7   1 76.6122 3.21147   7
  -7   7   1 82.2844 5.85700  15
   7   7  -1 82.6589 4.68097   8
   7   7  -1 76.6547 1.68837   7
   5  -7  -1 75.7192 6.14794   8
   5  -7  -1 84.0420 2.02018  12
  -5  -7   1 82.5164 1.83880  11
  -5  -7   1 81.9083 2.27865  12
  -5  -7   1 80.6477 1.64348  17
   5  -7  -1 80.3765 2.02770   9
   5  -7  -1 79.4901 1.14063  10
  -5  -7   1 81.4801 1.82262   7
  -5  -7   1 80.9876 1.78061   3
   5  -7  -1 82.3001 1.54058  11
  -5  -7   1 79.7231 2.05802   9
   5  -7  -1 82.8799 5.46194  15
  -5  -7   1 74.7429 4.63941   8
  -5  -7   1 89.0729 6.98212  15
  -5  -7   1 73.5829 1.80745  10
   5   7  -1 80.2515 1.83272   5
  -5   7   1 87.2965 5.15346  15
  -5   7   1 77.5738 5.90018   8
   5   7  -1 80.0890 1.74171   6
  -5   7   1 84.4023 1.67690   5
  -5   7   1 78.1195 1.79730   4
   5   7  -1 91.1133 6.65951  15
   5   7  -1 73.4046 4.69571   8
  -5   7   1 80.9896 3.08632   7
   5   7  -1 83.6868 2.07067   7
  -5   7   1 79.7798 1.48352   3
   5   7  -1 79.2449 1.31089   4
   5   7  -1 78.2703 1.65403  10
   5   7  -1 83.9626 1.50049  17
   5   7  -1 81.0829 2.00393  13
  -5   7   1 83.9694 1.08268   6
  -5   7   1 79.6805 1.68283  14
  -3  -7   1 29.7010 4.15726  15
   3  -7  -1 28.9154 1.38731  12
  -3  -7   1 28.9006 1.17586  11
  -3  -7   1 25.3541 1.44854  12
   3  -7  -1 28.7940 1.09218   3
  -3  -7   1 27.7941 1.07427   3
  -3  -7   1 32.0663 3.43899   8
   3  -7  -1 37.5189 4.35620   8
   3  -7  -1 29.8835 0.98164  11
   3  -7  -1 28.1375 0.80236  10
  -3  -7   1 28.5050 1.00232  17
  -3  -7   1 28.6241 1.14771  10
  -3  -7   1 30.4678 1.47868   9
  -3  -7   1 30.2914 1.39040   7
   3  -7  -1 27.9485 1.33776   9
  -3   7   1 22.2108 3.44802   8
  -3   7   1 28.7368 1.17297   5
  -3   7   1 27.8792 1.15427  13
   3   7  -1 28.4929 1.51803   7
  -3   7   1 27.5255 2.98435  15
   3   7  -1 29.7887 1.12739   6
  -3   7   1 28.4770 1.24476   4
  -3   7   1 26.4907 1.93016   7
   3   7  -1 31.1432 3.46322   8
  -3   7   1 28.4806 0.98257   3
  -3   7   1 29.0114 0.71281  10
   3   7  -1 28.1128 0.90840  17
   3   7  -1 28.9232 1.07396  10
  -3   7   1 34.5536 2.96185  15
   3   7  -1 28.7596 0.94617   4
   3   7  -1 28.0088 1.19143   5
   3   7  -1 29.1939 3.82617  15
  -3   7   1 29.2184 0.80257   6
   3   7  -1 28.5810 1.29170  13
   3   7  -1 32.5518 4.27802  15
   1  -7  -1 2.32676 0.39822  10
  -1  -7   1 3.86995 0.58865  11
   1  -7  -1 2.11696 0.41759  11
  -1  -7   1 2.85324 0.71704   9
  -1  -7   1 1.24883 1.30230   8
  -1  -7   1 2.15165 0.42518  17
  -1  -7   1 1.60111 0.64323  12
   1  -7  -1 3.52958 0.73963  12
   1  -7  -1 2.70070 0.54226   3
   1  -7  -1 2.17885 1.62316   8
  -1  -7   1 2.02913 0.45253   3
  -1  -7   1 2.10413 0.48863  10
   1  -7  -1 1.93090 0.60703   9
   1   7  -1 2.85113 0.62507  13
  -1   7   1 2.31439 0.55566  13
   1   7  -1 2.36312 1.95578  15
   1   7  -1 2.90833 1.53019   8
   1   7  -1 0.86543 1.65370  15
   1   7  -1 2.22359 0.43092  10
   1   7  -1 2.44154 0.46363   4
  -1   7   1 1.05599 0.83261   7
   1   7  -1 1.91838 0.76996   7
  -1   7   1 2.26935 0.35129  10
  -1   7   1 1.32004 1.16574  15
  -1   7   1 0.94887 1.33658   8
  -1   7   1 2.09064 0.40046   6
  -1   7   1 2.06566 0.57481   5
  -1   7   1 2.58237 0.99415  15
   1   7  -1 2.36358 0.48496   6
   1   7  -1 2.32421 0.56018   5
  -1   7   1 2.18362 0.55359   4
   1  -7   1 98.0868 1.60620  10
  -1  -7  -1 96.0557 2.05222   9
   1  -7   1 92.4051 2.13435   9
  -1  -7  -1 95.4979 1.53005  11
   1  -7   1 95.7087 1.53184   3
  -1  -7  -1 91.3599 5.74498   8
   1  -7   1 95.5563 1.45093  17
  -1  -7  -1 92.7492 1.83509   3
   1  -7   1 91.2660 6.04265   8
   1  -7   1 96.9145 1.77926  11
  -1  -7  -1 96.7551 2.27139  12
   1  -7   1 101.490 1.71494   6
   1   7   1 97.8137 2.85637   7
  -1   7  -1 103.073 6.11175  15
  -1   7  -1 92.7466 1.86438  13
  -1   7  -1 99.2018 1.50163   6
   1   7   1 92.7173 1.66119   4
  -1   7  -1 81.2670 5.39809   8
  -1   7  -1 107.453 6.34855  15
   1   7   1 96.4823 1.93516  13
  -1   7  -1 98.6783 2.78940   7
   1   7   1 93.8765 4.81499  15
  -1   7  -1 94.7807 1.79337   5
   1   7   1 92.2400 1.40525  10
   1   7   1 91.1207 5.87804   8
   1   7   1 93.2399 1.86952   5
   1   7   1 104.460 4.91228  15
   1   7   1 94.5382 1.55679   6
  -1   7  -1 93.7950 1.67429   4
   3  -7   1 15.8923 1.15321  12
   3  -7   1 15.1004 0.84396   6
   3  -7   1 14.2184 0.76352  10
   3  -7   1 17.7009 3.37231  15
  -3  -7  -1 16.2059 1.27780  12
  -3  -7  -1 14.3980 0.84242  11
  -3  -7  -1 14.7708 1.04382   3
  -3  -7  -1 16.1212 2.76130   8
   3  -7   1 15.5910 1.22948   9
   3  -7   1 14.5562 3.04498   8
  -3  -7  -1 14.9156 1.10516   9
   3  -7   1 13.8821 0.79370  17
  -3  -7  -1 15.3189 2.91593  15
   3  -7   1 15.1376 0.95429  11
   3   7   1 13.1928 0.85544   4
  -3   7  -1 14.3530 1.01034  13
  -3   7  -1 13.4423 1.51043   7
   3   7   1 14.6488 0.91822   6
  -3   7  -1 16.3810 0.98192   5
  -3   7  -1 13.9351 2.80816   8
  -3   7  -1 16.0645 0.67641   3
   3   7   1 12.0264 2.56494   8
   3   7   1 13.6437 1.03620   5
  -3   7  -1 12.8973 2.96969  15
  -3   7  -1 13.7260 3.04016  15
   3   7   1 13.8070 1.43981   7
   3   7   1 14.7024 1.05429  13
   3   7   1 14.7686 0.83662  10
   3   7   1 18.1462 2.83527  15
  -3   7  -1 14.7485 0.72539   6
   3   7   1 15.7373 2.84398  15
  -3   7  -1 12.6922 0.92458   4
   5  -7   1 1.82698 0.41468   3
  -5  -7  -1 1.37747 0.49257  11
   5  -7   1 1.52728 0.63559  12
  -5  -7  -1 -0.2117 0.99384   8
   5  -7   1 1.12892 1.52116   8
   5  -7   1 1.17857 0.51919  11
   5  -7   1 1.52863 0.41248   6
   5  -7   1 0.41576 1.64724  15
  -5  -7  -1 1.62240 1.89703  15
   5  -7   1 1.20373 0.71986   9
  -5  -7  -1 0.87963 0.53931   7
   5  -7   1 1.86840 0.48203  17
  -5  -7  -1 1.66961 0.63988   3
  -5  -7  -1 1.38199 0.71174  12
  -5  -7  -1 1.53464 0.60519   9
   5   7   1 1.30131 0.41515  11
  -5   7  -1 1.45373 0.37154   3
   5   7   1 1.84955 0.42130  17
   5   7   1 2.10268 1.47429  15
  -5   7  -1 1.89876 0.58227  13
   5   7   1 0.83970 0.55708   6
  -5   7  -1 1.25981 0.55999   4
   5   7   1 -0.7282 1.15140   8
   5   7   1 1.82006 0.63822  13
  -5   7  -1 1.68606 0.53387   5
   5   7   1 1.90871 0.81877   7
  -5   7  -1 2.16490 1.63108   8
   5   7   1 0.98017 0.58864   5
  -5   7  -1 1.06901 0.88320   7
   5   7   1 3.43634 0.52979   4
  -5   7  -1 3.05005 2.06079  15
   5   7   1 0.70872 0.50286  10
  -7  -7  -1 84.7865 2.43824  12
   7  -7   1 85.3152 2.27964   9
  -7  -7  -1 88.5333 2.17272   3
  -7  -7  -1 84.9266 2.01010   7
   7  -7   1 84.9332 1.39393   6
   7  -7   1 82.4789 1.70627  17
  -7  -7  -1 91.8139 4.91216   8
  -7  -7  -1 84.3171 2.57589   7
   7  -7   1 83.1270 7.21793  15
   7  -7   1 86.4117 1.50230  10
  -7  -7  -1 75.7242 6.53007  15
   7  -7   1 86.4764 2.03188  12
  -7  -7  -1 84.4725 2.04488   9
   7  -7   1 88.2946 1.95795  11
   7  -7   1 95.5533 7.36812   8
  -7  -7  -1 81.4227 1.81827  11
   7   7   1 86.2267 1.49380   4
  -7   7  -1 86.8904 3.31843   7
   7   7   1 84.8580 2.17383  13
   7   7   1 86.4401 6.97765  15
   7   7   1 83.6152 1.62951  11
   7   7   1 88.1150 1.67075  17
   7   7   1 85.1320 2.43738   7
  -7   7  -1 83.1782 1.37636   3
   7   7   1 84.5216 1.89070  10
  -7   7  -1 83.9630 1.71492  14
  -7   7  -1 87.7230 1.95817  13
  -7   7  -1 87.4970 1.69232   5
  -7   7  -1 86.9920 1.91714   4
  -7   7  -1 85.9893 6.35449   8
   7   7   1 78.8340 5.11984   8
  -7   7  -1 82.2892 7.05606  15
   9  -7   1 -0.0644 0.64769  11
   9  -7   1 -0.0074 0.57079  17
  -9  -7  -1 1.61743 0.55394   7
  -9  -7  -1 1.05644 1.20328   8
  -9  -7  -1 0.52737 0.62337  11
  -9  -7  -1 -0.9095 1.35002   8
   9  -7   1 2.80372 2.32583  15
  -9  -7  -1 0.32008 0.60987   9
   9  -7   1 0.23824 0.38437   6
   9  -7   1 0.54613 0.62096  12
  -9  -7  -1 0.24822 0.68443   7
   9  -7   1 0.45624 0.69314  13
   9  -7   1 0.07112 0.77138   9
  -9  -7  -1 0.48599 0.78654  12
  -9  -7  -1 0.26457 2.50515  15
  -9  -7  -1 0.00226 0.73531   3
   9  -7   1 0.26331 0.43186  10
   9   7   1 0.16205 0.71153   6
   9   7   1 0.62306 0.55925  11
   9   7   1 0.01340 0.67172   5
  -9   7  -1 0.42836 0.64891   4
  -9   7  -1 -0.8701 1.41783   8
   9   7   1 0.51812 0.72156  13
   9   7   1 0.09818 0.56842  17
  -9   7  -1 0.67412 0.54352  14
  -9   7  -1 0.16528 0.49024   5
  -9   7  -1 0.08538 1.07279   7
   9   7   1 3.37113 1.45989   8
   9   7   1 0.03016 0.36582   4
   9   7   1 -1.2358 2.18968  15
  -9   7  -1 0.08823 0.42551   3
  -9   7  -1 -0.2432 2.18667  15
   9   7   1 0.61969 0.70474  10
  -9   7  -1 0.65932 0.58794  13
 -11  -7  -1 7.84802 1.13026   7
 -11  -7  -1 6.99295 1.22558  12
  11  -7   1 6.73348 0.72468   6
  11  -7   1 6.00240 0.87732  10
 -11  -7  -1 8.25188 1.17210   3
  11  -7   1 6.49837 2.69682  15
 -11  -7  -1 3.24181 3.18009  15
  11  -7   1 6.31559 1.08201  13
 -11  -7  -1 6.32069 1.72362   8
  11  -7   1 5.91024 1.15497   9
 -11  -7  -1 7.64269 0.98130   9
 -11  -7  -1 4.65564 1.44227   8
  11  -7   1 5.74356 0.97476  11
  11  -7   1 7.01573 0.94925  12
  11  -7   1 7.08683 0.98497  17
  11   7   1 5.68778 1.04040   6
 -11   7  -1 4.58587 2.26285   8
  11   7   1 5.33195 0.62853   4
  11   7   1 15.2962 2.66233  15
 -11   7  -1 9.42839 4.01510  15
 -11   7  -1 6.40765 0.89442   5
  11   7   1 5.72125 0.95929   5
  11   7   1 7.59569 0.94821  11
 -11   7  -1 7.49483 1.73587   7
  11   7   1 6.85541 1.12772  13
  11   7   1 5.94922 1.04039  10
 -11   7  -1 5.44217 0.79693  14
 -11   7  -1 5.26756 0.91469   4
 -11   7  -1 7.18614 0.90440   3
  11   7   1 6.47101 0.95185  17
 -13  -7  -1 4.92097 1.33743   8
 -13  -7  -1 5.30297 1.26842   8
  13  -7   1 4.91548 0.60141   6
  13  -7   1 3.70441 0.99789  17
  13  -7   1 12.8615 3.56280  15
 -13  -7  -1 -0.5872 3.72129  15
 -13  -7  -1 4.94027 1.17695   3
 -13  -7  -1 5.37119 0.89388   7
  13  -7   1 4.76440 0.92487  12
  13  -7   1 6.07925 1.26756   9
  13  -7   1 5.74572 1.14297  13
  13  -7   1 4.44911 1.03092  11
 -13  -7  -1 4.11850 1.20910  12
  13  -7   1 5.06020 0.73576  10
 -13  -7  -1 4.38343 0.95366   9
 -13   7  -1 4.41784 0.97451   4
 -13   7  -1 5.28422 0.89683  14
 -13   7  -1 4.86938 0.76154   3
  13   7   1 3.47210 1.05027  10
  13   7   1 4.48650 1.09426  13
 -13   7  -1 3.30807 2.23524   8
  13   7   1 3.61394 1.03261   6
 -13   7  -1 4.71257 0.65511   5
 -13   7  -1 7.30939 3.03118  15
  13   7   1 2.70962 3.34210  15
  13   7   1 5.34138 1.08469  17
  13   7   1 4.49571 0.97295   5
  13   7   1 5.72953 1.01968  11
 -13   7  -1 4.67523 1.63634   7
  15  -7   1 47.0558 2.44534   9
  15  -7   1 44.8678 2.35774  11
  15  -7   1 45.4608 1.28805   6
  15  -7   1 45.8128 1.94917  12
  15  -7   1 57.6625 7.25920  15
  15  -7   1 45.3848 2.29128  17
 -15  -7  -1 47.3286 2.61675  12
  15  -7   1 44.5063 1.66136  10
 -15  -7  -1 45.4777 2.55249   3
 -15  -7  -1 48.9455 2.04810   9
  15  -7   1 52.1362 2.47811  13
 -15  -7  -1 51.8112 1.81486   7
  15   7   1 44.2197 2.38222  10
 -15   7  -1 48.8918 3.62679   7
  15   7   1 43.6186 2.33325   6
  15   7   1 48.1219 2.06594   5
  15   7   1 44.6693 2.36327  13
 -15   7  -1 45.6813 2.13229   4
  15   7   1 48.4491 2.53086  17
 -15   7  -1 46.0026 1.90214  14
 -15   7  -1 45.0926 1.66928   3
 -15   7  -1 48.5995 1.31274   5
  15   7   1 47.1001 2.13408  11
 -17  -7  -1 0.81709 0.97991   9
  17  -7   1 1.65599 1.27086  17
  17  -7   1 0.92109 0.81992  10
  17  -7   1 1.03190 1.21496  13
  17  -7   1 0.98158 0.92727  12
  17  -7   1 1.10653 1.28510   9
 -17  -7  -1 -0.1539 1.27416   3
 -17  -7  -1 0.90154 1.28107  12
  17  -7   1 1.44235 1.25232  11
 -17   7  -1 0.82148 0.87707   3
  17   7   1 1.75820 1.20497  13
  17   7   1 0.50036 1.34542  17
 -17   7  -1 -0.3506 0.85043  14
  17   7   1 0.91403 0.93903   5
  17   7   1 0.50378 1.12816  11
  17   7   1 0.08360 1.22008  10
  17   7   1 1.68850 1.24927   6
 -17   7  -1 0.43471 1.08889   4
 -17   7  -1 0.71309 1.68160   7
 -19  -7  -1 0.67575 1.42113  12
 -19  -7  -1 -0.0596 0.99397   9
  19  -7   1 0.26886 1.36813  13
  19  -7   1 0.09809 0.96145  12
  19  -7   1 0.70278 1.44341  11
  19  -7   1 -0.1991 1.41270   9
  19  -7   1 -0.7533 0.85213  10
  19  -7   1 -0.2975 1.41049  17
 -19  -7  -1 -0.3205 1.38530   3
  19   7   1 0.77706 1.32735  13
  19   7   1 -0.7193 1.36780  10
 -19   7  -1 0.82630 1.84371   7
  19   7   1 0.25859 1.33992  11
  19   7   1 0.38662 0.91757   5
  19   7   1 0.07250 1.40776   6
 -19   7  -1 -0.7134 0.94818  14
 -19   7  -1 -0.2729 1.22198   4
  19   7   1 -0.5300 1.47355  17
 -19   7  -1 0.01495 0.95624   3
  21  -7   1 3.24639 1.08870  10
 -21  -7  -1 1.46794 1.63627   3
 -21  -7  -1 1.73888 1.20146   9
  21  -7   1 1.56187 1.66139   9
  21  -7   1 1.65697 1.58204  17
  21  -7   1 1.96207 1.65553  11
  21  -7   1 2.36288 1.54080  13
  21  -7   1 3.36555 1.16453  12
 -21  -7  -1 3.52856 1.67637  12
  21   7   1 1.49501 1.04231   9
  21   7   1 3.12932 1.57803  11
 -21   7  -1 1.51104 1.93303   7
  21   7   1 0.64267 1.45567  13
  21   7   1 1.39688 1.65312  10
  21   7   1 1.76454 1.89469  17
  21   7   1 0.72083 1.60962   6
 -21   7  -1 2.52119 1.14611  14
 -21   7  -1 2.98186 1.38892   4
 -21   7  -1 3.46490 1.20147   3
  23  -7   1 1.04913 1.70865  11
  23  -7   1 -0.4923 1.75271   9
 -23  -7  -1 2.94705 1.77228  12
 -23  -7  -1 1.28127 1.91734   3
  23  -7   1 1.49212 1.88668  17
  23  -7   1 2.10610 1.46325  12
 -23  -7  -1 1.72765 1.25991   9
  23   7   1 1.44718 1.69952  11
  23   7   1 3.20411 1.73279  13
 -23   7  -1 1.23482 1.20669   3
  23   7   1 1.73374 1.90094  10
  23   7   1 1.36908 1.87021   6
  23   7   1 2.24167 1.12097   9
 -23   7  -1 1.93214 1.44962  14
  23   7   1 2.81263 2.05412  17
 -23   7  -1 1.33782 1.48955   4
  25  -7   1 6.18487 2.06312  11
 -25  -7  -1 6.69559 2.32126   3
  25  -7   1 4.95224 2.20994  17
  25  -7   1 2.70421 2.07481   9
 -25  -7  -1 5.97760 1.95184  12
 -25   7  -1 3.84180 1.42377   3
 -25   7  -1 6.15262 1.72151   4
  25   7   1 6.66727 2.46223  17
  25   7   1 4.05076 1.90700  11
  25   7   1 5.48791 2.23432  10
  25   7   1 2.58449 2.02771   6
  27  -7   1 1.56964 2.17239  17
  27  -7   1 -0.1812 1.99702  11
 -27  -7  -1 0.26536 1.69951  12
 -27  -7  -1 -0.4649 2.05795   3
  27  -7   1 0.01300 2.01960   9
  27   7   1 1.09628 1.94496  11
 -27   7  -1 -0.4409 1.51886   4
 -27   7  -1 1.75691 1.44643   3
  27   7   1 -0.2645 2.02227   6
  27   7   1 2.34739 2.56616  17
  27   7   1 1.15044 2.13275  10
 -26  -8   1 11.8675 1.94815   9
  26  -8  -1 14.9195 2.36642  17
 -26  -8   1 20.9653 3.36201  12
 -26  -8   1 15.0519 2.61278   3
  26  -8  -1 17.7236 2.56160  11
  26  -8  -1 15.3559 2.66890   9
 -26   8   1 16.1208 2.14638   4
  26   8  -1 15.1317 2.60591  10
  26   8  -1 16.4599 2.46795  11
  26   8  -1 20.8787 3.01060  17
 -26   8   1 19.1206 2.45856   3
  26   8  -1 15.8269 2.54801  13
  26   8  -1 13.2545 2.46862   6
  24  -8  -1 2.80904 2.37790  13
  24  -8  -1 0.30011 2.05462   9
 -24  -8   1 0.81155 1.85501  12
 -24  -8   1 0.59578 1.47663   9
 -24  -8   1 -0.1312 1.95391   3
  24  -8  -1 2.06617 1.86329  17
  24  -8  -1 3.37889 1.84457  11
  24  -8  -1 2.80091 1.44257  12
  24   8  -1 2.03918 1.94957   6
  24   8  -1 1.47460 2.18311  17
 -24   8   1 0.47562 1.62349   4
  24   8  -1 1.20638 1.78270  13
 -24   8   1 0.68960 1.39602   3
  24   8  -1 3.85883 1.89820  11
  24   8  -1 1.64798 1.92191  10
 -24   8   1 1.55725 1.39466  14
  24   8  -1 1.83080 1.32410   9
  22  -8  -1 3.42462 1.97592   9
  22  -8  -1 3.47246 1.67256  17
  22  -8  -1 2.39093 1.34136  12
  22  -8  -1 2.14132 1.65183  11
 -22  -8   1 2.01915 1.81038  12
  22  -8  -1 1.27011 1.75237  13
 -22  -8   1 1.58289 1.43321   9
 -22  -8   1 3.98193 1.96533   3
  22   8  -1 2.47713 1.69098  11
  22   8  -1 3.03301 1.87822  10
  22   8  -1 2.81162 1.97897  17
  22   8  -1 2.84243 1.77952   6
 -22   8   1 1.90475 1.31144  14
  22   8  -1 3.16485 1.76037  13
 -22   8   1 3.22858 1.35647   3
 -22   8   1 2.25723 1.56713   4
  20  -8  -1 0.52078 1.36566  17
  20  -8  -1 -0.2485 1.43726  11
  20  -8  -1 0.16772 1.74606   9
 -20  -8   1 -0.1970 1.59584  12
  20  -8  -1 -0.3886 1.24348  12
  20  -8  -1 1.51685 1.55192  13
 -20  -8   1 -0.4347 1.25655   9
 -20  -8   1 -0.3665 1.55410   3
  20   8  -1 0.00418 1.00298   5
  20   8  -1 -0.4179 1.62742  17
 -20   8   1 -0.2954 1.12066  14
  20   8  -1 -1.1138 1.47372  10
  20   8  -1 -0.9052 1.41476  11
  20   8  -1 -0.1413 1.51723  13
 -20   8   1 0.12556 1.11684   3
  20   8  -1 -0.6272 1.54197   6
 -20   8   1 0.25108 1.38099   4
 -20   8   1 1.46987 1.99431   7
 -18  -8   1 21.0740 2.85313  12
  18  -8  -1 22.9433 2.35373  11
  18  -8  -1 23.8012 2.25884  12
 -18  -8   1 20.6116 2.17856   9
  18  -8  -1 26.6779 2.73430   9
 -18  -8   1 24.7222 2.59324   3
  18  -8  -1 25.2670 2.59510  13
  18  -8  -1 22.5602 2.29972  17
  18   8  -1 22.6101 2.50469  13
  18   8  -1 24.0840 1.93378   5
  18   8  -1 21.3672 2.55089  10
  18   8  -1 23.1886 2.39562  11
  18   8  -1 25.2727 2.81375  17
 -18   8   1 25.3235 3.45801   7
 -18   8   1 21.7154 2.28424   4
 -18   8   1 20.4497 2.00859  14
 -18   8   1 22.9951 1.93378   3
  18   8  -1 23.5510 2.52328   6
 -16  -8   1 0.54945 1.38992  12
 -16  -8   1 -0.3636 1.21210   3
  16  -8  -1 0.66517 1.06891  12
  16  -8  -1 0.02658 1.08906  11
 -16  -8   1 0.21274 1.10460   9
  16  -8  -1 5.41061 4.69253  15
  16  -8  -1 0.92865 1.03835  17
  16  -8  -1 0.01807 1.21551  13
  16  -8  -1 0.41121 1.36031   9
 -16   8   1 -1.4458 1.05937   4
  16   8  -1 -0.8446 1.21583  10
 -16   8   1 0.47843 0.93606  14
  16   8  -1 -0.4755 0.94072   5
 -16   8   1 1.06674 0.91521   3
  16   8  -1 0.01244 1.20932   6
  16   8  -1 -0.6892 1.20260  17
  16   8  -1 -0.2605 1.18209  13
  16   8  -1 0.87270 1.14912  11
 -16   8   1 -0.1838 1.64768   7
  14  -8  -1 2.18282 0.74037  10
  14  -8  -1 2.64645 1.05873  12
  14  -8  -1 2.32313 1.04884  11
 -14  -8   1 2.90448 1.15128   9
  14  -8  -1 2.49759 1.25955  13
 -14  -8   1 3.10470 1.17150   3
 -14  -8   1 1.55650 1.35048  12
  14  -8  -1 1.74339 1.22253   9
  14  -8  -1 3.00616 0.97181  17
  14  -8  -1 2.88490 3.02454  15
 -14   8   1 1.82803 1.05324   4
  14   8  -1 0.59121 1.10004  10
  14   8  -1 1.98291 1.14740  17
 -14   8   1 2.68320 0.85898   3
 -14   8   1 4.32995 2.73185  15
  14   8  -1 1.31554 1.16706  13
 -14   8   1 2.49285 0.93066  14
  14   8  -1 1.22560 1.09774   6
  14   8  -1 3.05628 1.09346  11
 -14   8   1 1.61841 0.59389   5
 -14   8   1 1.49462 1.73857   7
  14   8  -1 1.43743 0.94644   5
  12  -8  -1 30.8797 2.09558   9
 -12  -8   1 27.4023 1.97047   9
  12  -8  -1 29.8623 1.72810  11
  12  -8  -1 36.1820 5.57102  15
 -12  -8   1 23.3157 5.84258  15
  12  -8  -1 30.3170 1.03174  10
 -12  -8   1 29.8761 1.99038  11
 -12  -8   1 32.3716 2.32536  12
 -12  -8   1 28.8784 2.20738   8
  12  -8  -1 34.0198 1.96769  12
 -12  -8   1 36.8692 2.24668   8
  12  -8  -1 31.2262 2.11173  13
 -12  -8   1 33.7107 1.95021   3
  12  -8  -1 30.0733 1.54420  17
  12   8  -1 30.1234 1.72358  11
  12   8  -1 29.2438 1.79462   5
  12   8  -1 27.9122 1.69881  17
 -12   8   1 28.6746 2.99425   7
 -12   8   1 30.5533 1.49525   3
 -12   8   1 30.4614 1.87474   4
  12   8  -1 29.9341 2.04990  13
  12   8  -1 24.1196 1.83864  10
 -12   8   1 29.2696 1.68929  14
  12   8  -1 35.2238 6.63496  15
  12   8  -1 29.3818 1.92989   6
 -12   8   1 28.1232 1.25300   5
 -12   8   1 29.7047 5.62184  15
 -12   8   1 26.0202 4.33438   8
  10  -8  -1 2.45952 0.91287  12
  10  -8  -1 0.71408 0.91548  13
  10  -8  -1 1.15579 0.73244  11
  10  -8  -1 2.82517 1.05161   9
 -10  -8   1 1.98445 1.10918  12
  10  -8  -1 1.62963 0.42036  10
 -10  -8   1 2.24118 3.32218  15
 -10  -8   1 1.27078 0.85995   3
 -10  -8   1 1.50403 0.87096  11
 -10  -8   1 0.21358 1.24461   8
  10  -8  -1 1.24731 0.60443  17
 -10  -8   1 0.83327 0.90611   9
  10  -8  -1 3.99417 2.44722  15
 -10  -8   1 -0.9208 1.33511   8
 -10   8   1 1.66436 0.72880  14
  10   8  -1 -0.5726 1.12606   8
 -10   8   1 1.06625 0.61171   5
  10   8  -1 1.18327 0.75146  17
  10   8  -1 0.34142 2.25129  15
 -10   8   1 1.07440 0.61312   3
 -10   8   1 0.74228 1.37748   7
  10   8  -1 1.06475 0.74307  11
 -10   8   1 0.55524 0.83235   4
  10   8  -1 0.94073 0.80055  10
  10   8  -1 1.73271 0.94689  13
 -10   8   1 0.51064 1.66969   8
 -10   8   1 1.80557 2.57057  15
  10   8  -1 1.75855 0.89243   6
  10   8  -1 0.68643 0.82022   5
   8  -8  -1 3.65600 0.58307  10
  -8  -8   1 4.13595 1.09667  12
  -8  -8   1 5.00229 0.90980   3
  -8  -8   1 1.85371 1.29750   8
   8  -8  -1 7.44201 2.65511  15
   8  -8  -1 2.97218 0.97722   9
  -8  -8   1 3.48851 0.60170   7
   8  -8  -1 4.22060 0.95182  12
  -8  -8   1 1.31882 3.09334  15
  -8  -8   1 3.42105 0.99504   9
   8  -8  -1 3.95114 0.72733  11
  -8  -8   1 3.16270 0.81600  11
   8  -8  -1 2.64919 0.55955  17
   8  -8  -1 3.59943 0.53673   6
  -8  -8   1 4.01343 0.65664   7
  -8   8   1 3.53933 0.87952  13
  -8   8   1 3.33461 0.70156   5
   8   8  -1 3.13416 1.56052   8
  -8   8   1 3.56511 0.90046   4
   8   8  -1 1.51524 2.24873  15
   8   8  -1 4.45504 0.63884   4
  -8   8   1 3.74463 0.74724  14
   8   8  -1 2.98582 0.70268  17
   8   8  -1 2.30452 0.79873   5
   8   8  -1 2.44531 0.82024   6
  -8   8   1 2.54761 1.31829   7
  -8   8   1 1.81443 2.01557   8
   8   8  -1 3.51302 0.82078  10
  -8   8   1 4.88620 2.24889  15
  -8   8   1 4.25765 0.66596   3
   8   8  -1 4.07816 0.97391  13
  -8   8   1 3.19327 0.46233   6
   8   8  -1 3.83604 0.73292  11
   6  -8  -1 7.03435 2.97539   8
   6  -8  -1 9.01281 0.64158  10
   6  -8  -1 9.81774 0.73435  17
  -6  -8   1 7.18565 1.07975   3
  -6  -8   1 8.56433 0.90232   7
   6  -8  -1 8.45936 0.93321  11
   6  -8  -1 8.47204 0.93775   3
  -6  -8   1 8.20805 1.12280  11
   6  -8  -1 7.79690 1.08689   9
  -6  -8   1 8.07864 1.27879   9
   6  -8  -1 6.25806 2.12471  15
  -6  -8   1 8.77124 1.45785  12
   6  -8  -1 8.57027 1.37708  12
  -6  -8   1 9.71514 3.72901  15
  -6  -8   1 8.11872 2.11613   8
   6   8  -1 7.18495 1.08628   7
  -6   8   1 7.17820 1.07433   5
   6   8  -1 7.39437 1.13049  10
   6   8  -1 8.33946 1.12997   6
  -6   8   1 6.76304 0.92808   4
  -6   8   1 8.21913 1.91392  15
   6   8  -1 7.22090 0.74857   4
  -6   8   1 8.02552 0.98953  13
   6   8  -1 9.31779 2.95966  15
  -6   8   1 8.39160 2.73252   8
   6   8  -1 5.64659 2.08960   8
   6   8  -1 10.4840 0.97598  17
  -6   8   1 7.44940 1.55840   7
   6   8  -1 5.97828 0.85504   5
  -6   8   1 7.52374 0.56468   6
  -6   8   1 11.2912 2.70992  15
  -6   8   1 8.97511 0.86889   3
   6   8  -1 9.99663 1.31026  13
  -4  -8   1 30.1167 4.66373  15
  -4  -8   1 32.0287 1.46449  10
  -4  -8   1 27.5578 1.12365  17
   4  -8  -1 27.8218 1.10119  11
  -4  -8   1 28.7235 1.26797   3
  -4  -8   1 32.7231 1.46266   7
   4  -8  -1 39.2712 5.01048   8
  -4  -8   1 30.0246 1.80130  12
   4  -8  -1 29.9585 1.65495   9
  -4  -8   1 33.2634 3.79954   8
  -4  -8   1 30.4869 1.38690  11
   4  -8  -1 31.3734 1.22716   3
  -4  -8   1 31.6031 1.69733   9
   4  -8  -1 28.6748 0.87687  10
   4  -8  -1 29.6636 1.60648  12
   4   8  -1 28.7441 4.25449  15
   4   8  -1 30.3824 1.04683   4
  -4   8   1 30.2793 0.79266  10
   4   8  -1 29.0779 4.65248  15
   4   8  -1 28.8987 1.50854  13
  -4   8   1 30.2702 0.87658   6
   4   8  -1 31.6798 1.28464  10
  -4   8   1 30.3708 1.13351   3
   4   8  -1 30.5168 1.04139  17
   4   8  -1 30.5843 1.44839   5
  -4   8   1 30.8863 1.42103   5
  -4   8   1 29.5553 1.33536  13
   4   8  -1 31.0019 1.66774   7
  -4   8   1 29.9876 2.36564   7
  -4   8   1 28.1947 1.38723   4
  -4   8   1 31.5416 4.18916   8
  -4   8   1 39.8927 3.36502  15
   4   8  -1 29.1802 3.67010   8
   4   8  -1 31.6630 1.34457   6
  -4   8   1 27.8166 3.00797  15
   2  -8  -1 8.63413 1.32214  12
   2  -8  -1 8.67100 1.15715   9
  -2  -8   1 4.02678 1.97599   8
   2  -8  -1 8.19517 0.69262  10
  -2  -8   1 9.52208 0.94528   3
  -2  -8   1 8.29602 0.96075  11
   2  -8  -1 9.41479 0.95238   3
   2  -8  -1 6.97816 2.46242   8
  -2  -8   1 10.2848 0.99420  10
   2  -8  -1 10.3648 0.84376  11
  -2  -8   1 9.13020 1.14918  12
  -2  -8   1 7.07334 1.02928   9
  -2  -8   1 8.29236 0.79945  17
   2   8  -1 9.00149 0.86445  10
  -2   8   1 8.66893 2.57160   8
   2   8  -1 9.45761 2.71310  15
   2   8  -1 6.56223 2.69811  15
  -2   8   1 8.95191 0.62110  10
  -2   8   1 10.1445 1.02661  13
   2   8  -1 8.01452 0.69135  17
   2   8  -1 9.52743 1.43283   7
  -2   8   1 13.1351 2.05669  15
   2   8  -1 9.66220 0.93294   6
   2   8  -1 9.81500 0.85977   4
   2   8  -1 8.79202 1.13274  13
  -2   8   1 8.02025 1.06767   5
  -2   8   1 7.45889 1.41387   7
   2   8  -1 6.67528 2.20663   8
  -2   8   1 9.10494 0.72257   6
  -2   8   1 8.11596 1.00928   4
   2   8  -1 8.69769 1.05937   5
  -2   8   1 9.32460 1.76734  15
   0  -8   1 2.58154 0.81080   9
   0  -8  -1 4.74435 0.96581  12
   0  -8  -1 3.28613 0.51828  10
   0  -8   1 3.33631 0.87822  12
   0  -8   1 2.59106 0.54894  10
   0  -8   1 3.63358 0.57785   3
   0  -8   1 2.25784 1.85004   8
   0  -8  -1 4.84975 0.72861   3
   0  -8  -1 2.79513 1.66111   8
   0  -8   1 2.61655 0.49433  17
   0  -8  -1 3.06522 0.51675  11
   0  -8  -1 3.52435 0.81337   9
   0  -8   1 3.68553 0.64936  11
   0   8   1 1.90464 1.63313   8
   0   8  -1 3.90744 0.52905  10
   0   8   1 4.02277 0.50412  10
   0   8   1 3.34718 0.70568  13
   0   8  -1 4.29752 0.58651   6
   0   8  -1 5.78547 2.09841  15
   0   8   1 3.96566 1.37051  15
   0   8  -1 2.76204 0.67000   5
   0   8  -1 4.69526 1.08307   7
   0   8   1 3.15615 0.72378   5
   0   8   1 3.29867 0.66184   4
   0   8   1 3.24011 1.15253   7
   0   8  -1 3.55358 1.93741   8
   0   8  -1 3.66955 0.74002  13
   0   8  -1 3.94403 0.64252   4
   0   8   1 4.39535 1.42664  15
   0   8   1 3.36387 0.53868   6
   0   8  -1 4.62149 1.73209  15
  -2  -8  -1 0.49434 0.57852   3
   2  -8   1 0.31365 0.70940  12
   2  -8   1 1.03044 0.46717  10
  -2  -8  -1 7.28506 2.22759   8
   2  -8   1 0.86607 0.49692   6
   2  -8   1 0.77872 0.55152  11
  -2  -8  -1 1.06425 0.68700   9
   2  -8   1 0.46346 0.41445  17
  -2  -8  -1 0.63628 0.45119  11
   2  -8   1 -0.2142 0.69151   9
   2  -8   1 0.57291 0.44041   3
   2  -8   1 0.90913 1.76130   8
  -2  -8  -1 0.58813 0.71048  12
   2   8   1 -1.1917 1.31411  15
  -2   8  -1 1.22614 1.47223  15
  -2   8  -1 2.38685 1.62476  15
   2   8   1 0.32360 0.92514   7
   2   8   1 0.40085 0.54519   4
   2   8   1 0.23509 0.49664   6
  -2   8  -1 0.81309 0.43377   6
  -2   8  -1 0.57042 0.58612   5
   2   8   1 2.09207 1.65661   8
   2   8   1 -0.0078 0.42000  10
  -2   8  -1 0.96639 0.91804   7
   2   8   1 0.25222 0.61385  13
  -2   8  -1 0.36747 0.52977   4
   2   8   1 0.25351 1.46996  15
  -2   8  -1 -0.0365 0.57004  13
  -2   8  -1 0.44899 1.31716   8
   2   8   1 -0.0382 0.59579   5
   4  -8   1 0.90890 0.46057   6
   4  -8   1 0.39798 0.44789  17
  -4  -8  -1 1.26751 0.69162   9
   4  -8   1 0.66628 0.55314  11
   4  -8   1 0.61036 1.93412   8
   4  -8   1 1.43284 0.46734   3
   4  -8   1 0.65377 0.81959   9
  -4  -8  -1 -2.3536 1.42100  15
  -4  -8  -1 0.64865 0.49592  11
  -4  -8  -1 1.48126 1.44253   8
  -4  -8  -1 0.94807 0.67543   3
  -4  -8  -1 0.58786 0.79693  12
   4  -8   1 1.84404 0.48388  10
   4  -8   1 2.97236 2.08019  15
   4  -8   1 0.42977 0.72939  12
  -4   8  -1 -0.3969 1.47873   8
   4   8   1 -0.0631 0.56852   6
   4   8   1 0.51290 0.65038  13
   4   8   1 -1.2563 1.30305   8
   4   8   1 0.13497 1.20089  15
  -4   8  -1 2.00824 1.81301  15
  -4   8  -1 -1.3589 1.48928  15
  -4   8  -1 0.64521 0.59917   5
   4   8   1 0.04087 0.48243   4
  -4   8  -1 0.60013 0.61850  13
   4   8   1 3.09822 1.70990  15
   4   8   1 0.50181 0.37585  17
  -4   8  -1 0.73038 0.40517   6
   4   8   1 0.55820 0.86475   7
   4   8   1 0.38036 0.52497  10
   4   8   1 -0.0948 0.61558   5
  -4   8  -1 0.89306 0.39114   3
  -4   8  -1 -0.0135 0.57861   4
  -4   8  -1 0.78841 0.97321   7
   6  -8   1 16.8264 0.90405   3
   6  -8   1 16.3666 0.90626   6
   6  -8   1 13.2333 3.92270   8
  -6  -8  -1 16.3296 2.79103   8
   6  -8   1 16.9355 3.74615  15
   6  -8   1 14.1497 1.31651  12
  -6  -8  -1 16.3476 1.40119   3
  -6  -8  -1 17.7413 1.66050   7
   6  -8   1 15.6253 1.55814   9
   6  -8   1 14.8893 1.02185  17
   6  -8   1 16.0979 1.20463  11
   6  -8   1 15.7144 0.89013  10
  -6  -8  -1 16.2159 1.35505   9
  -6  -8  -1 15.1642 1.09755  11
  -6  -8  -1 22.1300 4.27546  15
  -6  -8  -1 16.0920 1.70313  12
  -6   8  -1 15.1087 0.78071   3
   6   8   1 16.0143 0.96861  11
  -6   8  -1 10.6709 3.07735  15
  -6   8  -1 16.6195 1.27140   4
  -6   8  -1 16.6135 1.22962  13
  -6   8  -1 15.8535 3.49607   8
  -6   8  -1 15.4561 3.33328  15
   6   8   1 16.0584 1.35975  13
   6   8   1 16.7130 0.98978   4
  -6   8  -1 16.4547 0.79770   6
   6   8   1 12.9722 2.70950   8
  -6   8  -1 16.3147 2.01267   7
   6   8   1 15.9637 1.22265  10
   6   8   1 16.9093 0.96087  17
  -6   8  -1 17.0376 1.22198   5
   6   8   1 21.9105 4.01166  15
   6   8   1 14.9659 1.37132   5
   6   8   1 16.6970 1.56854   7
   6   8   1 15.2217 1.27746   6
  -8  -8  -1 27.3677 1.66101   3
  -8  -8  -1 28.9388 1.59758   9
  -8  -8  -1 28.7743 5.14722  15
   8  -8   1 31.2786 5.02960  15
  -8  -8  -1 31.5635 3.55133   8
   8  -8   1 29.3579 1.63803  12
   8  -8   1 27.4663 1.52811  11
  -8  -8  -1 28.6107 1.34592   7
  -8  -8  -1 28.5067 1.42828  11
  -8  -8  -1 27.1251 1.78334   7
   8  -8   1 29.6567 1.83757   9
   8  -8   1 26.6531 1.28582  17
  -8  -8  -1 28.0128 1.96401  12
   8  -8   1 27.7140 1.06223  10
   8  -8   1 28.5650 1.00923   6
  -8   8  -1 32.0538 5.55541  15
   8   8   1 20.8373 4.38041  15
   8   8   1 27.7595 1.27089  11
  -8   8  -1 26.4040 4.17752   8
  -8   8  -1 26.6463 2.45613   7
   8   8   1 26.4354 1.58797   6
   8   8   1 29.3692 3.68222   8
   8   8   1 26.3950 1.25816  17
   8   8   1 27.9005 1.08434   4
   8   8   1 23.6911 1.64315   5
  -8   8  -1 26.0339 1.51900   4
  -8   8  -1 27.9678 1.00089   3
   8   8   1 28.6843 1.71080  13
  -8   8  -1 29.1710 1.35539   5
   8   8   1 29.5775 1.54099  10
  -8   8  -1 25.9665 1.42751  13
  10  -8   1 1.45400 0.81640  12
  10  -8   1 1.53271 0.86581  13
 -10  -8  -1 1.57268 0.85450   9
  10  -8   1 0.85216 0.44679   6
 -10  -8  -1 1.13906 0.71485   7
  10  -8   1 1.20978 0.53498  10
  10  -8   1 1.03294 1.00663   9
 -10  -8  -1 0.57072 0.99594  12
 -10  -8  -1 1.73110 2.78779  15
 -10  -8  -1 0.38550 1.72766   8
  10  -8   1 0.91357 0.71465  17
  10  -8   1 1.15085 0.82198  11
  10  -8   1 -3.2823 2.11004  15
 -10  -8  -1 0.72965 0.88077   3
 -10  -8  -1 0.27865 1.24489   8
 -10   8  -1 1.22552 0.66786  14
 -10   8  -1 2.50372 2.07081   8
  10   8   1 0.32018 0.72249  17
 -10   8  -1 3.69555 2.86898  15
  10   8   1 0.87128 0.85139  10
  10   8   1 0.67814 0.86695  13
 -10   8  -1 0.80981 0.52428   3
  10   8   1 1.00121 0.89853   6
 -10   8  -1 1.24419 0.73698  13
 -10   8  -1 1.74825 1.42930   7
  10   8   1 2.13913 1.57491   8
  10   8   1 0.18119 0.67067  11
  10   8   1 0.55813 0.45420   4
  10   8   1 -0.3737 0.82867   5
 -10   8  -1 0.92256 0.81582   4
 -10   8  -1 0.48717 0.62931   5
  10   8   1 -3.1226 2.20010  15
  12  -8   1 0.90574 0.83977  12
 -12  -8  -1 -3.0637 1.43313   8
  12  -8   1 -0.2017 0.43569   6
  12  -8   1 -0.0344 0.81540  17
  12  -8   1 0.08641 0.56164  10
 -12  -8  -1 0.96054 0.62663   7
  12  -8   1 -0.2802 0.87363  11
 -12  -8  -1 2.95228 1.17718   8
  12  -8   1 -0.0966 0.91176  13
 -12  -8  -1 0.52622 0.81390   9
 -12  -8  -1 0.61263 1.10616  12
 -12  -8  -1 0.72830 1.01209   3
 -12  -8  -1 -3.3597 2.36092  15
  12  -8   1 1.62615 3.48556  15
  12  -8   1 0.75344 1.12862   9
  12   8   1 0.15587 0.92532  13
 -12   8  -1 -0.2957 0.57006   5
  12   8   1 0.17294 0.85104  17
 -12   8  -1 -0.7003 1.40927   7
  12   8   1 -0.4927 0.88688   5
 -12   8  -1 0.20998 0.68791  14
 -12   8  -1 4.06152 3.02320  15
  12   8   1 -0.1163 0.94187  10
 -12   8  -1 0.06087 0.57147   3
 -12   8  -1 -0.3968 0.89417   4
  12   8   1 -0.5938 2.93626  15
  12   8   1 -0.4000 0.97007   6
 -12   8  -1 -0.5062 0.70661  13
  12   8   1 -0.1024 0.78730  11
 -12   8  -1 0.39042 2.14800   8
  14  -8   1 0.83411 1.09513  13
  14  -8   1 0.80251 0.90148  12
  14  -8   1 0.86884 1.08635  11
  14  -8   1 -2.9960 2.98867  15
 -14  -8  -1 0.04107 1.09185   3
  14  -8   1 0.15466 1.24220   9
 -14  -8  -1 0.65723 0.93287   9
  14  -8   1 -0.0351 0.63598  10
  14  -8   1 0.75155 0.99557  17
 -14  -8  -1 0.15065 1.25455  12
  14   8   1 0.68939 0.97893   5
 -14   8  -1 -0.4127 1.00357   4
 -14   8  -1 0.89055 0.81893  14
 -14   8  -1 1.47583 3.35675  15
  14   8   1 -0.0137 1.08379   6
 -14   8  -1 0.44042 0.58733   5
  14   8   1 -0.0738 1.08953  10
  14   8   1 0.56711 1.08286  17
  14   8   1 0.61521 1.08647  13
  14   8   1 0.15552 0.91644  11
 -14   8  -1 0.56274 0.74464   3
 -14   8  -1 0.31834 1.54488   7
  14   8   1 2.09278 4.32255  15
  16  -8   1 35.2279 2.73756   9
  16  -8   1 43.2042 2.64822  13
  16  -8   1 38.4828 2.07201  12
  16  -8   1 38.0227 2.48396  11
 -16  -8  -1 35.7005 2.71935   3
 -16  -8  -1 40.3482 2.12909   9
 -16  -8  -1 39.5447 2.70981  12
  16  -8   1 38.5715 1.65964  10
  16  -8   1 36.0033 2.34511  17
 -16   8  -1 38.4300 3.59935   7
 -16   8  -1 38.3392 2.31113   4
  16   8   1 37.6623 2.57961  17
  16   8   1 34.2730 2.64567  10
  16   8   1 38.3052 2.59848   6
  16   8   1 41.0186 2.28149  11
 -16   8  -1 38.2726 1.75823   3
 -16   8  -1 39.3353 1.35049   5
  16   8   1 36.0371 2.44557  13
 -16   8  -1 41.0780 1.98995  14
  16   8   1 39.5326 2.19046   5
 -18  -8  -1 1.19603 1.52855   3
  18  -8   1 -0.6597 1.56754   9
  18  -8   1 -1.0757 1.32282  11
  18  -8   1 2.00384 1.07348  12
 -18  -8  -1 0.48838 1.50296  12
  18  -8   1 -0.5717 1.18664  13
 -18  -8  -1 0.57644 1.04521   9
  18  -8   1 0.25923 0.82081  10
  18  -8   1 0.06057 1.31233  17
 -18   8  -1 -0.2803 1.80175   7
  18   8   1 -0.4640 1.28986  13
  18   8   1 -0.2931 1.44936   6
 -18   8  -1 1.27935 1.02400  14
 -18   8  -1 0.30407 0.92149   3
  18   8   1 0.38314 1.07444   5
  18   8   1 -0.6752 1.45027  17
  18   8   1 -0.3168 1.17170  11
  18   8   1 0.39638 1.41832  10
 -18   8  -1 -0.5597 1.24058   4
 -20  -8  -1 1.81665 1.70705  12
 -20  -8  -1 3.74114 1.81839   3
  20  -8   1 2.18068 1.55897  17
  20  -8   1 2.51944 1.65646  11
  20  -8   1 2.49765 1.82567   9
  20  -8   1 2.88251 1.16347  12
 -20  -8  -1 2.37339 1.20456   9
 -20   8  -1 0.51912 1.97393   7
  20   8   1 2.34946 1.48533  11
  20   8   1 2.24013 1.49300  13
  20   8   1 2.29853 1.15873   5
  20   8   1 2.14805 1.79999  17
 -20   8  -1 2.65072 1.15919  14
  20   8   1 1.76695 1.66476   6
  20   8   1 2.87707 1.68090  10
 -20   8  -1 3.36329 1.17840   3
 -20   8  -1 1.60913 1.45413   4
 -22  -8  -1 1.06625 1.83932   3
  22  -8   1 -0.2991 1.64519  11
  22  -8   1 0.77774 1.11730  12
  22  -8   1 1.02278 1.74059  17
 -22  -8  -1 -0.1151 1.21649   9
  22  -8   1 0.14959 1.89012   9
 -22  -8  -1 0.63905 1.78914  12
  22   8   1 0.64714 1.73840  10
  22   8   1 0.35581 1.78156   6
  22   8   1 -1.4831 1.77974  17
  22   8   1 0.85655 1.55764  13
 -22   8  -1 -0.5206 1.53681   4
  22   8   1 0.48754 1.28052   9
 -22   8  -1 0.89180 1.16184   3
  22   8   1 1.07089 1.61131  11
 -24  -8  -1 1.91801 1.90996  12
  24  -8   1 2.04194 1.87231  11
  24  -8   1 2.20007 2.13312   9
  24  -8   1 2.71342 1.98622  17
 -24  -8  -1 3.76309 2.17427   3
  24   8   1 -0.4198 1.97354  10
  24   8   1 2.56272 2.16712  17
 -24   8  -1 1.12968 1.68945   4
  24   8   1 3.00567 1.87654  11
  24   8   1 2.94246 2.13550   6
 -24   8  -1 1.71932 1.31372   3
 -26  -8  -1 2.83500 2.25781   3
  26  -8   1 3.38255 2.08174  11
  26  -8   1 1.87414 2.15870  17
  26  -8   1 3.82423 2.25104   9
 -26  -8  -1 3.88109 2.02345  12
  26   8   1 3.13841 1.93121  11
 -26   8  -1 4.96090 1.82508   4
  26   8   1 1.80080 2.07615   6
  26   8   1 3.69323 2.27627  10
  26   8   1 3.90494 2.47383  17
  25  -9  -1 2.66314 1.95939  11
 -25  -9   1 1.67698 2.08839  12
  25  -9  -1 1.02223 1.88167  17
  25  -9  -1 2.64719 2.20298   9
 -25  -9   1 -0.1712 2.09020   3
  25   9  -1 0.69509 2.03368  10
  25   9  -1 0.02327 2.02447   6
  25   9  -1 -0.7193 2.16246  17
 -25   9   1 1.46219 1.80731   4
  25   9  -1 -0.5575 1.86654  11
  25   9  -1 1.16290 2.02629  13
 -25   9   1 0.90550 1.35522   3
 -23  -9   1 0.18048 1.48746   9
  23  -9  -1 2.15895 1.82130  11
  23  -9  -1 3.13582 1.77105  17
 -23  -9   1 2.84905 2.07935  12
  23  -9  -1 2.69717 1.48230  12
  23  -9  -1 0.37087 2.13646   9
 -23  -9   1 1.04182 2.12103   3
 -23   9   1 1.44785 1.32472   3
  23   9  -1 0.10624 2.00104  17
  23   9  -1 3.13443 1.34318   9
  23   9  -1 -0.0135 1.72861  11
  23   9  -1 0.57047 1.83432  10
  23   9  -1 0.32588 1.73540  13
 -23   9   1 0.57263 1.71372   4
  23   9  -1 0.82634 1.88791   6
 -23   9   1 0.44109 1.37093  14
  21  -9  -1 4.84868 1.54627  12
  21  -9  -1 5.09354 1.73760  11
 -21  -9   1 4.28502 2.09880  12
  21  -9  -1 2.59813 1.84574  13
 -21  -9   1 3.84416 1.55602   9
 -21  -9   1 5.66956 2.02618   3
  21  -9  -1 1.84067 2.03523   9
  21  -9  -1 3.90421 1.57186  17
 -21   9   1 4.78764 1.72756   4
  21   9  -1 3.01111 1.91289  17
  21   9  -1 1.57240 1.71467  13
  21   9  -1 3.07295 1.90422  10
  21   9  -1 5.87692 1.30241   5
 -21   9   1 2.40276 1.34802  14
  21   9  -1 3.71494 1.68395  11
  21   9  -1 2.71545 1.87621   6
 -21   9   1 4.89467 1.33535   3
  19  -9  -1 -0.5147 1.36996  11
  19  -9  -1 -0.1570 1.25800  12
  19  -9  -1 0.04731 1.73267   9
 -19  -9   1 0.87278 1.79545  12
 -19  -9   1 -0.2156 1.29545   9
  19  -9  -1 0.42338 1.29350  17
  19  -9  -1 -1.6814 1.52872  13
 -19  -9   1 -0.0039 1.55531   3
  19   9  -1 0.32113 1.52148   6
 -19   9   1 1.21174 1.98448   7
  19   9  -1 0.64392 1.13499   5
  19   9  -1 0.26768 1.47737  13
 -19   9   1 -0.0199 1.07470   3
  19   9  -1 -0.5598 1.54210  10
 -19   9   1 -0.2748 1.48492   4
 -19   9   1 0.04489 1.15983  14
  19   9  -1 0.64886 1.37490  11
  19   9  -1 -0.3264 1.65026  17
 -17  -9   1 5.98322 1.81760  12
  17  -9  -1 8.94324 1.83736  13
  17  -9  -1 7.46827 1.88408   9
  17  -9  -1 7.04910 1.51440  11
 -17  -9   1 7.23043 1.70067   3
  17  -9  -1 4.63438 1.28421  17
  17  -9  -1 6.20979 1.43569  12
 -17  -9   1 6.30331 1.50921   9
 -17   9   1 5.34500 2.26677   7
 -17   9   1 5.80817 1.15513   3
  17   9  -1 6.40796 1.68501  13
 -17   9   1 6.07150 1.26885  14
 -17   9   1 5.65546 1.53393   4
  17   9  -1 4.51756 1.61028  10
  17   9  -1 5.94043 1.30173   5
  17   9  -1 7.28623 1.50752  11
  17   9  -1 5.91001 1.65585   6
  17   9  -1 6.20580 1.60393  17
  15  -9  -1 2.70994 1.43785  13
  15  -9  -1 11.8031 4.14063  15
 -15  -9   1 1.31027 1.35663   3
 -15  -9   1 2.13900 1.52002  12
  15  -9  -1 2.40484 1.03376  17
  15  -9  -1 1.54004 1.21166  12
  15  -9  -1 0.98262 1.45998   9
 -15  -9   1 1.58656 1.22834   9
  15  -9  -1 2.34613 1.18074  11
 -15   9   1 0.93094 1.76628   7
  15   9  -1 1.51327 1.12334   5
 -15   9   1 2.71324 0.71467   5
  15   9  -1 2.33745 1.17270  11
  15   9  -1 2.32686 1.41992  13
 -15   9   1 2.91447 0.93876   3
 -15   9   1 3.11842 1.05957  14
  15   9  -1 0.24986 1.24110   6
  15   9  -1 1.37321 1.24866  17
  15   9  -1 1.21885 1.34123  10
 -15   9   1 1.72154 1.23713   4
 -13  -9   1 0.31291 1.32343  12
  13  -9  -1 7.32534 2.51351  15
  13  -9  -1 1.03140 0.82323  17
  13  -9  -1 0.40754 1.24078   9
 -13  -9   1 0.15610 1.12042   9
  13  -9  -1 0.91146 1.06433  12
  13  -9  -1 1.32227 1.19261  13
  13  -9  -1 1.11262 0.97941  11
 -13  -9   1 0.07536 1.14561   3
 -13   9   1 0.22434 0.66438   5
  13   9  -1 0.58307 1.12496  10
 -13   9   1 -0.4867 0.72570   3
 -13   9   1 -0.9178 3.23119  15
 -13   9   1 0.23031 0.88068  14
  13   9  -1 0.12353 1.14479  13
 -13   9   1 -0.3174 1.69956   7
  13   9  -1 0.50576 0.96117  11
 -13   9   1 -0.2999 1.09123   4
  13   9  -1 0.50743 1.02401  17
  13   9  -1 1.13494 1.14935   6
  13   9  -1 -0.6130 1.01312   5
 -11  -9   1 -2.5668 3.15578  15
  11  -9  -1 4.09906 1.14528  12
  11  -9  -1 3.94804 0.77510  17
  11  -9  -1 3.28555 1.26582   9
 -11  -9   1 4.77569 1.12112  11
 -11  -9   1 6.90387 1.51750   8
 -11  -9   1 4.62618 1.16264   3
  11  -9  -1 4.31471 0.95938  11
 -11  -9   1 4.29684 1.42193  12
  11  -9  -1 6.69895 3.00381  15
 -11  -9   1 5.83418 1.28802   9
 -11  -9   1 2.14994 1.65628   8
 -11   9   1 4.55084 0.94699  14
  11   9  -1 4.68551 1.25868  13
  11   9  -1 3.56300 0.94123  17
  11   9  -1 2.58218 1.50662   8
 -11   9   1 4.43473 0.83995   3
 -11   9   1 5.38028 2.96660  15
 -11   9   1 3.34119 1.04112   4
  11   9  -1 3.70725 3.77009  15
 -11   9   1 3.10789 1.69912   7
  11   9  -1 2.80245 1.10757   6
  11   9  -1 4.29505 1.11436  10
  11   9  -1 3.85901 1.07785   5
 -11   9   1 4.38800 0.82527   5
  11   9  -1 3.85434 0.96032  11
  -9  -9   1 9.10711 1.48311  12
   9  -9  -1 5.38348 2.85807  15
  -9  -9   1 11.1042 1.70141   9
   9  -9  -1 9.32029 1.27673  12
   9  -9  -1 7.57015 1.31216   9
  -9  -9   1 5.45740 1.88483   8
  -9  -9   1 7.27401 3.55882  15
  -9  -9   1 7.69694 1.12197  11
   9  -9  -1 8.86273 1.22402  11
  -9  -9   1 10.9611 1.55576   3
   9  -9  -1 8.49856 0.97827  17
   9   9  -1 8.60620 0.77717   4
   9   9  -1 8.22385 1.26329  13
   9   9  -1 6.42154 3.21426  15
  -9   9   1 7.67952 2.95881  15
   9   9  -1 8.29957 1.23366  17
   9   9  -1 9.16333 2.13407   8
  -9   9   1 6.52604 1.83037   7
  -9   9   1 9.09860 1.09429   3
   9   9  -1 7.87612 1.11514  10
  -9   9   1 5.00667 2.44634   8
   9   9  -1 7.81609 1.12062   6
  -9   9   1 8.81684 1.22412   4
  -9   9   1 10.0026 1.25912   5
   9   9  -1 8.30412 1.16346   5
   9   9  -1 9.46210 1.28054  11
  -9   9   1 8.84213 1.31689  14
  -7  -9   1 12.2788 2.79638   8
  -7  -9   1 13.4542 1.02841   7
   7  -9  -1 12.7630 0.87386  17
   7  -9  -1 13.3888 1.19332   3
  -7  -9   1 13.0055 4.22658  15
   7  -9  -1 14.2011 1.19936  11
   7  -9  -1 14.7394 1.61728  12
  -7  -9   1 14.9403 1.44087   3
   7  -9  -1 12.5073 0.75594  10
  -7  -9   1 13.5380 1.39868  11
   7  -9  -1 15.4345 3.47434  15
  -7  -9   1 14.3321 1.75602   9
  -7  -9   1 13.4450 1.85679  12
   7  -9  -1 14.5847 1.68992   9
  -7  -9   1 14.2732 1.24375   7
  -7   9   1 13.8349 1.26980   5
  -7   9   1 12.7655 1.43906  13
   7   9  -1 14.5425 1.37477  10
   7   9  -1 13.0868 1.43501   6
  -7   9   1 11.0265 1.88845   7
  -7   9   1 13.7853 1.05830   3
   7   9  -1 16.2301 3.87710  15
   7   9  -1 12.9043 1.16723  17
   7   9  -1 10.1063 2.56864   8
   7   9  -1 6.29217 3.49490  15
  -7   9   1 19.2482 3.44568  15
  -7   9   1 6.95927 2.29709  15
   7   9  -1 14.0557 0.92391   4
   7   9  -1 12.1867 1.18036   7
  -7   9   1 12.9153 1.50398   4
  -7   9   1 11.9980 2.86660   8
   7   9  -1 13.6391 1.47199   5
  -7   9   1 14.3256 0.68662   6
   7   9  -1 14.5239 1.61390  13
   5  -9  -1 19.3431 1.70910   9
   5  -9  -1 18.2141 0.83482  10
  -5  -9   1 17.9218 1.74208   9
  -5  -9   1 19.9119 3.50346   8
   5  -9  -1 18.0965 1.12735  11
  -5  -9   1 19.7887 1.88144  12
  -5  -9   1 17.1056 1.37363  11
  -5  -9   1 17.6974 1.32525   3
   5  -9  -1 21.4353 1.81756  12
   5  -9  -1 17.9057 1.22673   3
  -5  -9   1 18.8379 4.10380  15
  -5   9   1 23.6644 3.11968  15
  -5   9   1 18.7263 1.40888   5
  -5   9   1 19.1492 0.74611  10
  -5   9   1 16.8785 1.48718   4
   5   9  -1 19.1724 4.06967  15
   5   9  -1 20.6943 1.08198  17
   5   9  -1 17.5533 1.52375   7
   5   9  -1 19.9694 4.39651  15
   5   9  -1 18.0375 1.56594  13
   5   9  -1 16.8645 1.45432   5
  -5   9   1 15.5047 2.38990   7
  -5   9   1 21.1922 1.35405  13
  -5   9   1 26.7553 3.11841  15
   5   9  -1 19.1733 1.27675  10
   5   9  -1 18.1974 1.06000   4
  -5   9   1 19.8975 3.97329   8
   5   9  -1 15.0313 2.95299   8
  -5   9   1 18.1019 1.09877   3
   5   9  -1 16.8788 1.34391   6
  -5   9   1 18.2705 0.81038   6
  -3  -9   1 36.4534 1.60541  10
   3  -9  -1 33.6325 1.06604  10
  -3  -9   1 32.8645 1.41616   3
  -3  -9   1 33.3508 1.23906  17
   3  -9  -1 36.3826 1.43925   3
   3  -9  -1 37.1489 1.85707   9
  -3  -9   1 34.6285 1.50359  11
  -3  -9   1 34.0679 1.91116   9
  -3  -9   1 34.1705 4.32718   8
   3  -9  -1 33.9900 1.28949  11
  -3  -9   1 31.9271 2.01467  12
   3  -9  -1 33.6562 1.99479  12
  -3   9   1 34.9908 1.59178   4
  -3   9   1 32.4068 2.48157   7
   3   9  -1 28.1058 4.04666   8
   3   9  -1 35.9668 1.52398   6
  -3   9   1 35.2373 1.06954   6
  -3   9   1 35.9042 1.57193  13
   3   9  -1 35.0170 1.74661  13
  -3   9   1 34.4951 1.60930   5
   3   9  -1 36.1534 2.06640   7
  -3   9   1 34.7212 2.84342  15
  -3   9   1 36.7118 4.56614   8
   3   9  -1 34.6930 1.36280  10
  -3   9   1 40.3693 2.88145  15
   3   9  -1 34.7887 4.41373  15
   3   9  -1 35.7045 1.33333   4
   3   9  -1 34.2077 1.09029  17
   3   9  -1 28.0182 4.60576  15
  -3   9   1 36.0122 0.96632  10
   3   9  -1 34.3582 1.66461   5
  -1  -9   1 0.62816 0.86424   9
   1  -9  -1 0.07557 0.49000  11
   1  -9  -1 0.39471 0.46575  10
  -1  -9   1 0.25582 0.54533  10
  -1  -9   1 0.32901 0.46881  17
  -1  -9   1 1.15975 1.80404   8
   1  -9  -1 -0.0395 0.77701   9
   1  -9  -1 -0.1891 1.49377   8
   1  -9  -1 -0.5242 0.80786  12
  -1  -9   1 -0.1143 0.54301   3
  -1  -9   1 -0.2943 0.59200  11
   1  -9  -1 0.13266 0.60193   3
  -1  -9   1 -0.1112 0.86770  12
   1   9  -1 -0.0211 0.49090  10
   1   9  -1 -1.2143 1.81332  15
  -1   9   1 1.23120 1.14320   7
  -1   9   1 -1.6592 1.33381   8
  -1   9   1 0.09993 0.63497  13
  -1   9   1 0.03994 0.66526   4
   1   9  -1 0.40078 1.32503   8
   1   9  -1 1.11325 0.75956  13
  -1   9   1 0.79620 1.13505  15
  -1   9   1 -0.3979 0.64923   5
   1   9  -1 -0.6090 1.51311  15
  -1   9   1 -0.0072 0.45612   6
  -1   9   1 2.38686 1.02449  15
   1   9  -1 -0.2219 0.68259   5
   1   9  -1 -0.2888 0.55930   4
   1   9  -1 -0.2681 0.87416   7
   1   9  -1 1.22797 0.58879   6
  -1   9   1 0.19831 0.39866  10
  -1  -9  -1 15.4124 1.53639   9
  -1  -9  -1 15.8751 1.67455  12
  -1  -9  -1 14.7781 1.03068  11
   1  -9   1 14.0598 1.60441  12
   1  -9   1 13.4983 0.90174  17
  -1  -9  -1 13.9761 3.19748   8
   1  -9   1 13.1557 1.03703  10
   1  -9   1 17.7954 3.93127   8
   1  -9   1 15.1717 1.17765  11
   1  -9   1 15.1322 0.99797   3
  -1  -9  -1 17.9545 1.27207   3
   1  -9   1 14.6004 1.57123   9
  -1   9  -1 14.1245 0.92702  10
   1   9   1 14.7290 2.46709  15
  -1   9  -1 16.7276 1.88805   7
  -1   9  -1 12.0728 2.94785   8
   1   9   1 17.7344 2.35963  15
  -1   9  -1 14.3701 1.32456  13
   1   9   1 15.4660 1.19287   4
   1   9   1 14.2646 1.05800   6
  -1   9  -1 17.7392 1.27732   4
   1   9   1 14.3586 3.27444   8
  -1   9  -1 13.1824 2.99031  15
  -1   9  -1 14.4530 1.30169   5
   1   9   1 14.0550 0.94222  10
  -1   9  -1 14.2650 3.29474  15
   1   9   1 14.7397 1.83574   7
  -1   9  -1 15.8528 0.99167   6
   1   9   1 14.8196 1.33089  13
   1   9   1 14.5086 1.34661   5
   3  -9   1 -0.1804 0.85899   9
  -3  -9  -1 -0.1945 0.64322   3
   3  -9   1 0.00508 0.51115   6
  -3  -9  -1 -0.3816 0.72206   9
  -3  -9  -1 1.06475 0.91783  12
   3  -9   1 -0.4785 0.45698  17
   3  -9   1 0.33612 0.47355  10
  -3  -9  -1 -1.6603 1.36708   8
  -3  -9  -1 -0.0119 0.50145  11
   3  -9   1 -0.6949 0.82800  12
   3  -9   1 -0.5126 0.58813  11
   3  -9   1 0.09112 0.48599   3
   3   9   1 -0.0536 0.97747   7
  -3   9  -1 -1.8013 1.50739  15
  -3   9  -1 -0.6108 0.65777   5
   3   9   1 2.68859 1.85235  15
   3   9   1 0.64596 0.73158  13
   3   9   1 -0.3268 0.51846  10
   3   9   1 -0.6890 0.59661   6
  -3   9  -1 -1.5602 2.04511  15
  -3   9  -1 0.40237 1.05856   7
   3   9   1 -0.3866 0.59372   4
  -3   9  -1 -0.2769 0.65929   4
  -3   9  -1 2.22941 1.95868   8
   3   9   1 -0.5543 0.71562   5
   3   9   1 -0.2482 1.40418  15
  -3   9  -1 0.15675 0.69749  13
   3   9   1 -0.0789 0.34932  17
  -3   9  -1 0.16264 0.46387   6
   3   9   1 1.70356 1.62943   8
  -5  -9  -1 41.3442 1.84593   3
   5  -9   1 35.5202 5.11343  15
   5  -9   1 39.9196 1.27220  10
  -5  -9  -1 37.6886 1.45307  11
  -5  -9  -1 40.8726 1.91569   9
  -5  -9  -1 46.3524 4.64257   8
   5  -9   1 39.1101 2.01495  12
   5  -9   1 37.0564 1.25458  17
  -5  -9  -1 39.0590 2.23450  12
   5  -9   1 40.1178 1.63475  11
   5  -9   1 41.3479 1.33078   6
   5  -9   1 40.7994 1.28264   3
  -5  -9  -1 31.0586 4.91152  15
   5  -9   1 39.9829 2.16529   9
   5   9   1 41.4233 2.26304   7
   5   9   1 38.2640 1.44484   4
  -5   9  -1 35.3090 4.64119   8
   5   9   1 28.7011 4.16400   8
  -5   9  -1 39.0990 1.69557  13
  -5   9  -1 39.3206 1.11279   3
   5   9   1 38.9260 1.90282   5
   5   9   1 40.0801 1.84534  13
   5   9   1 40.3710 1.14214  17
  -5   9  -1 41.1152 1.73264   4
  -5   9  -1 38.3620 1.59980   5
   5   9   1 28.2237 4.29952  15
   5   9   1 39.8666 1.54446  10
  -5   9  -1 31.2226 4.87133  15
  -5   9  -1 42.2655 2.86845   7
  -5   9  -1 42.6720 1.18255   6
   5   9   1 41.0595 4.66412  15
  -5   9  -1 33.5185 4.74607  15
   5   9   1 37.8923 1.71445   6
   7  -9   1 4.65309 1.15813   9
   7  -9   1 5.34661 0.68165   3
   7  -9   1 3.80569 1.01612  12
  -7  -9  -1 4.75242 1.24313  12
  -7  -9  -1 4.78533 1.08580   7
  -7  -9  -1 5.80727 1.95808   8
  -7  -9  -1 4.89565 2.98500  15
  -7  -9  -1 5.52960 1.08340   3
   7  -9   1 4.61850 0.62341  10
   7  -9   1 4.08179 0.86589  11
  -7  -9  -1 4.52606 0.80026  11
   7  -9   1 3.82995 0.60498   6
   7  -9   1 2.58358 2.38493  15
  -7  -9  -1 5.32679 1.07088   9
   7  -9   1 4.61718 0.72953  17
   7   9   1 4.93537 1.05102  13
   7   9   1 5.37141 1.99572   8
   7   9   1 2.13670 2.34615  15
  -7   9  -1 6.78748 2.74049  15
   7   9   1 5.56591 0.93180  10
  -7   9  -1 4.93601 2.02322  15
  -7   9  -1 4.80859 0.72918   6
   7   9   1 4.95870 1.05142   7
   7   9   1 4.11773 0.99956   5
  -7   9  -1 4.36596 0.91070   4
   7   9   1 4.55338 0.96829   6
  -7   9  -1 4.94296 2.40892   8
  -7   9  -1 4.91796 0.75720   3
   7   9   1 5.61495 0.72311   4
  -7   9  -1 4.75109 1.55024   7
  -7   9  -1 5.42755 0.95860  13
   7   9   1 4.25740 0.65972  17
   7   9   1 5.94094 0.98076  11
  -7   9  -1 4.19198 0.81583   5
  -9  -9  -1 0.30414 2.99412  15
   9  -9   1 -1.6119 2.30264  15
   9  -9   1 1.66307 0.51479   6
   9  -9   1 3.39025 1.03221  12
   9  -9   1 1.89334 0.55787  10
  -9  -9  -1 2.01388 0.83112  11
  -9  -9  -1 2.27703 1.05394   3
   9  -9   1 2.03013 0.74744  17
   9  -9   1 1.11618 0.83849  11
  -9  -9  -1 1.79872 0.85843   7
  -9  -9  -1 2.42204 0.96273   9
  -9  -9  -1 3.26805 1.26335  12
  -9  -9  -1 2.03619 1.70765   8
   9  -9   1 0.95274 1.07661   9
  -9   9  -1 2.77600 0.86593  13
  -9   9  -1 1.22920 0.86219   4
   9   9   1 1.17037 0.94649   6
  -9   9  -1 0.33454 2.11895   8
   9   9   1 1.30612 0.70948  11
   9   9   1 8.22431 3.24604  15
  -9   9  -1 2.80176 3.14113  15
  -9   9  -1 2.99548 0.59997   3
   9   9   1 1.94475 0.92647  10
   9   9   1 2.13000 0.74612  17
  -9   9  -1 2.57311 0.78431   5
  -9   9  -1 2.27816 0.47452   6
  -9   9  -1 2.17315 1.50271   7
   9   9   1 -0.3559 1.56783   8
   9   9   1 2.17963 1.02302  13
   9   9   1 1.96976 0.57701   4
   9   9   1 1.82204 0.98323   5
  11  -9   1 11.9143 1.97533   9
 -11  -9  -1 12.8661 1.76719  12
  11  -9   1 14.3681 1.08334  10
 -11  -9  -1 13.2962 2.35162   8
 -11  -9  -1 13.0801 1.70107   9
 -11  -9  -1 13.9039 2.39027   8
  11  -9   1 16.3157 0.95081   6
  11  -9   1 13.5303 1.49527  17
 -11  -9  -1 6.51190 4.26110  15
  11  -9   1 12.4647 3.50215  15
 -11  -9  -1 15.2951 1.26659   7
  11  -9   1 14.9724 1.73069  12
  11  -9   1 13.5906 1.70201  11
 -11  -9  -1 14.8783 1.85041   3
 -11   9  -1 14.4478 1.69768   4
 -11   9  -1 13.4939 1.32390   5
  11   9   1 12.8056 1.79775  13
  11   9   1 13.7404 1.87107   6
 -11   9  -1 6.90080 3.90363  15
 -11   9  -1 14.7891 1.06587   3
  11   9   1 12.7117 1.50392  17
 -11   9  -1 13.1947 1.35206  14
  11   9   1 14.4521 1.76846  10
  11   9   1 13.9680 2.60669   8
 -11   9  -1 13.6521 2.22835   7
  11   9   1 10.8217 4.28674  15
  11   9   1 15.0486 1.92195   5
 -11   9  -1 12.9891 1.53898  13
  11   9   1 13.3455 1.39038  11
 -13  -9  -1 19.5122 2.44046  12
  13  -9   1 16.4698 1.20037  10
 -13  -9  -1 16.1300 2.23982   3
  13  -9   1 20.3858 2.03690  13
  13  -9   1 15.3230 4.48602  15
  13  -9   1 16.1103 1.78444  17
  13  -9   1 18.1701 1.83112  12
  13  -9   1 17.2564 1.97811  11
 -13  -9  -1 18.3495 1.83043   9
 -13  -9  -1 5.71969 4.90689  15
  13  -9   1 17.8454 2.29228   9
 -13   9  -1 17.3264 1.58734  14
  13   9   1 16.1706 2.09188   6
 -13   9  -1 15.9901 1.24914   3
  13   9   1 15.5620 2.03204  10
 -13   9  -1 16.5538 1.87405   4
  13   9   1 16.1688 1.71457  11
  13   9   1 17.3962 1.90741   5
  13   9   1 16.8192 2.03359  13
 -13   9  -1 16.9513 1.27337   5
 -13   9  -1 15.8065 2.56875   7
  13   9   1 4.61788 4.44982  15
  13   9   1 17.0741 1.92096  17
 -13   9  -1 17.8467 5.50948  15
  15  -9   1 1.00448 1.21889  13
  15  -9   1 0.95699 1.45753   9
 -15  -9  -1 0.63512 1.04883   9
 -15  -9  -1 0.52177 1.40689   3
  15  -9   1 1.44233 1.28647  11
  15  -9   1 0.83468 1.11333  17
  15  -9   1 1.07558 1.08329  12
 -15  -9  -1 0.06315 1.47113  12
 -15   9  -1 1.06740 0.94249  14
 -15   9  -1 0.75316 1.20370   4
  15   9   1 0.70614 1.05246  11
  15   9   1 0.93116 1.22970  13
  15   9   1 0.54029 1.23198  17
 -15   9  -1 -0.0069 1.77899   7
 -15   9  -1 0.71068 0.79091   3
  15   9   1 -1.4323 1.22933   6
  15   9   1 0.76772 1.16659   5
 -15   9  -1 0.64689 0.69818   5
  15   9   1 -0.0574 1.25638  10
  17  -9   1 2.73520 1.73265   9
 -17  -9  -1 2.69777 1.22628   9
  17  -9   1 3.84831 1.25528  12
  17  -9   1 3.46865 1.33689  17
  17  -9   1 4.20277 1.48969  11
 -17  -9  -1 4.05506 1.68028   3
 -17  -9  -1 3.08121 1.73432  12
  17  -9   1 3.82188 1.55002  13
 -17   9  -1 2.82852 0.96571   3
  17   9   1 3.68223 1.45934  13
  17   9   1 4.46785 1.60430  17
  17   9   1 4.84901 1.37055  11
  17   9   1 3.56073 1.32014   5
 -17   9  -1 4.57252 1.14860  14
 -17   9  -1 2.66449 1.44652   4
  17   9   1 1.86886 1.51606  10
  17   9   1 2.76033 1.58655   6
 -17   9  -1 4.17396 2.07367   7
 -19  -9  -1 2.79100 1.79716   3
  19  -9   1 3.17187 1.30735  12
 -19  -9  -1 1.64662 1.21846   9
  19  -9   1 2.58341 1.52581  17
  19  -9   1 2.69608 1.63013  11
  19  -9   1 0.24288 1.85222   9
 -19  -9  -1 2.64316 1.85071  12
  19   9   1 1.93368 1.67866   6
  19   9   1 1.86512 1.25928   5
  19   9   1 3.47008 1.59550  13
  19   9   1 3.44507 1.45887  11
 -19   9  -1 2.08873 1.02932   3
 -19   9  -1 2.65312 1.54333   4
  19   9   1 2.36461 1.71321  17
 -19   9  -1 1.51081 2.02874   7
  19   9   1 3.21982 1.77180  10
 -19   9  -1 4.04554 1.32233  14
 -21  -9  -1 2.60476 2.00558   3
  21  -9   1 3.06575 1.79594  11
  21  -9   1 3.13865 1.29344  12
 -21  -9  -1 2.89845 1.94576  12
 -21  -9  -1 3.54787 1.44069   9
  21  -9   1 2.87183 1.76164  17
  21  -9   1 2.26679 2.04256   9
 -21   9  -1 2.56606 1.68113   4
  21   9   1 0.15638 1.74641  10
  21   9   1 2.49639 1.84723   6
  21   9   1 5.12302 1.68272  11
  21   9   1 4.45018 1.97850  13
  21   9   1 2.85240 1.28658   5
  21   9   1 3.65720 2.03807  17
  23  -9   1 0.51220 1.82123  11
 -23  -9  -1 1.85707 2.20274   3
  23  -9   1 -0.7568 1.80957  17
 -23  -9  -1 0.09905 1.86594  12
  23  -9   1 0.64273 2.19211   9
  23   9   1 0.32367 2.02870  17
  23   9   1 -0.9580 1.62248  11
  23   9   1 -0.2085 1.91814   6
  23   9   1 -1.2094 1.90820  10
 -23   9  -1 -0.5202 1.65315   4
  25  -9   1 1.83010 1.98999  17
 -25  -9  -1 4.74654 2.34588   3
  25  -9   1 3.79516 2.05256  11
 -25  -9  -1 3.91903 2.09126  12
  25  -9   1 3.77126 2.35980   9
  25   9   1 2.61381 2.28973  17
  25   9   1 3.52975 2.19895   6
 -25   9  -1 3.06991 1.75426   4
  25   9   1 4.24108 1.89883  11
  25   9   1 1.84472 2.15528  10
  24 -10  -1 3.39308 2.44213   9
 -24 -10   1 1.31088 2.24622   3
  24 -10  -1 2.19317 1.89931  11
 -24 -10   1 2.81610 2.19439  12
  24 -10  -1 2.15669 1.57516  12
 -24  10   1 1.21740 1.90570   4
  24  10  -1 1.26331 2.13461  10
  24  10  -1 1.43202 2.18605  17
  24  10  -1 3.34131 1.87626  11
  24  10  -1 2.93444 2.18143   6
  22 -10  -1 4.05834 1.61781  12
  22 -10  -1 5.23368 2.37698   9
  22 -10  -1 4.84530 1.83796  11
 -22 -10   1 3.01320 2.24534  12
 -22 -10   1 4.18346 1.67797   9
  22 -10  -1 3.47507 1.60332  17
 -22 -10   1 3.59357 2.18264   3
  22  10  -1 3.18106 2.08814  10
  22  10  -1 4.03037 1.97990  13
  22  10  -1 2.73122 2.03106  17
 -22  10   1 3.03081 1.87084   4
  22  10  -1 1.93029 1.91429   6
  22  10  -1 1.04883 1.65857  11
 -20 -10   1 1.36868 2.06423  12
  20 -10  -1 0.90033 1.71250  13
 -20 -10   1 0.22167 1.47061   9
  20 -10  -1 -0.2585 1.44252  12
  20 -10  -1 0.53163 1.34297  17
 -20 -10   1 0.98509 1.83524   3
  20 -10  -1 0.34190 2.01206   9
  20 -10  -1 1.73749 1.61144  11
  20  10  -1 0.75900 1.60076  13
  20  10  -1 0.10876 1.71839   6
 -20  10   1 0.51713 1.11284   3
 -20  10   1 -0.0143 1.19942  14
 -20  10   1 -0.0990 1.59533   4
  20  10  -1 -0.2849 1.48996  11
  20  10  -1 0.31474 1.25596   5
  20  10  -1 0.78107 1.78248  17
  20  10  -1 -0.6135 1.65453  10
 -18 -10   1 -0.0153 1.39167   9
  18 -10  -1 1.66767 1.60697  13
  18 -10  -1 1.33077 1.23098  17
  18 -10  -1 0.17284 1.34935  11
  18 -10  -1 -1.0512 1.79554   9
 -18 -10   1 -0.0762 1.57099   3
 -18 -10   1 1.68565 1.87057  12
  18 -10  -1 0.90509 1.41030  12
 -18  10   1 -0.0819 1.50543   4
  18  10  -1 -0.9996 1.31285  11
  18  10  -1 0.09447 1.22183   5
  18  10  -1 0.35111 1.56357  17
  18  10  -1 -0.0222 1.60273   6
 -18  10   1 -0.5611 2.01174   7
  18  10  -1 0.73959 1.60105  10
 -18  10   1 0.62263 1.04059   3
  18  10  -1 1.62959 1.60891  13
 -18  10   1 0.70089 1.13679  14
  16 -10  -1 2.62780 1.70725   9
 -16 -10   1 0.40743 1.35870   9
 -16 -10   1 1.90646 1.78155  12
  16 -10  -1 1.18023 1.27517  11
 -16 -10   1 1.68505 1.57194   3
  16 -10  -1 1.40226 1.46605  13
  16 -10  -1 0.69480 1.31949  12
  16 -10  -1 1.64059 1.06245  17
 -16  10   1 1.31773 1.12479  14
 -16  10   1 -0.8978 1.83025   7
  16  10  -1 0.30368 1.47138   6
  16  10  -1 0.47318 1.34181  17
  16  10  -1 0.29004 1.26947   5
  16  10  -1 0.76829 1.41259  13
  16  10  -1 0.47055 1.26879  11
 -16  10   1 1.12681 0.96077   3
  16  10  -1 0.03337 1.46842  10
 -16  10   1 -0.3053 1.44653   4
 -14 -10   1 55.1089 2.86352   9
  14 -10  -1 48.8619 2.10893  17
  14 -10  -1 55.4831 3.15515   9
 -14 -10   1 46.4293 3.38499  12
 -14 -10   1 57.4672 2.92164   3
  14 -10  -1 52.2958 2.70468  12
  14 -10  -1 54.1636 2.48659  11
 -14  10   1 53.1430 2.32972  14
  14  10  -1 54.0388 2.78747  10
  14  10  -1 50.7773 2.50069  17
  14  10  -1 52.5461 2.52482   5
 -14  10   1 51.1998 4.25244   7
 -14  10   1 53.2126 1.83215   5
 -14  10   1 51.6068 1.90719   3
 -14  10   1 57.2067 2.82035   4
  14  10  -1 51.6807 2.92270  13
  14  10  -1 50.3346 2.82770   6
  14  10  -1 55.0236 2.48042  11
 -12 -10   1 -2.9585 3.64905  15
  12 -10  -1 0.10602 1.32128   9
  12 -10  -1 0.10200 1.14786  12
 -12 -10   1 0.47865 1.19608   9
  12 -10  -1 7.55488 3.33826  15
 -12 -10   1 -0.3234 1.08560  11
 -12 -10   1 -0.1519 1.49754  12
  12 -10  -1 1.07010 0.94382  11
 -12 -10   1 0.15837 1.12805   3
  12  10  -1 4.33465 3.66205  15
 -12  10   1 -0.9591 1.11395   4
  12  10  -1 -0.1963 0.95300  17
  12  10  -1 -0.1338 0.92813  11
  12  10  -1 -0.5475 1.12588   6
 -12  10   1 0.21050 0.76976   5
 -12  10   1 0.22323 0.88975  14
 -12  10   1 0.13946 0.76240   3
  12  10  -1 -0.3292 1.19074  13
  12  10  -1 -0.2499 1.07284   5
 -12  10   1 1.21350 1.77766   7
  12  10  -1 -0.2226 1.12280  10
 -10 -10   1 -0.0639 0.96200  11
  10 -10  -1 0.41874 1.24965   9
 -10 -10   1 0.57176 1.32354  12
  10 -10  -1 0.19424 1.11681  12
  10 -10  -1 -3.6209 2.29677  15
  10 -10  -1 -0.0258 0.72402   3
 -10 -10   1 0.17956 1.13980   9
  10 -10  -1 -0.0366 0.81248  11
 -10 -10   1 -0.4996 2.73825  15
 -10 -10   1 0.06689 0.96222   3
 -10  10   1 -0.2459 0.80073   5
 -10  10   1 -1.1626 1.03924   4
  10  10  -1 -0.7032 0.81253  11
  10  10  -1 0.28648 1.07359   6
 -10  10   1 0.24091 0.71462   3
  10  10  -1 0.23037 1.09276  13
  10  10  -1 -0.0690 0.78651  17
  10  10  -1 -0.6679 1.00422   5
  10  10  -1 0.73808 1.01461  10
 -10  10   1 -1.2627 1.52437   7
 -10  10   1 2.67288 1.83637  15
  10  10  -1 -2.2266 1.45397   8
   8 -10  -1 14.6463 1.88035  12
  -8 -10   1 10.8617 2.70196   8
   8 -10  -1 14.3010 1.32958   3
  -8 -10   1 15.1754 2.28927  12
   8 -10  -1 15.8141 2.05924   9
  -8 -10   1 6.68028 4.01437  15
  -8 -10   1 13.8536 1.59080  11
  -8 -10   1 15.7134 1.16826   7
  -8 -10   1 17.0231 2.03457   9
  -8 -10   1 17.2226 1.71034   3
   8 -10  -1 14.3399 3.26417  15
   8 -10  -1 16.8572 1.43053  11
  -8  10   1 10.7697 2.87129  15
   8  10  -1 14.8919 1.86129  13
   8  10  -1 16.2070 1.41786  11
   8  10  -1 21.6838 4.90490  15
  -8  10   1 14.7524 0.71538   6
   8  10  -1 15.6713 4.91677  15
  -8  10   1 14.7466 1.51320   5
  -8  10   1 15.1630 2.36611   7
   8  10  -1 16.1468 1.03425   4
  -8  10   1 16.1282 1.83879   4
   8  10  -1 17.0701 1.35090  17
   8  10  -1 14.6683 1.70650  10
   8  10  -1 16.0522 1.72116   6
  -8  10   1 14.5234 4.11502  15
   8  10  -1 14.9604 1.76316   5
   8  10  -1 6.78975 2.28043   8
  -8  10   1 15.2303 1.20589   3
   6 -10  -1 121.164 3.18513  12
  -6 -10   1 118.398 2.67147  11
  -6 -10   1 111.275 3.49817  12
  -6 -10   1 128.334 2.76448   3
  -6 -10   1 126.644 7.40406   8
   6 -10  -1 119.201 2.31221  11
  -6 -10   1 116.547 9.25933  15
   6 -10  -1 115.734 1.61938  10
   6 -10  -1 124.039 2.38709   3
   6 -10  -1 113.040 3.19575   9
  -6 -10   1 121.351 3.33685   9
   6  10  -1 119.418 2.08263   4
   6  10  -1 121.025 3.08257  13
  -6  10   1 120.725 3.02819  13
   6  10  -1 114.546 8.61252  15
  -6  10   1 107.839 8.13885   8
  -6  10   1 121.731 2.89479   4
   6  10  -1 123.860 2.58820  10
   6  10  -1 106.419 6.88449   8
   6  10  -1 118.021 2.90963   5
  -6  10   1 119.699 1.56829   6
   6  10  -1 118.599 2.05218  17
  -6  10   1 118.843 4.47686   7
  -6  10   1 126.930 2.64807   5
   6  10  -1 119.949 2.66122   6
   6  10  -1 119.311 2.94131   7
  -6  10   1 119.140 1.45382  10
  -6  10   1 122.506 2.17300   3
   6  10  -1 116.359 8.36199  15
   4 -10  -1 0.67950 0.46295  10
   4 -10  -1 0.06858 1.02605  12
  -4 -10   1 -3.7548 1.70147   8
   4 -10  -1 0.90220 0.63847  11
  -4 -10   1 0.37463 1.01773   9
   4 -10  -1 -0.3882 0.97822   9
   4 -10  -1 0.47304 0.69665   3
  -4 -10   1 -0.6179 1.06337  12
  -4 -10   1 0.15293 0.73751  11
  -4 -10   1 0.02680 0.74218   3
   4  10  -1 -0.5390 1.66245  15
   4  10  -1 -0.0098 0.84042   5
  -4  10   1 0.33688 0.40555  10
  -4  10   1 0.00954 0.86360   4
   4  10  -1 1.32504 0.69937  10
   4  10  -1 2.48343 2.66044  15
  -4  10   1 0.16794 0.45850   6
  -4  10   1 4.04298 1.67714  15
  -4  10   1 -0.5590 1.29715   7
  -4  10   1 0.70948 0.77231  13
   4  10  -1 1.53678 1.54086   8
  -4  10   1 -1.8592 1.62596   8
   4  10  -1 0.34535 0.51482  17
   4  10  -1 0.46782 0.61179   4
   4  10  -1 0.58981 0.77046   6
   4  10  -1 0.65576 0.91102   7
   4  10  -1 1.37688 0.95380  13
  -4  10   1 0.06222 0.80358   5
  -2 -10   1 0.28574 0.72395  11
  -2 -10   1 0.37613 0.54090  17
  -2 -10   1 -0.8789 0.63558   3
   2 -10  -1 0.10293 0.57575  11
  -2 -10   1 -0.9398 1.00106  12
  -2 -10   1 0.14321 0.98809   9
  -2 -10   1 0.63674 0.72642  10
  -2 -10   1 3.76960 2.68412   8
   2 -10  -1 -0.4525 0.66914   3
   2 -10  -1 -0.0291 1.01385  12
   2 -10  -1 0.59169 0.95604   9
   2  10  -1 2.72581 2.00345   8
   2  10  -1 -0.4781 0.93739   7
  -2  10   1 1.91899 1.19054  15
   2  10  -1 0.97511 2.78917  15
  -2  10   1 -0.3131 0.95424  15
   2  10  -1 0.22987 0.65312   4
   2  10  -1 -0.1330 0.82258   5
   2  10  -1 -1.0035 0.79204  13
  -2  10   1 0.33416 1.29970   7
  -2  10   1 -2.1701 1.64070   8
   2  10  -1 1.20109 0.64663  10
   2  10  -1 3.60447 2.14285  15
  -2  10   1 -0.3261 0.78407   5
  -2  10   1 0.07917 0.50660   6
  -2  10   1 -0.1310 0.72710  13
   2  10  -1 -0.2466 0.66937   6
  -2  10   1 0.20070 0.81252   4
   2  10  -1 0.48609 0.47346  17
  -2  10   1 -0.5120 0.41006  10
   0 -10   1 0.31518 0.68798  11
   0 -10   1 0.43444 0.99966   9
   0 -10  -1 0.66953 0.73679   3
   0 -10   1 0.05577 0.59886   3
   0 -10   1 0.41583 0.50618  17
   0 -10  -1 0.54917 1.05766  12
   0 -10  -1 1.03872 0.61785  11
   0 -10  -1 0.00246 0.95541   9
   0 -10   1 -0.2302 0.98299  12
   0 -10   1 0.50609 0.64011  10
   0  10   1 -0.1845 1.17702   7
   0  10  -1 -0.5642 0.76574   5
   0  10   1 -0.3680 1.84632   8
   0  10   1 -0.0479 0.49576  10
   0  10  -1 3.26716 1.83381  15
   0  10  -1 -0.0330 1.93859  15
   0  10   1 -1.2082 0.77132   5
   0  10  -1 0.65784 1.12714   7
   0  10   1 -0.0987 0.58392   6
   0  10  -1 0.08170 0.84118  13
   0  10   1 2.06308 0.98377  15
   0  10  -1 0.87953 0.63919   6
   0  10   1 -0.3132 0.75541   4
   0  10  -1 0.28079 0.71274   4
   0  10  -1 0.44220 0.54888  10
   0  10   1 1.27792 1.45072  15
   0  10   1 0.21769 0.77385  13
   0  10  -1 0.98262 1.58879   8
   2 -10   1 39.7090 1.45392  10
   2 -10   1 42.0579 2.28362   9
  -2 -10  -1 39.4111 1.78621   3
  -2 -10  -1 35.3097 2.26620  12
  -2 -10  -1 37.8957 2.13786   9
  -2 -10  -1 37.8030 5.18996   8
   2 -10   1 39.7941 1.69619  11
   2 -10   1 42.4492 1.44954   3
  -2 -10  -1 38.6759 1.43480  11
   2 -10   1 39.2940 2.34153  12
   2  10   1 36.4596 3.78924  15
   2  10   1 32.8731 4.96583   8
  -2  10  -1 36.0517 4.62176   8
  -2  10  -1 40.3986 1.85171   5
   2  10   1 42.4399 1.98430   5
  -2  10  -1 39.9628 1.90781  13
   2  10   1 35.1853 1.80906  13
   2  10   1 43.1745 3.70667  15
   2  10   1 41.8261 2.72173   7
   2  10   1 38.6891 1.58265   6
  -2  10  -1 41.2346 1.32843  10
   2  10   1 39.9139 1.71783   4
  -2  10  -1 42.5157 1.41470   6
  -2  10  -1 44.7565 2.76508   7
  -2  10  -1 39.7469 1.73005   4
  -2  10  -1 36.8811 4.63931  15
  -2  10  -1 44.0865 4.72707  15
   2  10   1 41.1810 1.43520  10
   4 -10   1 0.69428 0.54887  17
  -4 -10  -1 0.05135 0.61866  11
   4 -10   1 0.40856 0.73947  11
  -4 -10  -1 0.42305 0.91114   9
  -4 -10  -1 -0.3757 1.04032  12
   4 -10   1 -0.2852 0.52525  10
   4 -10   1 -0.1788 1.02970  12
   4 -10   1 -0.3847 0.53006   3
   4 -10   1 0.24055 1.07595   9
  -4 -10  -1 -0.9993 1.68449   8
  -4 -10  -1 0.09688 0.83767   3
   4  10   1 1.58810 0.45549  17
  -4  10  -1 -0.8684 2.05679   8
  -4  10  -1 0.42059 1.25014   7
  -4  10  -1 -0.1541 0.48110  10
   4  10   1 0.19258 0.66271  10
  -4  10  -1 0.16147 0.83982  13
   4  10   1 0.32284 1.07440   7
  -4  10  -1 1.25372 2.20888  15
   4  10   1 -0.2283 0.73265   6
   4  10   1 1.36417 1.82075   8
  -4  10  -1 -0.3066 0.83236   4
   4  10   1 -0.8036 0.85607   5
   4  10   1 1.41288 0.88059  13
  -4  10  -1 0.53972 0.52018   6
   4  10   1 0.99521 2.15768  15
   4  10   1 0.69423 1.72120  15
  -4  10  -1 -0.1874 2.02710  15
  -4  10  -1 -0.0009 0.78555   5
   4  10   1 0.36690 0.73474   4
  -6 -10  -1 1.85106 0.74256  11
   6 -10   1 1.51245 0.60398   3
  -6 -10  -1 1.41708 1.04180   7
   6 -10   1 1.93412 1.11400  12
  -6 -10  -1 1.32030 0.96958   3
  -6 -10  -1 1.90694 1.05217   9
   6 -10   1 1.82170 0.60224   6
   6 -10   1 -2.1821 2.35714  15
  -6 -10  -1 -0.3129 1.86630   8
  -6 -10  -1 1.06851 1.15640  12
   6 -10   1 2.52600 1.19072   9
   6 -10   1 2.05800 0.83663  11
   6 -10   1 2.18916 0.60420  10
  -6 -10  -1 -0.7381 2.34258  15
   6 -10   1 1.67155 0.64658  17
  -6  10  -1 1.68865 0.94386   4
  -6  10  -1 5.73854 2.23113  15
   6  10   1 1.40332 0.69212   4
  -6  10  -1 2.07395 2.31730   8
   6  10   1 1.88876 2.41283  15
   6  10   1 1.30652 0.81186  10
  -6  10  -1 -2.4620 2.04921  15
   6  10   1 2.81365 1.81023   8
   6  10   1 1.41975 0.55155  17
   6  10   1 1.28244 0.88941   6
   6  10   1 2.58412 0.98293  13
  -6  10  -1 1.68155 0.52364   6
   6  10   1 1.60385 1.02814   5
   6  10   1 5.65986 2.36497  15
  -6  10  -1 1.09226 0.83638   5
  -6  10  -1 1.10899 0.82604  13
   6  10   1 1.08658 0.99272   7
   6  10   1 1.77924 0.63456  11
  -6  10  -1 1.89852 1.50201   7
   8 -10   1 18.1324 1.97075  12
  -8 -10  -1 18.5240 1.93468   3
   8 -10   1 18.3768 1.70144  11
  -8 -10  -1 8.74573 3.93979  15
   8 -10   1 15.2534 1.32605  17
  -8 -10  -1 18.3431 1.89566   9
  -8 -10  -1 18.8824 2.43342  12
  -8 -10  -1 17.6405 1.51233  11
   8 -10   1 14.3308 2.09697   9
  -8 -10  -1 15.7032 1.68557   7
   8 -10   1 17.5805 1.10253  10
   8 -10   1 15.6737 4.24668  15
   8 -10   1 18.4974 1.17312   3
  -8 -10  -1 18.4710 3.47731   8
   8 -10   1 18.4425 1.07203   6
   8  10   1 6.84048 3.40892  15
   8  10   1 16.4575 1.67482  10
   8  10   1 17.9861 1.25356  17
   8  10   1 18.5827 1.23863   4
  -8  10  -1 18.7428 5.63863  15
   8  10   1 13.5514 3.08652   8
  -8  10  -1 18.7271 1.04049   3
   8  10   1 15.7678 1.26690  11
   8  10   1 18.3042 1.65426   7
   8  10   1 17.6143 1.86458   5
  -8  10  -1 19.4541 1.82638   4
  -8  10  -1 14.3535 4.20643  15
  -8  10  -1 19.0007 1.60503   5
   8  10   1 15.8370 1.74900   6
  -8  10  -1 14.2730 2.25090   7
  -8  10  -1 18.7125 0.95013   6
  -8  10  -1 16.1507 1.52700  13
   8  10   1 18.1077 1.86553  13
   8  10   1 16.9246 3.97856  15
 -10 -10  -1 0.35449 1.02339   9
  10 -10   1 0.32927 0.76894  17
 -10 -10  -1 0.63263 1.11892   3
  10 -10   1 -0.0394 0.61503   3
 -10 -10  -1 0.73257 1.34439  12
  10 -10   1 0.86915 0.57785  10
 -10 -10  -1 -1.1978 3.23563  15
  10 -10   1 0.48682 1.07948  12
 -10 -10  -1 0.44456 0.72460   7
 -10 -10  -1 3.73518 1.87303   8
  10 -10   1 -0.2556 2.55350  15
  10 -10   1 -0.1052 1.21884   9
  10 -10   1 0.28841 0.92627  11
 -10 -10  -1 -1.5936 1.69436   8
 -10  10  -1 0.10347 1.59708   7
 -10  10  -1 -0.0516 1.03332   4
  10  10   1 -1.4378 1.06742   5
  10  10   1 1.29199 2.99469  15
 -10  10  -1 0.81178 0.57750   3
  10  10   1 -0.2750 1.08433   6
  10  10   1 -1.9222 1.53812   8
  10  10   1 -0.5270 0.74867  17
  10  10   1 0.16844 0.79304  11
  10  10   1 0.35618 1.02143  13
 -10  10  -1 3.24510 3.20133  15
  10  10   1 0.23835 1.02659  10
 -10  10  -1 0.38267 0.82790   5
  12 -10   1 -0.2949 1.03603  11
  12 -10   1 -0.2811 1.33030   9
 -12 -10  -1 0.60301 1.52344  12
 -12 -10  -1 1.15470 1.12490   9
  12 -10   1 0.59982 0.89605  17
  12 -10   1 0.81098 1.15125  12
 -12 -10  -1 1.61931 1.30541   3
 -12 -10  -1 -5.6707 3.23578  15
 -12 -10  -1 5.67977 2.28644   8
  12  10   1 0.65477 1.20661  10
 -12  10  -1 0.96650 0.67212   3
 -12  10  -1 2.39109 3.24236  15
  12  10   1 0.13940 1.13076   5
  12  10   1 1.27201 1.19755  13
  12  10   1 1.50277 0.97014  17
 -12  10  -1 1.05322 0.82209   5
  12  10   1 1.15577 0.96070  11
  12  10   1 -0.3850 1.22348   6
 -12  10  -1 -0.5646 1.15228   4
 -12  10  -1 0.09033 1.68023   7
 -14 -10  -1 4.97385 1.60869   3
  14 -10   1 3.64233 1.69326   9
 -14 -10  -1 4.68625 1.80128  12
  14 -10   1 3.65788 1.31095  12
 -14 -10  -1 4.41641 1.29584   9
  14 -10   1 5.43182 1.21199  17
  14 -10   1 4.67848 1.39723  11
  14  10   1 4.36934 1.46572  10
  14  10   1 2.84858 1.45235   6
 -14  10  -1 3.57833 2.08535   7
  14  10   1 4.03922 1.25724  17
 -14  10  -1 3.97088 0.83615   3
 -14  10  -1 4.61068 0.92997   5
  14  10   1 4.73796 1.45101   5
  14  10   1 5.38566 1.48958  13
 -14  10  -1 2.87924 1.33825   4
  14  10   1 4.61737 1.16276  11
  16 -10   1 14.4090 1.85010  11
  16 -10   1 12.6662 1.59597  17
 -16 -10  -1 13.1455 2.04186   3
 -16 -10  -1 12.4293 2.05718   9
 -16 -10  -1 12.8550 2.25167  12
  16 -10   1 12.9273 2.18482   9
  16 -10   1 15.3001 2.20665  12
  16  10   1 9.59245 1.74963  10
 -16  10  -1 12.9195 1.38413   5
  16  10   1 10.6005 1.94372   6
 -16  10  -1 11.8072 1.80576   4
 -16  10  -1 12.5806 1.69999  14
  16  10   1 14.2858 1.78783   5
  16  10   1 13.6281 1.94679  13
  16  10   1 11.8016 1.91393  11
  16  10   1 14.4179 2.26592  17
 -16  10  -1 9.56975 2.50694   7
 -18 -10  -1 1.76065 1.90220  12
  18 -10   1 3.70153 1.47061  17
 -18 -10  -1 1.06509 1.80738   3
  18 -10   1 0.71222 1.92442   9
  18 -10   1 2.66415 1.34745  12
 -18 -10  -1 1.97419 1.31950   9
  18 -10   1 1.71238 1.55410  11
 -18  10  -1 1.36827 1.56301   4
  18  10   1 0.67824 1.69448   6
 -18  10  -1 0.70453 2.01280   7
  18  10   1 1.01604 1.67693  10
  18  10   1 0.36186 1.52131  17
  18  10   1 3.32696 1.44459   5
  18  10   1 0.23614 1.41736  13
  18  10   1 3.41938 1.36581  11
  20 -10   1 10.4776 2.42679   9
 -20 -10  -1 11.4337 2.38633   3
  20 -10   1 9.29514 1.80659  17
 -20 -10  -1 7.86819 2.28377  12
  20 -10   1 7.47797 1.90825  11
  20 -10   1 8.67983 1.56882  12
  20  10   1 11.1617 1.74959   5
  20  10   1 7.62103 1.99102  10
  20  10   1 5.89032 2.00372  17
 -20  10  -1 8.40828 1.94518   4
  20  10   1 9.75372 1.77540  11
  20  10   1 7.85016 2.10002   6
  22 -10   1 2.17368 1.73529  17
  22 -10   1 0.85222 1.77021  11
 -22 -10  -1 1.31131 2.11280   3
  22 -10   1 4.23730 2.32639   9
 -22 -10  -1 0.84813 2.04262  12
  22  10   1 1.89083 1.69030  11
  22  10   1 -0.1216 1.97338   6
  22  10   1 1.66079 1.98868  17
  22  10   1 1.41023 1.98111  10
 -22  10  -1 2.31979 1.82478   4
  24 -10   1 4.09603 1.99588  11
 -24 -10  -1 2.52144 2.10441  12
  24 -10   1 2.08435 1.88198  17
  24 -10   1 2.93763 2.30027   9
 -24 -10  -1 1.21967 2.27380   3
  24  10   1 2.42952 1.77768  11
 -24  10  -1 1.42357 1.89251   4
  24  10   1 3.91608 2.28870  10
  24  10   1 1.06441 2.19708   6
  24  10   1 1.01462 2.03768  17
  23 -11  -1 3.85786 2.45071   9
 -23 -11   1 2.87456 2.39328  12
 -23 -11   1 6.44776 2.45545   3
  23 -11  -1 3.07923 1.76038  11
  23 -11  -1 4.27604 1.64192  12
  23  11  -1 2.57615 2.16952   6
  23  11  -1 0.85729 2.07272  17
 -23  11   1 5.68070 2.10101   4
  23  11  -1 3.35043 2.05795  10
  23  11  -1 2.87730 1.75958  11
 -21 -11   1 -1.0901 2.02450   3
  21 -11  -1 -0.3657 1.51829  12
  21 -11  -1 1.98066 1.65597  11
 -21 -11   1 0.41996 1.52466   9
 -21 -11   1 -0.1231 2.20130  12
  21 -11  -1 1.18469 2.23171   9
  21  11  -1 -0.3781 1.69710  13
 -21  11   1 -0.5385 1.79853   4
  21  11  -1 0.60299 1.58137  11
  21  11  -1 2.29577 1.86763  17
  21  11  -1 1.80345 1.42954   5
  21  11  -1 0.79252 1.94877  10
  21  11  -1 -0.1561 1.89017   6
  19 -11  -1 0.57770 1.48163  11
  19 -11  -1 0.69954 1.54145  12
  19 -11  -1 3.57722 2.17110   9
 -19 -11   1 -0.2612 1.97345  12
 -19 -11   1 -0.4459 1.78155   3
 -19 -11   1 -0.6204 1.50822   9
  19  11  -1 0.43479 1.45179  11
  19  11  -1 0.01290 1.81227  10
 -19  11   1 0.73169 1.72913   4
  19  11  -1 -0.0057 1.61324  13
  19  11  -1 -0.0013 1.37375   5
  19  11  -1 1.34686 1.84852   6
  19  11  -1 0.51432 1.65714  17
 -19  11   1 0.83716 1.23782  14
 -17 -11   1 4.45948 2.18226  12
  17 -11  -1 2.44340 1.46354  11
  17 -11  -1 2.17281 1.91923   9
 -17 -11   1 3.31231 1.59679   9
 -17 -11   1 4.51587 1.79422   3
  17 -11  -1 1.67945 1.54364  12
 -17  11   1 4.57273 1.11573   3
 -17  11   1 4.30968 2.66118   7
  17  11  -1 2.96609 1.40568  11
  17  11  -1 2.33816 1.74216   6
 -17  11   1 3.86267 1.24831  14
 -17  11   1 2.68319 1.71860   4
  17  11  -1 3.55448 1.71812  13
  17  11  -1 3.01654 1.60073  17
  17  11  -1 2.76549 1.75170  10
  17  11  -1 2.63042 1.47966   5
 -15 -11   1 5.26256 1.64697   9
  15 -11  -1 3.76244 1.87526   9
 -15 -11   1 5.61652 2.10905  12
  15 -11  -1 5.10224 1.34465  11
  15 -11  -1 4.63505 1.55174  12
 -15 -11   1 5.43325 1.72550   3
  15  11  -1 2.61847 1.62854   6
  15  11  -1 5.18727 1.70899  10
 -15  11   1 5.30641 2.33653   7
  15  11  -1 4.41946 1.34222  11
 -15  11   1 4.82386 1.67561   4
  15  11  -1 5.02506 1.39692  17
  15  11  -1 5.51779 1.71982  13
 -15  11   1 4.07356 1.02323   3
  15  11  -1 3.98052 1.51720   5
 -15  11   1 4.71948 0.96751   5
 -13 -11   1 0.94147 1.37746   3
  13 -11  -1 1.17553 0.94426   3
  13 -11  -1 0.53950 1.37712  12
  13 -11  -1 2.32705 1.13342  11
 -13 -11   1 -0.0620 1.77114  12
  13 -11  -1 0.60344 1.59066   9
 -13 -11   1 -0.2402 1.40947   9
  13  11  -1 -0.1148 1.38623   6
 -13  11   1 0.82923 0.84189   3
 -13  11   1 0.42322 0.87938   5
  13  11  -1 0.64525 1.10952  11
  13  11  -1 1.38882 1.42394  13
 -13  11   1 -0.1825 1.40170   4
  13  11  -1 0.23665 1.09150  17
 -13  11   1 0.07853 1.90821   7
  13  11  -1 1.29574 1.33019  10
  13  11  -1 0.08144 1.25667   5
 -11 -11   1 -5.3074 4.06680  15
  11 -11  -1 2.69173 0.96764   3
 -11 -11   1 2.43899 1.40614   9
  11 -11  -1 3.22508 1.64311   9
 -11 -11   1 2.45682 1.30076   3
 -11 -11   1 2.65627 1.20986  11
  11 -11  -1 2.77698 1.06183  11
 -11 -11   1 1.91251 1.69318  12
  11 -11  -1 1.49865 1.36548  12
  11  11  -1 2.91149 1.36716   6
 -11  11   1 1.57967 1.34709   4
  11  11  -1 1.96577 1.01147  11
 -11  11   1 1.51936 0.96366   5
  11  11  -1 3.27394 1.30691  10
  11  11  -1 2.94315 1.01088  17
 -11  11   1 3.00116 0.87413   3
  11  11  -1 2.57903 1.33125   5
 -11  11   1 2.11936 1.92756   7
  11  11  -1 2.03399 1.35603  13
  -9 -11   1 10.4143 1.38039  11
   9 -11  -1 12.1151 1.42423   3
  -9 -11   1 0.75856 4.91977  15
   9 -11  -1 10.0554 1.51280  11
   9 -11  -1 9.55047 1.64256  12
  -9 -11   1 10.8350 1.92857  12
  -9 -11   1 9.26669 1.63292   9
  -9 -11   1 11.7330 1.87056   3
   9 -11  -1 9.70664 1.75924   9
  -9  11   1 8.62894 1.44990   4
   9  11  -1 10.5585 4.52160  15
   9  11  -1 9.00681 1.40571   6
   9  11  -1 11.3467 1.88431  10
   9  11  -1 11.5424 1.53156  11
  -9  11   1 9.97424 1.63364   5
   9  11  -1 11.4917 2.72587   8
   9  11  -1 10.1270 1.36645  17
  -9  11   1 10.2009 2.25591   7
   9  11  -1 11.6342 1.57778   5
  -9  11   1 8.86414 1.28079   3
   9  11  -1 9.79369 1.57169  13
   7 -11  -1 0.52629 0.78692   3
  -7 -11   1 2.30417 2.80815  15
  -7 -11   1 1.10548 2.09636   8
  -7 -11   1 -0.1893 1.32379  12
   7 -11  -1 0.50736 1.25900  12
  -7 -11   1 0.14882 0.88063  11
   7 -11  -1 0.18957 0.78163  11
  -7 -11   1 -0.1756 1.24499   9
   7 -11  -1 0.65619 1.33334   9
  -7 -11   1 -0.4550 0.91421   3
  -7 -11   1 0.20601 0.71713   7
   7  11  -1 2.05751 2.99002  15
   7  11  -1 0.45616 0.63497   4
  -7  11   1 0.23678 0.68314   3
   7  11  -1 7.05604 3.33262  15
   7  11  -1 -0.7492 1.07399  13
  -7  11   1 -0.6929 1.04906   4
   7  11  -1 -0.1729 0.91084  10
   7  11  -1 1.64536 1.87737   8
   7  11  -1 -0.2277 0.77979  11
   7  11  -1 -0.2304 0.99379   6
  -7  11   1 0.07868 0.94709   5
   7  11  -1 0.30654 0.71636   7
  -7  11   1 -0.3633 1.57840   7
   7  11  -1 -0.8620 1.03039   5
   7  11  -1 -0.0890 0.67076  17
  -5 -11   1 0.51873 0.85907  11
  -5 -11   1 -0.0953 0.87110   3
   5 -11  -1 0.19601 1.22378  12
  -5 -11   1 0.78179 1.19558   9
   5 -11  -1 0.40584 1.21682   9
  -5 -11   1 -0.5352 1.29034  12
  -5 -11   1 -0.2592 2.12515   8
   5 -11  -1 0.26549 0.71353  11
   5 -11  -1 0.48233 0.80353   3
   5  11  -1 0.10948 1.01036   5
  -5  11   1 0.62725 0.43523  10
  -5  11   1 0.42824 1.00159   4
   5  11  -1 0.99704 1.08871  13
   5  11  -1 0.53650 0.98961   7
  -5  11   1 1.49450 0.96505   5
  -5  11   1 0.25239 1.56656   7
   5  11  -1 0.55149 0.84189  10
   5  11  -1 0.09718 0.90980   6
   5  11  -1 0.25811 0.59096  17
   5  11  -1 -0.5253 2.69774  15
  -5  11   1 2.36048 0.55563   6
   5  11  -1 1.00353 0.74405   4
   5  11  -1 0.59327 1.77573   8
  -3 -11   1 8.13754 1.49867   9
   3 -11  -1 9.33860 1.34274   3
   3 -11  -1 8.45041 1.18276  11
   3 -11  -1 9.51315 1.52985   9
  -3 -11   1 8.71207 1.12010  11
  -3 -11   1 9.64713 1.40408   3
  -3 -11   1 7.63881 1.62608  12
   3 -11  -1 9.22908 1.59779  12
  -3  11   1 8.28396 1.23780   4
   3  11  -1 9.09188 1.10135   6
   3  11  -1 8.54973 1.35948  13
   3  11  -1 8.42860 1.24112   5
   3  11  -1 9.52661 1.34634  10
   3  11  -1 13.6120 3.15632  15
  -3  11   1 7.72811 1.88644   7
   3  11  -1 8.48679 1.48311   7
  -3  11   1 8.95576 0.84643  10
  -3  11   1 7.97021 1.20701   5
  -3  11   1 9.53998 3.23785   8
   3  11  -1 6.38246 2.62774   8
  -3  11   1 8.72619 1.16365  13
  -3  11   1 9.06133 1.04430   6
   3  11  -1 9.45284 1.37746   4
   3  11  -1 7.63118 0.93669  17
   1 -11  -1 0.18016 0.80555   3
  -1 -11   1 0.59301 0.82663  11
  -1 -11   1 0.99248 1.26603   9
   1 -11  -1 0.39211 0.65665  11
   1 -11  -1 0.38679 1.11191   9
   1 -11  -1 0.64227 1.23322  12
  -1 -11   1 0.11493 1.20924  12
  -1 -11   1 -0.1172 0.71324   3
  -1 -11   1 0.03186 0.77240  10
  -1  11   1 0.58532 0.65807   6
  -1  11   1 0.41215 1.38785   7
   1  11  -1 0.75435 0.74578   6
   1  11  -1 0.22265 0.95225  13
   1  11  -1 -1.1012 0.92470   5
  -1  11   1 0.51126 0.86398  13
   1  11  -1 0.13022 1.20015   7
   1  11  -1 1.76777 1.99080   8
   1  11  -1 0.57258 0.66466  10
  -1  11   1 -0.0964 0.93050   5
   1  11  -1 0.10157 0.81947   4
  -1  11   1 -0.2654 0.93350   4
  -1  11   1 0.51034 0.54268  10
  -1  11   1 0.42255 2.00006   8
   1  11  -1 5.50378 2.17818  15
   1 -11   1 0.79637 0.69131  10
  -1 -11  -1 1.06728 0.84523   3
   1 -11   1 1.10644 1.22678   9
   1 -11   1 0.58188 0.80053  11
  -1 -11  -1 -0.0299 1.13564   9
  -1 -11  -1 0.73529 1.23285  12
   1 -11   1 -1.1555 1.13982  12
  -1 -11  -1 0.47528 0.66058  11
   1 -11   1 0.72913 0.68198   3
   1  11   1 0.26848 1.32174   7
  -1  11  -1 -0.1960 2.05995  15
  -1  11  -1 -0.1986 1.28405   7
  -1  11  -1 -0.2243 0.67525   6
   1  11   1 0.53429 0.61506  10
   1  11   1 0.13291 0.71634   6
  -1  11  -1 0.86551 1.00226   5
   1  11   1 0.02356 0.86037  13
  -1  11  -1 0.90056 0.99294  13
   1  11   1 -1.9802 1.86634   8
  -1  11  -1 0.82334 1.99415   8
   1  11   1 0.38667 0.86366   4
  -1  11  -1 0.24369 0.86423   4
  -1  11  -1 -1.5472 1.70048  15
  -1  11  -1 1.08586 0.63757  10
   1  11   1 0.74686 1.01162   5
   3 -11   1 4.48171 0.98746  11
  -3 -11  -1 3.73310 0.81140  11
   3 -11   1 4.94050 0.79916   3
  -3 -11  -1 4.82016 1.09537   3
   3 -11   1 4.67148 0.79799  10
   3 -11   1 6.36364 1.50173   9
   3 -11   1 4.82945 1.40836  12
  -3 -11  -1 5.13212 1.51229  12
  -3 -11  -1 5.40140 1.32023   9
   3  11   1 5.16309 1.16695  13
  -3  11  -1 4.91623 1.11839   4
   3  11   1 3.66939 1.13492   5
  -3  11  -1 9.53882 2.37195  15
  -3  11  -1 -1.1247 2.12258  15
  -3  11  -1 4.10337 2.35965   8
   3  11   1 4.60252 0.85155  10
   3  11   1 4.16785 0.97228   4
  -3  11  -1 3.70934 0.67113  10
   3  11   1 2.89231 1.82551   8
  -3  11  -1 5.00318 1.12636   5
  -3  11  -1 4.06031 1.10380  13
  -3  11  -1 5.57865 1.59724   7
  -3  11  -1 4.70885 0.73969   6
   3  11   1 3.84080 1.41163   7
   3  11   1 4.55311 0.94206   6
   5 -11   1 58.9003 2.83406   9
  -5 -11  -1 71.4338 2.54492   3
  -5 -11  -1 66.4263 3.18221  12
   5 -11   1 67.3456 1.77451   3
   5 -11   1 70.9880 2.26650  11
   5 -11   1 65.1116 1.69440  10
  -5 -11  -1 69.3943 2.79058   9
  -5 -11  -1 60.5120 1.90317  11
   5 -11   1 67.0151 2.96320  12
  -5  11  -1 70.1725 2.44233  13
  -5  11  -1 71.7238 5.81300  15
   5  11   1 70.1314 2.11500   4
   5  11   1 63.2354 3.02199   7
  -5  11  -1 68.9698 1.55492  10
  -5  11  -1 68.9458 1.60822   6
  -5  11  -1 70.1553 2.46519   5
   5  11   1 64.0360 2.50287  13
   5  11   1 67.1659 2.64404   5
  -5  11  -1 66.1084 3.70168   7
   5  11   1 65.3069 5.34867  15
   5  11   1 65.5772 1.68937  11
   5  11   1 66.5089 5.40585  15
   5  11   1 69.1095 2.25047   6
  -5  11  -1 66.5258 2.49621   4
   5  11   1 68.2615 2.04735  10
   5  11   1 65.1056 6.23220   8
  -5  11  -1 56.5641 5.60619  15
  -7 -11  -1 36.7668 6.00436  15
  -7 -11  -1 65.2462 6.51246   8
  -7 -11  -1 56.6672 2.54781   3
   7 -11   1 52.0544 1.60333   3
   7 -11   1 47.8163 1.46686  10
  -7 -11  -1 50.4725 3.15733  12
   7 -11   1 55.4840 2.76935  12
   7 -11   1 51.9054 2.13129  11
  -7 -11  -1 49.7488 2.55678   7
  -7 -11  -1 48.7267 1.91373  11
   7 -11   1 49.3348 2.79310   9
  -7 -11  -1 53.0854 2.59628   9
   7  11   1 51.7888 1.79067   4
   7  11   1 50.9088 2.51647   5
   7  11   1 50.0846 1.67702  11
   7  11   1 54.1233 2.49316  13
   7  11   1 50.5990 2.35309   6
   7  11   1 42.4424 5.33678   8
  -7  11  -1 48.2437 2.33935   4
   7  11   1 53.2595 2.48535   7
  -7  11  -1 50.6161 3.59081   7
  -7  11  -1 53.8092 2.26690   5
   7  11   1 52.1846 2.12033  10
  -7  11  -1 56.7233 2.28265  13
  -7  11  -1 52.5999 1.36397   6
   9 -11   1 20.1272 4.22214  15
   9 -11   1 12.8997 1.20724   3
  -9 -11  -1 15.3985 1.99996   3
  -9 -11  -1 11.3305 3.61091  15
   9 -11   1 13.4197 1.72947  12
   9 -11   1 12.4493 1.88360   9
  -9 -11  -1 10.9038 1.57422   9
   9 -11   1 12.6336 1.81316  11
  -9 -11  -1 11.5600 1.61731  11
  -9 -11  -1 12.1767 2.03058  12
  -9  11  -1 11.7445 1.17036   3
  -9  11  -1 12.2493 1.75299   5
   9  11   1 13.7835 3.07349   8
   9  11   1 11.9940 1.98352  13
   9  11   1 11.2999 1.57613   5
  -9  11  -1 9.05402 2.21785   7
   9  11   1 12.9141 1.32497  17
   9  11   1 12.9638 2.01314   6
  -9  11  -1 5.23988 4.63503  15
  -9  11  -1 11.8844 1.95614   4
   9  11   1 10.7705 1.38821  11
   9  11   1 11.9717 1.87489  10
 -11 -11  -1 5.04274 1.38830   9
  11 -11   1 3.87284 1.24855  11
 -11 -11  -1 4.49321 1.50635   3
 -11 -11  -1 4.27959 1.82796  12
  11 -11   1 2.33928 1.61331   9
  11 -11   1 4.51374 1.43535  12
  11  11   1 4.28257 1.41154   6
 -11  11  -1 4.01828 1.06441   5
 -11  11  -1 2.37149 1.95524   7
  11  11   1 2.73153 1.33524  13
  11  11   1 4.40226 1.29356  10
  11  11   1 1.76365 1.41184   5
  11  11   1 4.10939 1.03053  11
 -11  11  -1 2.64130 1.32328   4
  11  11   1 3.63578 1.00379  17
  13 -11   1 55.1902 3.41321   9
 -13 -11  -1 52.6725 3.61905  12
  13 -11   1 56.9291 2.92494  12
 -13 -11  -1 56.2767 2.73913   9
 -13 -11  -1 61.9140 3.28770   3
  13 -11   1 58.9936 2.75620  11
  13  11   1 58.5054 2.98349  10
 -13  11  -1 56.1414 2.88155   4
 -13  11  -1 55.8064 4.20033   7
  13  11   1 56.9762 2.25082  11
  13  11   1 53.7860 2.94485   6
  13  11   1 53.6897 2.92428  13
  13  11   1 58.1301 3.04614   5
  13  11   1 57.9104 2.35396  17
 -13  11  -1 57.8690 2.18516   5
  15 -11   1 21.9014 2.55560  11
 -15 -11  -1 23.4086 2.79516   3
  15 -11   1 22.8134 2.44603  12
 -15 -11  -1 20.0870 2.66186  12
 -15 -11  -1 20.8474 2.26438   9
  15 -11   1 23.1739 3.37563   9
  15  11   1 19.3770 2.48192  13
  15  11   1 22.6868 2.78449   6
 -15  11  -1 21.9041 1.70040   5
  15  11   1 22.9314 2.28744  17
  15  11   1 21.3632 2.02909  11
  15  11   1 17.1085 2.70101  10
 -15  11  -1 19.4283 2.60616   4
 -15  11  -1 20.1455 3.12452   7
  15  11   1 21.5124 2.66966   5
 -17 -11  -1 4.99496 1.94396   3
  17 -11   1 3.77563 2.08025   9
  17 -11   1 4.56774 1.62170  11
  17 -11   1 3.51090 1.53413  17
 -17 -11  -1 4.36890 1.44740   9
 -17 -11  -1 2.87173 2.09503  12
  17 -11   1 5.89961 1.58882  12
 -17  11  -1 3.32242 1.74745   4
  17  11   1 4.60091 1.38736  11
  17  11   1 3.82587 1.76323  10
  17  11   1 2.83820 1.58036   5
  17  11   1 4.27844 1.59580  17
  17  11   1 1.47216 1.74156   6
  19 -11   1 5.31459 2.22537   9
 -19 -11  -1 4.80972 2.24790  12
  19 -11   1 5.93577 1.87951  11
 -19 -11  -1 4.07419 2.09200   3
  19 -11   1 4.99949 1.56427  12
  19  11   1 4.49317 1.65299   5
  19  11   1 3.33280 1.97266   6
  19  11   1 3.76679 1.54041  11
  19  11   1 4.59707 1.76640  17
 -19  11  -1 4.58437 1.87362   4
  19  11   1 3.17006 1.89812  10
  21 -11   1 3.78215 2.34517   9
 -21 -11  -1 3.19564 2.31333  12
 -21 -11  -1 3.23556 2.21503   3
  21 -11   1 3.54841 1.83787  11
 -21  11  -1 3.14372 1.89942   4
  21  11   1 2.61255 1.60432  11
  21  11   1 3.27711 1.54777   5
  21  11   1 3.24410 2.01234  10
  21  11   1 3.76911 1.85899  17
  21  11   1 1.93367 2.05416   6
 -23 -11  -1 1.10133 2.19600  12
  23 -11   1 0.24257 1.82761  11
  23 -11   1 -0.1618 2.28814   9
 -23 -11  -1 0.13982 2.32576   3
  23  11   1 0.91233 2.10175  10
  23  11   1 -1.1952 2.13038   6
  23  11   1 -1.5561 1.81171  17
 -23  11  -1 0.31837 1.91060   4
  23  11   1 -1.4149 1.49313  11
 -22 -12   1 -0.4148 2.10214   3
  22 -12  -1 1.95218 2.46106   9
  22 -12  -1 1.37669 1.67353  11
  22 -12  -1 2.32707 1.67045  12
 -22 -12   1 3.08535 2.50472  12
  22  12  -1 1.62081 1.63217  11
  22  12  -1 -0.3083 1.99559  10
  22  12  -1 0.72460 2.00153   6
 -22  12   1 0.87301 1.96193   4
  22  12  -1 2.67937 1.97709  17
  20 -12  -1 2.04439 1.66370  12
 -20 -12   1 0.99026 2.02829   3
  20 -12  -1 1.90015 1.61010  11
  20 -12  -1 2.36441 2.40114   9
 -20 -12   1 0.79978 1.64792   9
 -20 -12   1 1.79951 2.41334  12
  20  12  -1 1.91894 1.54157   5
  20  12  -1 0.84888 1.50541  11
  20  12  -1 0.01202 1.87974   6
  20  12  -1 0.69453 1.73547  17
  20  12  -1 0.28302 2.01859  10
 -20  12   1 -0.7186 1.85573   4
 -18 -12   1 3.01216 2.28226  12
  18 -12  -1 1.71448 1.67787  12
 -18 -12   1 2.56095 1.96862   3
  18 -12  -1 1.53867 2.12153   9
 -18 -12   1 1.00595 1.66642   9
  18 -12  -1 1.26707 1.45900  11
  18  12  -1 1.25529 1.55828  17
 -18  12   1 1.17868 1.89638   4
  18  12  -1 0.87335 1.62902  13
  18  12  -1 1.36958 1.85219   6
  18  12  -1 1.41422 1.56935   5
  18  12  -1 2.34950 1.42078  11
  18  12  -1 1.75260 1.86311  10
  16 -12  -1 1.10167 1.34367  11
  16 -12  -1 1.78397 2.04154   9
 -16 -12   1 0.14409 1.69115   3
 -16 -12   1 -0.0446 1.57936   9
  16 -12  -1 1.43451 1.61395  12
 -16 -12   1 -0.5813 2.10109  12
  16  12  -1 0.80833 1.35957  17
  16  12  -1 -0.0841 1.27426  11
  16  12  -1 -0.2905 1.72898   6
 -16  12   1 0.32147 1.67156   4
  16  12  -1 -0.4292 1.53640   5
  16  12  -1 -0.1427 1.62229  10
  16  12  -1 0.44084 1.58497  13
  14 -12  -1 24.9280 2.91762  12
  14 -12  -1 24.8693 2.29484  11
 -14 -12   1 25.9509 2.79959   3
 -14 -12   1 24.3609 2.86171   9
  14 -12  -1 20.9506 3.41272   9
 -14 -12   1 21.5079 2.89942  12
  14  12  -1 24.3590 2.77854   5
  14  12  -1 23.3838 2.65839  10
  14  12  -1 25.5801 2.20288  17
 -14  12   1 17.8268 3.08125   7
  14  12  -1 24.1411 2.23830  11
  14  12  -1 20.9056 2.76196  13
 -14  12   1 24.1468 2.81601   4
 -14  12   1 25.9521 1.87309   5
  14  12  -1 26.6312 2.84990   6
 -12 -12   1 1.00318 1.51556   9
 -12 -12   1 1.07146 1.92467  12
  12 -12  -1 0.52949 1.06518  11
 -12 -12   1 0.20694 1.40373   3
 -12 -12   1 0.42148 1.25809  11
  12 -12  -1 1.74799 1.78724   9
  12 -12  -1 1.31566 0.96174   3
  12 -12  -1 0.81496 1.54275  12
  12  12  -1 0.69191 1.06387  11
  12  12  -1 0.79032 1.46745   5
  12  12  -1 0.26389 1.31711  10
  12  12  -1 0.12341 1.02281  17
 -12  12   1 1.05988 1.05552   5
 -12  12   1 1.08766 2.03525   7
 -12  12   1 0.06078 1.41883   4
  12  12  -1 1.27172 1.51150   6
  12  12  -1 1.45056 1.48954  13
 -12  12   1 0.30403 0.87307   3
 -10 -12   1 3.73474 1.59059   9
  10 -12  -1 2.51065 1.77803   9
 -10 -12   1 4.79636 1.42323   3
  10 -12  -1 3.51492 1.00653   3
 -10 -12   1 2.93508 1.91766  12
  10 -12  -1 3.60110 1.63170  12
  10 -12  -1 3.35522 1.04283  11
 -10 -12   1 2.89594 1.25466  11
  10  12  -1 4.79438 1.54554  13
  10  12  -1 4.91290 1.45053   6
  10  12  -1 3.25124 1.07563  11
 -10  12   1 4.25680 1.53535   4
  10  12  -1 2.74427 1.41196   5
 -10  12   1 3.14465 1.14616   5
  10  12  -1 3.29803 1.29344  10
 -10  12   1 2.87382 0.88704   3
 -10  12   1 4.78297 2.11233   7
  10  12  -1 3.75468 0.96780  17
  -8 -12   1 2.32086 1.47684   9
  -8 -12   1 3.65604 1.78956  12
   8 -12  -1 4.67384 1.68702   9
  -8 -12   1 4.80138 1.21492  11
   8 -12  -1 4.22184 1.01143  11
  -8 -12   1 4.51798 1.30152   3
   8 -12  -1 3.93873 1.00815   3
   8 -12  -1 6.54154 1.67663  12
  -8  12   1 2.49359 1.17997   5
  -8  12   1 2.91400 1.34953   4
   8  12  -1 4.82409 1.24909  10
   8  12  -1 4.79176 1.03385  11
   8  12  -1 5.53322 2.47171   8
  -8  12   1 1.88362 1.86560   7
   8  12  -1 3.72650 1.29966   6
   8  12  -1 3.22194 1.41663   5
   8  12  -1 3.86730 1.42402  13
   8  12  -1 5.07453 0.87860  17
  -6 -12   1 23.7669 2.46966   9
   6 -12  -1 26.2760 2.62758  12
   6 -12  -1 27.5469 1.66830  11
  -6 -12   1 21.6596 2.04872   7
  -6 -12   1 23.8305 2.87239  12
   6 -12  -1 25.8937 1.68160   3
  -6 -12   1 24.8191 1.90543  11
  -6 -12   1 28.3751 2.04219   3
   6 -12  -1 26.9127 2.81993   9
  -6  12   1 24.7195 2.37024   4
  -6  12   1 26.5594 2.05511   5
   6  12  -1 15.8469 3.42621   8
   6  12  -1 24.2744 2.26567  13
  -6  12   1 22.0430 3.24289   7
   6  12  -1 26.1194 2.01181   6
   6  12  -1 27.2340 1.60726   4
   6  12  -1 25.7650 1.90622  10
   6  12  -1 25.6110 2.39863   5
   4 -12  -1 0.26812 1.42074  12
  -4 -12   1 0.51239 0.91781  11
  -4 -12   1 -1.3626 0.86882   3
   4 -12  -1 -0.1049 0.74472  11
   4 -12  -1 -0.4463 1.37272   9
  -4 -12   1 -1.1791 1.46150  12
  -4 -12   1 -0.9387 1.32094   9
   4 -12  -1 0.15703 0.84781   3
  -4  12   1 0.11668 0.59492   6
   4  12  -1 0.17661 1.12928   7
   4  12  -1 -0.2101 0.94789   6
  -4  12   1 -0.2266 1.05066   5
   4  12  -1 0.46955 0.85683  10
  -4  12   1 -0.5726 1.14057   4
   4  12  -1 -0.8662 1.10832   5
  -4  12   1 -1.0906 1.54286   7
   4  12  -1 5.18576 3.71045  15
   4  12  -1 0.18233 0.85539   4
   4  12  -1 0.28181 2.29812   8
   4  12  -1 -0.1260 1.11991  13
   2 -12  -1 0.83103 1.43073  12
  -2 -12   1 0.28603 0.89872  11
   2 -12  -1 -0.4160 0.86219   3
  -2 -12   1 -0.8814 0.83313   3
   2 -12  -1 0.11707 1.31214   9
   2 -12  -1 0.82562 0.73748  11
  -2 -12   1 -1.1198 1.31811   9
  -2 -12   1 -1.0732 1.45554  12
   2  12  -1 2.60294 2.10491   8
  -2  12   1 -0.6972 1.09281   5
  -2  12   1 0.39513 0.67142   6
   2  12  -1 1.11507 1.23832   7
   2  12  -1 0.10419 0.88552   6
  -2  12   1 -0.8341 1.08581   4
   2  12  -1 0.02262 1.08554   5
   2  12  -1 -0.8307 0.87212   4
   2  12  -1 0.54217 1.13675  13
  -2  12   1 0.20719 1.57831   7
   2  12  -1 -0.3742 0.77318  10
  -2  12   1 -0.1664 0.55348  10
   0 -12   1 11.1465 1.57623  11
   0 -12  -1 11.1091 1.70715   9
   0 -12  -1 15.8883 1.64648   3
   0 -12   1 13.6903 1.42056   3
   0 -12  -1 11.0864 1.86726  12
   0 -12   1 10.6797 1.89531  12
   0 -12   1 12.8893 1.89814   9
   0 -12  -1 11.6417 1.29052  11
   0  12   1 12.7429 2.17464   7
   0  12  -1 14.6527 2.12125   7
   0  12  -1 13.4782 1.29718  10
   0  12   1 9.53482 1.74009  13
   0  12  -1 8.85323 1.37467   5
   0  12  -1 13.6188 1.50957   6
   0  12  -1 12.1513 1.74152   4
   0  12   1 14.6566 2.01290   5
   0  12   1 12.2976 1.91295   4
   0  12   1 11.8293 1.42021   6
   0  12   1 13.3878 1.19361  10
   0  12  -1 11.4077 1.85339  13
   2 -12   1 0.44015 0.74552   3
   2 -12   1 0.41164 0.73788  10
   2 -12   1 0.44031 1.43295  12
  -2 -12  -1 0.26214 1.44281  12
  -2 -12  -1 -0.3102 0.95568   3
   2 -12   1 0.06098 0.89005  11
   2 -12   1 0.10447 1.35845   9
  -2 -12  -1 -0.7300 1.26164   9
  -2 -12  -1 -0.0873 0.70344  11
  -2  12  -1 -0.6210 1.01506  13
   2  12   1 0.01871 0.70485  10
   2  12   1 -0.8314 0.97018   4
  -2  12  -1 0.53550 0.64622  10
   2  12   1 1.24443 2.08294   8
  -2  12  -1 0.29188 1.09892   5
  -2  12  -1 0.96204 1.01743   4
  -2  12  -1 0.14032 0.69935   6
   2  12   1 -0.2832 0.97078  13
  -2  12  -1 0.57993 1.40635   7
   2  12   1 -1.5133 1.28065   7
   2  12   1 -0.9101 1.10432   5
   2  12   1 -0.1832 0.86048   6
  -4 -12  -1 2.93388 1.16956   3
  -4 -12  -1 3.35199 1.65712  12
   4 -12   1 2.18505 1.52209  12
   4 -12   1 2.61907 0.74156  10
   4 -12   1 3.53595 0.80595   3
   4 -12   1 3.79692 1.58936   9
   4 -12   1 2.40184 1.00544  11
  -4 -12  -1 3.21937 1.41587   9
  -4 -12  -1 1.87007 0.83107  11
  -4  12  -1 1.83071 1.14227  13
  -4  12  -1 3.28854 1.21886   5
  -4  12  -1 1.69413 1.16103   4
   4  12   1 2.80539 1.07069   6
  -4  12  -1 2.98060 0.67849  10
   4  12   1 2.81494 0.91001  10
   4  12   1 3.01038 1.01288   4
  -4  12  -1 2.03730 1.58686   7
   4  12   1 2.89763 1.42849   7
   4  12   1 4.02292 0.76200  11
   4  12   1 2.75466 1.31890   5
   4  12   1 -2.2841 2.15591   8
   4  12   1 2.67485 1.17768  13
  -4  12  -1 2.84542 0.74143   6
  -6 -12  -1 0.13295 1.29729   9
  -6 -12  -1 1.43137 1.58684  12
   6 -12   1 -0.3894 1.39086  12
   6 -12   1 -0.2629 0.98784  11
   6 -12   1 -0.3208 1.42339   9
  -6 -12  -1 0.02538 0.83069  11
  -6 -12  -1 -0.2383 1.12748   3
  -6 -12  -1 -0.8791 0.97718   7
  -6  12  -1 0.15346 1.20128   4
   6  12   1 0.54703 0.87169   4
  -6  12  -1 0.02795 0.58261   6
   6  12   1 -0.0174 0.93598  10
   6  12   1 1.00541 1.08242   7
   6  12   1 0.29612 1.05572  13
  -6  12  -1 -0.9108 1.05014   5
   6  12   1 -0.6022 1.06126   6
  -6  12  -1 0.56145 1.62534   7
   6  12   1 0.51617 0.69446  11
   6  12   1 -0.6447 1.21849   5
   6  12   1 0.23086 2.28827   8
  -8 -12  -1 34.0313 1.93354  11
   8 -12   1 37.9787 3.04158   9
   8 -12   1 33.8305 2.67845  12
  -8 -12  -1 37.8229 2.56465   3
  -8 -12  -1 31.9728 3.18735  12
   8 -12   1 37.1515 2.17043  11
  -8 -12  -1 37.8887 2.72842   9
   8  12   1 39.6289 2.55394  13
  -8  12  -1 34.8871 2.50084   4
   8  12   1 36.8206 2.36081   6
   8  12   1 35.6133 1.63187  11
   8  12   1 29.3027 4.67922   8
   8  12   1 38.5120 2.82360   5
   8  12   1 35.3520 1.71179   4
   8  12   1 39.3739 2.20832  10
  -8  12  -1 33.9524 3.58208   7
  -8  12  -1 37.5003 2.19066   5
 -10 -12  -1 1.00783 1.34903   9
 -10 -12  -1 0.15223 1.40541   3
  10 -12   1 0.11739 1.10290  11
 -10 -12  -1 0.50343 1.75383  12
  10 -12   1 -2.5023 1.52733   9
  10 -12   1 0.18088 1.40890  12
 -10  12  -1 -0.4667 1.66007   7
  10  12   1 -0.5818 1.18492  10
  10  12   1 0.14438 1.37660   6
 -10  12  -1 0.70617 1.13833   5
  10  12   1 0.10627 0.85919  11
  10  12   1 -1.1899 1.37859   5
 -10  12  -1 -0.4050 1.35630   4
  10  12   1 0.31816 1.24768  13
  12 -12   1 0.75209 1.23847  11
 -12 -12  -1 0.94470 1.98919  12
 -12 -12  -1 -0.2498 1.33459   9
 -12 -12  -1 -0.8038 1.42124   3
  12 -12   1 0.50539 1.79941   9
  12 -12   1 -0.4849 1.35845  12
  12  12   1 -0.0880 1.45494   6
  12  12   1 0.24653 1.37977  10
  12  12   1 -0.5166 1.47228  13
 -12  12  -1 0.91371 1.96071   7
 -12  12  -1 0.57571 1.49237   4
  12  12   1 0.34115 0.96714  11
  12  12   1 -0.5582 1.49033   5
 -12  12  -1 0.26943 1.06487   5
  14 -12   1 3.42983 1.48850  11
 -14 -12  -1 7.97471 1.93073   3
 -14 -12  -1 5.77964 1.57894   9
 -14 -12  -1 4.55604 2.19937  12
  14 -12   1 5.58311 1.66392  12
  14 -12   1 7.41977 2.14143   9
 -14  12  -1 6.19608 1.80534   4
 -14  12  -1 2.61997 2.16503   7
  14  12   1 5.98738 1.41172  17
  14  12   1 3.80958 1.72863   5
  14  12   1 3.89380 1.13935  11
 -14  12  -1 5.83607 1.16606   5
  14  12   1 6.20647 1.70240  10
  14  12   1 3.70949 1.77601   6
  16 -12   1 5.96931 1.71014  12
 -16 -12  -1 8.11475 1.66928   9
  16 -12   1 3.97940 2.24560   9
 -16 -12  -1 9.04227 2.15944   3
 -16 -12  -1 4.19767 2.19881  12
  16 -12   1 2.47713 1.55714  11
  16  12   1 5.63342 1.47604  17
  16  12   1 4.91090 1.93583   6
  16  12   1 5.13851 1.31734  11
  16  12   1 6.19853 1.80662   5
  16  12   1 4.04730 1.77047  10
 -16  12  -1 5.12407 1.84631   4
  18 -12   1 2.79119 1.60165  12
  18 -12   1 0.90604 1.57939  11
 -18 -12  -1 0.23660 1.98457   3
  18 -12   1 1.78072 2.21966   9
 -18 -12  -1 2.37695 2.17938  12
 -18  12  -1 1.14339 1.84145   4
  18  12   1 1.91859 1.34428  11
  18  12   1 1.82966 1.45378  17
  18  12   1 2.11007 1.81204  10
  18  12   1 2.38871 1.66259   5
  18  12   1 1.02235 1.93625   6
  20 -12   1 0.12533 1.64864  11
 -20 -12  -1 -0.3465 2.25959  12
 -20 -12  -1 0.64904 2.05789   3
  20 -12   1 -0.4696 2.29352   9
  20  12   1 1.00625 1.41242  11
  20  12   1 -0.2657 1.55545   5
  20  12   1 0.53345 1.57408  17
  20  12   1 -0.3318 1.98128   6
  20  12   1 -0.6387 1.81621  10
 -20  12  -1 -0.5917 1.88130   4
 -22 -12  -1 3.57711 2.40958   3
  22  12   1 1.66701 1.75425  17
  22  12   1 1.42147 2.05896  10
  22  12   1 0.44051 2.17659   6
  19 -13  -1 13.9901 2.85662   9
 -19 -13   1 14.6659 2.51506   3
  19 -13  -1 12.4884 1.90654  11
 -19 -13   1 12.1199 2.92493  12
  19 -13  -1 14.9008 2.29382  12
 -19 -13   1 12.0457 2.12085   9
  19  13  -1 12.8222 1.79112  11
  19  13  -1 10.5528 2.27980  10
  19  13  -1 12.1806 2.43509   6
  19  13  -1 14.0833 2.05207  17
  19  13  -1 10.0584 1.96757   5
 -19  13   1 11.4252 2.31489   4
 -17 -13   1 -0.5980 1.80376   3
 -17 -13   1 -0.2758 1.62324   9
  17 -13  -1 -0.0816 2.19119   9
  17 -13  -1 -0.7072 1.72767  12
 -17 -13   1 1.01939 2.45835  12
  17 -13  -1 1.10928 1.41725  11
  17  13  -1 -0.8276 1.81003   6
 -17  13   1 -0.8750 1.87169   4
  17  13  -1 1.11651 1.66640   5
  17  13  -1 -0.5369 1.44293  17
  17  13  -1 0.31200 1.30420  11
  17  13  -1 0.38286 1.78572  10
 -15 -13   1 4.49237 1.79516   3
  15 -13  -1 2.76897 2.15475   9
  15 -13  -1 3.54277 1.86174  12
  15 -13  -1 2.73372 1.37295  11
 -15 -13   1 1.70336 2.34803  12
 -15 -13   1 2.48396 1.79687   9
 -15  13   1 1.33841 1.85549   4
  15  13  -1 2.63553 1.80419  10
  15  13  -1 2.07634 1.87430   6
  15  13  -1 3.27320 1.80623  13
  15  13  -1 2.78044 1.33066  11
 -15  13   1 3.05995 1.35710   5
  15  13  -1 2.50033 1.75141   5
 -13 -13   1 7.94103 1.80575   3
 -13 -13   1 6.59788 1.92757   9
  13 -13  -1 7.38443 1.38496  11
  13 -13  -1 6.02826 1.96251  12
 -13 -13   1 8.08815 2.52428  12
  13 -13  -1 6.04824 2.24677   9
  13  13  -1 6.40259 1.84067  13
 -13  13   1 6.46294 2.75287   7
  13  13  -1 4.62195 1.83447   6
 -13  13   1 5.80182 1.79204   4
  13  13  -1 6.41548 1.35532  11
  13  13  -1 8.12941 1.79396  10
 -13  13   1 5.59809 1.29434   5
  13  13  -1 6.08355 1.79061   5
  11 -13  -1 17.5054 2.31615  12
  11 -13  -1 17.3081 1.93657  11
 -11 -13   1 17.8553 2.31254  11
 -11 -13   1 18.8775 2.88066   9
  11 -13  -1 14.1052 2.39204   9
 -11 -13   1 16.1288 2.73948  12
 -11 -13   1 17.9764 2.44244   3
  11  13  -1 15.7290 2.13059  13
  11  13  -1 16.4795 2.44259  10
  11  13  -1 15.9805 2.10231   5
 -11  13   1 18.0405 2.11270   5
  11  13  -1 17.9285 1.91656  11
 -11  13   1 16.4747 2.87593   7
  11  13  -1 20.7753 2.81058   6
 -11  13   1 18.7067 2.77195   4
   9 -13  -1 3.02211 1.09565  11
   9 -13  -1 3.44669 1.21030   3
   9 -13  -1 1.20676 1.69086  12
  -9 -13   1 2.07474 1.22338  11
  -9 -13   1 2.51105 2.00812  12
  -9 -13   1 3.56336 1.41822   3
  -9 -13   1 2.87959 1.70552   9
   9 -13  -1 3.08873 1.85944   9
   9  13  -1 3.74568 1.46067   6
  -9  13   1 3.03563 2.10293   7
   9  13  -1 3.03310 1.08123  11
   9  13  -1 3.39571 1.38409  10
   9  13  -1 3.19874 1.60535   5
  -9  13   1 2.65447 1.54245   4
  -9  13   1 3.58870 1.31339   5
   9  13  -1 3.37037 1.55757  13
   7 -13  -1 1.23213 0.95914   3
  -7 -13   1 0.69986 1.05207  11
   7 -13  -1 1.30099 1.69622  12
  -7 -13   1 1.27880 1.85026  12
  -7 -13   1 -0.4610 1.54823   9
   7 -13  -1 0.95449 1.63854   9
  -7 -13   1 0.56277 1.18861   3
  -7  13   1 1.01389 1.89864   7
  -7  13   1 1.66228 1.44992   4
   7  13  -1 -0.3367 1.39144   5
   7  13  -1 1.29108 1.12976  10
  -7  13   1 0.06477 1.18984   5
   7  13  -1 0.36856 0.92986  11
   7  13  -1 0.93279 1.32941   6
   7  13  -1 1.06164 1.33617  13
   5 -13  -1 2.86653 1.74588   9
  -5 -13   1 1.34999 1.82355  12
   5 -13  -1 2.32754 1.01784   3
  -5 -13   1 2.62954 1.15141   3
  -5 -13   1 2.61422 1.09080  11
  -5 -13   1 0.66909 1.59273   9
   5 -13  -1 1.51219 1.70504  12
  -5  13   1 1.23847 1.91225   7
   5  13  -1 1.92432 0.95372   4
   5  13  -1 2.55392 1.08380  10
   5  13  -1 1.80581 1.39619   5
  -5  13   1 3.19764 1.47960   4
  -5  13   1 2.82879 1.34600   5
   5  13  -1 3.31007 2.36303   8
   5  13  -1 1.73619 1.16564   6
   5  13  -1 2.38302 1.35576  13
  -3 -13   1 1.34924 1.01656  11
  -3 -13   1 2.39690 1.08112   3
   3 -13  -1 1.53292 0.97749   3
   3 -13  -1 1.47005 1.60736   9
  -3 -13   1 0.97301 1.75945  12
  -3 -13   1 2.16179 1.65179   9
   3 -13  -1 0.98057 1.59707  12
  -3  13   1 1.29052 1.31249   5
   3  13  -1 1.87321 1.08055   6
  -3  13   1 0.21515 1.70448   7
   3  13  -1 2.76363 1.35552   7
  -3  13   1 1.61704 1.34369   4
   3  13  -1 0.92530 1.27793  13
   3  13  -1 1.06464 1.32310   5
  -3  13   1 2.62856 0.78534   6
   3  13  -1 2.01834 0.95667  10
   3  13  -1 1.64656 1.04126   4
  -1 -13   1 8.91607 1.20017   3
   1 -13  -1 9.41186 1.29199   3
   1 -13  -1 7.91950 1.84534   9
  -1 -13   1 8.58687 1.88578   9
   1 -13  -1 9.52941 2.03752  12
  -1 -13   1 7.62387 1.20944  11
  -1 -13   1 7.25651 1.98671  12
  -1  13   1 8.59281 1.43781   4
   1  13  -1 7.71628 1.16846   6
  -1  13   1 7.30470 1.56205   5
   1  13  -1 9.21763 1.46730  10
   1  13  -1 9.44681 1.60414  13
   1  13  -1 7.77611 1.29434   4
   1  13  -1 7.55180 1.54295   5
   1  13  -1 7.97382 1.80899   7
  -1  13   1 9.17690 1.42126   6
  -1  13   1 8.96677 2.15040   7
   1 -13   1 3.23609 0.92174   3
  -1 -13  -1 3.04451 1.55276   9
   1 -13   1 1.51610 1.02403  11
   1 -13   1 0.92449 1.63902   9
  -1 -13  -1 1.82620 1.11890   3
  -1 -13  -1 2.52250 1.76626  12
   1 -13   1 2.69709 1.72423  12
  -1  13  -1 2.15860 0.77677  10
   1  13   1 1.16321 1.35180   5
   1  13   1 1.97763 1.61439   7
   1  13   1 2.97756 0.81355  10
  -1  13  -1 1.59905 1.58174   7
  -1  13  -1 2.21214 1.36806   5
  -1  13  -1 2.69285 1.21277   4
  -1  13  -1 2.16588 0.91012   6
   1  13   1 2.84627 1.00448   6
   1  13   1 1.45840 1.20611   4
  -1  13  -1 3.09222 1.26441  13
  -3 -13  -1 -0.7453 1.07541   3
   3 -13   1 -0.1921 1.62816  12
  -3 -13  -1 -1.0179 1.69777  12
   3 -13   1 -0.0545 0.97006  11
   3 -13   1 -1.2012 1.57381   9
  -3 -13  -1 -0.3095 1.40498   9
   3  13   1 0.12097 1.00509   6
  -3  13  -1 -0.5046 1.21432   5
   3  13   1 -0.0698 1.04945   4
  -3  13  -1 0.72337 1.64569   7
  -3  13  -1 0.00334 1.17829   4
   3  13   1 -0.6133 1.32962   5
  -3  13  -1 0.28403 0.65687  10
   3  13   1 0.59030 1.31254   7
  -3  13  -1 0.39209 0.73179   6
   3  13   1 0.38697 0.82526  10
   5 -13   1 2.93962 1.12780  11
  -5 -13  -1 4.25601 1.37609   3
  -5 -13  -1 3.39951 1.59470   9
   5 -13   1 3.67295 1.73059  12
   5 -13   1 3.40731 1.80126   9
  -5 -13  -1 3.23930 1.87795  12
   5  13   1 3.79840 1.09443  10
   5  13   1 2.83433 1.22103   6
   5  13   1 3.47075 1.50381   5
   5  13   1 2.88131 1.07318   4
  -5  13  -1 4.45583 0.81436   6
  -5  13  -1 3.72043 1.86883   7
  -5  13  -1 3.47922 1.40498   4
  -5  13  -1 2.55701 1.31004   5
  -7 -13  -1 0.06919 1.81981  12
   7 -13   1 -0.2079 1.04408  11
   7 -13   1 -0.4866 1.69453   9
  -7 -13  -1 -0.3918 1.28211   3
  -7 -13  -1 -0.1506 1.43437   9
   7 -13   1 0.02291 1.66390  12
   7  13   1 -0.1898 1.27416   6
   7  13   1 -0.7033 1.46274   5
  -7  13  -1 -0.9987 1.65119   7
   7  13   1 1.13923 1.12460  10
   7  13   1 0.11128 0.92555   4
  -7  13  -1 -0.2302 1.25222   5
  -7  13  -1 0.45609 1.35728   4
   9 -13   1 7.22247 1.40084  11
  -9 -13  -1 9.79721 1.85216   9
   9 -13   1 5.81860 2.03293   9
  -9 -13  -1 9.93873 1.77499   3
  -9 -13  -1 7.63095 2.26954  12
   9 -13   1 8.21663 1.91907  12
  -9  13  -1 7.03176 1.43260   5
   9  13   1 9.53470 1.52301  10
  -9  13  -1 4.59536 1.97939   7
   9  13   1 7.16580 1.38004  11
  -9  13  -1 6.17205 1.70358   4
   9  13   1 7.50303 1.62857   6
   9  13   1 6.03106 1.76304   5
  11 -13   1 -0.4142 1.58133  12
  11 -13   1 -0.2074 1.89024   9
 -11 -13  -1 -0.8454 1.43053   9
 -11 -13  -1 -0.6822 2.02460  12
 -11 -13  -1 0.52463 1.54955   3
  11 -13   1 0.72674 1.24682  11
  11  13   1 -0.5162 1.34020  10
 -11  13  -1 -0.7356 1.85364   7
  11  13   1 -0.2663 1.46367   6
 -11  13  -1 0.46721 1.63569   4
  11  13   1 0.61975 1.01718  11
  11  13   1 -0.8341 1.60478   5
 -11  13  -1 -0.7324 1.12752   5
  13 -13   1 8.59678 2.34616   9
 -13 -13  -1 6.32886 1.89688   3
  13 -13   1 6.81117 1.85808  12
 -13 -13  -1 5.89857 2.49882  12
 -13 -13  -1 4.38706 1.67342   9
  13 -13   1 4.97313 1.47984  11
  13  13   1 5.03407 1.77754   5
  13  13   1 4.91130 1.67416  10
 -13  13  -1 5.33923 1.29329   5
  13  13   1 4.26038 1.79138   6
  13  13   1 5.36817 1.37058  11
 -13  13  -1 5.17594 1.83618   4
  15 -13   1 1.30439 1.50606  11
  15 -13   1 1.63586 1.65045  12
  15 -13   1 -1.2429 2.09185   9
 -15 -13  -1 -0.3189 2.23033  12
 -15 -13  -1 0.36428 1.50417   9
 -15 -13  -1 0.81298 1.83465   3
  15  13   1 1.20972 1.68988   5
  15  13   1 1.22065 1.85276   6
 -15  13  -1 1.42586 1.10806   5
  15  13   1 -0.7648 1.17755  11
  15  13   1 1.52581 1.69149  10
 -15  13  -1 -0.5931 1.74240   4
 -17 -13  -1 1.34093 2.29369  12
  17 -13   1 1.60318 2.43469   9
 -17 -13  -1 -0.1389 2.01337   3
  17 -13   1 2.20962 1.65961  12
  17 -13   1 3.53844 1.69061  11
  17  13   1 3.00597 1.87634  10
  17  13   1 1.54335 1.73604   5
  17  13   1 1.13278 2.00009   6
 -17  13  -1 3.07870 2.01286   4
 -19 -13  -1 1.06030 2.10278   3
  19 -13   1 2.43590 2.13116  12
  19 -13   1 2.26770 1.75185  11
  19 -13   1 -0.1565 2.36244   9
 -19 -13  -1 0.21314 2.39986  12
  19  13   1 -0.4826 1.78773  10
 -19  13  -1 2.83863 2.11704   4
  19  13   1 0.38302 1.73125   5
  19  13   1 0.79994 2.11981   6
 -18 -14   1 5.80668 2.31714   9
  18 -14  -1 3.91915 1.93487  12
 -18 -14   1 5.04436 2.10939   3
 -18 -14   1 2.77830 2.72422  12
  18 -14  -1 3.93494 2.60137   9
 -18  14   1 4.45954 2.22074   4
  18  14  -1 3.94097 1.98507  10
  18  14  -1 2.44963 1.58531  11
  18  14  -1 3.13985 1.81899   5
  18  14  -1 3.07782 2.06657   6
 -16 -14   1 -0.5263 1.74010   9
 -16 -14   1 0.05049 1.83463   3
 -16 -14   1 0.61844 2.57077  12
  16 -14  -1 0.06020 2.23847   9
  16 -14  -1 0.36623 1.88267  12
  16  14  -1 -0.4279 1.19203  11
 -16  14   1 -0.5806 1.99804   4
  16  14  -1 -0.8075 1.90870   6
  16  14  -1 -0.3692 1.74295  10
  16  14  -1 0.19213 1.73079   5
 -14 -14   1 1.85368 1.83505   9
 -14 -14   1 1.49809 1.71542   3
 -14 -14   1 -0.9454 2.40770  12
  14 -14  -1 0.69333 1.94026  12
  14 -14  -1 0.92438 2.22125   9
  14  14  -1 1.81348 1.23713  11
  14  14  -1 2.45465 1.85409   5
 -14  14   1 2.05594 1.26982   5
  14  14  -1 1.80537 1.72788  10
 -14  14   1 2.27263 1.98596   4
  14  14  -1 1.15732 1.84666   6
 -12 -14   1 -0.2724 1.51294   3
  12 -14  -1 -0.0674 1.77088  12
 -12 -14   1 0.93828 1.79878   9
  12 -14  -1 -1.1225 2.00475   9
 -12 -14   1 -1.1922 2.23700  12
 -12  14   1 1.16874 1.90274   4
  12  14  -1 -1.5347 1.56269   6
  12  14  -1 -0.8011 1.46826  10
 -12  14   1 0.17496 1.28135   5
  12  14  -1 1.30558 1.13280  11
  12  14  -1 0.31758 1.70344   5
 -10 -14   1 5.19349 1.42873  11
 -10 -14   1 5.99644 1.57598   3
  10 -14  -1 5.20360 2.26363   9
 -10 -14   1 4.87429 1.96156   9
  10 -14  -1 2.61929 1.99512  12
 -10 -14   1 3.56044 2.44082  12
  10  14  -1 6.99592 1.55296  10
 -10  14   1 6.66538 1.91696   4
  10  14  -1 4.34486 1.81774   5
  10  14  -1 4.55982 1.68847   6
 -10  14   1 7.02588 2.53194   7
 -10  14   1 5.56853 1.46801   5
  10  14  -1 6.07282 1.21745  11
  10  14  -1 6.69582 1.88266  13
   8 -14  -1 0.64386 1.87794  12
  -8 -14   1 -0.5556 1.74787   9
  -8 -14   1 -0.9804 2.05721  12
   8 -14  -1 -0.0835 1.87007   9
  -8 -14   1 -0.3804 1.23612   3
  -8 -14   1 -0.2806 1.13663  11
   8  14  -1 -0.9378 1.39741   6
  -8  14   1 -0.7408 1.59841   4
   8  14  -1 0.33419 1.39355  13
  -8  14   1 -0.7490 1.75597   7
   8  14  -1 -0.2129 1.58705   5
   8  14  -1 0.45646 0.96912  11
   8  14  -1 0.14182 1.25649  10
  -8  14   1 0.34755 1.37486   5
   6 -14  -1 0.07450 1.85389   9
  -6 -14   1 -1.1740 2.00545  12
  -6 -14   1 0.36971 1.76815   9
   6 -14  -1 -0.8347 1.82530  12
  -6 -14   1 -0.3968 1.16308   3
  -6 -14   1 0.93411 1.13410  11
   6  14  -1 0.39633 0.92347  11
   6  14  -1 0.98615 1.37744   6
  -6  14   1 -0.0955 1.74882   7
   6  14  -1 0.97157 1.44041  13
  -6  14   1 0.70010 1.43171   5
  -6  14   1 0.27580 1.57344   4
   6  14  -1 -0.4180 1.11846  10
   6  14  -1 -0.1890 1.56686   5
   4 -14  -1 2.54163 1.06205   3
  -4 -14   1 2.68097 1.14310  11
   4 -14  -1 3.94793 1.93775  12
   4 -14  -1 4.19639 1.95467   9
  -4 -14   1 2.70583 1.14933   3
  -4 -14   1 2.35405 2.06778  12
  -4 -14   1 1.70479 1.82427   9
  -4  14   1 2.78520 1.50593   4
   4  14  -1 3.18793 1.58784   5
   4  14  -1 2.70882 1.13479   4
   4  14  -1 3.15851 1.27518   6
  -4  14   1 2.59200 1.49215   5
  -4  14   1 1.32629 1.77439   7
   4  14  -1 3.89225 1.13192  10
   2 -14  -1 5.37210 1.22996   3
  -2 -14   1 5.19935 1.16921  11
   2 -14  -1 4.47921 2.01959  12
  -2 -14   1 5.52894 2.13378  12
  -2 -14   1 4.01624 1.14801   3
   2 -14  -1 4.41488 1.92925   9
  -2 -14   1 4.05176 1.83866   9
   2  14  -1 5.16619 1.34054   4
  -2  14   1 3.69208 1.99011   7
  -2  14   1 4.58962 0.95336   6
   2  14  -1 3.97813 1.59296   5
  -2  14   1 5.30739 1.56062   4
   2  14  -1 5.31048 1.23050   6
  -2  14   1 5.41356 1.67995   5
   2  14  -1 5.03311 1.05174  10
   0 -14   1 1.77777 1.06123  11
   0 -14   1 1.98507 1.89970   9
   0 -14  -1 2.36700 1.14390   3
   0 -14   1 0.22459 1.91289  12
   0 -14  -1 0.40703 1.87364  12
   0 -14  -1 0.95921 1.72407   9
   0  14   1 0.78479 1.53870   5
   0  14   1 1.78857 1.35812   4
   0  14   1 2.04225 1.74028   7
   0  14  -1 0.21357 1.41964   5
   0  14  -1 1.22438 1.27315   4
   0  14  -1 2.38857 0.87967  10
   0  14   1 1.64983 0.97457   6
   0  14  -1 2.06283 1.02861   6
   0  14  -1 2.59675 1.65135   7
  -2 -14  -1 2.83494 2.05594  12
   2 -14   1 5.34086 2.08416   9
  -2 -14  -1 4.35739 1.32431   3
   2 -14   1 3.93186 1.18665  11
   2 -14   1 -0.0841 1.86726  12
  -2 -14  -1 3.79327 1.79186   9
  -2  14  -1 2.65787 1.52135   5
  -2  14  -1 1.50350 1.74131   7
   2  14   1 4.80663 1.77426   7
   2  14   1 4.29834 1.70327   5
   2  14   1 2.98905 1.31530   4
   2  14   1 3.83930 1.15031   6
  -2  14  -1 1.67376 1.32861   4
  -2  14  -1 3.77301 0.99266   6
   2  14   1 3.75730 0.95790  10
   4 -14   1 4.43953 2.02497  12
  -4 -14  -1 3.21048 1.72999   9
   4 -14   1 3.30153 1.97544   9
   4 -14   1 4.24258 1.19563  11
  -4 -14  -1 2.49559 2.10270  12
  -4 -14  -1 5.17745 1.44427   3
   4  14   1 4.47552 1.26175   4
  -4  14  -1 5.56058 1.56697   5
   4  14   1 4.38395 1.69530   5
  -4  14  -1 5.37023 1.00197   6
  -4  14  -1 6.47329 2.12036   7
   4  14   1 6.03352 1.35906   6
  -4  14  -1 5.18423 1.58976   4
   4  14   1 4.35880 1.07871  10
   6 -14   1 0.02446 1.08675  11
  -6 -14  -1 3.19919 2.16918  12
  -6 -14  -1 1.70542 1.72678   9
   6 -14   1 1.08879 1.84179  12
   6 -14   1 1.42817 1.93633   9
  -6 -14  -1 0.88723 1.39156   3
   6  14   1 0.46422 1.64620   5
   6  14   1 1.63780 1.07038   4
  -6  14  -1 0.65192 1.81816   7
   6  14   1 0.98110 1.11726  10
  -6  14  -1 0.68572 1.50420   4
   6  14   1 0.54519 1.32215   6
  -6  14  -1 0.47761 1.42817   5
   8 -14   1 7.69716 1.40808  11
  -8 -14  -1 8.36172 1.77490   3
  -8 -14  -1 7.52788 1.87258   9
   8 -14   1 6.23822 2.32067   9
   8 -14   1 8.51366 2.07547  12
  -8 -14  -1 6.24036 2.34689  12
  -8  14  -1 5.25859 2.18549   7
  -8  14  -1 5.52512 1.77618   4
   8  14   1 6.28786 1.86977   5
   8  14   1 5.81098 1.62901   6
  -8  14  -1 7.88911 1.57830   5
   8  14   1 7.53087 1.43514  10
 -10 -14  -1 -0.9653 1.50945   9
  10 -14   1 -0.2808 1.23252  11
  10 -14   1 1.10727 1.85434  12
 -10 -14  -1 0.21220 2.27665  12
  10 -14   1 -1.6605 2.04514   9
 -10 -14  -1 1.09115 1.60818   3
  10  14   1 -0.9943 1.73200   5
 -10  14  -1 2.06054 1.97091   7
  10  14   1 0.45584 1.32662  10
 -10  14  -1 -0.3093 1.69613   4
 -10  14  -1 0.21238 1.32565   5
  10  14   1 -0.6762 1.49750   6
 -12 -14  -1 0.28029 1.62677   3
  12 -14   1 1.05348 1.84890  12
 -12 -14  -1 -0.7228 2.34501  12
  12 -14   1 0.96635 1.33742  11
 -12 -14  -1 0.27110 1.58807   9
  12 -14   1 0.67262 2.11435   9
  12  14   1 -0.3156 1.69518   6
  12  14   1 -0.9141 1.76041   5
 -12  14  -1 2.38994 1.84630   4
  12  14   1 1.00113 1.50880  10
 -12  14  -1 -0.0695 1.24486   5
  14 -14   1 -0.5299 2.24212   9
 -14 -14  -1 1.43047 1.87474   3
 -14 -14  -1 0.40446 2.47515  12
 -14 -14  -1 -1.0610 1.61557   9
  14 -14   1 -0.1224 1.41553  11
  14 -14   1 -0.7395 1.73202  12
  14  14   1 -1.2288 1.77696   5
  14  14   1 -0.6067 1.60351  10
 -14  14  -1 -0.3785 1.16115   5
  14  14   1 0.10650 1.81894   6
 -14  14  -1 -0.8873 1.79542   4
  16 -14   1 3.92431 2.53817   9
 -16 -14  -1 0.94350 2.58485  12
  16 -14   1 4.51900 1.66117  11
  16 -14   1 5.88584 1.95323  12
 -16 -14  -1 5.80615 2.26950   3
  16  14   1 3.25609 1.93943   5
 -16  14  -1 3.84915 2.11593   4
  16  14   1 4.96945 1.90013  10
  16  14   1 4.94462 2.01811   6
  18 -14   1 4.67595 2.61707   9
 -18 -14  -1 3.70103 2.18568   3
  18 -14   1 3.72404 1.68286  11
 -18 -14  -1 3.52853 2.69173  12
  18 -14   1 4.33216 1.80132  12
  18  14   1 3.64354 1.84608  10
 -18  14  -1 2.30162 2.04165   4
  18  14   1 4.93916 1.91017   5
  18  14   1 3.48469 2.14981   6
 -15 -15   1 -0.8704 1.79830   9
 -15 -15   1 -0.1018 2.65902  12
 -15 -15   1 -0.4586 1.75154   3
  15 -15  -1 -0.3486 1.95552  12
  15 -15  -1 -1.6369 2.43184   9
  15  15  -1 -0.2615 1.92592   6
  15  15  -1 -0.3151 1.83199   5
 -15  15   1 -0.0374 2.16875   4
  15  15  -1 -0.6514 1.74658  10
  13 -15  -1 0.86074 2.37597   9
 -13 -15   1 2.29503 2.63053  12
 -13 -15   1 0.72658 1.66306   3
 -13 -15   1 2.20000 1.92059   9
  13 -15  -1 1.92450 2.12495  12
  13  15  -1 1.96714 1.91140   6
 -13  15   1 0.47748 1.99826   4
 -13  15   1 2.14138 1.39986   5
  13  15  -1 1.26844 1.63080  10
  13  15  -1 2.48296 1.99578   5
  11 -15  -1 0.98963 2.08861  12
  11 -15  -1 1.74150 2.35312   9
 -11 -15   1 0.79490 1.49411   3
 -11 -15   1 -1.4074 2.51158  12
 -11 -15   1 -0.8812 1.78528   9
  11  15  -1 1.12472 1.75511   6
  11  15  -1 1.25078 1.55319  10
 -11  15   1 1.05530 1.43584   5
 -11  15   1 0.52154 1.93707   4
  11  15  -1 -0.7936 1.88803   5
  -9 -15   1 0.02511 1.86360   9
   9 -15  -1 -0.6147 2.00068  12
  -9 -15   1 -0.8155 2.32505  12
  -9 -15   1 -1.2105 1.35841   3
   9 -15  -1 0.45894 2.08651   9
  -9  15   1 0.81323 1.45321   5
   9  15  -1 0.07387 1.84112   5
   9  15  -1 -0.6477 1.36183  10
  -9  15   1 -0.6386 1.78077   4
   9  15  -1 -0.9029 1.53215   6
  -7 -15   1 7.26648 2.62375  12
  -7 -15   1 9.34734 2.30979   9
   7 -15  -1 6.91329 2.27031   9
  -7 -15   1 7.44162 1.53667   3
   7 -15  -1 8.52299 2.43546  12
   7  15  -1 5.08489 1.93605   5
  -7  15   1 8.90284 1.79954   5
  -7  15   1 6.41853 1.98666   4
   7  15  -1 6.97392 1.63425   6
   7  15  -1 8.47517 1.56415  10
  -7  15   1 6.17774 2.29672   7
   5 -15  -1 1.03897 1.98725   9
  -5 -15   1 0.27321 1.58198   3
   5 -15  -1 -0.0056 2.01385  12
  -5 -15   1 -2.2069 2.15893  12
  -5 -15   1 0.20214 1.95968   9
   5  15  -1 0.83351 1.36553   6
   5  15  -1 -0.2126 1.11235  10
  -5  15   1 2.40795 1.95111   7
  -5  15   1 0.07210 1.58952   4
   5  15  -1 -0.2423 1.72931   5
  -5  15   1 -0.6871 1.61189   5
  -3 -15   1 0.52431 2.16744  12
   3 -15  -1 -0.7087 2.07552  12
   3 -15  -1 0.12585 1.89039   9
  -3 -15   1 0.01629 1.89599   9
  -3  15   1 0.19771 1.66187   5
   3  15  -1 0.15902 1.22895   6
   3  15  -1 -0.4481 1.71140   5
   3  15  -1 -0.2240 1.16196   4
  -3  15   1 2.34787 1.92628   7
  -3  15   1 -0.3382 1.59931   4
   3  15  -1 0.19148 1.00217  10
   1 -15  -1 -0.1636 2.03495  12
  -1 -15   1 1.07994 2.09725  12
   1 -15  -1 0.71933 1.87070   9
  -1 -15   1 0.15365 1.96052   9
   1  15  -1 0.72063 1.13630   6
   1  15  -1 0.68731 1.65526   5
  -1  15   1 0.84328 1.45091   4
  -1  15   1 0.58203 1.62809   5
  -1  15   1 2.85858 1.76973   7
   1  15  -1 1.45348 1.32513   4
  -1 -15  -1 23.1504 2.19662   3
   1 -15   1 19.5843 2.80499  12
  -1 -15  -1 17.2239 2.82792  12
   1 -15   1 19.0365 2.73408   9
  -1 -15  -1 23.9842 3.24600   9
   1  15   1 21.0679 2.52990   4
  -1  15  -1 21.9562 1.86172   6
  -1  15  -1 19.5721 2.51002   4
   1  15   1 22.1217 2.92718   5
   1  15   1 21.5728 1.91532   6
  -1  15  -1 19.9519 2.81970   5
  -3 -15  -1 0.50444 1.77552   9
   3 -15   1 -1.7864 2.01505   9
  -3 -15  -1 0.24354 2.25188  12
  -3 -15  -1 0.45436 1.30096   3
   3 -15   1 -1.6634 1.83349  12
   3  15   1 0.65366 1.15201   6
   3  15   1 0.81976 1.26784   4
  -3  15  -1 -0.7304 1.55022   5
  -3  15  -1 -0.4661 1.47756   4
  -3  15  -1 1.60661 1.61198   7
   3  15   1 -0.8030 1.64575   5
   5 -15   1 0.61196 2.11837   9
  -5 -15  -1 0.23140 1.78985   9
  -5 -15  -1 0.64856 1.38118   3
  -5 -15  -1 0.03908 2.15335  12
   5 -15   1 -1.1741 1.95910  12
  -5  15  -1 -0.9261 1.68687   7
[truncated: 3,855,517 more chars]
