# Supplementary material for: Trapping X‐ray Radiation Damage from Homolytic Se−C Bond Cleavage in BnSeSeBn Crystals (Bn=benzyl, CH2C6H5)
Source: Angew Chem Int Ed Engl. 2022 May 3;61(26):e202203665. doi: 10.1002/anie.202203665 (PMC9320817; doi:10.1002/anie.202203665)
Supplement: Supplementary file 7 — Supporting Information [file ANIE-61-0-s005.cif]

 
data_F_shelx
 
_audit_creation_method            'SHELXL-2018/3'
_shelx_SHELXL_version_number      '2018/3'
_chemical_name_systematic         ?
_chemical_name_common             ?
_chemical_melting_point           ?
_chemical_formula_moiety          'C14 H14 Se2'
_chemical_formula_sum
 'C14 H14 Se2' 
_chemical_formula_weight          340.17

loop_
 _atom_type_symbol
 _atom_type_description
 _atom_type_scat_dispersion_real
 _atom_type_scat_dispersion_imag
 _atom_type_scat_source
 'C'  'C'   0.0011   0.0008
 'International Tables Vol C Tables 4.2.6.8 and 6.1.1.4'
 'H'  'H'   0.0000   0.0000
 'International Tables Vol C Tables 4.2.6.8 and 6.1.1.4'
 'Se'  'Se'   0.2829   1.2803
 'International Tables Vol C Tables 4.2.6.8 and 6.1.1.4'
 
_space_group_crystal_system       monoclinic
_space_group_IT_number            15
_space_group_name_H-M_alt         'C 2/c'
_space_group_name_Hall            '-C 2yc'
 
_shelx_space_group_comment
;
The symmetry employed for this shelxl refinement is uniquely defined
by the following loop, which should always be used as a source of
symmetry information in preference to the above space-group names.
They are only intended as comments.
;
 
loop_
 _space_group_symop_operation_xyz
 'x, y, z'
 '-x, y, -z+1/2'
 'x+1/2, y+1/2, z'
 '-x+1/2, y+1/2, -z+1/2'
 '-x, -y, -z'
 'x, -y, z-1/2'
 '-x+1/2, -y+1/2, -z'
 'x+1/2, -y+1/2, z-1/2'
 
_cell_length_a                    13.7299(6)
_cell_length_b                    8.0135(4)
_cell_length_c                    11.4875(5)
_cell_angle_alpha                 90
_cell_angle_beta                  99.2957(15)
_cell_angle_gamma                 90
_cell_volume                      1247.31(10)
_cell_formula_units_Z             4
_cell_measurement_temperature     100(2)
_cell_measurement_reflns_used     9592
_cell_measurement_theta_min       3.1055
_cell_measurement_theta_max       34.7765
 
_exptl_crystal_description        block
_exptl_crystal_colour             yellow
_exptl_crystal_density_meas       ?
_exptl_crystal_density_method     ?
_exptl_crystal_density_diffrn     1.811          
_exptl_crystal_F_000              664
_exptl_transmission_factor_min    ?
_exptl_transmission_factor_max    ?
_exptl_crystal_size_max           0.400
_exptl_crystal_size_mid           0.300
_exptl_crystal_size_min           0.200
_exptl_absorpt_coefficient_mu     2.463
_shelx_estimated_absorpt_T_min    ?
_shelx_estimated_absorpt_T_max    ?
_exptl_absorpt_correction_type   multi-scan
_exptl_absorpt_correction_T_min  0.3872
_exptl_absorpt_correction_T_max  0.4368
_exptl_absorpt_process_details
;
 SADABS 2016/2: Krause, L., Herbst-Irmer, R., Sheldrick G.M. & Stalke D.,
 J. Appl. Cryst. 48 (2015) 3-10
;
_exptl_absorpt_special_details    ?
_diffrn_ambient_temperature       100(2)
_diffrn_radiation_wavelength      0.5136
_diffrn_radiation_type            InK\a
_diffrn_source                    'Excillum Metaljet'
_diffrn_measurement_device_type   'Bruker Photon2'
_diffrn_measurement_method        'omega scans'
_diffrn_detector_area_resol_mean  ?
_diffrn_reflns_number             121728
_diffrn_reflns_av_unetI/netI      0.0119
_diffrn_reflns_av_R_equivalents   0.0351
_diffrn_reflns_limit_h_min        -30
_diffrn_reflns_limit_h_max        30
_diffrn_reflns_limit_k_min        -17
_diffrn_reflns_limit_k_max        17
_diffrn_reflns_limit_l_min        -25
_diffrn_reflns_limit_l_max        25
_diffrn_reflns_theta_min          2.587
_diffrn_reflns_theta_max          34.803
_diffrn_reflns_theta_full         17.948
_diffrn_measured_fraction_theta_max   0.998
_diffrn_measured_fraction_theta_full  0.992
_diffrn_reflns_Laue_measured_fraction_max    0.998
_diffrn_reflns_Laue_measured_fraction_full   0.992
_diffrn_reflns_point_group_measured_fraction_max   0.998
_diffrn_reflns_point_group_measured_fraction_full  0.992
_reflns_number_total              7171
_reflns_number_gt                 5330
_reflns_threshold_expression      'I > 2\s(I)'
_reflns_Friedel_coverage          0.000
_reflns_Friedel_fraction_max      .
_reflns_Friedel_fraction_full     .
 
_reflns_special_details
;
 Reflections were merged by SHELXL according to the crystal
 class for the calculation of statistics and refinement.
 
 _reflns_Friedel_fraction is defined as the number of unique
 Friedel pairs measured divided by the number that would be
 possible theoretically, ignoring centric projections and
 systematic absences.
;
 
_computing_data_collection        'APEX2 v2012.2'
_computing_cell_refinement        'SAINT V8.37A'
_computing_data_reduction         'SAINT V8.37A'
_computing_structure_solution     'SHELXT(G.M.Sheldrick,Acta Cryst.(2015)A71,3-8)'
_computing_structure_refinement 'SHELXL-2018/1 (Sheldrick, 2018)'
_computing_molecular_graphics     'XP Version 5.1'
_computing_publication_material   'XP Version 5.1'
_refine_special_details           ?
_refine_ls_structure_factor_coef  Fsqd
_refine_ls_matrix_type            full
_refine_ls_weighting_scheme       calc
_refine_ls_weighting_details
'w=1/[\s^2^(Fo^2^)+(0.0359P)^2^+0.0499P] where P=(Fo^2^+2Fc^2^)/3'
_atom_sites_solution_primary      ?
_atom_sites_solution_secondary    ?
_atom_sites_solution_hydrogens    geom
_refine_ls_hydrogen_treatment     constr
_refine_ls_extinction_method      none
_refine_ls_extinction_coef        .
_refine_ls_number_reflns          7171
_refine_ls_number_parameters      73
_refine_ls_number_restraints      0
_refine_ls_R_factor_all           0.0282
_refine_ls_R_factor_gt            0.0193
_refine_ls_wR_factor_ref          0.0677
_refine_ls_wR_factor_gt           0.0649
_refine_ls_goodness_of_fit_ref    1.115
_refine_ls_restrained_S_all       1.115
_refine_ls_shift/su_max           0.002
_refine_ls_shift/su_mean          0.000
 
loop_
 _atom_site_label
 _atom_site_type_symbol
 _atom_site_fract_x
 _atom_site_fract_y
 _atom_site_fract_z
 _atom_site_U_iso_or_equiv
 _atom_site_adp_type
 _atom_site_occupancy
 _atom_site_site_symmetry_order  
 _atom_site_calc_flag
 _atom_site_refinement_flags_posn
 _atom_site_refinement_flags_adp
 _atom_site_refinement_flags_occupancy
 _atom_site_disorder_assembly
 _atom_site_disorder_group
Se1 Se 0.50751(2) 0.49858(2) 0.35189(2) 0.01351(2) Uani 1 1 d . . . . .
C1 C 0.61422(4) 0.33208(6) 0.39465(5) 0.01476(7) Uani 1 1 d . . . . .
H1A H 0.613670 0.294474 0.476630 0.018 Uiso 1 1 calc R U . . .
H1B H 0.600178 0.233762 0.342456 0.018 Uiso 1 1 calc R U . . .
C2 C 0.71511(3) 0.39607(6) 0.38537(4) 0.01220(6) Uani 1 1 d . . . . .
C3 C 0.76651(4) 0.33122(6) 0.29992(4) 0.01463(7) Uani 1 1 d . . . . .
H3 H 0.736427 0.248957 0.246282 0.018 Uiso 1 1 calc R U . . .
C4 C 0.86191(4) 0.38679(7) 0.29300(5) 0.01680(8) Uani 1 1 d . . . . .
H4 H 0.896523 0.341772 0.234982 0.020 Uiso 1 1 calc R U . . .
C5 C 0.90628(5) 0.50766(6) 0.37073(6) 0.01730(9) Uani 1 1 d . . . . .
H5 H 0.971110 0.545353 0.365914 0.021 Uiso 1 1 calc R U . . .
C6 C 0.85518(4) 0.57360(6) 0.45603(5) 0.01704(8) Uani 1 1 d . . . . .
H6 H 0.885145 0.656888 0.508872 0.020 Uiso 1 1 calc R U . . .
C7 C 0.76062(5) 0.51756(6) 0.46372(5) 0.01494(8) Uani 1 1 d . . . . .
H7 H 0.726573 0.561896 0.522482 0.018 Uiso 1 1 calc R U . . .
 
loop_
 _atom_site_aniso_label
 _atom_site_aniso_U_11
 _atom_site_aniso_U_22
 _atom_site_aniso_U_33
 _atom_site_aniso_U_23
 _atom_site_aniso_U_13
 _atom_site_aniso_U_12
Se1 0.01189(2) 0.01711(3) 0.01160(2) -0.00038(1) 0.00212(2) 0.00208(1)
C1 0.01236(15) 0.01484(16) 0.01703(18) 0.00244(14) 0.00222(13) -0.00009(13)
C2 0.01164(14) 0.01218(14) 0.01242(15) 0.00044(12) 0.00084(11) 0.00002(11)
C3 0.01444(16) 0.01559(17) 0.01374(16) -0.00220(13) 0.00191(13) -0.00080(13)
C4 0.01437(17) 0.01993(19) 0.01665(18) 0.00104(15) 0.00418(14) 0.00122(15)
C5 0.01258(17) 0.0180(2) 0.0204(2) 0.00477(15) -0.00004(15) -0.00181(13)
C6 0.01633(18) 0.01454(17) 0.01829(19) -0.00020(14) -0.00309(15) -0.00204(14)
C7 0.01599(18) 0.01445(17) 0.01365(17) -0.00163(12) 0.00017(14) 0.00076(13)
 
_geom_special_details
;
 All esds (except the esd in the dihedral angle between two l.s. planes)
 are estimated using the full covariance matrix.  The cell esds are taken
 into account individually in the estimation of esds in distances, angles
 and torsion angles; correlations between esds in cell parameters are only
 used when they are defined by crystal symmetry.  An approximate (isotropic)
 treatment of cell esds is used for estimating esds involving l.s. planes.
;
 
loop_
 _geom_bond_atom_site_label_1
 _geom_bond_atom_site_label_2
 _geom_bond_distance
 _geom_bond_site_symmetry_2
 _geom_bond_publ_flag
Se1 C1 1.9838(5) . ?
Se1 Se1 2.31644(15) 2_655 ?
C1 C2 1.4968(7) . ?
C1 H1A 0.9900 . ?
C1 H1B 0.9900 . ?
C2 C3 1.3983(7) . ?
C2 C7 1.4024(7) . ?
C3 C4 1.3979(7) . ?
C3 H3 0.9500 . ?
C4 C5 1.3896(8) . ?
C4 H4 0.9500 . ?
C5 C6 1.3977(9) . ?
C5 H5 0.9500 . ?
C6 C7 1.3899(8) . ?
C6 H6 0.9500 . ?
C7 H7 0.9500 . ?
 
loop_
 _geom_angle_atom_site_label_1
 _geom_angle_atom_site_label_2
 _geom_angle_atom_site_label_3
 _geom_angle
 _geom_angle_site_symmetry_1
 _geom_angle_site_symmetry_3
 _geom_angle_publ_flag
C1 Se1 Se1 101.060(15) . 2_655 ?
C2 C1 Se1 114.01(3) . . ?
C2 C1 H1A 108.8 . . ?
Se1 C1 H1A 108.8 . . ?
C2 C1 H1B 108.8 . . ?
Se1 C1 H1B 108.8 . . ?
H1A C1 H1B 107.6 . . ?
C3 C2 C7 119.04(5) . . ?
C3 C2 C1 120.03(4) . . ?
C7 C2 C1 120.91(5) . . ?
C4 C3 C2 120.35(5) . . ?
C4 C3 H3 119.8 . . ?
C2 C3 H3 119.8 . . ?
C5 C4 C3 120.20(5) . . ?
C5 C4 H4 119.9 . . ?
C3 C4 H4 119.9 . . ?
C4 C5 C6 119.76(5) . . ?
C4 C5 H5 120.1 . . ?
C6 C5 H5 120.1 . . ?
C7 C6 C5 120.14(5) . . ?
C7 C6 H6 119.9 . . ?
C5 C6 H6 119.9 . . ?
C6 C7 C2 120.50(5) . . ?
C6 C7 H7 119.8 . . ?
C2 C7 H7 119.8 . . ?
 
loop_
 _geom_torsion_atom_site_label_1
 _geom_torsion_atom_site_label_2
 _geom_torsion_atom_site_label_3
 _geom_torsion_atom_site_label_4
 _geom_torsion
 _geom_torsion_site_symmetry_1
 _geom_torsion_site_symmetry_2
 _geom_torsion_site_symmetry_3
 _geom_torsion_site_symmetry_4
 _geom_torsion_publ_flag
Se1 C1 C2 C3 -112.98(4) . . . . ?
Se1 C1 C2 C7 68.89(5) . . . . ?
C7 C2 C3 C4 0.07(7) . . . . ?
C1 C2 C3 C4 -178.08(5) . . . . ?
C2 C3 C4 C5 -0.32(8) . . . . ?
C3 C4 C5 C6 0.03(8) . . . . ?
C4 C5 C6 C7 0.50(8) . . . . ?
C5 C6 C7 C2 -0.75(8) . . . . ?
C3 C2 C7 C6 0.45(7) . . . . ?
C1 C2 C7 C6 178.60(5) . . . . ?
 
_refine_diff_density_max    1.067
_refine_diff_density_min   -0.644
_refine_diff_density_rms    0.097

_shelx_res_file
;
TITL 6_Photon2_MetalJet
    F_shelx.res
    created by SHELXL-2018/3 at 16:48:57 on 08-Mar-2022
CELL  0.51360  13.7299    8.0135   11.4875   90.0000   99.2957   90.0000
ZERR    4.000   0.0006    0.0004    0.0005    0.0000    0.0015    0.0000
LATT  7
SYMM -X, Y, 1/2-Z
SFAC C H SE
DISP $C  0.00105  0.00081  6.56484!source kissel
DISP $H -0.00003  0.00000  0.65536!source kissel
DISP $Se  0.28294  1.28025 3789.27694!source kissel
UNIT 56 56 8
TEMP -173.150
L.S. 20
BOND $H
CONF
LIST 4
ACTA
FMAP 2
PLAN 20
Omit 5 3 2
omit 3 1 2
omit 5 5 5
omit 5 1 2
omit 4 6 5
omit 4 2 2
WGHT    0.035900    0.049900
FVAR       0.31070
SE1   3    0.507509    0.498576    0.351885    11.00000    0.01189    0.01711 =
         0.01160   -0.00038    0.00212    0.00208
C1    1    0.614224    0.332083    0.394649    11.00000    0.01236    0.01484 =
         0.01703    0.00244    0.00222   -0.00009
AFIX  23
H1A   2    0.613670    0.294474    0.476630    11.00000   -1.20000
H1B   2    0.600178    0.233762    0.342456    11.00000   -1.20000
AFIX   0
C2    1    0.715107    0.396068    0.385365    11.00000    0.01164    0.01218 =
         0.01242    0.00044    0.00084    0.00002
C3    1    0.766505    0.331216    0.299918    11.00000    0.01444    0.01559 =
         0.01374   -0.00220    0.00191   -0.00080
AFIX  43
H3    2    0.736427    0.248957    0.246282    11.00000   -1.20000
AFIX   0
C4    1    0.861911    0.386785    0.293002    11.00000    0.01437    0.01993 =
         0.01665    0.00104    0.00418    0.00122
AFIX  43
H4    2    0.896523    0.341772    0.234982    11.00000   -1.20000
AFIX   0
C5    1    0.906280    0.507663    0.370733    11.00000    0.01258    0.01797 =
         0.02044    0.00477   -0.00004   -0.00181
AFIX  43
H5    2    0.971110    0.545353    0.365914    11.00000   -1.20000
AFIX   0
C6    1    0.855182    0.573596    0.456033    11.00000    0.01633    0.01454 =
         0.01829   -0.00020   -0.00309   -0.00204
AFIX  43
H6    2    0.885145    0.656888    0.508872    11.00000   -1.20000
AFIX   0
C7    1    0.760625    0.517562    0.463715    11.00000    0.01599    0.01445 =
         0.01365   -0.00163    0.00017    0.00076
AFIX  43
H7    2    0.726573    0.561896    0.522482    11.00000   -1.20000
AFIX   0
HKLF 4


REM  6_Photon2_MetalJet
REM wR2 = 0.0677, GooF = S = 1.115, Restrained GooF = 1.115 for all data
REM R1 = 0.0193 for 5330 Fo > 4sig(Fo) and 0.0282 for all 7171 data
REM 73 parameters refined using 0 restraints

END

WGHT      0.0360      0.0496

REM Highest difference peak  1.067,  deepest hole -0.644,  1-sigma level  0.097
Q1    1   0.4867  0.4695  0.3078  11.00000  0.05    1.07
Q2    1   0.4692  0.4842  0.3550  11.00000  0.05    0.95
Q3    1   0.8118  0.5589  0.4598  11.00000  0.05    0.76
Q4    1   0.8832  0.5406  0.4026  11.00000  0.05    0.76
Q5    1   0.5200  0.5240  0.3972  11.00000  0.05    0.75
Q6    1   0.8178  0.3659  0.2947  11.00000  0.05    0.68
Q7    1   0.5502  0.5089  0.3619  11.00000  0.05    0.65
Q8    1   0.7376  0.3620  0.3448  11.00000  0.05    0.63
Q9    1   0.8844  0.4453  0.3315  11.00000  0.05    0.63
Q10   1   0.5400  0.5065  0.3351  11.00000  0.05    0.63
Q11   1   0.7334  0.4593  0.4223  11.00000  0.05    0.62
Q12   1   0.4512  0.6138  0.3188  11.00000  0.05    0.59
Q13   1   0.6631  0.3652  0.3890  11.00000  0.05    0.50
Q14   1   0.8463  0.4235  0.2816  11.00000  0.05    0.37
Q15   1   0.7433  0.5375  0.4847  11.00000  0.05    0.36
Q16   1   0.7112  0.4297  0.3651  11.00000  0.05    0.33
Q17   1   0.5908  0.2911  0.3719  11.00000  0.05    0.27
Q18   1   0.7518  0.3221  0.2722  11.00000  0.05    0.25
Q19   1   0.6050  0.3270  0.4410  11.00000  0.05    0.24
Q20   1   0.5619  0.3829  0.3782  11.00000  0.05    0.23
;
_shelx_res_checksum   87682

_shelx_hkl_file
;
  -4   0   0 3975.11 86.1948   9
   4   0   0 3662.57 44.6833   2
  -4   0   0 3677.52 71.6594   4
   4   0   0 3559.92 66.8895   4
  -4   0   0 3825.09 105.647   1
  -4   0   0 3871.76 108.178   1
   4   0   0 3561.02 101.605   1
   4   0   0 3582.69 104.157   1
   4   0   0 3774.72 83.3802   9
   6   0   0 1533.36 12.3445  10
  -6   0   0 1569.15 13.1193  10
  -6   0   0 1582.16 18.2475  11
   6   0   0 1466.38 17.8535  11
  -8   0   0 5374.96 38.5377  11
 -10   0   0 1650.03 11.0574  18
  10   0   0 1537.75 14.5789   7
 -10   0   0 1592.06 13.2393  13
  10   0   0 1576.84 15.8843  10
 -10   0   0 1612.87 17.4991  10
  10   0   0 1594.37 24.0871  11
 -10   0   0 1622.42 13.0771  12
  10   0   0 1563.23 11.2238  18
 -10   0   0 1520.86 23.2187  11
  12   0   0 991.363 9.85746   5
  12   0   0 1022.42 10.1299  18
  12   0   0 979.583 13.0116   7
 -12   0   0 979.860 20.2368  11
 -12   0   0 949.661 14.8541  10
 -12   0   0 1041.79 10.4171  17
  12   0   0 1071.02 7.56184  19
  12   0   0 998.290 13.7842  10
 -12   0   0 991.316 11.3807  12
 -12   0   0 1026.94 8.26540  16
 -12   0   0 1014.26 11.8474  13
 -12   0   0 1011.39 9.59993  18
  12   0   0 1004.35 21.2163  11
  12   0   0 1008.92 9.61137   6
  14   0   0 801.811 9.62173   5
  14   0   0 806.089 12.9495   7
 -14   0   0 790.828 9.18205  18
 -14   0   0 786.371 10.3661  14
  14   0   0 845.561 7.32722  19
 -14   0   0 831.015 10.2076  17
  14   0   0 829.307 10.2297  18
 -14   0   0 816.750 11.4592  12
 -14   0   0 758.483 19.1585  11
  14   0   0 770.599 13.0332  10
  14   0   0 808.485 20.6071  11
 -14   0   0 822.449 15.0768  10
 -14   0   0 805.047 11.5256  13
  14   0   0 788.311 9.35572   6
  14   0   0 857.619 29.3386   3
 -14   0   0 814.269 7.79789  16
  16   0   0 283.512 8.54291  10
  16   0   0 288.116 6.40271   5
 -16   0   0 296.258 7.06296  14
  16   0   0 275.842 8.51444   7
 -16   0   0 301.063 5.07214  16
 -16   0   0 292.355 7.91780  13
 -16   0   0 290.525 9.76841  10
  16   0   0 284.246 6.41627   6
 -16   0   0 302.005 7.82988  12
  16   0   0 317.163 4.97423  19
  16   0   0 332.407 19.8940   3
  16   0   0 291.895 13.6737  11
 -16   0   0 289.121 6.11782  18
  16   0   0 291.774 6.84143  18
 -16   0   0 317.990 7.01535  17
 -18   0   0 208.804 8.97863  10
  18   0   0 195.179 16.9408   3
 -18   0   0 215.571 6.43398  14
 -18   0   0 214.369 5.79141  18
  18   0   0 204.643 6.50782  18
  18   0   0 209.251 8.18007   7
  18   0   0 207.613 6.05157   6
  18   0   0 212.746 6.02076   5
 -18   0   0 210.899 4.45913  16
  18   0   0 191.130 7.51597  10
  18   0   0 209.228 5.86150   8
  18   0   0 218.798 4.47833  19
  18   0   0 207.566 12.5870  11
 -18   0   0 212.859 7.27358  12
 -18   0   0 205.976 6.45856  17
 -18   0   0 210.888 7.54822  13
  20   0   0 161.399 5.82298   8
  20   0   0 154.474 5.81372   5
 -20   0   0 159.558 6.26623  17
  20   0   0 165.329 5.91725   6
 -20   0   0 148.168 7.18878  13
 -20   0   0 152.673 5.92047  14
  20   0   0 163.197 6.53071  18
 -20   0   0 160.072 3.94623  16
  20   0   0 141.499 4.00223  19
  20   0   0 171.622 8.13035   7
 -20   0   0 155.706 8.38051  10
  20   0   0 154.809 11.9152  11
  20   0   0 130.467 6.80724  10
 -20   0   0 163.525 6.97578  12
  22   0   0 106.793 5.43187   8
  22   0   0 110.538 5.62269   6
  22   0   0 105.900 6.01216  18
 -22   0   0 115.211 6.72841  13
 -22   0   0 106.748 5.42076  14
  22   0   0 127.399 8.12907   7
  22   0   0 109.607 5.43667   5
 -22   0   0 113.692 5.94822  17
 -22   0   0 111.389 3.46475  16
  22   0   0 103.454 3.86941  19
 -22   0   0 91.4789 7.28117  10
  22   0   0 130.510 11.7833  11
 -24   0   0 8.04518 3.42088  10
  24   0   0 9.14351 4.89899  11
  24   0   0 11.1356 1.81911  19
  24   0   0 14.8240 2.92026   6
  24   0   0 9.85339 3.73643   7
 -24   0   0 10.0428 3.31021  13
 -24   0   0 13.2028 3.06537  17
  24   0   0 13.2446 3.31027  18
  24   0   0 12.8764 2.79808   8
 -24   0   0 12.3344 2.69331  14
  24   0   0 11.1533 2.56605   5
  26   0   0 4.79006 2.20821   5
  26   0   0 10.6158 2.71141   6
 -26   0   0 3.57703 2.18308  14
  26   0   0 8.77906 2.85156   8
  26   0   0 7.59583 3.03628  18
  26   0   0 4.80253 3.36412   7
 -26   0   0 10.4279 3.69098  13
 -26   0   0 7.64459 2.84935  17
  26   0   0 7.51444 4.55794  11
 -28   0   0 9.73257 3.63283  13
  28   0   0 8.26428 2.79227   5
 -28   0   0 9.36653 3.30563  17
  28   0   0 4.15957 2.46887   8
  28   0   0 8.19363 3.05708  18
  28   0   0 5.32824 3.85136   7
  30   0   0 0.99057 2.00273   5
 -30   0   0 1.38968 2.62033  13
  30   0   0 -0.4914 2.17019  18
  30   0   0 0.56188 2.28445   8
  30   0   0 0.73946 3.48158   7
 -30   0   0 2.51437 2.61807  17
   3  -1   0 7877.24 94.9942   4
   3  -1   0 8140.73 147.229   1
  -3  -1   0 8144.10 133.675   1
   3  -1   0 8043.44 147.718   1
   3  -1   0 8707.36 147.363   9
  -3  -1   0 8109.44 76.9617   9
  -3   1   0 7963.10 146.122   1
  -3   1   0 8034.54 100.262   4
  -3   1   0 7928.90 141.270   9
   3   1   0 8151.99 150.935   1
   3   1   0 8421.80 140.827   1
  -3   1   0 8431.53 154.887   1
  -5  -1   0 5840.30 98.7590   4
  -5  -1   0 6053.56 54.7478   2
  -5  -1   0 5750.28 95.4569   9
   5  -1   0 5881.83 156.589   1
   5  -1   0 5577.24 153.917   1
   5  -1   0 5718.89 98.8372   4
  -5  -1   0 6159.45 150.441   1
   5  -1   0 5822.08 69.5330   2
   5   1   0 5825.82 147.708   1
   5   1   0 6011.07 56.7782   2
  -5   1   0 5591.65 104.135   4
   5   1   0 6240.31 95.5645   4
  -5   1   0 6033.15 160.625   1
  -5   1   0 5968.37 154.129   1
  -5   1   0 6257.40 145.776   9
  -5   1   0 5807.26 69.4062   2
   5   1   0 6207.83 134.967   1
   5   1   0 6012.14 90.1249   9
   7  -1   0 2169.34 25.7697  11
   7  -1   0 2168.96 15.0424  10
  -7  -1   0 2084.83 18.4128  10
  -7  -1   0 2185.08 20.5334  11
   7   1   0 2151.02 18.0054  10
  -7   1   0 2167.26 25.2448  11
  -7   1   0 2175.00 15.6792  10
   7   1   0 2106.72 20.5958  11
   7   1   0 2261.10 34.1945   3
  -9  -1   0 2025.21 20.1604  10
   9  -1   0 2032.60 28.0133  11
   9  -1   0 2009.86 16.2669  10
  -9  -1   0 2033.47 23.2634  11
   9   1   0 2034.70 18.9841  10
  -9   1   0 2060.20 17.6270  10
   9   1   0 2164.18 37.7941   3
   9   1   0 2104.16 23.9287  11
  -9   1   0 1998.02 27.3216  11
 -11  -1   0 1597.65 11.1184  18
 -11  -1   0 1687.84 8.31826  16
 -11  -1   0 1649.31 14.3648  13
 -11  -1   0 1677.28 11.8733  17
  11  -1   0 1655.85 27.5816  11
  11  -1   0 1583.65 12.2114  18
  11  -1   0 1595.37 12.3260   6
 -11  -1   0 1636.66 19.8548  10
  11  -1   0 1579.00 15.8368   7
  11  -1   0 1666.25 13.3103   5
 -11  -1   0 1638.91 11.8064  14
 -11  -1   0 1606.23 22.9257  11
  11  -1   0 1599.75 16.0530  10
  11   1   0 1557.47 15.4471   7
  11   1   0 1670.26 36.7170   3
 -11   1   0 1742.86 18.2384  10
 -11   1   0 1613.38 12.9243  17
 -11   1   0 1593.43 12.2765  18
 -11   1   0 1656.60 14.1960  13
  11   1   0 1678.64 18.5714  10
 -11   1   0 1674.77 14.2053  12
  11   1   0 1577.06 23.0905  11
  11   1   0 1616.99 10.6814   6
 -11   1   0 1669.31 11.6224  16
 -11   1   0 1609.15 26.4649  11
  13  -1   0 557.129 5.55810  19
  13  -1   0 514.841 8.05237   5
 -13  -1   0 516.805 8.75646  12
 -13  -1   0 506.987 6.93686  18
  13  -1   0 504.920 7.80778  18
  13  -1   0 517.438 9.99726  10
  13  -1   0 511.825 9.99086   7
 -13  -1   0 523.193 5.04986  16
 -13  -1   0 565.371 12.8240  10
  13  -1   0 526.340 17.1888  11
 -13  -1   0 531.228 7.51130  14
 -13  -1   0 521.417 9.01293  13
 -13  -1   0 510.818 7.28539  17
 -13  -1   0 520.277 14.4111  11
  13  -1   0 514.087 7.70824   6
 -13   1   0 525.413 7.05318  16
  13   1   0 543.641 23.1015   3
 -13   1   0 510.479 7.60232  18
 -13   1   0 515.709 11.0708  10
 -13   1   0 473.427 15.5573  11
  13   1   0 484.152 9.56994   7
 -13   1   0 532.517 8.27830  17
 -13   1   0 500.502 8.64256  12
  13   1   0 507.151 6.84683   6
  13   1   0 514.703 7.61583  18
 -13   1   0 513.954 8.93833  13
  13   1   0 503.481 10.9508  10
  13   1   0 533.840 7.13408   5
  13   1   0 499.867 6.99990   8
  13   1   0 501.091 14.8166  11
  15  -1   0 669.189 9.60230   6
 -15  -1   0 664.649 10.7140  12
  15  -1   0 694.662 9.95583  18
  15  -1   0 705.524 6.71954  19
  15  -1   0 663.437 12.3801   7
 -15  -1   0 680.070 9.25320  17
 -15  -1   0 683.265 9.15651  14
 -15  -1   0 678.369 14.9022  10
 -15  -1   0 677.714 6.10635  16
  15  -1   0 666.227 20.6921  11
  15  -1   0 755.733 10.2899   5
 -15  -1   0 663.293 11.0410  13
  15  -1   0 646.894 12.0209  10
 -15  -1   0 661.403 8.53389  18
 -15  -1   0 672.084 17.3766  11
  15   1   0 674.744 9.54983  18
  15   1   0 664.635 8.62592   8
  15   1   0 691.225 12.4587   7
  15   1   0 703.471 7.24878  19
  15   1   0 677.401 13.3452  10
 -15   1   0 656.729 9.93698  17
 -15   1   0 689.003 8.36409  16
 -15   1   0 727.128 14.0106  10
 -15   1   0 682.288 10.9740  12
  15   1   0 687.874 18.7274  11
 -15   1   0 648.536 10.9106  13
  15   1   0 710.253 8.95729   5
  15   1   0 664.625 8.54476   6
  15   1   0 706.961 28.1894   3
 -15   1   0 672.864 9.22805  18
 -17  -1   0 365.047 7.54573  17
 -17  -1   0 393.081 9.43752  13
  17  -1   0 386.216 8.37072  18
 -17  -1   0 382.331 11.8656  10
  17  -1   0 365.540 16.3837  11
  17  -1   0 384.351 5.50102  19
  17  -1   0 381.511 10.3091   7
 -17  -1   0 360.193 13.9456  11
 -17  -1   0 395.700 9.17056  12
 -17  -1   0 380.437 6.99711  18
 -17  -1   0 376.289 7.40388  14
  17  -1   0 351.599 9.45237  10
  17  -1   0 370.732 7.81236   5
 -17  -1   0 372.994 4.56464  16
  17  -1   0 375.649 7.92489   6
  17   1   0 375.080 7.88532  18
  17   1   0 374.436 7.17206   8
  17   1   0 379.838 5.82356  19
 -17   1   0 362.243 8.85687  12
  17   1   0 383.709 7.13587   6
  17   1   0 398.822 15.8821  11
 -17   1   0 372.615 6.48296  16
  17   1   0 399.119 23.1385   3
  17   1   0 377.030 10.1545   7
 -17   1   0 370.903 8.22095  17
 -17   1   0 371.513 9.22722  13
 -17   1   0 377.078 7.41594  18
 -17   1   0 373.772 11.0301  10
  17   1   0 364.101 10.3872  10
  17   1   0 372.414 7.10124   5
 -17   1   0 384.258 8.73232  14
  19  -1   0 348.949 5.56184  19
  19  -1   0 314.777 9.58060  10
  19  -1   0 339.095 8.42677  18
 -19  -1   0 349.875 7.39267  18
  19  -1   0 323.829 7.89931   5
  19  -1   0 324.169 16.8251  11
  19  -1   0 349.941 10.7612   7
 -19  -1   0 349.842 4.40900  16
 -19  -1   0 354.993 12.1722  10
 -19  -1   0 344.320 9.19374  12
 -19  -1   0 336.668 9.45168  13
 -19  -1   0 331.410 7.85144  17
  19  -1   0 285.735 7.66369   6
 -19  -1   0 342.760 7.56313  14
  19   1   0 316.379 5.75235  19
  19   1   0 332.510 7.25774   8
 -19   1   0 351.991 8.82684  17
  19   1   0 349.340 8.37597  18
  19   1   0 335.604 7.33007   5
  19   1   0 339.906 10.4549   7
  19   1   0 333.186 7.31744   6
 -19   1   0 331.549 8.67770  14
 -19   1   0 332.547 7.43629  18
  19   1   0 358.491 15.9367  11
 -19   1   0 340.117 11.0934  10
 -19   1   0 329.744 9.13924  12
 -19   1   0 348.392 6.51444  16
 -19   1   0 350.490 9.63643  13
  21  -1   0 3.09305 1.98090  18
 -21  -1   0 -0.3035 1.92169  12
 -21  -1   0 1.23395 1.45990  14
 -21  -1   0 2.19534 2.10677  10
  21  -1   0 1.18827 1.71413   5
  21  -1   0 0.90682 1.65181   8
  21  -1   0 1.24709 2.27071   7
  21  -1   0 0.85891 1.44817  10
  21  -1   0 2.12429 1.75625   6
  21  -1   0 2.13991 2.89780  11
  21  -1   0 1.27424 1.05626  19
 -21  -1   0 3.07271 2.26999  13
 -21  -1   0 3.56131 1.90619  17
  21   1   0 1.69038 1.64932   5
 -21   1   0 1.46564 2.20027  13
  21   1   0 1.11413 1.44810   6
 -21   1   0 2.34622 1.88478  14
  21   1   0 -1.1517 2.53760  11
  21   1   0 1.54280 1.70016   8
 -21   1   0 2.25937 1.36467  16
 -21   1   0 -0.3241 1.68856  17
  21   1   0 1.68979 1.87044  18
 -21   1   0 3.72924 2.24510  10
  21   1   0 1.81473 1.16883  19
  21   1   0 1.10506 2.26908   7
  23  -1   0 61.5493 3.31402  19
  23  -1   0 70.9554 9.58052  11
 -23  -1   0 64.5529 4.96420  17
  23  -1   0 62.2882 5.25165   6
  23  -1   0 69.8749 7.14148   7
 -23  -1   0 71.6365 6.93326  10
 -23  -1   0 66.4009 6.23472  13
  23  -1   0 73.1020 5.28067   5
  23  -1   0 66.9613 5.81357  18
  23  -1   0 58.6213 4.93750   8
 -23  -1   0 65.5108 4.45484  14
 -23   1   0 70.6235 6.46654  13
  23   1   0 62.8182 3.49035  19
  23   1   0 67.3229 4.80048   5
  23   1   0 67.1218 6.77689   7
  23   1   0 67.0721 4.59127   6
  23   1   0 73.4337 5.58683  18
 -23   1   0 62.6085 5.33545  17
 -23   1   0 69.1913 6.54152  10
  23   1   0 63.1120 8.47977  11
 -23   1   0 64.4751 3.40193  16
  23   1   0 68.7137 5.00313   8
 -23   1   0 66.9535 5.16697  14
 -25  -1   0 26.4480 3.55667  14
  25  -1   0 24.8311 4.95487   7
 -25  -1   0 23.9809 3.73395  17
  25  -1   0 25.3001 3.64808   8
  25  -1   0 16.2266 3.29275  18
  25  -1   0 22.7013 6.58063  11
  25  -1   0 21.5463 3.86966   6
  25  -1   0 22.3010 3.47440   5
 -25  -1   0 28.2036 4.67985  13
  25   1   0 23.3186 4.85157   7
 -25   1   0 16.0272 3.36945  14
 -25   1   0 28.5150 4.51204  17
  25   1   0 26.9138 3.79085   5
  25   1   0 17.7355 3.53828  18
  25   1   0 22.4034 3.24090   6
  25   1   0 21.5849 2.90340  19
  25   1   0 29.4129 4.31117   8
  25   1   0 13.7042 5.13718  11
 -25   1   0 23.9959 4.72560  13
  27  -1   0 18.1963 3.27519   5
 -27  -1   0 20.8399 4.35192  13
  27  -1   0 17.1422 4.60366   7
 -27  -1   0 18.7171 3.58147  17
  27  -1   0 23.2683 3.60250   8
  27  -1   0 24.5232 4.34421  18
  27  -1   0 20.9122 3.80986   6
  27   1   0 29.8115 4.46394   5
  27   1   0 18.9787 3.37778   8
 -27   1   0 23.1239 4.70854  13
  27   1   0 34.4374 5.98195   7
 -27   1   0 23.8338 4.20041  17
 -27   1   0 20.5831 3.82730  14
  27   1   0 24.0418 4.20067  18
 -29  -1   0 -0.5423 2.52456  13
  29  -1   0 0.81301 3.34862   7
  29  -1   0 1.16311 2.34140   8
  29  -1   0 -1.2778 2.34200  18
 -29  -1   0 0.74213 2.25832  17
  29  -1   0 -1.3728 1.94441   5
  29   1   0 -0.2886 2.07877   8
 -29   1   0 1.35037 2.09298  14
  29   1   0 0.24588 1.88852   5
 -29   1   0 1.28225 2.82294  13
  29   1   0 -0.5082 2.23074  18
  29   1   0 1.27830 3.32860   7
 -29   1   0 -0.9562 2.25422  17
   0  -2   0 9488.91 142.176   1
   0  -2   0 9783.74 152.953   9
   0  -2   0 9458.56 142.091   1
   0   2   0 9999.99 145.601   1
   0   2   0 9899.00 145.066   1
   0   2   0 9859.63 154.471   9
  -2  -2   0 4580.00 99.7941   1
   2  -2   0 4662.59 52.2662   2
   2  -2   0 4870.99 117.387   1
  -2  -2   0 4592.19 59.1167   4
   2  -2   0 4706.75 123.711   9
  -2  -2   0 4581.91 86.9095   9
   2  -2   0 4755.23 115.255   1
   2  -2   0 4903.37 79.5237   4
  -2   2   0 4634.88 111.385   1
   2   2   0 4506.56 102.369   1
  -2   2   0 4631.28 51.2580   2
   2   2   0 4721.34 57.5428   4
   2   2   0 4638.70 101.960   1
  -2   2   0 4942.56 122.918   1
  -2   2   0 4621.82 122.315   9
   4  -2   0 4633.85 40.1704   3
  -4  -2   0 4520.38 41.8356   3
  -6  -2   0 2812.68 37.6130   3
  -6  -2   0 2851.33 17.6463  11
   6  -2   0 2993.24 37.7559   3
   6  -2   0 2879.36 30.7214  11
  -6   2   0 2824.75 29.8672  11
   6   2   0 3022.64 18.4850  11
   6   2   0 2903.78 38.0867   3
  -8  -2   0 2476.86 23.3193  10
   8  -2   0 2626.85 18.2997  10
  -8  -2   0 2501.76 20.9497  11
   8  -2   0 2573.69 39.4050   3
   8  -2   0 2537.25 31.8984  11
   8  -2   0 2421.22 16.9325   7
  -8   2   0 2505.21 18.2773  10
   8   2   0 2600.55 40.4238   3
   8   2   0 2523.21 21.8333  11
   8   2   0 2350.35 22.1838  10
  -8   2   0 2453.19 30.8665  11
  10  -2   0 1381.26 14.2844   7
  10  -2   0 1543.25 27.3505  11
 -10  -2   0 1458.50 19.3474  10
  10  -2   0 1390.21 11.8723   6
 -10  -2   0 1390.54 9.67390  18
  10  -2   0 1392.65 11.2083  18
 -10  -2   0 1381.39 18.1531  11
  10  -2   0 1416.87 14.7338  10
 -10  -2   0 1446.66 13.0506  13
 -10  -2   0 1408.40 12.1750  12
  10  -2   0 1262.63 30.8385   3
  10  -2   0 1443.71 12.8566   5
 -10  -2   0 1396.96 15.8039  15
 -10   2   0 1412.60 15.3459  10
 -10   2   0 1469.34 11.6611  16
  10   2   0 1432.50 33.4472   3
  10   2   0 1393.93 8.47360   6
 -10   2   0 1407.02 12.3132  12
 -10   2   0 1437.59 12.1634  18
  10   2   0 1396.93 13.9122   7
  10   2   0 1423.71 10.7971  18
 -10   2   0 1425.11 25.3792  11
 -10   2   0 1394.61 12.0682  17
 -10   2   0 1410.52 12.4529  13
  10   2   0 1409.59 19.2087  11
  10   2   0 1425.00 18.3512  10
 -12  -2   0 1279.66 19.6486  11
 -12  -2   0 1282.79 19.4651  10
 -12  -2   0 1314.66 10.4124  17
  12  -2   0 1301.28 27.1556  11
 -12  -2   0 1316.16 13.0433  12
  12  -2   0 1253.42 14.9525   7
 -12  -2   0 1284.90 10.1795  18
  12  -2   0 1288.83 11.8699  18
 -12  -2   0 1368.34 10.0327  14
  12  -2   0 1289.41 13.0898   5
  12  -2   0 1255.90 14.9575  10
 -12  -2   0 1302.41 13.6214  13
  12  -2   0 1259.16 12.2467   6
  12   2   0 1330.48 21.2070  11
 -12   2   0 1311.03 12.7784  17
  12   2   0 1320.63 35.1324   3
 -12   2   0 1309.28 11.8351  16
 -12   2   0 1279.11 13.0125  12
 -12   2   0 1307.31 13.3840  13
  12   2   0 1291.98 14.8388   7
 -12   2   0 1226.37 25.4884  11
 -12   2   0 1289.00 12.3123  18
  12   2   0 1297.75 11.4530  18
 -12   2   0 1328.51 16.3637  10
  12   2   0 1292.97 9.99832   5
  12   2   0 1263.97 18.1740  10
  12   2   0 1264.46 10.3505   8
  12   2   0 1270.16 9.29549   6
 -14  -2   0 733.669 11.1985  13
  14  -2   0 737.468 12.5279   7
  14  -2   0 743.767 10.6599   5
  14  -2   0 804.554 6.92264  19
  14  -2   0 746.413 10.2033   6
 -14  -2   0 734.833 8.38990  18
  14  -2   0 783.788 22.5998  11
 -14  -2   0 735.922 10.7654  12
 -14  -2   0 753.589 8.80314  17
 -14  -2   0 755.720 8.27841  14
 -14  -2   0 696.273 15.8251  11
  14  -2   0 737.588 12.2751  10
 -14  -2   0 743.966 15.8303  10
  14  -2   0 731.420 9.94540  18
 -14   2   0 751.732 9.45964  16
  14   2   0 732.910 8.68634   8
 -14   2   0 740.026 9.94118  18
  14   2   0 788.934 29.3965   3
  14   2   0 749.465 17.6668  11
  14   2   0 720.480 12.1808   7
 -14   2   0 732.472 11.1355  13
  14   2   0 733.264 7.94838   6
  14   2   0 744.517 14.6559  10
 -14   2   0 718.354 10.3413  17
 -14   2   0 765.259 13.6402  10
  14   2   0 742.888 8.39307   5
  14   2   0 752.968 9.68315  18
 -14   2   0 735.403 10.9287  12
 -16  -2   0 285.137 6.14016  17
  16  -2   0 296.894 15.1029  11
  16  -2   0 269.253 7.01809   5
 -16  -2   0 291.196 5.74792  14
 -16  -2   0 282.860 5.74648  18
 -16  -2   0 275.580 10.5711  10
  16  -2   0 267.196 8.00350  10
 -16  -2   0 265.991 10.8351  11
  16  -2   0 295.901 4.70618  19
  16  -2   0 288.159 7.10843  18
 -16  -2   0 311.539 7.78233  12
  16  -2   0 251.304 17.5189   3
 -16  -2   0 289.871 7.91921  13
  16  -2   0 290.598 7.19384   6
  16  -2   0 284.712 8.71986   7
  16   2   0 268.445 8.42010   7
  16   2   0 279.650 6.16367   8
 -16   2   0 285.466 6.71154  18
 -16   2   0 293.030 9.27346  10
 -16   2   0 273.447 7.52543  12
  16   2   0 270.933 18.9630   3
  16   2   0 266.696 9.40786  10
 -16   2   0 275.559 7.77689  13
  16   2   0 266.460 5.69285   5
 -16   2   0 276.048 6.13307  16
  16   2   0 261.195 11.7546  11
 -16   2   0 283.728 7.36502  17
  16   2   0 274.520 6.69190  18
  16   2   0 278.412 5.59433   6
 -18  -2   0 119.088 4.20214  14
 -18  -2   0 106.946 7.75277  11
 -18  -2   0 121.201 4.22597  18
 -18  -2   0 114.225 7.58810  10
  18  -2   0 124.497 10.5846  11
  18  -2   0 112.046 5.17540   6
 -18  -2   0 108.623 4.48929  17
  18  -2   0 106.706 5.69725  10
  18  -2   0 114.126 5.44101  18
  18  -2   0 115.205 6.91347   7
  18  -2   0 120.925 5.43170   5
 -18  -2   0 121.227 6.20131  13
 -18  -2   0 116.723 5.81801  12
  18   2   0 114.706 5.15580  18
  18   2   0 107.843 4.35613   5
 -18   2   0 125.743 4.57896  16
  18   2   0 78.7523 11.7691   3
 -18   2   0 123.387 5.74611  17
  18   2   0 116.344 6.39802   7
 -18   2   0 112.630 4.80266  18
  18   2   0 122.829 3.89741  19
  18   2   0 106.666 8.39876  11
 -18   2   0 110.468 5.68642  14
 -18   2   0 124.933 6.72059  10
 -18   2   0 113.406 5.79489  13
  18   2   0 111.164 4.12783   6
  18   2   0 113.077 4.54710   8
  20  -2   0 193.641 8.67489   7
 -20  -2   0 183.361 7.31225  12
  20  -2   0 185.715 6.99213   6
  20  -2   0 160.603 7.02436  10
 -20  -2   0 190.922 5.47771  14
  20  -2   0 197.260 13.9637  11
 -20  -2   0 187.387 9.53787  10
 -20  -2   0 177.372 7.70954  13
 -20  -2   0 182.866 6.03980  17
  20  -2   0 180.427 6.60854   5
  20  -2   0 194.069 7.28396  18
 -20   2   0 190.384 7.80963  13
 -20   2   0 182.208 7.26315  17
 -20   2   0 175.915 8.39585  10
  20   2   0 177.118 8.30586   7
 -20   2   0 180.693 6.17233  18
 -20   2   0 197.680 5.69978  16
  20   2   0 183.645 6.06240   8
  20   2   0 183.033 6.73745  18
  20   2   0 181.464 11.1815  11
  20   2   0 183.212 5.40398   6
  20   2   0 184.199 4.89116  19
  20   2   0 184.769 5.71996   5
 -20   2   0 187.408 7.43944  14
  22  -2   0 99.7877 6.13486  18
 -22  -2   0 85.1783 7.47343  10
 -22  -2   0 96.4533 5.06051  17
 -22  -2   0 93.6127 6.72712  13
  22  -2   0 102.564 11.5559  11
 -22  -2   0 92.8469 6.05149  12
  22  -2   0 83.0188 5.54315   5
 -22  -2   0 97.3401 4.43111  14
  22  -2   0 98.9246 5.92806   6
  22  -2   0 105.581 7.32923   7
 -22   2   0 85.9916 5.75580  17
  22   2   0 88.0639 4.70558   5
 -22   2   0 96.7882 4.33555  16
  22   2   0 108.058 9.80653  11
  22   2   0 92.6536 3.99599  19
  22   2   0 90.0544 5.22135   8
 -22   2   0 92.2270 7.05341  10
  22   2   0 91.4186 5.79592  18
 -22   2   0 99.3961 6.01503  14
  22   2   0 92.1547 4.38324   6
  22   2   0 70.6050 6.62846   7
 -22   2   0 100.399 6.67153  13
  24  -2   0 28.4764 4.00461   5
  24  -2   0 27.7092 4.20837   6
  24  -2   0 20.2766 3.51412  18
 -24  -2   0 30.9330 4.01015  17
  24  -2   0 22.6411 4.67225   7
  24  -2   0 30.8965 4.55600   8
 -24  -2   0 25.8258 3.23045  14
 -24  -2   0 19.5837 3.95862  13
  24  -2   0 19.4200 6.30602  11
  24   2   0 27.8383 5.11537   7
  24   2   0 27.8391 4.37903   8
  24   2   0 28.1432 4.18161  18
 -24   2   0 30.6396 3.19452  16
 -24   2   0 23.6070 4.12438  14
  24   2   0 27.2325 3.99685   5
  24   2   0 27.6350 3.10430  19
 -24   2   0 27.5635 4.41637  17
 -24   2   0 22.6921 4.29640  13
  26  -2   0 0.55183 2.07679   5
  26  -2   0 2.33961 2.32480   6
  26  -2   0 1.11803 2.14888   8
  26  -2   0 0.78002 2.00001  18
 -26  -2   0 0.27193 2.52636  13
 -26  -2   0 0.78270 2.00771  17
  26  -2   0 1.35332 2.92988   7
  26   2   0 0.17850 1.27479  19
 -26   2   0 -0.0943 2.04132  14
  26   2   0 0.62904 2.85696   7
  26   2   0 0.67113 1.68053   5
 -26   2   0 2.33667 2.59739  17
  26   2   0 -0.8584 1.80459  18
 -26   2   0 1.86524 2.72597  13
  26   2   0 2.54325 2.23276   8
  28  -2   0 4.30879 3.64595   7
  28  -2   0 5.20009 2.63778   8
  28  -2   0 3.02331 2.58041   6
  28  -2   0 3.01418 2.55679  18
 -28  -2   0 2.07431 2.28266  17
  28  -2   0 5.62687 2.86708   5
 -28  -2   0 4.13025 3.22015  13
 -28   2   0 3.98869 2.71628  14
  28   2   0 4.11881 2.21790   5
  28   2   0 2.96850 2.49953  18
 -28   2   0 -1.0270 2.47937  13
  28   2   0 5.49844 3.70434   7
  28   2   0 2.11657 2.29566   8
 -28   2   0 1.91329 2.85628  17
   1  -3   0 2980.95 24.2028  11
  -1  -3   0 2996.76 32.0649   3
  -1  -3   0 2961.09 19.0694  11
   1  -3   0 3034.03 31.9715   3
   1   3   0 3010.67 31.5904   3
  -1   3   0 3074.24 32.2969   3
  -1   3   0 3037.76 23.6596  11
   1   3   0 2903.70 18.2260  11
  -3  -3   0 4228.64 41.9733   3
   3  -3   0 4436.95 41.3448   3
   3  -3   0 4491.89 34.7682  11
   3   3   0 4440.20 41.8314   3
   5  -3   0 4392.15 45.7645   3
   5  -3   0 4309.77 38.6321  11
  -5  -3   0 4378.37 47.9117   3
  -5   3   0 4194.84 36.9379  11
   5   3   0 4268.28 45.8350   3
  -5   3   0 4414.54 47.0464   3
   7  -3   0 2602.36 19.6964  10
  -7  -3   0 2587.50 40.8238   3
   7  -3   0 2684.31 39.5283   3
  -7  -3   0 2857.79 26.6504  10
   7  -3   0 2735.94 33.9896  11
  -7  -3   0 2697.75 15.1552  11
   7   3   0 2574.52 24.8697  10
   7   3   0 2725.46 40.8556   3
  -7   3   0 2783.15 20.1923  10
  -7   3   0 2601.51 32.1150  11
  -9  -3   0 1255.17 13.6099  11
  -9  -3   0 1233.28 18.7425  10
   9  -3   0 1214.05 14.1440  10
   9  -3   0 1220.99 13.0965   7
   9  -3   0 1210.06 29.3889   3
  -9  -3   0 1144.82 29.3799   3
  -9  -3   0 1292.25 7.83989  17
  -9  -3   0 1302.50 10.8770  12
  -9  -3   0 1271.78 14.2103  15
   9  -3   0 1244.09 24.9102  11
   9  -3   0 1238.21 10.7063  18
  -9  -3   0 1251.81 11.9644  13
   9  -3   0 1227.03 11.4234   6
  -9  -3   0 1286.22 6.02297  14
   9   3   0 1239.83 12.5268   7
   9   3   0 1256.43 9.69686  18
  -9   3   0 1237.74 11.5041  18
   9   3   0 1259.35 18.2493  10
  -9   3   0 1242.23 11.3259  13
  -9   3   0 1264.84 11.4886  17
   9   3   0 1258.10 30.6295   3
  -9   3   0 1202.19 14.0791  10
   9   3   0 1224.99 5.95581   6
  -9   3   0 1261.61 24.3581  11
  -9   3   0 1212.80 11.2669  16
 -11  -3   0 879.764 11.0642  13
  11  -3   0 849.306 12.6209  10
  11  -3   0 883.635 22.9121  11
 -11  -3   0 888.141 6.24421  14
 -11  -3   0 853.037 13.3252  11
 -11  -3   0 870.120 16.6567  10
 -11  -3   0 906.610 10.3222  12
  11  -3   0 865.652 11.0003   5
  11  -3   0 830.344 11.9106   7
  11  -3   0 822.574 26.4775   3
  11  -3   0 831.497 10.3341   6
 -11  -3   0 863.217 13.2926  15
 -11  -3   0 814.904 8.19091  18
  11  -3   0 853.606 9.67876  18
 -11  -3   0 880.048 7.47746  17
 -11   3   0 866.304 10.4639  17
 -11   3   0 863.418 12.9514  10
 -11   3   0 867.403 10.6061  13
  11   3   0 853.847 7.58330   5
  11   3   0 876.608 16.0120  10
  11   3   0 859.880 27.6664   3
  11   3   0 863.805 8.34594   8
  11   3   0 847.341 14.3442  11
  11   3   0 854.916 6.20205   6
  11   3   0 877.399 11.6842   7
 -11   3   0 816.037 21.1172  11
 -11   3   0 877.667 10.3644  16
 -11   3   0 840.649 10.2338  18
  11   3   0 891.812 9.12197  18
 -13  -3   0 940.036 15.7480  11
 -13  -3   0 989.518 11.9109  12
 -13  -3   0 834.773 8.51166  18
 -13  -3   0 979.380 8.90600  17
  13  -3   0 924.235 13.8001  10
 -13  -3   0 952.646 12.4223  13
  13  -3   0 924.947 13.6360   7
 -13  -3   0 1058.06 19.4382  10
  13  -3   0 968.844 12.5260   5
 -13  -3   0 975.192 7.58512  14
  13  -3   0 876.851 29.4934   3
  13  -3   0 941.831 11.7850   6
  13  -3   0 927.281 10.9145  18
 -13  -3   0 930.238 15.3870  15
  13  -3   0 953.228 25.3174  11
  13   3   0 943.864 31.3901   3
  13   3   0 929.672 7.52522   6
 -13   3   0 968.534 12.2723  13
 -13   3   0 969.641 11.7022  18
  13   3   0 947.562 17.4773  10
 -13   3   0 958.303 11.3933  16
  13   3   0 956.763 10.3785  18
  13   3   0 934.752 9.42439   8
 -13   3   0 973.625 12.0422  17
  13   3   0 942.168 8.80811   5
  13   3   0 960.903 17.2536  11
  13   3   0 925.529 13.1664   7
 -13   3   0 982.721 14.6996  10
  15  -3   0 607.188 21.7511  11
  15  -3   0 564.405 25.5071   3
  15  -3   0 578.942 11.5364  10
  15  -3   0 598.187 10.4930   5
 -15  -3   0 578.264 10.0765  12
 -15  -3   0 604.817 6.73501  14
 -15  -3   0 599.750 10.7290  13
 -15  -3   0 601.982 7.82004  17
 -15  -3   0 565.041 13.5079  11
 -15  -3   0 605.342 15.7332  10
  15  -3   0 593.991 9.69399  18
  15  -3   0 596.031 11.9060   7
  15  -3   0 582.306 9.97144   6
  15   3   0 598.319 9.02540  18
  15   3   0 649.788 27.9591   3
 -15   3   0 602.044 12.4341  10
 -15   3   0 590.942 9.69250  18
  15   3   0 593.362 11.6719   7
 -15   3   0 590.354 10.6176  13
  15   3   0 575.138 6.65219   6
 -15   3   0 594.105 9.36748  16
  15   3   0 579.165 14.2627  10
 -15   3   0 603.910 10.3869  17
  15   3   0 586.340 8.17499   8
  15   3   0 601.007 15.2154  11
  15   3   0 587.463 7.67411   5
  17  -3   0 251.422 18.2912   3
 -17  -3   0 271.762 11.2791  10
 -17  -3   0 267.212 8.03428  13
  17  -3   0 291.620 7.99239   5
  17  -3   0 260.545 7.49868   6
  17  -3   0 247.904 8.03818  10
 -17  -3   0 272.739 4.99345  14
  17  -3   0 278.969 7.54243  18
  17  -3   0 280.756 9.14534   7
 -17  -3   0 274.462 6.04455  17
 -17  -3   0 279.831 7.70663  12
 -17  -3   0 282.719 10.5849  11
  17  -3   0 218.897 14.3232  11
 -17   3   0 262.337 8.04559  13
  17   3   0 277.754 6.28925   8
  17   3   0 264.449 5.10199   6
  17   3   0 268.837 5.85856   5
  17   3   0 275.954 20.1014   3
  17   3   0 272.931 6.92037  18
 -17   3   0 285.462 7.29661  18
  17   3   0 274.874 8.91001   7
 -17   3   0 268.195 7.90379  17
 -17   3   0 284.967 6.91192  16
 -17   3   0 287.228 9.39986  10
 -19  -3   0 79.8803 6.93058  10
 -19  -3   0 84.4978 4.06965  17
  19  -3   0 79.3352 6.42822   7
  19  -3   0 86.9292 5.36372   5
 -19  -3   0 81.0876 5.11889  12
  19  -3   0 93.8182 5.55801  18
 -19  -3   0 100.322 7.43941  11
  19  -3   0 84.0810 5.27314   6
 -19  -3   0 86.3272 5.94040  13
  19  -3   0 86.4180 10.0638  11
 -19  -3   0 85.0915 3.41074  14
  19  -3   0 75.0970 5.01996  10
  19   3   0 85.0488 4.54888   8
 -19   3   0 87.1322 4.81982  18
 -19   3   0 76.7349 5.17173  17
 -19   3   0 82.1962 4.39427  16
  19   3   0 82.5005 4.06800   5
 -19   3   0 89.0898 6.14065  10
  19   3   0 84.7006 4.93586  18
  19   3   0 76.9410 3.29777   6
  19   3   0 83.8561 6.11886   7
 -19   3   0 85.6672 5.67292  13
 -19   3   0 87.1647 5.60244  14
 -21  -3   0 87.1787 4.52790  17
  21  -3   0 90.8620 5.94267   6
  21  -3   0 86.7271 10.4667  11
  21  -3   0 81.7307 6.68055   7
 -21  -3   0 78.9204 6.31488  13
 -21  -3   0 89.0630 6.06808  12
 -21  -3   0 91.8760 3.65233  14
  21  -3   0 84.3073 5.47709   5
  21  -3   0 87.3528 5.98774  18
 -21  -3   0 86.6897 7.46933  10
 -21   3   0 93.1869 6.41377  13
 -21   3   0 90.9539 5.87980  17
 -21   3   0 76.0731 5.91102  14
  21   3   0 88.0513 4.06286  19
  21   3   0 83.6939 3.59875   6
 -21   3   0 94.5137 4.78773  16
  21   3   0 87.3902 6.76343   7
  21   3   0 87.7669 5.09585   8
  21   3   0 82.1096 4.48892   5
  21   3   0 89.1583 5.52402  18
 -21   3   0 88.8247 6.73298  10
 -23  -3   0 45.9577 3.92452  17
  23  -3   0 40.0912 6.35228   7
  23  -3   0 61.8162 10.1795  11
 -23  -3   0 32.6074 5.16518  13
  23  -3   0 47.0131 5.36522   6
 -23  -3   0 35.0890 5.15471  12
  23  -3   0 39.3119 5.36590  18
  23  -3   0 34.4662 4.83439   5
  23   3   0 37.7115 3.40907  19
  23   3   0 39.4026 4.93595  18
  23   3   0 40.7474 5.90844   7
 -23   3   0 42.4287 3.77093  16
 -23   3   0 32.3353 5.23537  17
 -23   3   0 42.1563 5.01234  14
  23   3   0 43.8748 4.27810   5
 -23   3   0 37.3342 5.28758  13
  23   3   0 36.5092 4.17936   8
  25  -3   0 11.5057 3.34535   6
  25  -3   0 13.4477 3.09445   8
 -25  -3   0 10.3396 3.36042  13
  25  -3   0 12.8559 3.41779  18
  25  -3   0 8.78055 3.82868   7
  25  -3   0 7.92588 2.80886   5
 -25  -3   0 13.1932 2.90853  17
  25   3   0 7.96535 3.64074   7
  25   3   0 11.3732 2.91017   8
  25   3   0 13.9431 2.78441   5
 -25   3   0 12.6076 2.55144  16
  25   3   0 11.9872 3.07154  18
 -25   3   0 11.1783 3.54609  13
 -25   3   0 13.7305 3.65330  14
 -25   3   0 7.81097 3.22091  17
  25   3   0 12.9739 2.32508  19
 -27  -3   0 9.55822 3.50532  13
 -27  -3   0 8.85053 2.71077  17
  27  -3   0 8.46814 3.91414   7
  27  -3   0 8.18844 3.05426  18
  27  -3   0 5.51251 2.67239   5
  27  -3   0 6.13824 2.73017   8
  27  -3   0 8.00812 3.13813   6
  27   3   0 6.60194 1.92018  19
  27   3   0 5.15714 3.66797   7
 -27   3   0 11.7756 3.79774  13
  27   3   0 5.01013 2.74516  18
  27   3   0 7.55350 2.57009   8
 -27   3   0 7.74499 3.09569  14
  27   3   0 6.93825 2.47998   5
 -27   3   0 8.90009 3.44522  17
  29  -3   0 4.58249 3.86097   7
 -29  -3   0 4.03507 3.31116  13
  29  -3   0 1.09670 2.55940   6
  29  -3   0 2.74815 2.64215   5
  29  -3   0 4.32613 2.67501   8
  29  -3   0 1.84038 2.61593  18
 -29   3   0 5.17510 3.30524  13
 -29   3   0 1.60872 2.49929  14
 -29   3   0 2.01645 2.87065  17
  29   3   0 1.76127 2.32936   8
  29   3   0 1.96758 2.46318  18
  29   3   0 0.39179 3.19301   7
  29   3   0 2.37966 2.12769   5
   0  -4   0 2727.71 24.2198  11
   0   4   0 2639.22 22.7546  11
   0   4   0 2722.38 34.9595   3
  -2  -4   0 3976.31 23.7128  11
  -2  -4   0 3850.15 42.9356   3
   2  -4   0 3903.52 42.2337   3
   2  -4   0 3967.46 33.7690  11
  -2   4   0 4130.97 44.1024   3
   2   4   0 4044.60 43.2762   3
  -2   4   0 3867.54 32.1408  11
  -4  -4   0 3336.40 43.2089   3
   4  -4   0 3505.56 42.2901   3
   4  -4   0 3507.57 35.8962  11
   4   4   0 3383.09 28.7366  10
  -4   4   0 3491.00 34.4145  11
  -4   4   0 3586.00 43.9003   3
   6  -4   0 1427.58 12.4921   5
  -6  -4   0 1449.20 31.1175   3
   6  -4   0 1485.60 29.8091   3
  -6  -4   0 1560.67 12.9642  15
   6  -4   0 1534.31 26.1103  11
   6   4   0 1514.70 30.6495   3
  -6   4   0 1369.77 23.7916  11
  -6   4   0 1499.81 12.5207  16
   6   4   0 1643.94 21.2206  10
  -6   4   0 1537.62 16.7738  10
   6   4   0 1451.79 11.1081   7
  -6   4   0 1519.40 31.1919   3
  -6   4   0 1515.99 11.3914  17
  -6   4   0 1515.15 11.9843  18
  -8  -4   0 1563.05 22.2208  10
   8  -4   0 1452.54 12.6818   6
  -8  -4   0 1508.48 12.8897  13
   8  -4   0 1510.27 32.8623   3
   8  -4   0 1543.87 14.1851   7
   8  -4   0 1476.72 13.6506   5
  -8  -4   0 1542.56 14.7174  15
  -8  -4   0 1615.38 35.8145   3
   8  -4   0 1576.65 12.1679  18
  -8  -4   0 1534.06 10.8828  12
   8  -4   0 1549.85 28.4563  11
  -8   4   0 1257.60 24.8188  11
  -8   4   0 1550.38 12.7585  17
   8   4   0 1502.64 10.5408  18
  -8   4   0 1532.48 13.0091  18
   8   4   0 1505.22 33.2178   3
  -8   4   0 1501.44 16.7982  10
  -8   4   0 1506.60 13.4355  16
  -8   4   0 1528.74 12.4415  13
   8   4   0 1528.28 21.4402  10
   8   4   0 1537.36 13.1508   7
 -10  -4   0 1366.92 15.8257  15
  10  -4   0 1226.95 31.5360   3
 -10  -4   0 1409.90 11.9454  12
  10  -4   0 1345.71 14.6696   7
  10  -4   0 1316.76 13.6468   5
 -10  -4   0 1331.29 11.4890  11
  10  -4   0 1417.89 29.2794  11
 -10  -4   0 1386.63 13.5797  13
 -10  -4   0 1409.90 7.83808  17
  10  -4   0 1368.79 12.3402  18
 -10  -4   0 1470.33 22.7677  10
  10  -4   0 1303.86 13.0682   6
 -10  -4   0 1343.27 35.0184   3
  10   4   0 1365.52 11.0618  18
 -10   4   0 1346.66 27.3345  11
 -10   4   0 1412.01 16.8354  10
 -10   4   0 1339.67 13.2424  18
 -10   4   0 1335.33 12.9767  17
 -10   4   0 1369.03 13.0680  13
  10   4   0 1391.67 34.8208   3
  10   4   0 1443.15 21.7790  10
  10   4   0 1350.31 13.7870   7
 -10   4   0 1320.38 13.3592  16
 -12  -4   0 1429.25 23.4425  10
 -12  -4   0 1369.87 14.7849  13
  12  -4   0 1444.05 15.2654   5
  12  -4   0 1342.93 30.6554  11
 -12  -4   0 1181.62 16.6401  15
  12  -4   0 1326.16 35.3773   3
  12  -4   0 1367.09 17.2258  10
 -12  -4   0 1352.48 14.6827  11
 -12  -4   0 1409.11 13.4337  12
  12  -4   0 1375.28 13.3657  18
 -12  -4   0 1411.60 9.20555  17
  12  -4   0 1375.05 16.1612   7
  12  -4   0 1352.95 14.3465   6
  12   4   0 1341.62 9.95379   5
 -12   4   0 1384.42 14.2462  17
  12   4   0 1394.28 22.3810  10
 -12   4   0 1376.55 14.2504  13
  12   4   0 1387.85 15.5020   7
  12   4   0 1331.58 36.5779   3
  12   4   0 1342.50 11.9010  18
 -12   4   0 1400.53 17.5618  10
 -12   4   0 1414.08 14.4508  18
 -12   4   0 1374.07 14.3264  16
 -14  -4   0 260.298 7.67874  11
  14  -4   0 254.773 7.01433   6
 -14  -4   0 251.119 7.23013  13
 -14  -4   0 249.135 3.18488  14
  14  -4   0 248.288 6.45515  18
  14  -4   0 287.394 15.3221  11
  14  -4   0 259.423 7.40270   5
  14  -4   0 242.057 7.82072  10
 -14  -4   0 255.948 8.98006  15
 -14  -4   0 270.573 4.79676  17
  14  -4   0 269.564 8.07753   7
 -14  -4   0 272.672 11.1710  10
  14  -4   0 229.519 16.1111   3
 -14  -4   0 259.108 6.55277  12
 -14   4   0 260.825 7.08785  17
  14   4   0 218.923 4.71524   5
 -14   4   0 266.820 6.83760  16
 -14   4   0 253.131 6.82427  18
 -14   4   0 265.523 7.25267  13
  14   4   0 246.313 17.4059   3
  14   4   0 242.269 5.33892   8
  14   4   0 250.550 5.93558  18
  14   4   0 256.130 7.60179   7
 -14   4   0 253.814 8.14296  10
 -16  -4   0 306.397 8.47199  13
 -16  -4   0 305.218 4.00659  14
 -16  -4   0 302.555 12.1800  10
  16  -4   0 312.566 9.37279   7
  16  -4   0 280.927 18.7432   3
 -16  -4   0 294.936 9.05017  11
 -16  -4   0 297.383 10.6659  15
 -16  -4   0 314.011 5.74203  17
  16  -4   0 276.361 8.61351  10
  16  -4   0 314.913 8.65424   5
  16  -4   0 304.573 8.01380   6
 -16  -4   0 295.872 7.61070  12
  16  -4   0 294.142 16.5223  11
  16  -4   0 299.824 7.72327  18
 -16   4   0 311.586 9.60911  10
  16   4   0 315.195 9.04722   7
  16   4   0 308.238 20.0950   3
  16   4   0 294.366 6.92942  18
 -16   4   0 298.111 8.24335  13
  16   4   0 299.194 5.83164   5
  16   4   0 305.262 6.46855   8
 -16   4   0 289.964 8.09914  17
 -16   4   0 308.386 7.85519  18
 -16   4   0 299.810 7.53553  16
  18  -4   0 134.147 6.12910  18
 -18  -4   0 130.959 7.00454  11
 -18  -4   0 136.864 4.45209  17
  18  -4   0 121.833 12.1571  11
 -18  -4   0 132.110 8.80297  10
  18  -4   0 129.981 6.36138  10
 -18  -4   0 120.529 6.37885  13
  18  -4   0 141.395 7.27226   7
 -18  -4   0 114.219 5.56871  12
 -18  -4   0 133.161 3.04263  14
  18  -4   0 144.526 6.62492   5
  18  -4   0 126.171 5.99563   6
 -18   4   0 126.662 6.45952  13
  18   4   0 133.023 5.09747   8
 -18   4   0 133.134 6.94666  10
 -18   4   0 124.923 5.32102  16
  18   4   0 123.055 6.69810   7
  18   4   0 122.698 5.35998  18
 -18   4   0 133.626 6.27046  17
 -18   4   0 124.529 5.63994  18
  18   4   0 125.506 4.56758   5
 -20  -4   0 133.344 8.61777  11
  20  -4   0 143.973 12.6996  11
  20  -4   0 141.763 6.72225  18
 -20  -4   0 137.349 6.73629  12
  20  -4   0 143.162 6.90479   5
  20  -4   0 146.486 8.15112   7
 -20  -4   0 126.848 6.79530  13
  20  -4   0 135.678 6.76493   6
 -20  -4   0 141.766 3.36059  14
 -20  -4   0 140.884 4.89657  17
 -20   4   0 137.220 5.82505  16
  20   4   0 125.730 4.97030   5
 -20   4   0 128.784 7.36182  10
 -20   4   0 135.323 6.97352  17
  20   4   0 135.172 7.53187   7
  20   4   0 139.524 5.39773   8
 -20   4   0 143.655 6.27263  18
 -20   4   0 138.663 7.19103  13
 -20   4   0 133.121 7.37774  14
  20   4   0 133.616 6.00226  18
 -22  -4   0 44.4397 5.22065  12
 -22  -4   0 51.3251 5.58961  13
  22  -4   0 66.0308 6.88447   7
  22  -4   0 49.5614 5.57287   6
  22  -4   0 51.6886 5.55680  18
  22  -4   0 57.0278 5.29722   5
 -22  -4   0 51.9410 3.78894  17
  22  -4   0 30.5397 7.88237  11
  22   4   0 45.9853 5.92516   7
 -22   4   0 46.4516 5.62971  13
  22   4   0 49.0266 4.15541   5
 -22   4   0 52.2189 5.38800  17
  22   4   0 52.8904 3.78587  19
 -22   4   0 47.8597 5.67853  14
  22   4   0 46.7287 4.63560   8
 -22   4   0 47.5019 4.35011  16
 -22   4   0 56.4016 6.16135  10
  22   4   0 45.3158 4.93628  18
  24  -4   0 30.3269 4.56280   5
 -24  -4   0 24.0346 4.31174  13
  24  -4   0 23.5808 3.93482  18
 -24  -4   0 26.5591 3.52756  17
  24  -4   0 32.0308 5.03716   6
  24  -4   0 21.6170 4.67031   7
  24   4   0 22.7074 3.52597  18
  24   4   0 29.5312 3.98177   5
 -24   4   0 36.7537 5.46833  13
 -24   4   0 19.5608 4.08185  14
  24   4   0 21.0434 3.21703   8
 -24   4   0 23.3286 3.71704  16
  24   4   0 31.0173 3.58136  19
 -24   4   0 23.4090 4.37024  17
  24   4   0 31.5354 5.53462   7
  26  -4   0 6.69770 2.55284   8
  26  -4   0 6.29760 2.85408   5
  26  -4   0 11.4998 3.67431   6
 -26  -4   0 10.5561 3.67267  13
 -26  -4   0 7.87291 2.30077  17
  26  -4   0 8.19617 3.76118   7
  26  -4   0 4.93221 2.78635  18
  26   4   0 13.9294 4.30468   7
  26   4   0 8.94687 2.21306  19
 -26   4   0 6.87617 3.11267  13
  26   4   0 7.91957 2.45930   5
  26   4   0 2.74504 2.29473   8
  26   4   0 5.56201 2.53669  18
 -26   4   0 4.40249 2.83172  14
 -26   4   0 7.74976 3.51517  17
 -26   4   0 5.17612 2.25376  16
  28  -4   0 -0.0589 2.51420  18
  28  -4   0 -0.1745 2.10815   8
  28  -4   0 -0.5765 2.33655   5
  28  -4   0 -0.6851 3.06173   7
  28  -4   0 -0.0748 2.46693   6
 -28  -4   0 2.43971 3.03955  13
  28   4   0 0.09309 3.07989   7
  28   4   0 -0.1149 1.70700   5
 -28   4   0 1.41646 2.54124  14
  28   4   0 -0.5497 2.02149   8
  28   4   0 -1.5922 2.18344  18
 -28   4   0 0.22242 2.50088  13
 -28   4   0 1.58861 3.00241  17
   1  -5   0 2610.89 38.4217   3
  -1  -5   0 2766.08 25.3313  11
   1  -5   0 2773.25 29.2830  11
  -1  -5   0 2617.19 38.7521   3
   1   5   0 2600.87 23.1485  11
  -1   5   0 2637.49 27.0470  11
  -1   5   0 2706.05 39.2250   3
   1   5   0 2732.10 38.9111   3
  -3  -5   0 2147.50 18.3059  11
   3  -5   0 2139.08 28.7971  11
   3  -5   0 2050.92 34.9217   3
  -3  -5   0 2012.26 35.5505   3
  -3   5   0 2139.15 27.2748  11
   3   5   0 2076.34 16.5038  11
  -3   5   0 2173.48 36.3925   3
   3   5   0 2088.13 11.5784  16
   3   5   0 2125.26 35.5529   3
   3   5   0 1988.82 23.7208  10
  -5  -5   0 1398.51 9.37894  18
  -5  -5   0 1431.23 32.1279   3
   5  -5   0 1484.89 10.7588  15
   5  -5   0 1421.21 11.1810  18
   5  -5   0 1388.74 11.9086   6
  -5  -5   0 1453.90 8.59689  12
   5  -5   0 1522.21 13.2286   5
   5  -5   0 1447.44 30.8479   3
   5  -5   0 1428.27 25.7633  11
  -5  -5   0 1375.95 5.62021   6
  -5  -5   0 1379.35 11.4030  13
  -5   5   0 1498.03 11.5905  17
   5   5   0 1554.89 32.1788   3
  -5   5   0 1473.22 13.2821  16
  -5   5   0 1438.46 18.3990  10
   5   5   0 1479.76 8.36000  16
   5   5   0 1349.42 20.3787  10
   5   5   0 1417.76 10.3464   7
  -5   5   0 1389.77 24.2666  11
   5   5   0 1434.41 10.6027  18
   7  -5   0 3125.63 41.0955  11
   7  -5   0 3064.97 47.1527   3
  -7  -5   0 3026.07 49.8976   3
   7   5   0 2968.93 31.7383  10
  -7   5   0 3042.14 48.8797   3
  -7   5   0 3040.75 38.8622  11
   7   5   0 3185.84 49.3165   3
  -7   5   0 3230.75 27.0255  10
   9  -5   0 746.912 10.8135   5
  -9  -5   0 742.981 27.0553   3
  -9  -5   0 749.796 8.21249  12
  -9  -5   0 748.045 11.3166  15
   9  -5   0 714.307 24.3617   3
   9  -5   0 756.812 21.9082  11
   9  -5   0 727.955 9.25247  18
  -9  -5   0 728.654 9.81609  13
   9  -5   0 735.074 10.1918   6
   9  -5   0 725.848 10.5792   7
  -9   5   0 737.062 9.76730  17
  -9   5   0 724.104 9.56412  13
  -9   5   0 726.908 10.0113  18
   9   5   0 742.121 7.44257   8
   9   5   0 744.578 9.84875   7
   9   5   0 744.011 16.6121  10
  -9   5   0 718.817 20.6837  11
   9   5   0 731.479 6.72681   5
   9   5   0 798.486 26.4291   3
  -9   5   0 761.552 9.00960   8
  -9   5   0 762.377 13.2890  10
  -9   5   0 749.912 10.6510  16
   9   5   0 740.377 8.49788  18
 -11  -5   0 737.888 5.53290  17
 -11  -5   0 675.319 27.1961   3
 -11  -5   0 721.805 10.5976  13
 -11  -5   0 743.821 9.26339  12
  11  -5   0 721.747 9.86868  18
  11  -5   0 680.747 11.2014   7
  11  -5   0 713.746 11.0962   5
 -11  -5   0 672.212 12.1119  15
  11  -5   0 706.431 10.6876   6
  11  -5   0 652.994 25.0892   3
  11  -5   0 712.594 22.7498  11
 -11   5   0 722.484 10.3863  13
  11   5   0 741.324 27.1687   3
  11   5   0 713.428 10.7710   7
 -11   5   0 728.062 10.8276  18
  11   5   0 676.025 16.8260  10
  11   5   0 715.451 8.76314  18
  11   5   0 694.937 7.86623   8
  11   5   0 699.726 7.12638   5
 -11   5   0 708.663 10.8972  16
 -11   5   0 712.780 10.4961  17
 -11   5   0 728.317 13.3128  10
 -13  -5   0 388.246 4.80472  17
  13  -5   0 367.312 7.75940  18
 -13  -5   0 363.135 8.32036  13
 -13  -5   0 349.785 20.6943   3
  13  -5   0 371.946 17.6655  11
  13  -5   0 372.469 20.2632   3
 -13  -5   0 377.889 10.3164  15
 -13  -5   0 362.483 7.34412  12
  13  -5   0 322.688 8.02078   6
  13  -5   0 313.455 8.05086   5
  13  -5   0 365.609 9.08377   7
 -13   5   0 361.663 8.21250  16
  13   5   0 366.306 8.54329   7
  13   5   0 396.760 5.88576   5
 -13   5   0 360.875 8.24562  18
 -13   5   0 365.066 8.20107  13
  13   5   0 360.407 6.25410   8
  13   5   0 373.567 7.02975  18
 -13   5   0 379.463 10.0642  10
  13   5   0 387.126 21.0228   3
 -13   5   0 380.398 8.63400  17
 -15  -5   0 630.387 14.3620  15
  15  -5   0 600.724 12.2307   7
  15  -5   0 570.985 26.1209   3
  15  -5   0 626.237 11.4781   6
  15  -5   0 575.369 11.5682   5
 -15  -5   0 639.328 10.3486  12
 -15  -5   0 618.070 11.2859  13
 -15  -5   0 625.121 6.88965  17
  15  -5   0 603.514 10.3835  18
  15  -5   0 623.544 23.7000  11
 -15   5   0 623.414 11.3769  13
 -15   5   0 617.269 13.2031  10
  15   5   0 626.292 28.3773   3
  15   5   0 613.508 8.56894   8
  15   5   0 610.096 11.8085   7
  15   5   0 613.682 9.54754  18
 -15   5   0 610.045 10.9811  16
  15   5   0 616.173 7.79244   5
 -15   5   0 633.666 11.2276  18
 -15   5   0 628.756 11.5892  17
 -17  -5   0 155.747 5.38158  11
 -17  -5   0 172.358 6.97295  13
  17  -5   0 187.921 14.1867  11
  17  -5   0 170.435 7.20469   5
  17  -5   0 184.204 7.86394   7
 -17  -5   0 178.754 4.35359  17
  17  -5   0 167.720 6.99840   6
 -17  -5   0 179.964 9.10859  15
 -17  -5   0 164.587 6.08378  12
  17  -5   0 161.837 6.44832  18
  17   5   0 176.883 7.42281   7
 -17   5   0 174.541 6.64138  18
 -17   5   0 185.290 6.69934  16
  17   5   0 168.377 5.42700   8
 -17   5   0 166.706 6.94109  13
 -17   5   0 169.636 6.97672  17
 -17   5   0 159.863 7.49715  10
  17   5   0 171.664 4.82938   5
  17   5   0 163.166 5.94040  18
 -19  -5   0 101.583 6.15793  13
  19  -5   0 109.040 11.9848  11
 -19  -5   0 106.068 3.86294  17
  19  -5   0 91.6194 5.96186   6
  19  -5   0 105.509 6.51627   5
  19  -5   0 95.4391 6.77298   7
  19  -5   0 88.9087 5.80132  18
 -19  -5   0 98.3771 5.51178  12
  19   5   0 108.062 4.81611   8
  19   5   0 101.718 6.50626   7
  19   5   0 89.7593 4.19126   5
 -19   5   0 101.086 6.32413  13
 -19   5   0 99.2389 5.57458  16
  19   5   0 103.732 5.50605  18
 -19   5   0 111.387 6.54237  17
 -19   5   0 102.700 5.67439  18
 -19   5   0 106.122 6.73716  10
 -21  -5   0 48.3722 5.74432  13
 -21  -5   0 46.0460 4.98285  12
  21  -5   0 56.9779 5.66347   5
  21  -5   0 50.0018 5.49584  18
 -21  -5   0 51.6694 3.48169  17
  21  -5   0 45.7919 5.84254   7
  21  -5   0 53.2766 10.9330  11
  21  -5   0 49.2398 5.40014   6
 -21   5   0 50.6969 5.65469  17
  21   5   0 49.6911 4.24849   8
 -21   5   0 55.4698 5.86693  13
 -21   5   0 50.5330 5.62718  18
  21   5   0 45.8554 3.88372   5
  21   5   0 38.3119 5.55894   7
  21   5   0 51.2858 4.97153  18
 -21   5   0 50.2299 4.69400  16
 -21   5   0 57.4384 6.01626  10
 -21   5   0 55.3311 6.06104  14
 -23  -5   0 18.0680 2.98180  17
 -23  -5   0 16.3019 3.50766  12
  23  -5   0 17.2165 3.63789   5
 -23  -5   0 18.2186 4.03292  13
  23  -5   0 13.1490 3.23476  18
  23  -5   0 18.9766 4.47718   7
  23  -5   0 21.8851 4.30177   6
  23   5   0 18.4622 2.79602   5
  23   5   0 19.0835 4.34741   7
 -23   5   0 14.2952 4.02804  14
  23   5   0 20.6826 3.50328  18
 -23   5   0 16.2510 3.83674  17
  23   5   0 16.3310 3.05834   8
 -23   5   0 17.9625 4.07767  13
 -23   5   0 18.5842 3.32536  16
  25  -5   0 7.33476 2.82480  18
 -25  -5   0 9.60008 3.55367  13
  25  -5   0 9.09131 3.39857   6
  25  -5   0 7.86021 3.24310   5
  25  -5   0 14.3244 4.25443   7
 -25   5   0 8.88982 3.46318  14
  25   5   0 10.0404 2.82659   8
  25   5   0 10.4205 3.97595   7
  25   5   0 7.85396 2.19007  19
 -25   5   0 8.89957 3.64168  13
 -25   5   0 7.33708 3.19649  17
  25   5   0 9.98899 2.58711   5
  25   5   0 7.04954 2.59232  18
 -25   5   0 11.8983 2.91772  16
 -27  -5   0 13.9347 3.92330  13
  27  -5   0 14.3201 3.56277  18
  27  -5   0 19.2583 4.75215   7
  27  -5   0 18.9857 3.98259   5
  27  -5   0 9.26100 3.30384   6
 -27   5   0 17.1868 4.45070  17
  27   5   0 19.9032 4.89584   7
  27   5   0 15.9344 3.24197   8
 -27   5   0 18.9703 4.54412  13
  27   5   0 17.5247 3.82644  18
  27   5   0 14.4531 2.59771  19
 -27   5   0 17.2069 3.21871  16
  27   5   0 12.7813 2.57456   5
 -27   5   0 12.9365 3.90323  14
   0  -6   0 2680.25 29.4518  11
   0  -6   0 2581.03 42.0442   3
   0   6   0 2630.64 27.5717  11
   0   6   0 2632.05 16.3735  16
   0   6   0 2698.83 43.1951   3
  -2  -6   0 1859.56 11.8324  18
   2  -6   0 1849.24 35.6566   3
  -2  -6   0 1777.62 8.06048  12
   2  -6   0 1741.56 12.5944   6
   2  -6   0 1780.31 26.7550  11
  -2  -6   0 1725.84 10.1002   6
   2  -6   0 1830.28 14.4922   5
  -2  -6   0 1810.69 13.1148   5
  -2  -6   0 1818.04 21.1520  11
  -2  -6   0 1504.80 32.4898   3
  -2   6   0 1794.34 14.4408  16
  -2   6   0 1878.33 36.1709   3
  -2   6   0 1781.81 11.3724  17
   2   6   0 1768.84 34.9509   3
   2   6   0 1808.34 12.5877  16
   2   6   0 1801.53 19.6387  11
  -2   6   0 1737.32 25.0720  11
   2   6   0 1736.59 23.9361  10
   4  -6   0 1855.90 29.9929  11
   4  -6   0 1754.88 35.6457   3
  -4  -6   0 1785.32 11.5219  18
  -4  -6   0 1746.94 8.60878   6
  -4  -6   0 1830.10 17.0908  11
   4  -6   0 1786.87 13.8588   6
  -4  -6   0 1897.84 9.36022  12
  -4  -6   0 1892.59 13.0199   5
   4  -6   0 1820.03 13.2197  18
  -4  -6   0 1821.74 37.9757   3
   4   6   0 1828.13 15.5083  11
   4   6   0 1973.68 37.8297   3
  -4   6   0 1881.06 13.0046  17
  -4   6   0 1825.62 15.5305  16
  -4   6   0 1881.17 37.6330   3
  -4   6   0 1761.54 27.5616  11
   4   6   0 1790.97 24.8588  10
   4   6   0 1850.42 11.5654  16
   6  -6   0 627.435 19.0355  11
  -6  -6   0 653.963 6.25939  12
  -6  -6   0 602.793 8.46554  13
   6  -6   0 605.133 8.15969  18
  -6  -6   0 575.736 22.7668   3
   6  -6   0 619.392 22.2672   3
   6  -6   0 604.882 8.77758   6
   6  -6   0 620.485 9.59208   5
  -6  -6   0 601.069 6.81721  18
   6  -6   0 639.709 8.00066  15
  -6  -6   0 626.887 9.09897  15
  -6   6   0 616.631 17.7103  11
  -6   6   0 573.953 7.56175   5
  -6   6   0 605.973 9.52711  16
  -6   6   0 633.312 22.9457   3
   6   6   0 589.853 5.92781   5
   6   6   0 588.911 14.9708  10
   6   6   0 619.686 5.94693  16
   6   6   0 614.043 22.1683   3
   6   6   0 616.577 7.98566  18
  -6   6   0 591.310 13.0670  10
  -6   6   0 638.389 8.51073  17
   6   6   0 598.351 7.26822   7
   6   6   0 598.298 6.23437   8
  -6   6   0 610.479 9.08294  18
  -6   6   0 607.371 6.78368   8
  -8  -6   0 1360.67 36.9557   3
   8  -6   0 1389.79 14.2189   6
   8  -6   0 1383.05 12.9389  18
  -8  -6   0 1467.95 10.8244  12
   8  -6   0 1360.51 15.0693   5
   8  -6   0 1421.51 30.3539  11
  -8  -6   0 1368.86 13.4503  13
   8  -6   0 1380.63 34.4646   3
  -8  -6   0 1447.43 15.3424  15
  -8   6   0 1448.19 13.8911  17
   8   6   0 1407.97 12.1627  18
  -8   6   0 1416.28 11.5596   8
  -8   6   0 1388.77 14.1472  18
   8   6   0 1429.90 28.4139  10
  -8   6   0 1454.09 19.9685  10
   8   6   0 1462.08 7.71873  16
   8   6   0 1447.69 35.6531   3
  -8   6   0 1458.58 37.2078   3
   8   6   0 1415.81 12.9745   7
  -8   6   0 1397.91 15.1120  16
 -10  -6   0 870.413 31.3695   3
  10  -6   0 993.491 11.7864  18
  10  -6   0 989.860 13.0900   7
 -10  -6   0 899.729 13.4892  15
 -10  -6   0 961.863 12.2286  13
  10  -6   0 954.015 30.3718   3
  10  -6   0 998.060 27.2244  11
 -10  -6   0 1006.17 10.1356  12
  10  -6   0 910.995 12.9787   5
  10  -6   0 972.335 12.7435   6
  10   6   0 972.361 10.6653  18
 -10   6   0 980.279 12.4806  17
  10   6   0 953.421 30.9253   3
 -10   6   0 992.986 12.7115  18
  10   6   0 974.162 8.41666   5
 -10   6   0 1011.19 16.6636  10
  10   6   0 959.881 11.8312   7
  10   6   0 968.430 9.16437   8
 -10   6   0 948.369 13.0572  16
 -10   6   0 971.819 12.1072  13
 -10   6   0 972.079 10.9647   8
  12  -6   0 743.485 11.9881   6
  12  -6   0 811.284 26.1856  11
  12  -6   0 715.398 12.0719   5
 -12  -6   0 774.737 31.1183   3
  12  -6   0 776.443 11.0990  18
 -12  -6   0 805.359 10.1260  12
  12  -6   0 776.100 12.6922   7
 -12  -6   0 751.963 13.6639  15
 -12  -6   0 821.366 12.1752  13
  12  -6   0 712.533 27.5877   3
  12   6   0 769.593 8.88348   8
 -12   6   0 789.452 12.2173  18
 -12   6   0 755.380 12.1573  16
 -12   6   0 781.376 12.0310  17
  12   6   0 773.695 11.6668   7
  12   6   0 763.525 29.4966   3
  12   6   0 768.175 10.1394  18
 -12   6   0 782.745 14.8506  10
 -12   6   0 773.925 11.6460  13
  12   6   0 775.704 8.02695   5
  14  -6   0 92.0917 5.47163   6
  14  -6   0 79.3346 9.78310  11
 -14  -6   0 96.6393 2.44016  17
 -14  -6   0 93.6251 12.1958   3
  14  -6   0 91.0052 11.2634   3
  14  -6   0 89.8507 4.86948  18
 -14  -6   0 94.1483 4.23705  12
  14  -6   0 88.0014 5.33290   5
 -14  -6   0 93.3956 5.01183  13
 -14  -6   0 93.1634 6.26363  15
  14  -6   0 89.4657 5.36778   7
 -14   6   0 90.2852 5.05550  18
 -14   6   0 87.3232 5.18544  16
 -14   6   0 90.7882 5.09984  17
 -14   6   0 100.261 6.13117  10
  14   6   0 96.9361 3.53233   5
  14   6   0 88.3148 11.8617   3
  14   6   0 89.2258 3.82019   8
 -14   6   0 93.8372 5.23812  13
  14   6   0 87.8364 5.15175   7
  16  -6   0 276.592 8.91033   7
 -16  -6   0 258.647 7.18493  12
  16  -6   0 259.696 16.9156  11
  16  -6   0 267.521 7.76282  18
 -16  -6   0 269.078 4.38667  17
  16  -6   0 270.920 8.64097   6
 -16  -6   0 278.767 10.5554  15
 -16  -6   0 246.562 8.08746  13
  16  -6   0 255.597 8.75112   5
 -16   6   0 266.768 8.22141  16
 -16   6   0 276.573 9.68894  10
 -16   6   0 261.680 8.31020  13
  16   6   0 272.115 8.44411   7
 -16   6   0 260.487 8.07469  18
 -16   6   0 248.558 8.15819  17
  16   6   0 254.845 6.29163   8
  16   6   0 259.943 5.57230   5
 -18  -6   0 167.050 3.94985  17
  18  -6   0 174.947 7.15744  18
 -18  -6   0 169.343 7.57567  13
 -18  -6   0 173.099 6.44291  12
  18  -6   0 168.801 7.66804   5
  18  -6   0 166.403 7.72621   6
 -18  -6   0 169.569 9.44431  15
  18  -6   0 173.489 14.8294  11
  18  -6   0 164.793 7.92270   7
 -18   6   0 169.131 7.06421  18
 -18   6   0 161.352 7.99431  10
 -18   6   0 158.803 7.28083  17
  18   6   0 169.545 5.81516   8
 -18   6   0 169.948 7.03159  16
  18   6   0 162.548 4.95000   5
  18   6   0 160.270 7.37624   7
 -18   6   0 170.000 7.41047  13
  18   6   0 171.687 6.41620  18
  20  -6   0 55.1630 6.09582   5
  20  -6   0 56.3734 11.2346  11
 -20  -6   0 66.8404 5.77931  13
  20  -6   0 65.7524 6.33087   7
  20  -6   0 63.8587 5.86148  18
  20  -6   0 60.9429 5.80559   6
 -20  -6   0 56.5329 4.88409  12
 -20  -6   0 60.1255 3.13468  17
 -20   6   0 63.4462 6.01051  17
 -20   6   0 58.9809 6.06130  10
 -20   6   0 61.0629 5.27354  16
  20   6   0 69.1065 5.15914  18
  20   6   0 70.2383 6.07772   7
 -20   6   0 60.6060 5.23362  18
 -20   6   0 59.3340 5.89349  13
  20   6   0 58.8758 3.93894   5
  20   6   0 57.0499 4.64103   8
  22  -6   0 37.4560 5.91405   6
 -22  -6   0 31.0065 4.55983  12
  22  -6   0 36.8468 5.54962  18
  22  -6   0 36.5269 5.64624   7
  22  -6   0 25.7908 4.29344   5
 -22  -6   0 30.1674 4.80866  13
  22   6   0 33.6039 3.79495   5
 -22   6   0 35.7550 5.94863  13
  22   6   0 24.6583 4.43636   7
  22   6   0 28.3782 4.36928   8
  22   6   0 24.8987 3.63595  18
 -22   6   0 29.9728 4.52884  16
 -22   6   0 31.1224 5.21314  17
 -22   6   0 26.4448 4.84976  14
  24  -6   0 11.4484 3.24565  18
  24  -6   0 13.7318 3.82064   6
 -24  -6   0 11.3913 3.59480  13
  24  -6   0 8.83820 3.80404   7
  24  -6   0 9.27576 3.20102   5
 -24   6   0 10.8928 3.04386  16
 -24   6   0 9.84027 3.69254  13
 -24   6   0 5.91003 3.15197  14
  24   6   0 14.9578 3.33363  18
 -24   6   0 11.1281 3.92108  17
  24   6   0 8.50442 3.56075   7
  24   6   0 17.5777 2.87408   5
  24   6   0 11.6213 2.79826   8
 -26  -6   0 17.2443 4.12597  13
  26  -6   0 15.7341 3.69152  18
  26  -6   0 18.0042 4.56592   6
  26  -6   0 15.9517 4.46206   7
  26  -6   0 16.5892 4.09542   5
  26   6   0 20.0620 3.13984  19
 -26   6   0 13.4807 4.29361  17
  26   6   0 17.1537 4.30625   7
 -26   6   0 18.1161 4.22438  13
  26   6   0 16.7090 2.68716   5
 -26   6   0 21.7673 3.86318  16
  26   6   0 21.6399 3.70289   8
 -26   6   0 12.8778 4.11674  14
  28  -6   0 -1.6210 2.68828   5
  28  -6   0 2.83395 3.14550   6
  28  -6   0 0.22980 2.97706   7
 -28  -6   0 1.89478 3.11871  13
  28  -6   0 1.21893 2.67412  18
  28  -6   0 0.93166 2.36921   8
  28   6   0 -0.0671 1.82901   5
  28   6   0 -0.3879 1.75257  19
  28   6   0 1.92396 3.25063   7
 -28   6   0 -1.4929 2.50715  14
 -28   6   0 2.29102 2.92398  13
 -28   6   0 1.21840 3.25074  17
  28   6   0 -0.3827 2.22711   8
 -28   6   0 -3.4738 2.14183  16
  -1  -7   0 1357.65 12.8804   5
   1  -7   0 1366.91 7.29411  12
  -1  -7   0 1354.95 11.5186  15
   1  -7   0 1359.44 11.2602  15
   1  -7   0 1333.49 32.5896   3
   1  -7   0 1338.11 11.3815   6
  -1  -7   0 1328.51 10.2768   6
   1  -7   0 1355.15 11.5135  18
  -1  -7   0 1350.66 11.1674  18
   1  -7   0 1365.01 13.3541   5
  -1  -7   0 1385.63 21.6515  11
  -1  -7   0 1354.52 7.17537  12
   1  -7   0 1389.69 24.2186  11
  -1  -7   0 1377.59 33.5442   3
  -1   7   0 1357.37 9.14937   7
   1   7   0 1336.72 19.7636  11
  -1   7   0 1436.94 34.2768   3
   1   7   0 1321.61 22.2085  10
  -1   7   0 1374.07 22.6464  11
  -1   7   0 1288.57 9.99504   5
  -1   7   0 1386.08 13.3540  16
  -1   7   0 1335.86 12.8643  18
   1   7   0 1357.08 8.71474   7
   1   7   0 1397.26 12.8469  18
   1   7   0 1424.36 33.7826   3
   1   7   0 1404.62 12.6584  16
  -1   7   0 1373.25 10.0787  17
   3  -7   0 1129.65 30.3453   3
  -3  -7   0 1190.78 11.5835   5
  -3  -7   0 1157.05 31.8178   3
  -3  -7   0 1187.50 11.5245  15
   3  -7   0 1133.57 12.7219   5
  -3  -7   0 1209.57 7.37950  12
  -3  -7   0 1164.13 8.64595   6
   3  -7   0 1208.23 24.6884  11
  -3  -7   0 1074.07 9.69919  18
   3  -7   0 1196.07 11.6835   6
   3  -7   0 1169.59 11.0672  18
   3  -7   0 1205.67 10.8396  15
  -3  -7   0 1192.47 17.3824  11
   3   7   0 1158.17 8.82874   5
  -3   7   0 1155.85 22.6334  11
   3   7   0 1215.19 12.0083  18
   3   7   0 1107.79 20.9402  10
   3   7   0 1222.12 31.9671   3
  -3   7   0 1207.58 13.1048  16
  -3   7   0 1240.79 32.3348   3
  -3   7   0 1187.74 8.97738   8
   3   7   0 1188.36 8.51855   7
   3   7   0 1217.65 10.9781  16
  -3   7   0 1212.23 10.5668  17
   3   7   0 1205.03 16.0858  11
  -3   7   0 1114.07 9.93437   5
  -3   7   0 1185.75 12.4921  18
  -5  -7   0 1104.80 12.0960  15
  -5  -7   0 1115.72 13.1955  11
  -5  -7   0 1102.34 7.21930   6
   5  -7   0 1129.09 25.7693  11
   5  -7   0 1075.00 11.9222   6
  -5  -7   0 1114.68 11.0067   5
   5  -7   0 1160.70 11.1061  15
   5  -7   0 1130.34 13.1607   5
  -5  -7   0 1028.82 31.2664   3
  -5  -7   0 1133.56 7.85056  12
   5  -7   0 1076.69 30.3075   3
   5  -7   0 1090.00 11.2993  18
  -5  -7   0 1081.28 9.74668  18
  -5   7   0 1107.89 12.6250  18
  -5   7   0 1132.89 19.6064  10
   5   7   0 1075.29 11.3323  11
   5   7   0 1059.41 8.46396   5
   5   7   0 1109.19 8.76046   8
   5   7   0 1092.51 9.05340   7
  -5   7   0 1094.01 9.09906   8
   5   7   0 1104.53 9.37329  16
  -5   7   0 1113.89 32.0314   3
  -5   7   0 1116.46 10.7278   5
  -5   7   0 1109.58 11.2057  17
  -5   7   0 1128.85 13.4216  16
   5   7   0 1128.20 11.6814  18
   5   7   0 1174.93 31.9767   3
  -5   7   0 1067.89 23.5550  11
  -7  -7   0 1311.07 10.7086  18
   7  -7   0 1354.88 35.5076   3
  -7  -7   0 1368.77 14.7842  15
   7  -7   0 1329.91 13.0383  18
   7  -7   0 1377.24 15.6364   5
  -7  -7   0 1327.96 37.4951   3
  -7  -7   0 1378.31 9.78581  12
   7  -7   0 1355.79 12.4787  15
   7  -7   0 1334.62 14.3066   6
   7  -7   0 1389.60 30.4635  11
   7   7   0 1354.84 11.7551   7
   7   7   0 1389.77 9.36257  16
  -7   7   0 1394.90 21.6585  10
  -7   7   0 1399.38 13.6198  17
   7   7   0 1313.68 12.5662  18
  -7   7   0 1255.96 35.3289   3
  -7   7   0 1278.04 12.3092   5
  -7   7   0 1372.10 14.7874  18
   7   7   0 1396.60 36.1864   3
  -7   7   0 1355.49 15.4245  16
   7   7   0 1339.81 9.67609   5
   7   7   0 1358.41 10.1911   8
  -7   7   0 1343.22 11.1074   8
  -9  -7   0 506.734 10.1521  15
   9  -7   0 513.309 9.68754   6
  -9  -7   0 487.458 24.1815   3
  -9  -7   0 538.135 6.99839  12
   9  -7   0 530.115 23.0171   3
   9  -7   0 512.407 9.40765   7
   9  -7   0 523.579 20.0968  11
   9  -7   0 539.009 10.5600   5
   9  -7   0 509.588 8.66127  18
  -9  -7   0 502.393 9.06461  13
  -9   7   0 514.204 9.24478  17
  -9   7   0 540.965 24.7111   3
   9   7   0 514.812 23.1791   3
  -9   7   0 525.862 7.79440   5
   9   7   0 517.861 4.89342  16
   9   7   0 516.507 6.39277   5
  -9   7   0 512.765 9.61550  18
  -9   7   0 504.218 7.74500   8
  -9   7   0 524.109 13.2403  10
   9   7   0 531.437 6.95709   8
   9   7   0 505.207 8.22737   7
   9   7   0 502.824 8.26268  18
  -9   7   0 497.128 9.95597  16
 -11  -7   0 402.388 23.0683   3
  11  -7   0 435.442 19.6263  11
  11  -7   0 422.296 9.38757   6
  11  -7   0 493.164 10.6026   5
 -11  -7   0 435.630 7.15932  12
 -11  -7   0 439.589 10.4135  15
  11  -7   0 412.171 9.14089   7
 -11  -7   0 416.065 8.83996  13
  11  -7   0 361.033 20.3320   3
  11  -7   0 434.255 8.61079  18
 -11   7   0 447.642 8.20443   8
 -11   7   0 446.255 9.27581  17
  11   7   0 433.429 22.3203   3
 -11   7   0 411.958 9.52343  16
  11   7   0 434.315 8.64478   7
  11   7   0 435.310 6.80102   8
 -11   7   0 422.726 11.9092  10
 -11   7   0 435.263 9.39729  18
  11   7   0 416.907 6.11565   5
 -11   7   0 436.459 9.08770  13
  11   7   0 421.367 7.82235  18
 -13  -7   0 267.630 9.20945  15
 -13  -7   0 235.702 19.3441   3
 -13  -7   0 256.668 7.77834  13
  13  -7   0 268.750 8.33515   6
  13  -7   0 257.011 7.95665   7
  13  -7   0 250.704 8.19834   5
  13  -7   0 245.460 17.5466   3
  13  -7   0 283.009 16.8226  11
 -13  -7   0 256.472 6.23251  12
  13  -7   0 265.222 7.45193  18
 -13   7   0 258.000 8.09784  16
  13   7   0 251.581 6.58305  18
  13   7   0 249.023 5.74651   8
 -13   7   0 241.536 7.70650  17
  13   7   0 249.333 18.2530   3
 -13   7   0 259.146 9.51601  10
 -13   7   0 260.321 7.99998  18
  13   7   0 271.190 7.51913   7
 -13   7   0 257.570 7.74402  13
  13   7   0 252.923 5.17707   5
 -15  -7   0 334.858 7.55673  12
 -15  -7   0 334.530 9.12658  13
  15  -7   0 328.595 9.68776   5
 -15  -7   0 317.542 10.9459  15
  15  -7   0 322.689 9.40463   6
  15  -7   0 334.465 9.50265   7
  15  -7   0 334.391 19.1840  11
  15  -7   0 339.074 8.72451  18
 -15   7   0 358.049 11.2687  10
  15   7   0 321.710 7.91111  18
 -15   7   0 336.310 9.27928  18
 -15   7   0 347.706 9.62997  16
 -15   7   0 332.658 9.43493  17
  15   7   0 327.470 6.15537   5
  15   7   0 323.630 6.78009   8
  15   7   0 333.054 9.13287   7
 -15   7   0 323.636 8.98065  13
  17  -7   0 132.332 6.33448  18
 -17  -7   0 107.236 6.61896  13
  17  -7   0 99.6524 6.77038   5
 -17  -7   0 101.389 7.56474  15
 -17  -7   0 114.675 5.36874  12
  17  -7   0 99.9497 11.8637  11
  17  -7   0 111.351 6.62291   7
  17  -7   0 113.146 6.63100   6
 -17   7   0 117.082 6.77844  17
  17   7   0 110.720 5.62906  18
 -17   7   0 108.050 6.22006  18
  17   7   0 107.815 4.30390   5
 -17   7   0 102.620 6.37398  13
 -17   7   0 111.080 7.07509  10
 -17   7   0 102.590 6.17672  16
  17   7   0 104.378 4.71367   8
  17   7   0 103.931 6.33339   7
  19  -7   0 99.0950 6.85158   6
 -19  -7   0 99.6556 8.22501  15
 -19  -7   0 104.319 7.07945  13
  19  -7   0 86.3284 6.75248   5
 -19  -7   0 98.2285 5.53826  12
  19  -7   0 104.663 12.8796  11
  19  -7   0 95.0219 6.49543   7
  19  -7   0 95.3677 6.37237  18
  19   7   0 86.2979 5.63965  18
 -19   7   0 125.842 7.60347  10
 -19   7   0 103.727 6.37165  16
 -19   7   0 88.1246 6.34389  17
  19   7   0 108.424 6.69040   7
  19   7   0 101.220 5.20426   8
  19   7   0 98.5600 4.42268   5
 -19   7   0 107.588 6.94610  13
 -19   7   0 99.8206 6.32977  18
  21  -7   0 20.3593 4.23148   5
  21  -7   0 13.8669 3.70689   7
 -21  -7   0 16.2996 3.23587  12
 -21  -7   0 23.9815 4.39378  13
  21  -7   0 23.8538 4.61154   6
  21  -7   0 21.2678 3.86500  18
 -21   7   0 19.8857 4.20562  13
 -21   7   0 20.1208 4.36805  17
  21   7   0 20.6954 4.10039   7
 -21   7   0 21.3962 3.99684  16
  21   7   0 17.0004 2.85255   8
  21   7   0 23.1867 3.92182  18
 -21   7   0 17.3668 4.55570  14
  21   7   0 22.0688 3.39259   5
 -23  -7   0 17.2665 4.16274  13
 -23  -7   0 17.6159 3.66252  12
  23  -7   0 11.3473 3.69513   6
  23  -7   0 13.6072 3.95189   7
  23  -7   0 14.4912 3.72673  18
  23  -7   0 8.89734 3.43030   5
  23   7   0 11.4895 2.31069   5
 -23   7   0 11.3723 3.83820  13
  23   7   0 11.3628 3.71640   7
  23   7   0 13.4432 2.83606   8
  23   7   0 15.0461 3.51354  18
 -23   7   0 15.9645 3.61867  16
 -23   7   0 18.8349 4.51863  14
 -23   7   0 9.95486 3.51622  17
  25  -7   0 3.32337 2.94087   7
  25  -7   0 3.58783 3.09637   6
 -25  -7   0 3.08277 3.19751  13
  25  -7   0 8.51628 3.24615  18
  25  -7   0 3.00713 3.05030   5
 -25   7   0 5.34497 2.78765  16
  25   7   0 4.55953 1.88025   5
 -25   7   0 5.51515 3.33355  14
  25   7   0 5.97842 3.32587   7
 -25   7   0 5.03759 3.58261  17
  25   7   0 7.28131 2.76009   8
 -25   7   0 3.82244 3.22687  13
  25   7   0 4.30001 2.64484  18
  27  -7   0 11.4538 3.42072  18
  27  -7   0 17.0243 4.85666   7
 -27  -7   0 13.6876 3.97280  13
  27  -7   0 15.5909 4.28791   5
  27  -7   0 14.0128 4.52697   6
 -27   7   0 12.3138 4.12426  17
 -27   7   0 15.0252 4.58210  14
  27   7   0 15.9843 3.04464  19
  27   7   0 18.9345 4.95174   7
 -27   7   0 18.1592 4.45150  13
 -27   7   0 13.8844 3.38372  16
  27   7   0 12.8128 3.19567   8
  27   7   0 15.8904 2.92688   5
  27   7   0 12.8147 3.48286  18
   0  -8   0 1191.84 22.7450  11
   0  -8   0 1090.72 32.0250   3
   0  -8   0 1218.18 11.8614  15
   0  -8   0 1161.16 11.0179   6
   0  -8   0 1166.07 7.13539  12
   0  -8   0 1166.04 13.1327   5
   0  -8   0 1176.20 11.3266  18
   0   8   0 1175.13 12.8539  16
   0   8   0 1156.97 20.8670  11
   0   8   0 1149.13 9.23994   8
   0   8   0 1172.27 33.2327   3
   0   8   0 1170.14 12.9014  18
   0   8   0 1106.09 9.85366   5
   0   8   0 1175.29 8.85648   7
  -2  -8   0 921.916 11.4242   5
   2  -8   0 952.429 12.3416   5
   2  -8   0 887.145 28.5445   3
  -2  -8   0 937.006 18.1117  11
  -2  -8   0 930.323 6.37536  12
  -2  -8   0 901.196 8.82007   6
   2  -8   0 907.718 10.5844   6
  -2  -8   0 907.901 9.75276  18
  -2  -8   0 915.097 29.7444   3
   2  -8   0 919.714 10.3790  18
   2  -8   0 968.466 10.4802  15
   2  -8   0 966.500 22.4775  11
   2  -8   0 925.094 6.48126  12
  -2  -8   0 937.158 10.7168  15
   2   8   0 924.287 8.38731   8
   2   8   0 968.044 30.2291   3
  -2   8   0 965.649 30.2557   3
   2   8   0 948.863 10.9942  16
   2   8   0 924.350 7.80928   7
   2   8   0 895.297 8.58828   5
   2   8   0 924.515 16.5662  11
  -2   8   0 942.860 9.60103   5
  -2   8   0 904.565 20.3984  11
  -2   8   0 930.312 12.0814  16
   2   8   0 927.309 11.3620  18
  -2   8   0 951.123 9.51511  17
  -2   8   0 915.643 8.39944   8
  -2   8   0 916.286 11.8378  18
  -4  -8   0 912.687 7.93946   6
   4  -8   0 930.197 12.6690   5
  -4  -8   0 930.473 9.70736  18
  -4  -8   0 957.327 15.5999  11
   4  -8   0 951.471 11.6817   6
  -4  -8   0 1023.11 11.6216   5
  -4  -8   0 969.696 6.93704  12
  -4  -8   0 973.107 11.7217  15
   4  -8   0 957.054 24.0484  11
   4  -8   0 939.931 10.9125  18
  -4  -8   0 906.041 30.7709   3
   4  -8   0 958.842 10.6041  15
   4  -8   0 895.965 29.3395   3
  -4   8   0 899.619 9.99444   5
  -4   8   0 955.418 22.5848  11
   4   8   0 947.995 11.6355  18
   4   8   0 935.342 8.67586   5
  -4   8   0 925.556 8.85295   8
  -4   8   0 955.450 12.5455  18
   4   8   0 965.190 8.43209   7
  -4   8   0 966.388 30.9958   3
   4   8   0 936.747 9.93063  16
   4   8   0 969.459 30.8082   3
   4   8   0 945.096 8.53411   8
   4   8   0 925.802 13.9065  11
  -4   8   0 961.777 10.4866  17
  -4   8   0 976.268 13.0919  16
  -6  -8   0 541.234 24.7113   3
  -6  -8   0 538.641 9.54505  15
  -6  -8   0 592.396 6.03617  12
  -6  -8   0 583.160 5.35092   6
  -6  -8   0 568.055 7.57622  18
   6  -8   0 553.774 10.3605   5
   6  -8   0 611.460 20.8543  11
  -6  -8   0 584.789 8.80513   5
   6  -8   0 587.959 9.14293  18
   6  -8   0 624.778 8.98301  15
   6  -8   0 567.740 24.1773   3
  -6  -8   0 601.688 8.97939  11
   6  -8   0 567.825 9.69457   6
  -6   8   0 585.014 9.06342  17
  -6   8   0 579.032 7.41971   8
  -6   8   0 583.965 10.2196  18
   6   8   0 600.718 7.00414   5
  -6   8   0 570.279 8.69483   5
   6   8   0 586.915 9.32948  18
   6   8   0 599.232 7.31442   7
   6   8   0 577.909 24.0211   3
   6   8   0 588.658 7.26280  16
   6   8   0 571.651 6.92303   8
  -6   8   0 574.543 10.6089  16
  -6   8   0 576.978 15.2625  10
  -6   8   0 605.990 25.5165   3
  -8  -8   0 543.622 6.55855  12
   8  -8   0 538.817 24.2009   3
   8  -8   0 543.418 20.9238  11
   8  -8   0 508.714 10.5567   5
  -8  -8   0 511.763 25.4554   3
   8  -8   0 540.068 8.71231  15
   8  -8   0 543.322 10.1742   6
  -8  -8   0 547.330 10.5236  15
   8  -8   0 540.639 9.17604  18
   8   8   0 524.967 6.77638   5
  -8   8   0 526.972 10.6844  16
  -8   8   0 534.196 9.35420  17
  -8   8   0 547.320 10.3896  18
   8   8   0 528.323 8.97011  18
   8   8   0 522.923 24.0061   3
  -8   8   0 584.502 26.0579   3
   8   8   0 518.340 7.79124   7
   8   8   0 538.037 7.07028   8
  -8   8   0 551.378 14.6455  10
  -8   8   0 544.635 7.95016   8
   8   8   0 547.688 6.28790  16
  -8   8   0 555.302 9.07664   5
  10  -8   0 516.289 9.93945   7
 -10  -8   0 515.770 7.30117  12
 -10  -8   0 481.501 26.4636   3
  10  -8   0 542.551 22.1120  11
  10  -8   0 517.442 10.5439   6
  10  -8   0 458.866 23.5714   3
 -10  -8   0 497.390 9.70754  13
  10  -8   0 513.209 11.0975   5
 -10  -8   0 495.274 10.9618  15
  10  -8   0 520.802 9.50790  18
  10  -8   0 497.779 8.91783  15
 -10   8   0 505.377 25.5157   3
 -10   8   0 502.160 9.81228  17
 -10   8   0 514.214 11.0978  16
  10   8   0 501.726 7.24650   8
 -10   8   0 516.767 8.56256   8
  10   8   0 495.956 9.03892  18
 -10   8   0 500.165 10.3975  18
 -10   8   0 517.391 14.0382  10
  10   8   0 497.953 8.50050   7
  10   8   0 496.953 6.81981   5
  10   8   0 531.803 25.1651   3
  12  -8   0 335.963 18.4541  11
 -12  -8   0 367.704 9.12630  13
  12  -8   0 336.282 9.64650   5
 -12  -8   0 354.667 6.86551  12
 -12  -8   0 338.193 10.0111  15
  12  -8   0 364.889 9.18392   7
  12  -8   0 356.192 9.49748   6
  12  -8   0 352.469 8.47171  18
 -12   8   0 357.317 9.68837  16
 -12   8   0 367.935 12.0100  10
 -12   8   0 368.896 9.52519  18
  12   8   0 336.885 6.00441   5
  12   8   0 351.638 6.56957   8
  12   8   0 349.836 7.97515  18
 -12   8   0 347.142 8.89194  17
 -12   8   0 340.111 7.84227   8
  12   8   0 359.267 8.15464   7
  12   8   0 349.364 21.9472   3
 -12   8   0 340.850 8.71482  13
 -14  -8   0 209.564 7.51981  13
  14  -8   0 211.061 7.36940  18
  14  -8   0 219.122 8.29091   5
  14  -8   0 212.272 15.8129  11
 -14  -8   0 213.045 9.14098  15
 -14  -8   0 218.055 6.02258  12
  14  -8   0 226.527 7.88884   7
  14  -8   0 203.132 8.28420   6
 -14   8   0 202.708 9.18115  10
 -14   8   0 211.702 8.21577  16
  14   8   0 211.362 5.20714   5
 -14   8   0 226.359 8.22252  18
 -14   8   0 208.916 7.63517  17
  14   8   0 216.034 5.90628   8
 -14   8   0 207.819 7.76433  13
  14   8   0 207.555 6.75831  18
  14   8   0 220.159 7.40053   7
  16  -8   0 97.2027 12.1200  11
  16  -8   0 104.031 6.98779   5
 -16  -8   0 93.4972 4.72557  12
  16  -8   0 105.587 6.03436  18
 -16  -8   0 97.4959 6.40896  13
  16  -8   0 97.7477 6.19962   7
  16  -8   0 98.1256 6.48360   6
 -16  -8   0 101.808 7.50062  15
 -16   8   0 99.9652 6.40828  13
  16   8   0 98.7252 5.74268   7
 -16   8   0 89.8472 6.13139  18
  16   8   0 96.4113 5.49476  18
 -16   8   0 100.295 6.23047  17
  16   8   0 91.4406 4.49953   8
 -16   8   0 94.0459 6.72272  10
 -16   8   0 88.8183 6.30554  16
  16   8   0 87.6106 4.04875   5
  18  -8   0 53.2063 5.34186  18
  18  -8   0 46.9090 6.19932   5
 -18  -8   0 52.7330 4.32763  12
 -18  -8   0 47.8999 5.87885  13
  18  -8   0 52.7473 5.53217   7
  18  -8   0 42.3266 10.0013  11
  18  -8   0 48.3660 6.10151   6
 -18  -8   0 42.3063 6.51753  15
  18   8   0 47.2641 4.94520  18
 -18   8   0 51.9541 5.54702  17
  18   8   0 48.1653 3.68875   5
 -18   8   0 51.3100 5.70992  10
 -18   8   0 50.2064 5.82193  13
 -18   8   0 51.7029 5.47583  18
  18   8   0 49.0321 5.04861   7
  18   8   0 56.2540 4.50050   8
 -18   8   0 44.6824 5.40894  16
 -20  -8   0 44.7160 7.26429  15
  20  -8   0 53.8163 6.73071   6
  20  -8   0 42.7648 6.18117   5
 -20  -8   0 44.0021 4.46541  12
  20  -8   0 55.7391 5.92081   7
 -20  -8   0 50.3932 5.90274  13
  20  -8   0 54.7518 5.99987  18
 -20   8   0 48.9586 6.03392  13
  20   8   0 59.0158 4.84655   8
 -20   8   0 46.0051 6.03445  17
  20   8   0 51.3328 4.01939   5
 -20   8   0 50.4841 5.70711  16
  20   8   0 48.8394 5.90813   7
 -20   8   0 47.9686 5.54502  18
  20   8   0 45.7274 5.28859  18
  22  -8   0 44.0739 6.01679  18
  22  -8   0 37.6945 5.95755   5
  22  -8   0 35.0238 5.77726   6
  22  -8   0 31.4438 5.24850   7
 -22  -8   0 36.7374 5.47014  13
 -22  -8   0 37.9274 4.70147  12
  22   8   0 34.1800 4.05418   5
 -22   8   0 34.2475 5.24048  16
 -22   8   0 40.9807 5.83493  13
  22   8   0 36.2249 4.63840   8
 -22   8   0 31.6922 5.91759  14
  22   8   0 34.6292 5.50872   7
 -22   8   0 33.5830 5.43061  17
  22   8   0 24.5460 3.77000  18
  24  -8   0 19.7645 4.30236  18
  24  -8   0 14.6081 3.94675   7
 -24  -8   0 19.3832 4.35511  13
  24  -8   0 14.8130 4.27064   5
  24  -8   0 14.6141 4.26986   6
  24   8   0 17.8677 3.42995   8
 -24   8   0 19.9067 4.20123  16
  24   8   0 20.8431 4.47950   7
 -24   8   0 18.5842 5.08155  14
 -24   8   0 17.4663 4.75258  17
  24   8   0 18.3778 2.70713   5
  24   8   0 15.3888 3.44813  18
 -24   8   0 19.1775 4.61071  13
  26  -8   0 -0.1143 2.93281   5
  26  -8   0 -1.1321 3.00954   6
  26  -8   0 -1.7065 2.79531   7
  26  -8   0 2.41609 3.07162  18
 -26  -8   0 2.21361 3.20727  13
 -26   8   0 -0.0436 3.00502  14
  26   8   0 -0.3044 2.67328   7
  26   8   0 0.27312 2.29309   8
 -26   8   0 0.02697 2.67001  13
  26   8   0 0.76408 2.44558  18
  26   8   0 0.22990 1.65394   5
 -26   8   0 1.16286 2.49030  16
 -26   8   0 1.69587 3.24961  17
   1  -9   0 464.475 22.7222   3
   1  -9   0 518.899 8.35406   6
  -1  -9   0 525.208 4.83885  12
  -1  -9   0 473.017 8.14781  15
   1  -9   0 472.401 7.95915  15
  -1  -9   0 509.313 7.64603   6
  -1  -9   0 526.234 15.6133  11
   1  -9   0 533.803 17.1650  11
   1  -9   0 525.172 9.86238   5
  -1  -9   0 501.330 23.7925   3
  -1  -9   0 531.096 8.10487  18
  -1  -9   0 521.542 9.48775   5
   1  -9   0 515.797 5.00928  12
   1  -9   0 529.044 8.33140  18
   1   9   0 534.605 9.25365  16
   1   9   0 537.252 7.47812   5
  -1   9   0 524.194 6.88507   8
   1   9   0 529.955 24.1796   3
  -1   9   0 531.633 7.67574   5
   1   9   0 528.154 9.43707  18
  -1   9   0 488.463 15.2034  11
  -1   9   0 505.272 23.4089   3
   1   9   0 510.264 14.0421  11
   1   9   0 511.833 6.72914   8
  -1   9   0 504.986 9.53661  18
  -1   9   0 516.088 9.63093  16
   1   9   0 455.908 5.86727   7
   3  -9   0 669.403 20.7926  11
   3  -9   0 671.047 9.70671  18
   3  -9   0 699.495 11.6299   5
   3  -9   0 626.660 25.6884   3
  -3  -9   0 659.372 8.86646  18
  -3  -9   0 685.964 5.58734  12
   3  -9   0 688.637 9.61240  15
  -3  -9   0 671.219 7.90031   6
   3  -9   0 667.011 10.0860   6
  -3  -9   0 672.259 10.1134  15
  -3  -9   0 661.921 10.4169   5
  -3  -9   0 679.721 15.4897  11
  -3  -9   0 649.168 27.1159   3
   3  -9   0 673.385 6.00097  12
   3   9   0 648.741 7.93875   5
  -3   9   0 680.445 11.2153  18
  -3   9   0 676.982 8.00905   8
   3   9   0 685.781 7.85200   8
   3   9   0 667.702 14.0178  11
   3   9   0 673.676 7.20690   7
   3   9   0 686.571 9.69535  16
  -3   9   0 658.055 11.1859  16
  -3   9   0 677.238 9.00664  17
  -3   9   0 680.585 9.16183   5
   3   9   0 621.897 10.1457  18
   3   9   0 682.686 27.2287   3
  -3   9   0 645.975 26.9935   3
   5  -9   0 1014.77 13.2081   6
  -5  -9   0 1008.27 34.7832   3
  -5  -9   0 992.219 10.4743  18
  -5  -9   0 1025.21 7.31779  12
  -5  -9   0 999.464 13.1289  15
  -5  -9   0 1006.69 8.44517   6
   5  -9   0 1004.86 11.6962  15
  -5  -9   0 990.584 12.3710   5
   5  -9   0 1057.02 27.5819  11
   5  -9   0 1020.25 12.3058  18
   5  -9   0 1034.38 14.4015   5
  -5  -9   0 1030.87 15.4781  11
   5  -9   0 975.779 32.8078   3
   5   9   0 1009.81 9.52486   8
  -5   9   0 1024.21 13.9942  18
   5   9   0 1027.98 10.7923  16
  -5   9   0 1005.05 10.0033   8
  -5   9   0 991.788 33.9127   3
   5   9   0 1024.16 9.76829   5
  -5   9   0 1017.10 14.4100  16
  -5   9   0 1025.24 11.8080   5
  -5   9   0 1045.34 21.7693  10
  -5   9   0 995.561 11.9216  17
   5   9   0 982.339 13.4172  11
   5   9   0 1017.06 9.33666   7
   5   9   0 1002.18 12.9592  18
   5   9   0 1075.94 34.5839   3
  -7  -9   0 322.633 7.19584   5
   7  -9   0 318.054 19.6315   3
   7  -9   0 326.440 7.55120  18
   7  -9   0 321.010 7.12134  15
   7  -9   0 326.012 9.00712   5
   7  -9   0 355.887 17.2268  11
   7  -9   0 311.822 8.13583   6
  -7  -9   0 317.972 6.11694  18
  -7  -9   0 314.838 20.9856   3
  -7  -9   0 311.651 3.94794   6
  -7  -9   0 330.581 4.91236  12
  -7  -9   0 331.574 8.35711  15
   7   9   0 324.826 5.81508   8
  -7   9   0 314.669 6.19537   8
  -7   9   0 309.177 8.37875  18
   7   9   0 315.339 4.10419  14
   7   9   0 329.736 5.82870  16
   7   9   0 303.127 5.69320   7
   7   9   0 315.249 5.73049   5
   7   9   0 343.611 20.0153   3
  -7   9   0 322.399 20.0972   3
  -7   9   0 322.801 8.82043  16
  -7   9   0 324.894 12.4200  10
  -7   9   0 311.606 7.34783  17
  -7   9   0 309.152 7.22162   5
   7   9   0 311.064 7.58552  18
   9  -9   0 307.595 19.9762   3
   9  -9   0 369.615 9.36766   6
   9  -9   0 345.372 7.63307  15
   9  -9   0 321.600 9.45863   5
   9  -9   0 354.688 18.2621  11
  -9  -9   0 361.428 9.50385  15
  -9  -9   0 356.561 5.74709  12
  -9  -9   0 340.745 22.6081   3
   9  -9   0 366.282 8.26238  18
  -9  -9   0 350.925 7.42133   5
  -9   9   0 339.573 12.3253  10
   9   9   0 343.205 20.9687   3
   9   9   0 339.378 8.06768  18
  -9   9   0 335.770 7.59893   5
  -9   9   0 356.832 8.48883  17
   9   9   0 331.132 6.06284   5
   9   9   0 350.757 5.31493  16
  -9   9   0 347.826 22.0724   3
   9   9   0 350.618 6.84145   7
  -9   9   0 347.108 9.48869  16
  -9   9   0 348.267 7.17936   8
  -9   9   0 354.517 9.30808  18
   9   9   0 344.315 6.30255   8
  11  -9   0 164.932 5.85404  15
  11  -9   0 166.157 6.46957  18
 -11  -9   0 164.961 4.66690  12
  11  -9   0 170.767 6.40337   7
  11  -9   0 178.276 7.66935   5
  11  -9   0 172.587 7.39710   6
  11  -9   0 192.773 14.2927  11
 -11  -9   0 179.651 7.59678  15
  11   9   0 165.669 4.86437   8
  11   9   0 174.063 4.72527   5
 -11   9   0 170.132 7.24015  18
 -11   9   0 186.573 9.40642  10
 -11   9   0 172.539 7.55148  16
  11   9   0 185.140 6.40035  18
 -11   9   0 173.803 5.94910   8
 -11   9   0 164.204 6.63858  17
  11   9   0 181.788 5.63862   7
  13  -9   0 276.479 7.74996  15
  13  -9   0 275.816 9.57252   5
 -13  -9   0 269.586 9.87645  15
  13  -9   0 288.240 8.52778   7
  13  -9   0 262.263 17.5102  11
 -13  -9   0 272.472 8.68971  13
 -13  -9   0 287.977 6.46959  12
  13  -9   0 280.055 9.34561   6
  13  -9   0 271.020 8.14736  18
  13   9   0 282.267 6.54248   8
 -13   9   0 272.748 9.05863  18
  13   9   0 261.931 7.74683  18
 -13   9   0 273.516 9.25276  16
 -13   9   0 262.974 8.63343  17
 -13   9   0 285.769 8.94183  13
  13   9   0 270.628 7.40416   7
 -13   9   0 271.180 11.0707  10
  13   9   0 254.445 5.68736   5
 -15  -9   0 123.896 4.93816  12
  15  -9   0 127.254 6.50786  18
  15  -9   0 124.394 6.40679   7
  15  -9   0 120.380 7.13012   5
  15  -9   0 112.851 13.0806  11
 -15  -9   0 130.273 8.02155  15
 -15  -9   0 129.634 6.85308  13
  15  -9   0 122.783 7.53398   6
  15   9   0 121.188 5.12796   8
  15   9   0 125.467 5.93690   7
 -15   9   0 118.739 7.27756  16
 -15   9   0 115.557 7.70618  10
 -15   9   0 117.379 6.92258  13
  15   9   0 124.081 4.57180   5
 -15   9   0 122.794 6.90000  17
  15   9   0 114.234 6.06223  18
 -15   9   0 108.772 6.84258  18
  17  -9   0 40.6605 9.38905  11
  17  -9   0 77.4940 6.09398   7
  17  -9   0 65.1963 6.51472   5
 -17  -9   0 63.5976 4.37588  12
 -17  -9   0 62.0656 6.31410  13
 -17  -9   0 67.8218 7.28372  15
  17  -9   0 60.9300 6.29997   6
  17  -9   0 70.0313 5.88383  18
 -17   9   0 69.5544 6.20337  17
  17   9   0 61.4018 5.28495  18
 -17   9   0 61.3246 6.25066  10
  17   9   0 65.3786 4.43430   8
  17   9   0 64.9037 5.34558   7
 -17   9   0 70.2326 6.33681  13
 -17   9   0 62.6620 5.86361  16
 -17   9   0 59.4026 6.13442  18
  17   9   0 69.4103 4.05262   5
  19  -9   0 56.2296 6.96895   5
  19  -9   0 59.0410 6.00063   7
  19  -9   0 54.4355 5.91233  18
 -19  -9   0 59.0722 4.43789  12
  19  -9   0 52.2052 6.82150   6
 -19  -9   0 47.5340 7.19878  15
 -19  -9   0 49.8185 5.98931  13
  19   9   0 53.0342 5.42693   7
 -19   9   0 49.3610 6.50136  13
 -19   9   0 51.3931 6.10539  17
 -19   9   0 42.9798 6.00033  16
  19   9   0 45.3571 4.64197   8
  19   9   0 49.0409 5.37054  18
  19   9   0 47.4144 3.93154   5
 -19   9   0 58.9071 6.02073  18
 -19   9   0 41.8122 6.82605  10
  21  -9   0 12.8334 4.05756   6
  21  -9   0 14.4119 4.07172   5
  21  -9   0 18.4657 3.96164  18
 -21  -9   0 16.2637 3.22856  12
  21  -9   0 10.0034 3.61773   7
 -21  -9   0 13.9146 3.80222  13
 -21  -9   0 14.7177 5.16852  15
  21   9   0 10.5661 3.29365   7
  21   9   0 18.6141 2.82918   5
 -21   9   0 10.7660 3.78006  17
  21   9   0 11.5916 3.10884  18
  21   9   0 13.0384 2.79438   8
 -21   9   0 11.4968 4.33104  14
 -21   9   0 14.0776 3.92426  13
 -21   9   0 15.1729 4.03724  16
  23  -9   0 13.5867 4.16716   6
  23  -9   0 22.8674 4.84400   7
  23  -9   0 14.3370 4.09341  18
  23  -9   0 14.4823 4.46346   5
 -23  -9   0 15.7336 4.24668  13
 -23   9   0 14.7826 4.83709  14
 -23   9   0 19.0377 4.52852  13
  23   9   0 16.8112 2.85068   5
  23   9   0 9.35282 3.04113  18
 -23   9   0 16.0116 4.00071  16
  23   9   0 13.7527 3.95750   7
  23   9   0 15.7877 3.15287   8
 -23   9   0 12.2952 4.06927  17
  25  -9   0 1.14733 2.76531  18
  25  -9   0 0.62296 3.07344   6
  25  -9   0 3.74695 3.15640   7
  25  -9   0 0.32285 2.95413   5
 -25  -9   0 3.65751 3.23051  13
 -25   9   0 2.58599 3.17408  13
  25   9   0 4.06703 3.02568   7
 -25   9   0 6.66997 3.26230  16
 -25   9   0 4.34371 3.81320  17
  25   9   0 2.75818 1.95717   5
  25   9   0 3.99463 2.44346   8
 -25   9   0 -0.5095 3.07467  14
  25   9   0 1.25274 2.54489  18
   0 -10   0 678.143 9.81888  18
   0 -10   0 696.656 9.90651   6
   0 -10   0 724.620 19.9573  11
   0 -10   0 682.761 10.2573  15
   0 -10   0 728.416 12.0745   5
   0 -10   0 696.007 5.63739  12
   0 -10   0 646.388 28.2946   3
   0  10   0 703.449 11.7913  18
   0  10   0 654.521 9.03104   5
   0  10   0 707.013 11.5338  16
   0  10   0 700.784 7.89788   7
   0  10   0 682.120 17.8505  11
   0  10   0 731.343 29.9765   3
   0  10   0 714.460 8.58203   8
   2 -10   0 370.006 9.09743   5
  -2 -10   0 381.791 8.27224  15
   2 -10   0 416.021 16.6913  11
  -2 -10   0 387.704 6.90206   6
   2 -10   0 405.943 4.73392  12
  -2 -10   0 372.099 13.1969  11
   2 -10   0 388.959 7.84950  15
   2 -10   0 376.414 7.95433   6
  -2 -10   0 378.992 7.28573  18
   2 -10   0 388.815 7.77630  18
  -2 -10   0 384.479 8.76848   5
  -2 -10   0 388.678 4.07337  12
  -2 -10   0 378.359 22.4326   3
   2 -10   0 351.083 20.9209   3
  -2  10   0 389.942 9.27524  16
   2  10   0 384.645 5.74978   7
   2  10   0 394.124 6.48476   8
  -2  10   0 387.449 9.24162  18
  -2  10   0 418.024 22.8972   3
   2  10   0 377.534 8.06729  16
   2  10   0 389.947 6.94114   5
  -2  10   0 388.171 7.42435   5
   2  10   0 397.542 8.98318  18
   2  10   0 361.978 11.7620  11
  -2  10   0 380.423 6.48418   8
   2  10   0 408.296 22.6762   3
   4 -10   0 435.431 8.37787  15
  -4 -10   0 437.172 9.19995   5
   4 -10   0 420.280 22.6254   3
  -4 -10   0 434.556 9.14511  15
  -4 -10   0 443.836 7.66389  18
  -4 -10   0 428.465 6.46423   6
   4 -10   0 431.461 8.52901  18
   4 -10   0 460.051 18.5432  11
  -4 -10   0 419.131 23.5886   3
  -4 -10   0 452.325 12.4408  11
   4 -10   0 441.144 5.27906  12
   4 -10   0 449.690 10.1972   5
   4 -10   0 435.004 9.10168   6
  -4 -10   0 443.223 4.42864  12
  -4  10   0 428.677 23.6716   3
  -4  10   0 448.852 8.09441  17
   4  10   0 441.658 9.39759  18
   4  10   0 433.363 6.89994   8
  -4  10   0 439.690 10.0761  18
  -4  10   0 441.935 7.19146   8
   4  10   0 437.827 7.98621  16
   4  10   0 425.463 10.9093  11
   4  10   0 415.928 7.00975   5
  -4  10   0 440.985 10.0528  16
  -4  10   0 428.920 8.15085   5
   4  10   0 422.060 6.18976   7
   4  10   0 442.663 23.2001   3
  -6 -10   0 290.572 6.21701  18
   6 -10   0 276.918 24.8999   3
  -6 -10   0 304.262 8.08419  11
   6 -10   0 314.128 9.10136   5
   6 -10   0 309.564 8.39180   6
  -6 -10   0 306.903 7.67690   5
   6 -10   0 309.050 7.23165  15
   6 -10   0 309.744 7.63058  18
  -6 -10   0 299.864 4.85199   6
   6 -10   0 302.705 16.2566  11
  -6 -10   0 287.926 4.20247  12
  -6 -10   0 323.734 8.41477  15
   6  10   0 313.249 6.50901  16
  -6  10   0 294.466 20.0138   3
  -6  10   0 326.160 6.44482   8
   6  10   0 292.589 6.58294  11
   6  10   0 301.345 5.99055   8
   6  10   0 334.522 20.9046   3
   6  10   0 293.894 5.98636   5
  -6  10   0 299.477 8.88771  16
  -6  10   0 303.928 8.80320  18
   6  10   0 310.883 5.68290   7
   6  10   0 306.222 8.20052  18
  -6  10   0 312.588 12.8329  10
  -6  10   0 302.862 7.33241  17
  -6  10   0 295.891 7.38844   5
   8 -10   0 289.179 9.30575   5
   8 -10   0 273.824 7.10800  15
  -8 -10   0 274.567 8.43992  15
  -8 -10   0 288.818 4.78377  12
   8 -10   0 275.900 7.54333  18
   8 -10   0 290.481 8.56761   6
   8 -10   0 306.998 17.1321  11
  -8 -10   0 294.847 7.38506   5
   8  10   0 288.804 8.04982  18
  -8  10   0 283.619 12.2749  10
   8  10   0 282.062 5.92894   5
   8  10   0 295.152 5.99694   7
   8  10   0 285.207 5.67272  16
  -8  10   0 273.481 8.76473  18
   8  10   0 302.766 6.22198   8
  -8  10   0 266.078 8.96578  16
  -8  10   0 292.048 7.77429   5
  -8  10   0 278.583 7.70858  17
  -8  10   0 286.334 6.56188   8
  10 -10   0 268.366 7.81724  18
  10 -10   0 259.867 7.57825   7
 -10 -10   0 257.930 8.90702  15
  10 -10   0 258.683 7.41212  15
  10 -10   0 243.960 9.06716   5
  10 -10   0 253.872 16.6930  11
 -10 -10   0 255.175 6.97256   5
 -10 -10   0 260.986 5.21542  12
  10 -10   0 256.123 8.73474   6
 -10  10   0 248.511 11.3558  10
  10  10   0 251.723 5.77271   5
 -10  10   0 255.069 6.81501   8
 -10  10   0 256.886 9.23796  16
 -10  10   0 242.949 8.57283  18
  10  10   0 254.639 6.03483   8
  10  10   0 245.614 7.76926  18
 -10  10   0 240.104 7.69836  17
  10  10   0 244.697 5.99876   7
 -10  10   0 253.650 6.94897   5
  10  10   0 243.268 4.58592  16
  12 -10   0 147.013 6.06217  15
  12 -10   0 152.999 6.44000   7
 -12 -10   0 158.309 4.66358  12
  12 -10   0 163.738 8.05783   5
  12 -10   0 149.329 13.6059  11
  12 -10   0 154.949 7.53629   6
 -12 -10   0 160.372 7.94495  15
 -12 -10   0 165.952 5.78898   5
  12 -10   0 152.132 6.58126  18
 -12  10   0 150.509 7.57853  16
 -12  10   0 166.146 9.51917  10
  12  10   0 157.307 4.92699   5
  12  10   0 158.379 5.34758   8
 -12  10   0 156.877 7.02297  17
 -12  10   0 153.590 7.17791  13
  12  10   0 140.023 6.49074  18
 -12  10   0 148.560 6.11972   8
 -12  10   0 159.917 7.59625  18
  12  10   0 149.078 5.58722   7
  14 -10   0 175.875 15.7901  11
 -14 -10   0 166.106 5.22022  12
  14 -10   0 160.644 8.06819   6
  14 -10   0 158.648 6.48886  15
  14 -10   0 170.350 7.18554   7
  14 -10   0 163.147 7.23135  18
  14 -10   0 156.924 8.20940   5
 -14 -10   0 154.458 8.74518  15
  14  10   0 150.924 6.15401   7
 -14  10   0 164.926 7.63163  17
  14  10   0 156.600 5.63804   8
  14  10   0 147.452 4.99351   5
 -14  10   0 173.008 9.45782  10
  14  10   0 156.104 6.94084  18
 -14  10   0 159.632 7.75283  13
 -14  10   0 159.032 7.94746  18
 -14  10   0 145.682 7.86118  16
  16 -10   0 33.7261 4.40814  15
  16 -10   0 38.9146 5.97657   5
 -16 -10   0 39.1824 6.19304  15
 -16 -10   0 33.6956 3.41965  12
  16 -10   0 31.7105 5.13814  18
  16 -10   0 45.2703 5.05649   7
  16 -10   0 32.0708 5.01424   6
  16 -10   0 29.4906 7.88144  11
 -16  10   0 30.3842 4.93928  16
  16  10   0 33.9028 4.36604   7
  16  10   0 34.7645 5.03101  18
 -16  10   0 39.0400 5.43463  17
 -16  10   0 44.7106 5.87955  10
 -16  10   0 39.6024 5.69310  13
  16  10   0 35.4692 3.58375   5
  16  10   0 28.9280 4.10457   8
 -16  10   0 39.1695 5.74442  18
 -18 -10   0 37.2742 6.47745  15
  18 -10   0 38.1085 5.70760   6
  18 -10   0 25.2139 4.29594   7
 -18 -10   0 35.9221 5.66450  13
  18 -10   0 44.7274 6.30297   5
 -18 -10   0 35.1021 3.85222  12
  18 -10   0 29.0679 4.66635  15
  18 -10   0 25.4130 3.87191  18
  18  10   0 31.7150 3.63866   5
  18  10   0 31.1506 4.60350   7
  18  10   0 30.5291 4.51708  18
 -18  10   0 27.1053 5.14123  10
 -18  10   0 34.9916 5.38448  13
 -18  10   0 22.3821 4.02543  18
 -18  10   0 36.7150 5.99507  16
  18  10   0 32.5455 4.44419   8
 -18  10   0 30.7727 5.17967  17
  20 -10   0 28.5321 5.54362   6
 -20 -10   0 24.5328 5.76502  15
  20 -10   0 25.6407 4.38227  15
  20 -10   0 35.6735 5.94191  18
  20 -10   0 28.7816 5.58606   5
 -20 -10   0 30.4363 3.85389  12
  20 -10   0 34.8449 5.56550   7
 -20 -10   0 25.7960 4.69803  13
 -20  10   0 23.8475 5.06334  17
 -20  10   0 28.2129 5.03172  13
 -20  10   0 23.2046 5.14920  14
  20  10   0 26.5379 3.69472   5
  20  10   0 32.7263 5.01412   7
 -20  10   0 26.9525 5.07148  16
  20  10   0 30.1544 4.58645   8
  20  10   0 27.8187 4.40055  18
 -20  10   0 25.7528 4.56481  18
  22 -10   0 19.2745 4.27392   7
  22 -10   0 29.0009 4.83600  18
  22 -10   0 18.7460 4.62959   5
  22 -10   0 19.8216 4.94442   6
 -22 -10   0 20.2263 4.47156  13
  22  10   0 23.4048 4.42991   7
 -22  10   0 23.2673 5.31253  17
 -22  10   0 26.1510 4.99529  16
  22  10   0 24.1802 3.82578   5
  22  10   0 24.7540 4.61368  18
  22  10   0 22.3343 3.47806   8
 -22  10   0 23.9954 5.02418  13
 -22  10   0 22.4476 5.61080  14
  24 -10   0 6.45626 3.32001   7
  24 -10   0 12.1944 4.67649   6
  24 -10   0 12.5415 3.71884  18
 -24 -10   0 10.5266 3.95060  13
  24 -10   0 7.38773 3.75441   5
 -24  10   0 11.1214 3.85789  16
 -24  10   0 4.75025 3.33354  13
 -24  10   0 10.2878 4.51315  17
  24  10   0 10.2679 2.52700   5
 -24  10   0 12.0176 4.68842  14
  24  10   0 7.89141 3.29860   7
  24  10   0 8.63007 3.54604  18
  24  10   0 10.5452 3.05326   8
   1 -11   0 290.828 8.58276   5
  -1 -11   0 309.903 13.6613  11
   1 -11   0 297.696 3.82234  12
   1 -11   0 306.760 14.5458  11
   1 -11   0 297.528 7.31322   6
  -1 -11   0 302.227 7.73170  15
  -1 -11   0 279.309 8.27324   5
   1 -11   0 295.265 7.37721  15
   1 -11   0 291.587 7.11642  18
  -1 -11   0 291.656 6.73230   6
  -1 -11   0 302.479 7.01646  18
   1  11   0 283.082 6.66107   5
   1  11   0 285.666 8.48522  18
   1  11   0 294.171 11.7668  11
  -1  11   0 295.507 6.20035   8
  -1  11   0 287.642 8.40182  16
  -1  11   0 287.045 8.70641  18
  -1  11   0 276.368 6.81783   5
   1  11   0 281.567 7.77067  16
   1  11   0 309.526 6.32198   8
   1  11   0 285.309 5.40190   7
   3 -11   0 292.406 7.36891  18
  -3 -11   0 299.073 6.18520   6
  -3 -11   0 335.817 12.4318  11
  -3 -11   0 300.720 7.96272  15
   3 -11   0 303.927 4.36057  12
   3 -11   0 298.821 15.3729  11
   3 -11   0 295.283 7.43934  15
   3 -11   0 272.014 8.60868   5
  -3 -11   0 296.697 8.31248   5
   3 -11   0 301.951 7.89118   6
  -3 -11   0 311.281 6.89863  18
   3  11   0 299.966 5.46659   7
   3  11   0 297.668 10.5242  11
  -3  11   0 301.948 6.35737   8
  -3  11   0 311.790 7.45128   5
   3  11   0 292.785 6.55797   5
   3  11   0 302.006 8.59367  18
   3  11   0 309.214 7.60023  16
   3  11   0 298.150 6.16961   8
  -3  11   0 295.575 8.84904  18
  -3  11   0 313.865 9.11368  16
  -5 -11   0 300.250 8.19139   5
   5 -11   0 300.698 9.27294   5
  -5 -11   0 293.369 7.86022  18
  -5 -11   0 300.771 8.52865  15
   5 -11   0 257.498 15.4085  11
   5 -11   0 289.029 8.35331   6
   5 -11   0 295.342 7.73269  18
   5 -11   0 292.055 4.60718  12
  -5 -11   0 286.437 5.50771   6
   5 -11   0 289.939 7.41630  15
  -5 -11   0 299.609 3.62279  12
  -5 -11   0 308.521 10.2928  11
  -5  11   0 289.327 9.24383  16
  -5  11   0 275.218 7.61334   5
  -5  11   0 281.543 7.19855  17
   5  11   0 289.034 5.53107   7
   5  11   0 293.448 8.42241  18
   5  11   0 278.756 8.25776  11
  -5  11   0 301.765 9.24302  18
  -5  11   0 305.845 6.57730   8
   5  11   0 289.688 6.89152  16
   5  11   0 297.402 6.48509   5
   5  11   0 295.592 6.36188   8
  -5  11   0 275.312 13.0617  10
   7 -11   0 220.048 8.66291   5
  -7 -11   0 222.746 4.12593   6
   7 -11   0 251.739 15.8673  11
   7 -11   0 223.637 4.38202  12
  -7 -11   0 231.508 7.99108  15
  -7 -11   0 229.551 7.19678   5
   7 -11   0 230.452 7.92806   6
   7 -11   0 223.603 6.76842  15
   7 -11   0 238.686 7.25554  18
  -7 -11   0 240.519 3.93407  12
  -7  11   0 234.609 7.30521  17
   7  11   0 226.530 5.66268   8
  -7  11   0 248.927 12.1600  10
  -7  11   0 216.326 8.66784  16
   7  11   0 233.332 7.73527  18
   7  11   0 217.653 5.11983   7
  -7  11   0 235.767 7.32549   5
   7  11   0 227.281 4.13046  14
  -7  11   0 220.041 8.37979  18
  -7  11   0 217.252 5.93653   8
   7  11   0 220.450 5.87082   5
   7  11   0 235.881 5.84515  16
  -9 -11   0 191.763 4.12267  12
  -9 -11   0 186.521 6.58800   5
   9 -11   0 208.219 15.3398  11
   9 -11   0 202.620 7.14641  18
   9 -11   0 200.716 6.58559   7
   9 -11   0 201.272 6.77140  15
   9 -11   0 187.369 7.81661   6
  -9 -11   0 203.902 8.15522  15
   9 -11   0 162.399 8.11606   5
  -9  11   0 180.163 10.6699  10
   9  11   0 193.445 5.37017   7
   9  11   0 189.960 4.87139  16
  -9  11   0 188.952 7.02521  17
   9  11   0 195.686 5.66751   8
  -9  11   0 199.726 7.04115   5
  -9  11   0 205.384 8.46908  18
  -9  11   0 189.497 6.11331   8
   9  11   0 180.057 5.39625   5
   9  11   0 194.720 7.55076  18
  -9  11   0 196.606 8.44907  16
  11 -11   0 129.777 5.78206   7
 -11 -11   0 120.368 5.48661   5
 -11 -11   0 132.721 3.98116  12
  11 -11   0 125.530 7.46362   6
  11 -11   0 124.551 6.45503  18
  11 -11   0 115.499 5.65822  15
 -11 -11   0 119.339 7.41629  15
  11 -11   0 117.942 7.43586   5
  11 -11   0 154.976 14.0460  11
 -11  11   0 123.088 5.65272   8
  11  11   0 120.003 4.79947   7
  11  11   0 124.727 4.82122   5
 -11  11   0 121.290 6.56345  17
 -11  11   0 120.145 8.76797  10
 -11  11   0 120.583 7.30005  18
  11  11   0 131.579 5.15164   8
 -11  11   0 126.132 7.52565  16
  11  11   0 125.471 6.61909  18
  13 -11   0 52.1632 4.60008   7
 -13 -11   0 51.9324 3.23543  12
  13 -11   0 50.7000 10.7260  11
 -13 -11   0 44.1646 5.82216  15
 -13 -11   0 48.6339 4.14631   5
  13 -11   0 46.9317 4.88697  15
  13 -11   0 48.1493 5.75114   6
  13 -11   0 53.6301 6.23435   5
  13 -11   0 45.2328 5.09777  18
 -13  11   0 63.4651 6.17872  18
 -13  11   0 50.1688 5.95539  16
 -13  11   0 49.3520 4.93492   8
 -13  11   0 47.8327 5.49428  17
  13  11   0 54.2185 4.25515   8
  13  11   0 57.1375 3.99359   5
  13  11   0 45.4409 5.11302  18
 -13  11   0 61.8431 7.03556  10
 -13  11   0 50.2219 5.98494  13
  13  11   0 48.3118 3.83019   7
  15 -11   0 99.0079 7.42998   5
  15 -11   0 87.8339 6.51681  18
  15 -11   0 79.1186 5.87426  15
  15 -11   0 99.4852 6.16497   7
 -15 -11   0 97.6089 4.51180  12
 -15 -11   0 93.6086 7.63691  15
  15 -11   0 87.0227 7.54862   6
 -15  11   0 88.5733 7.30862  18
 -15  11   0 97.7647 7.36639  13
  15  11   0 92.5951 4.70663   5
  15  11   0 90.0931 6.37315  18
 -15  11   0 89.5936 7.14668  16
  15  11   0 90.8911 5.41727   7
 -15  11   0 84.7690 6.74418  17
 -15  11   0 104.024 8.37659  10
  15  11   0 91.2607 4.93454   8
  17 -11   0 44.9879 7.10131   6
  17 -11   0 49.7053 5.36743  15
 -17 -11   0 38.0244 3.70328  12
  17 -11   0 46.3358 6.84582   5
  17 -11   0 49.4282 5.25966   7
 -17 -11   0 36.0520 6.43049  15
  17 -11   0 42.5724 5.79330  18
  17  11   0 47.2727 4.10051   5
  17  11   0 46.4753 5.78115  18
  17  11   0 46.7924 4.44981   8
 -17  11   0 42.8438 6.94740  10
 -17  11   0 39.0867 6.04884  17
  17  11   0 47.6639 4.73776   7
 -17  11   0 44.4898 6.12957  13
 -17  11   0 46.5581 6.46635  18
 -17  11   0 37.7868 5.65337  16
  19 -11   0 26.2071 4.80309   5
  19 -11   0 43.7261 7.23808   6
  19 -11   0 47.7062 5.57750   7
 -19 -11   0 25.3289 5.81989  15
  19 -11   0 36.1547 5.39995  15
  19 -11   0 38.8898 5.33874  18
 -19  11   0 35.6260 6.54034  14
  19  11   0 36.4883 4.02810   5
 -19  11   0 38.0683 5.89609  17
 -19  11   0 36.8322 5.91175  16
  19  11   0 38.4727 4.88261   8
  19  11   0 38.5989 5.27477  18
 -19  11   0 36.2495 5.60908  13
  19  11   0 41.0654 5.07496   7
 -19  11   0 47.4567 6.40009  18
 -21 -11   0 2.79502 4.10759  15
  21 -11   0 1.68073 2.61296  15
  21 -11   0 1.20867 2.71435  18
  21 -11   0 0.80142 3.37563   6
  21 -11   0 3.77673 3.27666   5
  21 -11   0 0.11504 2.43643   7
 -21  11   0 2.07830 3.00827  17
 -21  11   0 -0.7372 2.80665  16
  21  11   0 0.94227 2.31583   8
  21  11   0 2.39497 1.82539   5
  21  11   0 1.83940 2.47117   7
  21  11   0 3.40302 2.85530  18
 -21  11   0 -1.0570 2.43030  13
 -21  11   0 1.29584 3.35522  14
  23 -11   0 4.45231 2.94035   7
  23 -11   0 13.3188 3.83637  18
  23 -11   0 7.68667 3.47893  15
  23 -11   0 8.24322 3.89780   5
  23 -11   0 5.70764 3.97639   6
  23  11   0 7.74517 2.23254   5
 -23  11   0 12.0727 4.22147  16
  23  11   0 10.8387 3.02401   8
 -23  11   0 10.7566 3.94031  13
  23  11   0 6.08179 3.30436  18
 -23  11   0 14.0982 4.93667  17
 -23  11   0 12.1141 5.15918  14
  23  11   0 8.69002 3.16423   7
   0 -12   0 419.792 10.6430   5
   0 -12   0 423.988 9.55452  15
   0 -12   0 449.211 17.2151  11
   0 -12   0 419.666 8.75556   6
   0 -12   0 419.718 8.71811  18
   0  12   0 404.044 7.56512   8
   0  12   0 395.500 9.67734  16
   0  12   0 391.873 8.32584   5
   0  12   0 391.332 10.5472  18
  -2 -12   0 175.206 7.21744   5
  -2 -12   0 165.581 5.44536   6
  -2 -12   0 171.550 6.53898  15
   2 -12   0 172.131 6.17321  18
   2 -12   0 174.361 3.04565  12
   2 -12   0 174.481 12.0838  11
   2 -12   0 169.447 6.45015   6
   2 -12   0 153.635 6.12533  15
   2 -12   0 165.513 7.43640   5
  -2 -12   0 174.040 10.3322  11
   2  12   0 162.911 5.26932   8
   2  12   0 170.697 5.79573   5
   2  12   0 166.528 4.46208   7
   2  12   0 147.924 8.23112  11
  -2  12   0 167.879 5.31169   8
  -2  12   0 158.804 7.12727  16
   2  12   0 155.608 7.27652  18
  -2  12   0 160.343 6.10865   5
   2  12   0 162.509 6.29567  16
  -2  12   0 169.812 7.60243  18
  -4 -12   0 155.314 6.81316   5
  -4 -12   0 163.236 4.90208   6
  -4 -12   0 167.606 6.90745  15
   4 -12   0 170.035 6.81322   6
   4 -12   0 165.962 3.50261  12
   4 -12   0 168.022 6.28119  18
  -4 -12   0 173.915 9.45925  11
   4 -12   0 181.208 13.0262  11
   4 -12   0 159.170 6.00256  15
   4 -12   0 163.002 7.57901   5
   4  12   0 159.542 4.35283   7
   4  12   0 164.488 5.65170   5
  -4  12   0 167.526 11.2540  10
  -4  12   0 162.793 7.60166  16
  -4  12   0 158.972 6.37662   5
  -4  12   0 165.496 5.37018   8
  -4  12   0 162.087 7.75907  18
   4  12   0 157.675 5.96859  16
   4  12   0 142.821 7.16510  11
   4  12   0 166.850 5.28065   8
   4  12   0 154.971 7.17088  18
  -6 -12   0 108.085 5.73953   5
   6 -12   0 92.1708 6.58961   5
  -6 -12   0 103.146 3.55341   6
   6 -12   0 106.575 5.52262  18
   6 -12   0 91.7173 5.06253  15
   6 -12   0 104.002 6.19126   6
   6 -12   0 103.816 3.18862  12
   6 -12   0 86.0272 10.7496  11
  -6 -12   0 89.6490 5.75153  15
   6  12   0 93.0443 4.66025   5
   6  12   0 103.022 4.80140  16
  -6  12   0 105.208 5.90626   5
  -6  12   0 93.7090 8.59383  10
  -6  12   0 93.3528 5.09360  17
  -6  12   0 80.6132 6.36465  16
   6  12   0 90.9787 3.56476   7
  -6  12   0 98.7971 4.64584   8
  -6  12   0 103.604 6.92863  18
   6  12   0 105.527 4.70110   8
   6  12   0 96.2863 3.60790  14
   6  12   0 101.033 6.20141  18
   8 -12   0 200.265 6.46379   7
  -8 -12   0 202.514 8.28797  15
   8 -12   0 195.391 7.15189  18
  -8 -12   0 196.223 7.27493   5
   8 -12   0 199.256 4.47365  12
   8 -12   0 192.069 8.87489   5
   8 -12   0 185.500 15.1752  11
   8 -12   0 196.659 6.85686  15
   8 -12   0 187.956 7.92844   6
  -8  12   0 180.854 7.02714  17
   8  12   0 212.715 6.14631   5
  -8  12   0 188.631 8.71848  16
   8  12   0 189.398 7.82222  18
   8  12   0 195.378 5.67804  16
  -8  12   0 193.090 11.7984  10
   8  12   0 193.663 5.75751   8
  -8  12   0 188.761 8.78978  18
  -8  12   0 194.480 6.26745   8
  -8  12   0 193.569 7.53050   5
   8  12   0 203.261 5.27855   7
  10 -12   0 104.666 12.4449  11
  10 -12   0 110.310 5.69456  15
  10 -12   0 111.167 5.30798   7
 -10 -12   0 114.704 7.13282  15
  10 -12   0 116.468 7.61124   5
 -10 -12   0 108.996 5.70550   5
  10 -12   0 124.186 7.53793   6
  10 -12   0 116.614 6.37723  18
 -10  12   0 99.2933 6.05906  17
  10  12   0 109.609 6.80202  18
 -10  12   0 107.927 7.27113  16
 -10  12   0 115.986 5.64368   8
 -10  12   0 120.901 9.32417  10
  10  12   0 112.449 5.03412   8
  10  12   0 116.629 5.07229   5
 -10  12   0 117.243 7.49665  18
  10  12   0 113.698 4.51956   7
 -10  12   0 120.244 5.99923   5
  10  12   0 113.589 4.07991  16
 -12 -12   0 87.0168 7.04449  15
  12 -12   0 87.3673 7.27036   6
  12 -12   0 102.496 6.34329  18
 -12 -12   0 95.4213 5.41341   5
  12 -12   0 103.823 7.70083   5
  12 -12   0 96.2205 5.42234   7
  12 -12   0 111.971 13.4878  11
  12 -12   0 82.6414 5.39402  15
 -12  12   0 85.4073 6.98275  16
 -12  12   0 91.4895 6.83382  13
 -12  12   0 87.0010 6.28401  17
  12  12   0 88.0680 5.01651   8
 -12  12   0 99.6831 8.71292  10
  12  12   0 84.4320 4.47948   7
 -12  12   0 91.9324 7.25000  18
  12  12   0 90.4597 6.44417  18
 -12  12   0 93.5930 5.73306   8
  12  12   0 92.3725 4.72152   5
  14 -12   0 30.2264 4.44989  15
 -14 -12   0 28.6152 5.25395  15
  14 -12   0 26.7321 4.63946   5
  14 -12   0 39.7914 4.38735   7
  14 -12   0 36.8356 5.65252   6
  14 -12   0 37.5115 5.34129  18
 -14  12   0 33.2099 6.22135  10
 -14  12   0 31.8754 4.97358  13
 -14  12   0 35.3820 5.49890  17
  14  12   0 37.2112 3.95620   5
  14  12   0 39.5899 4.45880   8
 -14  12   0 25.7495 4.48789  18
  14  12   0 32.7004 5.37189  18
 -14  12   0 30.8163 5.44039  16
  14  12   0 34.8132 3.78830   7
  16 -12   0 23.9053 3.92606   7
  16 -12   0 37.7314 6.09971   6
  16 -12   0 25.7405 5.00384   5
  16 -12   0 28.4698 4.50759  18
 -16 -12   0 21.1011 5.25461  15
  16 -12   0 27.0179 4.44378  15
  16  12   0 28.6848 3.88940   5
 -16  12   0 27.3328 4.87073  13
  16  12   0 25.7618 3.45952   8
 -16  12   0 25.0358 4.53702  18
  16  12   0 28.7763 4.68675  18
 -16  12   0 26.7353 4.88028  17
 -16  12   0 28.0985 5.57046  10
 -16  12   0 21.8346 4.95512  16
  16  12   0 25.0657 3.61724   7
  18 -12   0 26.7465 5.20739   5
  18 -12   0 29.3597 4.77543  18
 -18 -12   0 26.8182 6.03830  15
  18 -12   0 31.8619 5.92962   6
  18 -12   0 30.3612 4.81860  15
  18 -12   0 26.2418 4.27028   7
  18  12   0 31.7458 4.47081   7
  18  12   0 27.1463 4.75204  18
 -18  12   0 30.3093 5.37173  18
 -18  12   0 28.9785 5.35661  16
 -18  12   0 19.9583 4.66423  17
  18  12   0 23.1010 3.47586   8
  18  12   0 31.5036 4.11834   5
 -18  12   0 23.8951 4.87310  13
 -18  12   0 27.9197 6.09408  14
 -20 -12   0 13.1466 5.47846  15
  20 -12   0 16.8426 4.16153  18
  20 -12   0 13.4277 3.72115  15
  20 -12   0 14.8326 4.49500   5
  20 -12   0 16.0281 5.04017   6
  20 -12   0 12.4539 3.52352   7
  20  12   0 10.7183 3.70876  18
 -20  12   0 14.0180 4.33149  16
 -20  12   0 13.0055 4.57074  17
  20  12   0 10.6926 2.94694   8
  20  12   0 14.8137 3.43864   7
 -20  12   0 18.2172 4.64243  13
 -20  12   0 9.22863 4.47527  14
  20  12   0 11.6778 2.40775   5
  22 -12   0 3.91232 3.43612   5
  22 -12   0 7.33336 3.46997  18
  22 -12   0 12.7852 5.09890   6
  22 -12   0 3.72151 3.11633  15
 -22 -12   0 4.78524 4.73993  15
  22 -12   0 5.24106 2.84801   7
  22  12   0 3.86938 2.02327   5
 -22  12   0 1.02447 3.39131  17
  22  12   0 6.63234 2.96640   7
 -22  12   0 3.61009 3.30715  16
  22  12   0 3.42644 2.93951  18
 -22  12   0 10.1826 4.04138  13
 -22  12   0 2.79398 4.05445  14
  22  12   0 3.09707 2.76035   8
  -1 -13   0 125.547 9.98905  11
  -1 -13   0 124.463 6.83083   5
   1 -13   0 108.652 5.73062  15
   1 -13   0 112.713 5.68740   6
   1 -13   0 114.746 6.89175   5
  -1 -13   0 116.793 5.22809   6
  -1 -13   0 116.773 5.95720  15
   1 -13   0 137.559 11.0360  11
   1  13   0 115.665 6.07364  16
  -1  13   0 111.394 6.26354  16
  -1  13   0 118.780 4.97727   8
   1  13   0 115.093 5.68937   5
  -1  13   0 122.773 5.89367   5
   1  13   0 119.028 7.26359  18
  -1  13   0 121.109 7.20586  18
   1  13   0 121.550 5.07355   8
  -3 -13   0 158.271 10.4468  11
   3 -13   0 166.719 12.4686  11
   3 -13   0 146.173 6.45858  15
   3 -13   0 165.557 7.87215   5
  -3 -13   0 131.578 6.76104   5
  -3 -13   0 161.663 5.52807   6
  -3 -13   0 147.317 6.99953  15
   3 -13   0 150.352 6.73777   6
   3  13   0 145.465 4.34809   7
  -3  13   0 157.130 6.62230   5
   3  13   0 162.354 5.82811   8
   3  13   0 151.147 6.43619  16
  -3  13   0 153.219 8.15165  18
  -3  13   0 150.581 7.57040  16
   3  13   0 135.480 7.51314  18
  -3  13   0 146.214 11.1363  10
  -3  13   0 154.558 5.65294   8
   3  13   0 165.230 6.17183   5
   5 -13   0 100.066 5.46231  15
  -5 -13   0 94.2558 5.93963  15
  -5 -13   0 95.0613 6.11484   5
  -5 -13   0 83.9025 12.1863  11
   5 -13   0 104.164 11.2165  11
   5 -13   0 101.101 6.97522   5
   5 -13   0 89.3158 5.47960  18
  -5 -13   0 95.6971 4.02300   6
   5 -13   0 102.574 6.20857   6
  -5  13   0 118.248 6.31845   5
  -5  13   0 99.7261 5.11571   8
  -5  13   0 86.0305 8.92960  10
   5  13   0 96.7382 5.21094  16
  -5  13   0 101.534 7.42789  18
  -5  13   0 89.3417 6.76404  16
   5  13   0 103.403 6.76383  18
   5  13   0 100.213 4.84793   8
   5  13   0 100.357 4.33536  14
   5  13   0 96.3043 5.15873   5
   5  13   0 89.2974 3.63462   7
  -7 -13   0 128.884 7.05141  15
  -7 -13   0 134.560 6.61665   5
   7 -13   0 138.467 7.39413   6
   7 -13   0 155.640 14.2316  11
   7 -13   0 128.136 6.23216  15
   7 -13   0 134.662 6.46434  18
   7 -13   0 137.560 8.13805   5
  -7  13   0 129.047 8.02032  18
  -7  13   0 132.596 6.85669   5
   7  13   0 130.638 5.66647   5
  -7  13   0 135.360 5.65386   8
   7  13   0 130.848 4.42354   7
  -7  13   0 140.101 8.02499  16
   7  13   0 132.867 5.52299   8
   7  13   0 131.093 5.38738  16
  -7  13   0 130.844 10.2938  10
   7  13   0 137.292 7.54270  18
   9 -13   0 59.2224 11.9762  11
   9 -13   0 72.7526 5.50507  15
   9 -13   0 74.8883 4.40258   7
  -9 -13   0 68.5222 6.68876  15
   9 -13   0 65.0837 3.19526  12
   9 -13   0 72.0556 6.98456   5
  -9 -13   0 80.5003 5.54591   5
   9 -13   0 75.9681 6.63859   6
   9 -13   0 69.4745 5.64042  18
  -9  13   0 68.9725 5.71380   5
  -9  13   0 50.3916 7.50115  10
  -9  13   0 71.9908 4.92584   8
   9  13   0 82.2286 4.85351   8
   9  13   0 67.4128 4.75218   5
  -9  13   0 66.8679 6.55599  16
   9  13   0 71.8771 3.81782   7
   9  13   0 69.1175 4.07432  16
   9  13   0 72.2927 6.23189  18
  -9  13   0 67.0502 6.83311  18
  -9  13   0 64.2425 5.17697  17
  11 -13   0 63.0926 3.32423  12
  11 -13   0 63.0642 4.50695   7
  11 -13   0 66.4365 6.97295   5
  11 -13   0 56.4658 6.72204   6
  11 -13   0 67.2382 5.73361  18
  11 -13   0 55.0957 5.01227  15
 -11 -13   0 59.8772 6.78531  15
 -11  13   0 64.1184 5.67661  17
  11  13   0 60.9917 6.25527  18
 -11  13   0 54.2029 6.82781  16
 -11  13   0 64.1986 5.35713   8
  11  13   0 66.7300 4.56199   8
 -11  13   0 56.1153 7.54555  10
  11  13   0 59.1420 3.78490   7
 -11  13   0 67.6589 7.18171  18
  11  13   0 65.7265 4.71444   5
  13 -13   0 16.1060 4.17703   6
 -13 -13   0 38.5002 5.97030  15
  13 -13   0 24.2453 4.76202   5
  13 -13   0 16.8922 3.57418  18
  13 -13   0 14.8565 3.47069  15
 -13  13   0 29.3946 5.35542  16
  13  13   0 18.0750 3.85631  18
  13  13   0 21.1348 3.15044   8
 -13  13   0 20.6654 4.44492  13
  13  13   0 24.3126 3.51402   7
 -13  13   0 18.8953 4.04154  17
 -13  13   0 26.1503 4.26319   8
  13  13   0 25.6856 3.35082   5
 -13  13   0 20.5006 5.22229  10
 -13  13   0 14.6345 3.80682  18
 -15 -13   0 29.0400 5.69637  15
  15 -13   0 41.9811 6.37444   6
  15 -13   0 35.0225 4.99580  15
  15 -13   0 42.2736 6.81218   5
  15 -13   0 36.0058 5.11703  18
 -15  13   0 41.9924 6.10639  18
 -15  13   0 43.5295 7.43842  10
 -15  13   0 45.8097 6.06560  17
 -15  13   0 40.0384 6.55815  13
 -15  13   0 40.7748 6.67863  16
  15  13   0 46.7103 4.42989   5
  15  13   0 40.3531 4.01841   7
  15  13   0 42.5390 6.15117  18
  15  13   0 35.8731 4.66681   8
  17 -13   0 32.3757 5.24055  15
  17 -13   0 29.3193 5.86078   6
  17 -13   0 29.3752 4.81181  18
  17 -13   0 32.9313 5.85782   5
 -17 -13   0 37.3874 6.96796  15
 -17  13   0 29.4278 5.63105  16
  17  13   0 32.7720 4.26300   5
  17  13   0 26.2202 4.41583  18
 -17  13   0 23.3942 4.95202  17
 -17  13   0 20.2896 4.65193  13
  17  13   0 31.5173 4.33937   7
 -17  13   0 33.8455 6.72113  14
  17  13   0 31.1499 4.88676   8
 -17  13   0 36.0391 5.66271  18
  19 -13   0 7.78704 3.36317  15
  19 -13   0 6.19160 3.52002   5
 -19 -13   0 11.8725 4.81958  15
  19 -13   0 5.64768 3.02780  18
  19 -13   0 9.36983 4.65660   6
 -19  13   0 6.03670 3.61869  17
  19  13   0 6.67627 2.83802   8
 -19  13   0 6.37561 4.51708  14
  19  13   0 8.95987 2.31044   5
  19  13   0 13.5556 4.02506  18
 -19  13   0 11.0263 4.25148  16
  19  13   0 9.20928 2.76768   7
 -19  13   0 10.6524 3.94468  13
   0 -14   0 56.9011 5.20851  15
   0 -14   0 71.9973 8.97815  11
   0 -14   0 65.5824 4.78066   6
   0 -14   0 63.6168 5.93491   5
   0  14   0 63.0082 6.48713  18
   0  14   0 63.6117 5.22863   5
   0  14   0 56.5499 4.32638   8
   0  14   0 53.3052 5.52341  16
  -2 -14   0 132.871 6.77684  15
  -2 -14   0 129.702 5.62770   6
   2 -14   0 122.319 11.6583  11
   2 -14   0 132.874 7.58751   5
   2 -14   0 131.010 6.47215  15
  -2 -14   0 145.318 11.4427  11
  -2 -14   0 123.805 7.24820   5
   2 -14   0 140.027 6.61848   6
  -2  14   0 129.339 8.26287  18
  -2  14   0 134.869 6.71077   5
   2  14   0 136.855 7.96162  18
   2  14   0 128.686 5.57330   8
  -2  14   0 137.465 5.73328   8
   2  14   0 127.748 6.03808  14
   2  14   0 125.707 6.16879   5
  -2  14   0 125.838 7.18492  16
   2  14   0 127.695 6.66772  16
  -2  14   0 123.756 11.0105  10
  -4 -14   0 58.2922 3.90889   6
   4 -14   0 54.3090 5.04698  15
   4 -14   0 45.6234 8.95221  11
   4 -14   0 55.9252 5.70304   6
  -4 -14   0 46.8543 5.47221  15
   4 -14   0 62.1238 6.35598   5
  -4 -14   0 53.5451 5.52870   5
  -4  14   0 52.9023 4.41595   8
   4  14   0 57.6453 4.09266  14
   4  14   0 53.7910 4.41343   8
  -4  14   0 61.3231 6.81493  18
   4  14   0 55.6228 6.39109  18
  -4  14   0 50.5083 8.18612  10
  -4  14   0 47.5622 5.70877  16
  -4  14   0 51.6826 5.46228   5
   4  14   0 49.1441 4.76352  16
   4  14   0 48.6987 4.75499   5
   6 -14   0 76.5473 6.33609   6
  -6 -14   0 91.3980 6.71048  15
   6 -14   0 86.1434 5.81246  15
   6 -14   0 88.3461 7.27651   5
   6 -14   0 111.034 11.7969  11
  -6 -14   0 89.1104 6.20565   5
  -6  14   0 85.8441 7.05861  16
   6  14   0 84.5457 5.03272  16
  -6  14   0 92.8244 7.68983  18
   6  14   0 90.7649 5.44474   5
   6  14   0 85.5012 6.98946  18
  -6  14   0 91.5830 5.14023   8
  -6  14   0 83.4586 6.31674   5
  -6  14   0 82.6180 8.95944  10
   6  14   0 80.3006 4.98973   8
  -8 -14   0 43.9558 5.01139   5
   8 -14   0 53.1471 6.30927   6
   8 -14   0 42.7605 9.40184  11
  -8 -14   0 48.4315 6.02473  15
   8 -14   0 38.7205 6.40184   5
   8 -14   0 48.3731 5.11521  15
  -8  14   0 43.5343 5.43477   5
   8  14   0 47.8412 4.48017   8
   8  14   0 48.7213 3.86777  16
  -8  14   0 43.7694 5.86326  16
   8  14   0 56.5571 6.24034  18
   8  14   0 44.2038 3.16314   7
  -8  14   0 44.0396 4.75741   8
  -8  14   0 33.5124 6.73424  10
   8  14   0 40.6824 4.56581   5
  -8  14   0 48.2287 6.94699  18
  10 -14   0 42.7324 6.41280   5
 -10 -14   0 38.9366 6.31218  15
  10 -14   0 31.7884 4.86034  15
  10 -14   0 31.5607 5.02786   6
 -10  14   0 40.3320 5.07722   5
  10  14   0 44.4949 4.69730   8
 -10  14   0 47.9947 6.79181  18
  10  14   0 30.8149 4.86186  18
 -10  14   0 37.5519 4.96523   8
 -10  14   0 33.3738 6.74765  10
 -10  14   0 43.7341 6.04903  16
  10  14   0 32.9494 4.30776   5
  10  14   0 35.1204 3.16344   7
  12 -14   0 54.2759 5.24522  15
  12 -14   0 64.4540 7.33900   6
 -12 -14   0 48.4374 7.05399  15
  12 -14   0 64.8617 7.29609   5
  12  14   0 61.8718 4.20550   7
 -12  14   0 60.3138 8.89761  10
  12  14   0 53.9647 5.00399   8
  12  14   0 64.9736 5.03257   5
 -12  14   0 61.6897 6.00394  17
 -12  14   0 58.8232 7.01193  16
 -12  14   0 53.9390 7.27499  18
 -12  14   0 68.7495 7.36757  13
  12  14   0 56.0690 6.54759  18
 -12  14   0 62.6088 5.87920   8
 -14 -14   0 20.6775 5.36869  15
  14 -14   0 15.7677 3.64718  15
  14 -14   0 23.0729 5.11309   6
  14 -14   0 11.0314 3.80976   5
 -14  14   0 18.5295 4.32535  17
 -14  14   0 22.8443 5.13066  18
  14  14   0 20.3935 4.43933  18
  14  14   0 20.9480 3.27816   5
  14  14   0 19.8139 3.25868   8
 -14  14   0 22.9451 4.88379  13
 -14  14   0 19.9349 4.94820  16
  14  14   0 22.0230 3.61736   7
  16 -14   0 11.9942 3.40945  15
  16 -14   0 9.80432 4.16278   5
  16 -14   0 13.6309 4.53606   6
 -16 -14   0 9.80427 4.47525  15
  16  14   0 21.6060 4.74522  18
  16  14   0 9.01223 2.78966   8
 -16  14   0 15.7407 5.19402  14
  16  14   0 11.6499 2.64968   5
 -16  14   0 10.3425 3.75559  17
 -16  14   0 11.3829 4.10549  13
 -16  14   0 11.5295 4.42040  18
 -16  14   0 13.8654 4.36378  16
  16  14   0 15.1114 2.92010   7
  18 -14   0 -1.1306 3.26234   6
  18 -14   0 5.74812 3.08806  15
 -18 -14   0 3.54891 4.44162  15
  18 -14   0 3.57393 3.24134   5
  18  14   0 4.65020 2.66884   8
 -18  14   0 3.19839 4.15625  14
  18  14   0 2.41578 2.05305   5
 -18  14   0 3.07123 3.24479  13
  18  14   0 1.32655 2.10735   7
 -18  14   0 4.14762 3.62817  16
 -18  14   0 -0.5067 3.03062  17
 -18  14   0 4.66624 4.49127  18
  18  14   0 5.76183 3.36508  18
   1 -15   0 34.7536 4.56901   6
  -1 -15   0 39.0056 4.51387   6
   1 -15   0 32.3760 4.92767  15
  -1 -15   0 30.9984 5.05561  15
   1 -15   0 33.5940 5.19213   5
   1 -15   0 36.3792 8.41994  11
  -1 -15   0 32.0858 5.00643   5
   1  15   0 34.9580 4.39311   8
  -1  15   0 30.7765 5.09496   5
  -1  15   0 34.1113 4.87345  14
  -1  15   0 28.4570 5.02579  18
   1  15   0 32.5154 4.83960  16
  -1  15   0 34.4181 4.47939   8
   1  15   0 32.8561 5.15106  18
   1  15   0 34.1747 5.03263   5
   1  15   0 34.8203 4.51883  14
  -1  15   0 33.1896 4.91096  16
   3 -15   0 66.5917 10.8868  11
  -3 -15   0 74.7679 5.07579   6
   3 -15   0 90.4014 7.29127   5
  -3 -15   0 84.8192 6.26826  15
  -3 -15   0 82.7249 6.69441   5
   3 -15   0 74.0886 5.61612  15
   3 -15   0 84.7810 6.34943   6
   3  15   0 83.4919 5.39500   8
  -3  15   0 74.7473 6.48772  16
   3  15   0 89.0584 6.03012  16
  -3  15   0 75.5576 6.22080   5
  -3  15   0 85.6203 5.22784   8
  -3  15   0 75.5840 7.60828  18
   3  15   0 89.1323 5.86702   5
   3  15   0 83.0386 7.49622  18
   5 -15   0 55.8496 5.22571  15
   5 -15   0 65.2456 7.04037   5
   5 -15   0 52.4242 10.3694  11
   5 -15   0 69.7719 6.34996   6
  -5 -15   0 65.9623 6.05956   5
  -5 -15   0 68.9727 6.48271  15
   5  15   0 58.1294 5.11556  16
   5  15   0 60.1315 6.99601  18
  -5  15   0 66.1975 5.01856   8
  -5  15   0 54.4610 6.45052  16
   5  15   0 70.1695 5.45182   5
  -5  15   0 60.9176 5.97410   5
  -5  15   0 61.5890 7.52130  18
   5  15   0 63.8478 4.91952   8
   7 -15   0 38.4210 4.82014  15
   7 -15   0 41.9089 6.57969   5
  -7 -15   0 50.9177 5.82327  15
   7 -15   0 40.6496 6.01689   6
   7  15   0 46.4099 4.99229   5
   7  15   0 42.3180 4.20970  16
  -7  15   0 38.2622 5.82597   5
   7  15   0 44.8329 4.65707   8
  -7  15   0 33.3397 5.34394  16
  -7  15   0 38.6418 4.95265   8
   7  15   0 40.8508 6.41465  18
  -7  15   0 37.2534 6.03814  18
   9 -15   0 24.5863 4.81658   6
   9 -15   0 20.1296 3.78904  15
  -9 -15   0 25.7134 5.21243  15
  -9  15   0 21.0776 3.61024   5
  -9  15   0 18.5154 3.54935   8
  -9  15   0 18.7576 4.78552  18
   9  15   0 20.0097 4.24353  18
  -9  15   0 17.3635 4.37373  16
   9  15   0 24.9971 3.57995   5
   9  15   0 18.8512 3.15698   8
 -11 -15   0 17.4274 4.58209  15
  11 -15   0 23.8414 4.95364   6
  11 -15   0 29.9318 5.70204   5
  11 -15   0 25.1910 4.38334  15
 -11  15   0 29.1995 4.42370   8
 -11  15   0 28.4322 5.79509  18
 -11  15   0 15.2198 4.25529  16
  11  15   0 25.9316 3.67357   8
  11  15   0 30.9779 4.70697   5
 -11  15   0 23.2364 5.52643  14
  11  15   0 19.5183 4.12070  18
 -13 -15   0 21.8245 5.26741  15
  13 -15   0 27.1296 5.53330   5
  13 -15   0 21.6527 5.03892   6
  13 -15   0 17.1963 3.90287  15
 -13  15   0 18.4389 4.62749  16
 -13  15   0 25.2430 5.15009  13
 -13  15   0 26.1795 4.37420   8
 -13  15   0 20.7131 5.12587  18
 -13  15   0 24.5515 5.31662  14
  13  15   0 22.7554 3.51237   5
  13  15   0 20.9393 4.57609  18
  13  15   0 21.3075 3.48049   8
  15 -15   0 8.67994 4.13269   5
  15 -15   0 7.96594 4.26600   6
 -15 -15   0 7.27745 4.42190  15
  15 -15   0 9.22046 3.40920  15
  15  15   0 6.60745 3.46322  18
  15  15   0 12.4461 2.91058   5
 -15  15   0 12.9010 4.28537  13
 -15  15   0 6.31254 3.96717  16
 -15  15   0 10.5391 4.66201  14
  15  15   0 12.4298 3.28178   8
 -15  15   0 11.6462 3.93031  18
   0 -16   0 42.7726 6.18686   5
   0 -16   0 37.6647 5.28322   6
   0 -16   0 35.1458 5.39858  15
   0  16   0 20.3891 4.74836  18
   0  16   0 33.9880 4.99661  16
   0  16   0 33.3298 5.42607   5
   0  16   0 31.9524 4.47437   8
   0  16   0 29.5564 4.79588  14
   2 -16   0 52.3764 5.69745  15
  -2 -16   0 45.6412 5.53976  15
  -2 -16   0 57.5036 6.43837   5
   2 -16   0 49.8978 5.74942   6
   2 -16   0 44.2365 6.49881   5
  -2  16   0 44.8827 5.52707  14
   2  16   0 54.5405 5.79555  16
  -2  16   0 50.6795 6.18637  16
  -2  16   0 42.5717 5.80289   5
   2  16   0 48.9761 4.76024   8
  -2  16   0 56.3858 5.15095   8
  -2  16   0 50.4616 7.37936  18
   2  16   0 50.9026 5.63792   5
   2  16   0 50.2323 7.07061  18
  -4 -16   0 19.7189 4.35456  15
   4 -16   0 14.7340 3.78784   6
   4 -16   0 20.8700 4.45081   5
   4 -16   0 19.6889 3.91893  15
  -4  16   0 16.0579 4.21480  18
   4  16   0 15.5492 4.37594  18
  -4  16   0 16.3082 3.18478   8
  -4  16   0 20.8425 4.15001   5
  -4  16   0 20.6348 4.54971  16
   4  16   0 18.6044 3.18012   8
  -4  16   0 20.6630 4.40159  14
   4  16   0 17.5102 3.36453  16
   4  16   0 25.0834 4.01104   5
   6 -16   0 35.3060 5.28366  15
  -6 -16   0 29.9400 5.24082  15
   6 -16   0 30.3047 4.90451   6
   6 -16   0 27.3990 5.32669   5
   6  16   0 36.1293 4.65053   8
   6  16   0 33.2302 5.00074   5
   6  16   0 38.7308 5.88183  18
   6  16   0 40.0264 4.47047  16
  -6  16   0 35.8494 4.94723   8
  -6  16   0 28.5957 5.13170  18
  -6  16   0 29.4596 5.30443  14
  -6  16   0 38.3880 6.27373  16
  -6  16   0 29.0880 4.58696   5
   8 -16   0 24.3293 4.99775   6
   8 -16   0 21.0455 5.02285   5
   8 -16   0 20.0584 3.97471  15
  -8 -16   0 16.2855 4.45033  15
  -8  16   0 13.9597 4.06533  16
  -8  16   0 11.3879 3.17421   5
   8  16   0 20.2427 3.34198   8
  -8  16   0 19.6441 4.87981  14
   8  16   0 14.6076 3.02523   5
   8  16   0 27.3846 5.40558  18
  -8  16   0 22.7102 3.87231   8
  -8  16   0 22.4761 5.07519  18
 -10 -16   0 13.8424 4.62174  15
  10 -16   0 11.7641 3.96947   6
  10 -16   0 13.5179 3.74629  15
  10 -16   0 14.6107 4.28967   5
 -10  16   0 10.2930 3.79999  18
 -10  16   0 20.2161 3.81355   8
  10  16   0 13.7445 3.24194   5
 -10  16   0 12.5013 4.55542  16
  10  16   0 14.5716 3.18503   8
  10  16   0 6.83793 3.65169  18
 -10  16   0 21.0160 5.23714  14
 -12 -16   0 12.7261 4.50057  15
  12 -16   0 19.6749 5.27260   6
  12 -16   0 20.4634 4.22052  15
  12 -16   0 16.3974 4.65296   5
 -12  16   0 15.1057 4.71678  13
  12  16   0 13.4587 4.06665  18
 -12  16   0 17.2240 5.27815  14
 -12  16   0 14.4176 4.31293  16
  12  16   0 16.4933 3.47776   8
 -12  16   0 16.3376 3.84821   8
 -12  16   0 18.6538 4.89683  18
  12  16   0 14.6664 3.34824   5
   1 -17   0 21.8300 4.50024  15
  -1 -17   0 16.9519 4.21807  15
   1 -17   0 20.4674 5.03779   5
   1  17   0 18.1026 3.34524   8
  -1  17   0 16.0696 4.26534  16
  -1  17   0 17.8170 3.76466   5
  -1  17   0 20.3734 3.61550   8
   1  17   0 24.7283 4.51167  16
   1  17   0 22.4373 4.98589  18
   1  17   0 23.1876 4.17538   5
  -1  17   0 17.0337 4.56642  18
   3 -17   0 22.5916 4.37041  15
   3 -17   0 31.6661 4.86889   6
   3 -17   0 17.3966 4.60870   5
  -3 -17   0 18.2258 4.27345  15
  -3  17   0 28.6361 5.23709  16
  -3  17   0 27.8659 4.90440  14
  -3  17   0 18.3317 3.34553   8
   3  17   0 20.1028 4.73222  18
  -3  17   0 19.9202 4.20228   5
   3  17   0 25.7774 4.33492   5
   3  17   0 25.0345 3.75109   8
   3  17   0 20.5019 3.96294  16
  -3  17   0 21.7816 5.11451  18
   5 -17   0 14.6544 4.16943   5
   5 -17   0 17.2569 3.84050  15
   5 -17   0 25.9313 4.76149   6
  -5 -17   0 21.6606 4.55596  15
   5  17   0 16.7731 4.73226  18
   5  17   0 17.8195 3.32601   8
  -5  17   0 22.5674 3.86477   8
   5  17   0 17.4273 3.49786   5
   5  17   0 16.9440 3.41649  16
  -5  17   0 15.3832 4.35068  16
  -5  17   0 23.8647 5.02419  14
  -5  17   0 17.8434 4.70313  18
  -5  17   0 22.4607 4.42058   5
  -7 -17   0 18.4688 4.79908  15
   7 -17   0 18.3219 4.50057   6
   7 -17   0 11.8682 4.23390   5
   7 -17   0 20.3281 4.12150  15
  -7  17   0 20.1180 5.17302  18
  -7  17   0 18.4898 4.72680  14
   7  17   0 12.3133 3.12942   5
  -7  17   0 13.5937 4.22400  16
  -7  17   0 17.1742 3.74363   8
  -7  17   0 17.1135 3.71841   5
   7  17   0 14.6589 4.31133  18
   7  17   0 17.5105 3.32872   8
 -30   0   1 -0.1514 2.40311  17
  30   0  -1 -0.0556 2.43814  18
  30   0  -1 0.05600 3.29223   7
  30   0  -1 0.84048 2.10720   5
  30   0  -1 -0.3028 2.16987   8
 -30   0   1 -0.0580 2.48485  13
  28   0  -1 1.62870 2.27208   5
 -28   0   1 -0.9330 2.13741  17
  28   0  -1 0.14055 2.99735   7
  28   0  -1 -1.2553 2.13897  18
 -28   0   1 0.98812 2.59517  13
  28   0  -1 0.41245 2.03360   8
  26   0  -1 0.00886 1.81876   6
 -26   0   1 0.58844 2.49381  13
 -26   0   1 -0.1607 1.69076  14
  26   0  -1 -1.5043 2.63199   7
  26   0  -1 1.27392 2.21349  18
  26   0  -1 -0.2380 1.91453   5
  26   0  -1 1.59733 2.12827   8
 -26   0   1 0.97283 2.17405  17
  26   0  -1 1.78908 2.63272  11
  26   0  -1 -1.0292 1.16746  19
  24   0  -1 -0.2540 1.12776  19
  24   0  -1 -0.7776 1.73428  18
 -24   0   1 0.57967 2.29674  13
  24   0  -1 1.27331 3.65112  11
  24   0  -1 -0.4371 1.80602   5
 -24   0   1 2.11164 2.52616  10
  24   0  -1 -0.8342 1.77203   8
 -24   0   1 -2.0899 1.62933  17
 -24   0   1 -0.6056 1.52622  14
  24   0  -1 -0.8003 2.45082   7
  24   0  -1 -0.2335 1.65662   6
  22   0  -1 0.22666 1.50686   6
 -22   0   1 -1.3114 1.29097  14
  22   0  -1 -0.5135 1.58824   5
 -22   0   1 1.37305 2.36037  12
  22   0  -1 0.42930 1.71681  18
 -22   0   1 0.45045 1.79618  17
 -22   0   1 0.19543 1.06072  16
  22   0  -1 0.03979 1.60679   8
  22   0  -1 -0.1174 1.09687  19
  22   0  -1 -2.1073 2.45583  11
 -22   0   1 -2.0891 1.62107  10
  22   0  -1 -1.1061 2.09172   7
 -22   0   1 -0.3475 2.03588  13
 -20   0   1 -0.4034 1.54860  17
 -20   0   1 -0.7892 1.85685  12
  20   0  -1 0.18066 1.49353   8
 -20   0   1 0.35318 1.19276  18
 -20   0   1 -0.0385 1.01268  16
  20   0  -1 1.32624 1.62921  18
  20   0  -1 -0.9902 2.26678  11
  20   0  -1 1.09073 2.07387   7
 -20   0   1 2.65369 2.31173  10
 -20   0   1 0.40005 1.44427  14
  20   0  -1 -0.9799 1.33075   5
 -20   0   1 0.13584 1.80227  13
  20   0  -1 -0.0072 1.32221   6
  20   0  -1 0.65121 1.05151  19
  18   0  -1 -0.0098 1.14070   6
 -18   0   1 -0.6184 1.49381  13
  18   0  -1 0.36616 1.19685   5
 -18   0   1 1.68258 1.79751  10
 -18   0   1 0.40801 1.27878  14
  18   0  -1 -0.2269 1.14930   8
  18   0  -1 0.07388 1.32993  10
 -18   0   1 -0.6981 1.54208  12
  18   0  -1 1.00498 2.26076  11
  18   0  -1 -0.5585 1.60653   7
  18   0  -1 -0.0303 0.88293  19
 -18   0   1 -0.7124 1.15522  17
 -18   0   1 0.06383 0.84310  16
  18   0  -1 -0.1544 1.27991  18
  18   0  -1 2.31922 3.31029   3
 -18   0   1 -0.6512 0.89535  18
  16   0  -1 1.33526 1.37994  10
 -16   0   1 -0.3179 0.77414  18
  16   0  -1 1.92625 2.66816  11
  16   0  -1 0.10831 0.77547  19
 -16   0   1 0.66242 1.22260  17
 -16   0   1 0.64879 0.82476  16
 -16   0   1 -0.2836 1.40421  10
  16   0  -1 0.38173 1.11725  18
 -16   0   1 0.03843 1.25245  13
  16   0  -1 1.54529 2.38395   3
 -16   0   1 0.01942 1.29332  12
  16   0  -1 0.10850 1.08447   8
  16   0  -1 -0.6610 0.98283   5
  16   0  -1 0.07437 1.49209   7
  16   0  -1 -0.3033 0.99433   6
  14   0  -1 -0.3202 1.11641   7
 -14   0   1 0.35275 1.13788  13
 -14   0   1 1.04721 1.61924  11
  14   0  -1 0.38708 1.79451  11
  14   0  -1 -0.5955 0.75616   6
  14   0  -1 0.36499 0.95340  18
 -14   0   1 -0.4019 0.71818  18
 -14   0   1 0.13513 0.73459  16
  14   0  -1 -0.4394 0.63548  19
  14   0  -1 -1.1321 0.91386  10
  14   0  -1 1.06201 0.97582   5
 -14   0   1 -0.0632 1.15922  12
 -14   0   1 0.45994 1.32634  10
  14   0  -1 -1.9525 1.54162   3
 -14   0   1 0.75628 1.07324  17
 -12   0   1 -0.1134 0.88355  13
  12   0  -1 0.52550 0.78327  18
  12   0  -1 -0.1052 0.83284  10
  12   0  -1 -0.0732 0.71282   6
  12   0  -1 0.52213 0.84873   5
 -12   0   1 0.10569 0.62133  16
 -12   0   1 -0.1742 1.00923  12
 -12   0   1 -0.2763 0.82178  17
  12   0  -1 -0.6920 0.91620   7
 -12   0   1 -0.8595 0.87556  10
  12   0  -1 1.08369 1.73661  11
 -12   0   1 -0.1415 0.61012  18
 -12   0   1 -0.6705 0.99965  11
  12   0  -1 -0.0920 0.56852  19
  10   0  -1 -0.0492 0.53719   6
  10   0  -1 -0.6252 0.82109  11
  10   0  -1 -0.2208 0.55457  18
 -10   0   1 -0.1102 0.48692  18
 -10   0   1 1.00617 0.82273  13
  10   0  -1 0.16859 0.59909   5
 -10   0   1 -0.3306 0.64717  17
 -10   0   1 0.55024 1.00223  10
  10   0  -1 0.17516 0.46353  19
  10   0  -1 -0.0221 0.75507  10
 -10   0   1 -0.3669 0.93672  11
 -10   0   1 1.06626 0.78555  12
 -10   0   1 0.05269 0.53629  16
  10   0  -1 0.02344 0.74532   7
  -8   0   1 0.17837 0.77741  10
  -8   0   1 0.62566 0.66684  12
  -8   0   1 0.04417 0.56630  13
  -8   0   1 -0.1096 0.36866  18
   8   0  -1 0.17546 0.36301  19
  -8   0   1 -0.1090 0.90459  11
  -8   0   1 1.33040 0.56073  16
   8   0  -1 0.48422 0.55046   5
  -8   0   1 0.65770 0.58344  17
   8   0  -1 0.26302 0.63929  10
   8   0  -1 0.91180 1.06596  11
   8   0  -1 0.18965 0.69090   7
   8   0  -1 -0.2042 0.39620  18
   8   0  -1 -0.0194 0.44279   6
   6   0  -1 0.24775 0.34506   5
   6   0  -1 -0.0940 0.33580   6
  -6   0   1 -0.1110 0.65272  11
  -6   0   1 0.26867 0.43376  13
  -6   0   1 0.45361 0.66525  10
   6   0  -1 0.56816 0.52380   7
   6   0  -1 0.01184 0.27478  19
   6   0  -1 -0.1574 0.49405  10
  -6   0   1 -0.1096 0.29628  18
  -6   0   1 0.29340 0.43562  17
  -6   0   1 1.79393 0.64590  12
   6   0  -1 0.22998 0.35913  18
  -6   0   1 0.40484 0.38745  16
   6   0  -1 -0.1427 0.70462  11
  -4   0   1 0.21803 0.27017  13
  -4   0   1 0.07694 0.21472  18
   4   0  -1 -0.0109 0.48302  11
   4   0  -1 0.07135 0.19428  19
  -4   0   1 0.14793 0.50732  11
   4   0  -1 -0.3443 0.26896  10
   4   0  -1 0.07850 0.29496   7
   4   0  -1 -0.0940 0.19708   5
  -4   0   1 0.38239 0.29082  16
  -4   0   1 0.44266 0.29186  12
  -4   0   1 -0.2282 0.28637  10
  -4   0   1 0.20252 0.25735  17
   4   0  -1 0.03741 0.21321   6
   4   0  -1 0.07513 0.18058  18
  -2   0  -1 0.02255 0.20926  13
   2   0   1 0.09803 0.14987  18
   2   0   1 0.09532 0.16765   5
   4   0   1 -0.0020 0.22007   5
  -4   0  -1 0.21989 0.30975  10
  -4   0  -1 -0.0569 0.28031  12
  -4   0  -1 -0.3042 0.29729  11
   4   0   1 0.04638 0.21694   6
   4   0   1 -0.0265 0.26772  10
  -4   0  -1 -0.1700 0.18776  16
  -4   0  -1 0.19520 0.27893  17
  -4   0  -1 0.16974 0.30968  14
  -4   0  -1 0.12674 0.41711  15
   4   0   1 0.00399 0.17621  18
   4   0   1 0.39338 0.48658  11
   4   0   1 0.07774 0.34908   7
  -4   0  -1 0.15659 0.33944  13
  -6   0  -1 -0.0717 0.43260  12
   6   0   1 -0.0871 0.32700   5
   6   0   1 -0.1838 0.33385   6
   6   0   1 -0.3243 0.52021   7
  -6   0  -1 -0.0018 0.35916  17
  -6   0  -1 0.00796 0.42999  14
   6   0   1 0.79204 0.82923  11
  -6   0  -1 -0.0485 0.46025  10
   6   0   1 0.35743 0.45251  10
  -6   0  -1 0.48382 0.55743  13
   6   0   1 -0.0722 0.29424  18
  -6   0  -1 0.40882 0.35026  16
  -6   0  -1 -0.0534 0.61761  11
  -8   0  -1 0.21036 0.55549  14
   8   0   1 0.07898 0.73874   7
  -8   0  -1 -0.2356 0.60776  11
  -8   0  -1 0.96571 0.41380  18
   8   0   1 0.48903 0.49137   5
  -8   0  -1 0.03966 0.48969  17
   8   0   1 -0.0347 0.41645   6
   8   0   1 0.23563 0.44805  18
  -8   0  -1 0.49210 0.65363  10
   8   0   1 0.75505 1.22143  11
  -8   0  -1 0.75989 0.79296  13
  -8   0  -1 0.01540 0.54542  12
  -8   0  -1 0.18602 0.39278  16
   8   0   1 -0.2690 0.49359  10
  10   0   1 0.57767 0.59856   5
 -10   0  -1 -0.1139 0.62425  14
 -10   0  -1 -0.3256 0.77044  13
  10   0   1 -1.0296 0.50825  10
 -10   0  -1 -0.4099 0.72735  10
  10   0   1 0.04159 1.10994  11
 -10   0  -1 1.06499 1.24163  11
  10   0   1 0.09496 0.56615   6
 -10   0  -1 -0.0749 0.38918  18
 -10   0  -1 0.66490 0.52978  16
  10   0   1 0.32881 0.62266  18
  10   0   1 -0.0512 0.84106   7
  10   0   1 -0.1166 0.37259  19
 -10   0  -1 -0.2268 0.77988  12
 -10   0  -1 0.00578 0.61707  17
 -12   0  -1 0.31593 0.58828  16
 -12   0  -1 0.37046 0.87910  17
  12   0   1 0.33299 1.37574  11
  12   0   1 0.08722 0.81564  10
  12   0   1 0.29699 0.73937  18
 -12   0  -1 0.10219 0.57985  18
 -12   0  -1 0.29964 0.83555  14
 -12   0  -1 0.23203 1.05472  13
  12   0   1 0.17999 0.78190   5
 -12   0  -1 0.33108 1.41919  11
 -12   0  -1 0.41847 0.98877  10
  12   0   1 0.12914 0.68994   6
  12   0   1 -0.5323 1.00092   7
  12   0   1 -0.2788 0.48224  19
 -12   0  -1 0.51899 1.02380  12
  14   0   1 -0.4276 0.84860   5
 -14   0  -1 -0.2268 0.93152  14
 -14   0  -1 -0.4398 0.65893  16
 -14   0  -1 -0.5075 1.20317  13
  14   0   1 -0.0528 0.87732  18
 -14   0  -1 0.70087 1.55904  11
 -14   0  -1 -0.6159 1.15469  12
  14   0   1 0.58952 0.62776  19
  14   0   1 -0.7067 1.59829  11
  14   0   1 1.77836 2.32893   3
  14   0   1 -0.3462 1.27655   7
 -14   0  -1 0.24631 0.66308  18
 -14   0  -1 -0.9246 1.01122  10
  14   0   1 0.32864 0.95885  10
  14   0   1 0.65498 0.87093   6
 -14   0  -1 0.36972 1.01465  17
  16   0   1 0.09593 0.95542   6
 -16   0  -1 -0.7399 1.13961  10
 -16   0  -1 0.49134 0.79616  18
  16   0   1 0.91316 1.19555  18
 -16   0  -1 0.09051 1.16736  17
 -16   0  -1 0.63742 1.15237  14
  16   0   1 -0.9610 1.47731   7
  16   0   1 -0.2595 0.66597  19
 -16   0  -1 -0.2984 1.35143  12
 -16   0  -1 0.47870 0.76627  16
 -16   0  -1 -0.3776 1.40689  13
  16   0   1 0.30715 2.74365   3
  16   0   1 0.39838 1.05272   5
  16   0   1 0.84650 1.98778  11
  16   0   1 -1.0070 0.81525  10
 -18   0  -1 -0.1268 0.80825  16
  18   0   1 0.66674 1.27836  18
  18   0   1 2.29269 2.17788  11
 -18   0  -1 -0.9948 1.10375  14
  18   0   1 -0.0510 0.75135  19
  18   0   1 0.99737 1.23363  10
  18   0   1 0.81589 3.09809   3
  18   0   1 -0.6838 1.06344   6
  18   0   1 0.33332 1.81757   7
 -18   0  -1 -1.6975 0.78340  18
  18   0   1 0.53973 1.26024   5
 -18   0  -1 0.40959 1.38446  10
 -18   0  -1 1.35743 1.51300  17
 -18   0  -1 -0.2528 1.65285  13
  20   0   1 2.37827 2.93814  11
 -20   0  -1 -0.5450 1.34582  14
  20   0   1 -0.0431 0.88719  19
  20   0   1 -0.0594 1.37932   5
  20   0   1 -0.5267 1.47859  18
 -20   0  -1 -1.0905 1.43829  17
  20   0   1 1.49475 1.69016   8
  20   0   1 0.22225 2.15367   7
 -20   0  -1 -0.3631 1.48452  10
  20   0   1 -1.1355 1.27229  10
  20   0   1 0.34608 1.27471   6
 -20   0  -1 -0.1992 0.80515  16
 -20   0  -1 -0.7875 1.85172  13
  22   0   1 0.53197 1.71778  18
 -22   0  -1 -0.2925 1.48614  14
 -22   0  -1 0.47324 1.83789  17
  22   0   1 -0.3905 2.56953  11
  22   0   1 0.46584 2.41420   7
 -22   0  -1 -0.7238 2.13384  13
  22   0   1 0.37464 1.44389   6
  22   0   1 -0.0765 0.96569  19
  22   0   1 0.13843 1.54081   5
  22   0   1 -0.7856 1.66134   8
 -22   0  -1 1.49185 2.09055  10
  24   0   1 -0.2125 1.70533   5
  24   0   1 3.76225 3.53259  11
  24   0   1 -1.4425 1.70454   8
  24   0   1 0.74320 1.94787  18
 -24   0  -1 -0.5741 1.61956  14
 -24   0  -1 -1.2825 2.35145  13
 -24   0  -1 -0.0108 1.98684  17
  24   0   1 0.00255 2.52321   7
  24   0   1 0.66391 1.58846   6
  24   0   1 0.34662 1.05119  19
  26   0   1 0.94044 2.96630   7
  26   0   1 1.15221 2.21331   8
 -26   0  -1 -1.1752 1.60287  14
  26   0   1 0.51638 2.21180  18
  26   0   1 0.88996 1.91948   6
  26   0   1 2.26265 3.70192  11
 -26   0  -1 -0.7941 2.61186  13
  26   0   1 -0.5835 1.78954   5
 -26   0  -1 0.51875 2.13284  17
  28   0   1 -0.8249 1.91829   5
 -28   0  -1 -0.7075 2.20601  17
 -28   0  -1 0.02415 2.68128  14
  28   0   1 -0.1133 2.06684  18
 -28   0  -1 0.52805 2.67565  13
  28   0   1 -0.4822 2.17229   8
  28   0   1 0.30005 3.16787   7
  29  -1  -1 2.18501 3.25204   7
  29  -1  -1 0.53555 2.14514   5
  29  -1  -1 -0.5739 2.06521   8
 -29  -1   1 -1.9251 2.24469  13
 -29  -1   1 -0.2186 2.33197  17
  29  -1  -1 2.12221 2.53615  18
  29  -1  -1 0.10309 2.31227   6
 -29   1   1 -0.3433 1.98926  14
  29   1  -1 0.02530 2.20956   8
  29   1  -1 0.65436 3.21733   7
  29   1  -1 0.94463 2.06920   5
 -29   1   1 -1.8878 2.31058  17
  29   1  -1 -0.4448 2.34948  18
 -29   1   1 -2.2116 2.35043  13
  27  -1  -1 2.60047 2.26821   8
  27  -1  -1 0.99231 2.12119   6
  27  -1  -1 3.77791 2.47722   5
 -27  -1   1 0.86997 2.17585  17
 -27  -1   1 2.86764 2.59649  13
  27  -1  -1 3.21405 3.30933   7
  27  -1  -1 0.72817 2.12699  18
  27   1  -1 0.89157 3.19674   7
  27   1  -1 3.00381 2.35803  18
 -27   1   1 0.81872 2.60618  13
 -27   1   1 2.45228 2.26645  14
  27   1  -1 1.40704 1.40375  19
  27   1  -1 2.37038 2.23020   8
 -27   1   1 2.60879 2.58889  17
  25  -1  -1 0.20818 2.12494  18
 -25  -1   1 2.69262 3.03629  10
 -25  -1   1 -2.7359 1.26417  14
 -25  -1   1 -1.8044 1.95198  13
 -25  -1   1 1.13779 1.96429  17
  25  -1  -1 -1.2437 1.77533   5
  25  -1  -1 -3.9011 2.95799  11
  25  -1  -1 -1.3708 1.76132   8
  25  -1  -1 1.43399 3.01485   7
  25  -1  -1 -0.9280 1.79291   6
  25   1  -1 1.39216 1.97382  18
  25   1  -1 -0.0080 1.68632   5
  25   1  -1 2.06067 2.90139   7
  25   1  -1 1.64309 1.65228   6
 -25   1   1 0.91495 2.21575  17
 -25   1   1 -0.7654 2.22537  13
 -25   1   1 0.09686 1.92294  14
  25   1  -1 0.13608 1.82313   8
  25   1  -1 0.74950 1.36419  19
  23  -1  -1 0.24949 2.35205   7
  23  -1  -1 0.54186 1.71210   8
 -23  -1   1 0.36308 2.18007  13
 -23  -1   1 0.75200 1.72601  17
  23  -1  -1 2.46571 2.06837   5
  23  -1  -1 1.22686 1.85243   6
 -23  -1   1 1.17871 1.52508  14
  23  -1  -1 0.07081 1.82418  18
  23  -1  -1 -0.1251 2.95685  11
 -23  -1   1 -0.0644 2.10848  12
 -23  -1   1 1.14703 2.40928  10
  23  -1  -1 -0.0579 1.12665  19
  23   1  -1 -0.7176 2.40364   7
  23   1  -1 -0.3176 1.37263   6
  23   1  -1 0.65060 1.78785  18
 -23   1   1 -0.2236 1.20664  16
 -23   1   1 1.58919 2.25145  13
  23   1  -1 -0.5392 1.62257   8
 -23   1   1 -0.1617 2.02543  17
 -23   1   1 -0.5011 2.13229  10
  23   1  -1 0.77959 1.24009  19
  23   1  -1 0.74439 1.67448   5
  23   1  -1 -5.2206 2.17278  11
 -23   1   1 2.03722 1.84278  14
  21  -1  -1 15.2988 5.90362  11
  21  -1  -1 13.2416 2.52602   8
  21  -1  -1 9.26378 3.13007   7
 -21  -1   1 9.97472 2.80740  13
  21  -1  -1 6.83779 2.39626  18
  21  -1  -1 9.89095 2.40237   5
 -21  -1   1 11.8441 1.44357  16
 -21  -1   1 9.30036 3.29556  10
 -21  -1   1 11.8106 2.35833  14
  21  -1  -1 8.67487 1.56789  19
 -21  -1   1 10.2643 2.93898  12
 -21  -1   1 10.1625 2.58508  17
  21  -1  -1 8.46579 2.28762   6
  21   1  -1 10.8472 3.23453   7
  21   1  -1 7.89172 1.68647  19
 -21   1   1 7.67005 2.74113  12
 -21   1   1 7.87420 2.90974  18
  21   1  -1 11.8183 2.38713   6
 -21   1   1 11.8314 2.07180  16
  21   1  -1 7.95978 2.10080   8
 -21   1   1 14.3047 3.05258  17
  21   1  -1 8.99261 2.18952   5
 -21   1   1 10.4358 2.89196  13
  21   1  -1 6.10622 3.38167  11
 -21   1   1 10.1949 2.65041  14
 -21   1   1 7.62582 3.12327  10
  21   1  -1 9.14736 2.40128  18
  19  -1  -1 45.1924 4.33044  18
 -19  -1   1 52.3078 4.75044  13
  19  -1  -1 40.8527 3.72530   8
 -19  -1   1 54.3439 5.88165  10
  19  -1  -1 45.3023 2.72998  19
 -19  -1   1 45.4641 2.24755  16
  19  -1  -1 46.8094 5.05306   7
  19  -1  -1 52.2778 4.16000   5
 -19  -1   1 45.7699 3.42480  18
  19  -1  -1 43.3286 4.01625   6
  19  -1  -1 37.3552 4.25868  10
 -19  -1   1 42.4010 3.58897  17
 -19  -1   1 38.9706 4.33120  12
 -19  -1   1 38.4928 3.22224  14
  19  -1  -1 56.2752 7.90556  11
  19   1  -1 42.9531 3.49983   6
 -19   1   1 42.5835 4.47194  13
  19   1  -1 46.1381 3.76550   8
  19   1  -1 45.7749 2.94696  19
 -19   1   1 38.6218 3.94990  17
 -19   1   1 42.9300 2.97839  16
 -19   1   1 45.7245 3.62630  18
  19   1  -1 39.9811 4.85066   7
 -19   1   1 37.2891 5.14703  10
  19   1  -1 46.7927 6.94718  11
  19   1  -1 44.7731 4.39417  18
  19   1  -1 46.3130 3.72712   5
 -19   1   1 46.6981 4.52750  12
 -19   1   1 43.9120 3.97367  14
  17  -1  -1 3.74256 1.54525  18
 -17  -1   1 4.25520 1.45891  14
 -17  -1   1 4.22197 2.36988  10
 -17  -1   1 5.14951 2.05230  13
 -17  -1   1 4.88654 2.02064  12
  17  -1  -1 8.07527 2.33806  10
 -17  -1   1 6.28154 1.16195  16
 -17  -1   1 6.69650 1.75281  17
  17  -1  -1 6.11597 2.20028   7
  17  -1  -1 5.77931 1.76324   5
  17  -1  -1 3.52070 3.27725  11
 -17  -1   1 4.57379 1.35004  18
  17  -1  -1 6.73464 1.90967   6
 -17  -1   1 1.53513 2.09220  11
  17  -1  -1 5.00393 1.18120  19
  17   1  -1 4.46868 1.25366  19
 -17   1   1 7.89228 2.60303  10
  17   1  -1 2.93985 1.78453  10
  17   1  -1 3.85192 1.42168   6
 -17   1   1 5.03493 1.82604  17
  17   1  -1 4.67111 3.18999  11
  17   1  -1 4.50829 1.53713   5
  17   1  -1 5.61894 1.57187   8
 -17   1   1 4.32940 1.94834  12
  17   1  -1 4.96078 3.38208   3
 -17   1   1 5.98907 2.14249  13
  17   1  -1 3.26386 1.98964   7
  17   1  -1 5.86854 1.73787  18
 -17   1   1 6.04373 1.61851  18
 -17   1   1 4.93407 1.41278  16
  15  -1  -1 0.26502 1.09041  10
 -15  -1   1 0.99080 0.86903  18
 -15  -1   1 1.03600 1.67928  10
  15  -1  -1 -0.1512 1.05899   5
 -15  -1   1 1.52430 0.78579  16
  15  -1  -1 1.60228 2.25316  11
  15  -1  -1 0.30091 1.43889   7
  15  -1  -1 1.17765 0.79264  19
 -15  -1   1 1.54298 1.43080  12
 -15  -1   1 0.60013 1.24534  13
  15  -1  -1 0.10603 1.04933  18
 -15  -1   1 -0.4824 1.60686  11
  15  -1  -1 0.59896 1.11538   6
 -15  -1   1 0.40657 1.02958  17
 -15  -1   1 0.66519 0.99465  14
  15   1  -1 0.44275 1.47226   7
 -15   1   1 1.24550 1.37891  12
 -15   1   1 1.68715 1.48104  13
  15   1  -1 -0.1218 0.93836  18
 -15   1   1 -0.7992 1.24325  10
  15   1  -1 5.48498 3.31334   3
 -15   1   1 0.65380 0.96282  18
 -15   1   1 0.46474 1.19316  17
 -15   1   1 0.71565 0.99345  16
  15   1  -1 0.18759 0.92092   5
  15   1  -1 0.62786 0.84761  19
  15   1  -1 0.57008 1.34828  10
  15   1  -1 0.98477 1.02764   8
  15   1  -1 1.04616 0.95024   6
  15   1  -1 0.89552 1.75752  11
  13  -1  -1 19.5674 2.95610   7
  13  -1  -1 21.6049 4.60927  11
 -13  -1   1 19.9779 2.69591  12
 -13  -1   1 16.3556 2.48308  13
  13  -1  -1 15.6363 2.45772  18
 -13  -1   1 19.6395 1.57261  16
  13  -1  -1 17.2058 2.31893   5
  13  -1  -1 16.7596 2.70602  10
 -13  -1   1 18.4600 3.87842  11
 -13  -1   1 15.3451 3.19591  10
 -13  -1   1 17.8710 2.23602  17
  13  -1  -1 19.9815 2.31932   6
  13  -1  -1 23.0294 1.73875  19
 -13  -1   1 19.1021 2.14014  18
  13   1  -1 16.8946 2.11708   5
  13   1  -1 12.1260 2.44672  10
 -13   1   1 18.8186 2.37672  17
 -13   1   1 21.1480 3.49229  10
 -13   1   1 18.3837 2.59229  12
 -13   1   1 17.8918 2.62915  13
  13   1  -1 14.6743 5.18479   3
 -13   1   1 17.9998 4.33134  11
  13   1  -1 17.5466 2.08414   8
  13   1  -1 16.7061 2.29095  18
 -13   1   1 20.5290 2.34206  18
  13   1  -1 17.7219 2.69483   7
 -13   1   1 20.3629 2.06379  16
  13   1  -1 15.3276 1.97952   6
  13   1  -1 20.3362 4.38223  11
 -11  -1   1 81.0704 3.48584  12
  11  -1  -1 66.8805 3.99411  10
 -11  -1   1 78.1919 2.19440  16
  11  -1  -1 76.0666 3.15965  18
 -11  -1   1 77.4539 5.65049  11
  11  -1  -1 77.2379 3.85843   7
 -11  -1   1 80.9020 5.19626  10
  11  -1  -1 80.6174 2.32082  19
 -11  -1   1 72.0797 2.82854  18
  11  -1  -1 74.8808 6.70830  11
 -11  -1   1 82.3097 3.10758  17
  11  -1  -1 72.6632 3.07517   6
 -11  -1   1 76.8675 3.48460  13
  11  -1  -1 76.8300 3.26464   5
 -11   1   1 78.1790 4.59298  10
 -11   1   1 76.2637 6.39013  11
 -11   1   1 78.9227 3.33548  17
  11   1  -1 75.1647 6.03229  11
  11   1  -1 67.8697 7.96107   3
 -11   1   1 76.2210 3.16629  18
  11   1  -1 69.2298 2.61303   8
 -11   1   1 73.6983 3.35156  13
  11   1  -1 84.3841 4.70380  10
  11   1  -1 75.0231 2.83506   5
  11   1  -1 71.6992 2.61857   6
  11   1  -1 74.9749 3.03180  18
 -11   1   1 77.8965 3.42637  12
 -11   1   1 78.7265 2.93104  16
  -9  -1   1 0.27038 0.66214  13
  -9  -1   1 0.90146 0.76650  12
  -9  -1   1 1.10475 0.66167  17
   9  -1  -1 0.37921 0.56590  18
   9  -1  -1 1.01532 0.75025   5
  -9  -1   1 1.23901 1.12532  10
   9  -1  -1 1.12798 0.69635   6
   9  -1  -1 1.55256 1.58747  11
  -9  -1   1 1.01811 0.47900  16
   9  -1  -1 0.66165 0.45572  19
   9  -1  -1 1.84576 0.92667   7
   9  -1  -1 0.11566 0.71333  10
  -9  -1   1 1.10950 0.56112  18
  -9  -1   1 0.03182 0.82667  11
  -9   1   1 0.00440 0.64911  12
  -9   1   1 0.57149 0.80981  10
   9   1  -1 0.47845 0.71745   7
   9   1  -1 0.83126 0.87339  10
  -9   1   1 0.69704 0.73141  17
   9   1  -1 0.32531 0.52957  18
  -9   1   1 0.88477 0.71853  13
   9   1  -1 1.10515 1.18853  11
   9   1  -1 0.99479 0.55323   6
  -9   1   1 0.46540 0.61403  16
   9   1  -1 1.02693 0.59381   5
  -9   1   1 0.80797 1.16929  11
   9   1  -1 0.15301 0.50067   8
   9   1  -1 1.52218 1.82272   3
  -9   1   1 0.14478 0.49535  18
  -7  -1   1 73.0293 2.18834  18
   7  -1  -1 65.3363 2.40581   5
   7  -1  -1 65.1905 2.20586  18
  -7  -1   1 69.3932 3.89333  10
  -7  -1   1 68.0733 1.61793  16
   7  -1  -1 70.9041 1.74738  19
   7  -1  -1 64.2039 2.61915   7
  -7  -1   1 71.3755 2.49454  13
   7  -1  -1 69.6327 3.20613  10
  -7  -1   1 66.9460 4.04375  11
   7  -1  -1 76.0642 5.25550  11
  -7  -1   1 68.9971 2.13958  17
   7  -1  -1 65.7056 2.25065   6
   7   1  -1 68.4091 4.17683  11
  -7   1   1 66.3140 2.40681  18
  -7   1   1 67.1890 2.22556  16
   7   1  -1 70.2190 3.60927  10
   7   1  -1 66.6019 1.95131   6
   7   1  -1 70.1176 2.00744   5
  -7   1   1 67.7135 2.41734  17
   7   1  -1 69.8460 2.75176   7
  -7   1   1 69.4808 2.34360  13
  -7   1   1 68.0007 2.45796  12
   7   1  -1 77.6175 6.59753   3
  -7   1   1 59.1313 4.70428  11
  -7   1   1 67.1954 3.29167  10
   7   1  -1 69.0849 2.17308  18
   7   1  -1 65.7044 1.87950   8
  -5  -1   1 0.56515 0.33328  17
  -5  -1   1 0.64636 0.30357  16
   5  -1  -1 0.72427 0.55981  10
  -5  -1   1 0.27977 0.34451  13
  -5  -1   1 -0.1580 0.44729  15
   5  -1  -1 0.63511 0.92708  11
   5  -1  -1 0.11182 0.37924   7
  -5  -1   1 0.33625 0.54715  11
  -5  -1   1 0.36185 0.88820   3
   5  -1  -1 1.09069 0.46679   5
   5  -1  -1 0.17517 0.36856   6
  -5  -1   1 1.54833 0.79324  10
  -5  -1   1 0.91754 0.42736  12
   5  -1  -1 0.90495 0.38923  18
  -5  -1   1 0.21057 0.27227  18
   5  -1  -1 0.82379 0.30619  19
  -5   1   1 0.59221 0.54966  10
   5   1  -1 0.22198 0.53313  10
   5   1  -1 0.09034 0.27305   6
  -5   1   1 0.37943 0.31977  18
  -5   1   1 0.19632 0.39183  12
  -5   1   1 1.16266 0.92477  11
   5   1  -1 0.70885 0.32653   5
  -5   1   1 0.06010 0.35402  16
   5   1  -1 0.32936 0.59300  11
  -5   1   1 0.01270 0.32088  13
   5   1  -1 0.06468 0.26762  18
   5   1  -1 0.24712 0.29063   8
   5   1  -1 -0.0723 0.34435   7
  -5   1   1 0.48273 0.40884  17
   5   1  -1 0.08994 0.79874   3
  -3  -1   1 8.24126 0.75229  13
   3  -1  -1 7.17118 0.72337   7
  -3  -1   1 8.61709 1.32829  10
   3  -1  -1 8.84275 0.70322  18
  -3  -1   1 8.41369 0.75206  12
   3  -1  -1 9.45639 0.62891  19
   3  -1  -1 8.77604 1.06952  10
   3  -1  -1 11.5826 1.82064  11
  -3  -1   1 9.44711 0.39985  14
   3  -1  -1 9.28418 0.81705   5
  -3  -1   1 8.57506 0.69503  18
  -3  -1   1 9.48495 2.07787   3
  -3  -1   1 7.91697 0.58924  17
   3  -1  -1 7.55331 1.71150   3
  -3  -1   1 8.71482 0.86039  15
   3   1  -1 8.28548 0.59310   5
  -3   1   1 8.99015 0.83426  18
   3   1  -1 10.2886 2.03711   3
  -3   1   1 8.17052 0.88432  16
  -3   1   1 9.46266 1.12849  10
  -3   1   1 10.1661 1.76316  11
   3   1  -1 8.59589 1.29203  10
   3   1  -1 7.67408 0.67479  18
  -3   1   1 8.27734 0.68978  12
   3   1  -1 8.56269 0.65737   6
  -3   1   1 9.63480 0.67491  13
   3   1  -1 6.89930 0.53815   8
  -3   1   1 9.47048 0.80539  17
   3   1  -1 8.32248 0.81029   7
  -1  -1  -1 63.8118 7.31465   9
   1  -1   1 63.1336 19.2668   1
  -1  -1  -1 73.8951 7.98382   1
  -1  -1  -1 69.7603 6.38482   4
  -1   1  -1 76.2977 11.5613   1
   3  -1   1 1.59025 0.36016  10
   3  -1   1 1.26985 0.96507   3
  -3  -1  -1 1.31671 0.45161  11
   3  -1   1 1.42535 0.30666  18
  -3  -1  -1 1.95721 0.34597  14
  -3  -1  -1 1.67636 0.30604  17
  -3  -1  -1 1.94662 0.51368  13
   3  -1   1 1.73139 0.41543   6
   3  -1   1 1.25009 0.34996   5
   3  -1   1 1.76287 0.88384  11
  -3  -1  -1 0.85273 0.96145   3
  -3  -1  -1 0.90538 0.39983  15
  -3  -1  -1 1.26093 0.34839  12
  -3   1  -1 1.51446 0.29927   5
  -3   1  -1 2.11590 0.46510   8
   3   1   1 1.84511 0.27895   5
   3   1   1 1.94647 0.29968  18
   3   1   1 1.19399 0.45821  11
  -3   1  -1 1.27605 0.72302  11
   3   1   1 1.30041 0.55257  10
   3   1   1 1.48249 0.20838   6
   3   1   1 1.65240 0.27449  18
   3   1   1 2.22810 0.51447   7
   3   1   1 1.92164 1.14769   3
  -3   1  -1 1.88288 0.46552  13
  -3   1  -1 1.14655 0.37001  16
  -3   1  -1 2.36021 0.47237  17
  -3   1  -1 1.88163 0.39568  18
  -3   1  -1 1.63892 0.35907  10
   5  -1   1 19.8612 2.63290  11
  -5  -1  -1 20.5348 1.87677  10
  -5  -1  -1 20.4019 1.65855  15
  -5  -1  -1 18.8654 1.01023  17
  -5  -1  -1 19.9502 1.05301  14
   5  -1   1 18.5309 1.22455   6
   5  -1   1 18.5316 1.15519  18
  -5  -1  -1 15.8942 1.72597  11
   5  -1   1 19.2777 1.34455   5
   5  -1   1 17.9487 1.18216  10
  -5  -1  -1 18.2674 1.50748  13
   5  -1   1 20.0003 0.70591  19
  -5  -1  -1 18.3586 1.21546  12
  -5   1  -1 17.4481 1.21000  10
  -5   1  -1 18.6962 1.43003  13
  -5   1  -1 19.6982 1.27342  17
   5   1   1 15.9024 1.86366  11
  -5   1  -1 18.9386 1.16370  16
  -5   1  -1 18.0434 1.22510  18
   5   1   1 18.1721 1.73346  10
   5   1   1 19.2927 0.83557   6
   5   1   1 15.6033 1.43084   7
  -5   1  -1 20.6883 2.64125  11
   5   1   1 18.4476 0.99479  18
   5   1   1 27.7653 4.57322   3
   5   1   1 18.3927 0.94304   5
   7  -1   1 19.9676 1.47409  18
  -7  -1  -1 17.4229 1.89785  15
   7  -1   1 23.1665 0.95188  19
   7  -1   1 19.2721 3.52879  11
  -7  -1  -1 17.9073 2.33885  11
   7  -1   1 16.7660 1.91312   7
  -7  -1  -1 21.0037 1.86152  13
  -7  -1  -1 19.6438 0.77794  16
   7  -1   1 19.9221 1.61699  10
  -7  -1  -1 21.0450 1.39205  14
   7  -1   1 19.7354 1.64554   5
  -7  -1  -1 21.1889 2.23716  10
  -7  -1  -1 21.1974 1.57836  12
   7  -1   1 20.2379 1.47638   6
  -7  -1  -1 18.5920 1.26922  17
   7   1   1 21.0604 2.59340  11
   7   1   1 20.0115 1.14124   6
  -7   1  -1 21.6901 3.07694  11
  -7   1  -1 20.0535 1.48955  12
   7   1   1 16.2288 1.78550   7
   7   1   1 21.4301 1.37134  18
  -7   1  -1 22.8878 1.73484  10
   7   1   1 18.3070 1.24195   5
   7   1   1 23.2172 4.67955   3
  -7   1  -1 20.1151 1.71807  13
   7   1   1 17.4254 2.05489  10
  -7   1  -1 21.4286 1.42772  16
  -7   1  -1 19.6814 1.56004  17
  -7   1  -1 21.6205 1.57900  18
  -9  -1  -1 14.9149 1.73255  12
   9  -1   1 13.2289 1.57389   6
   9  -1   1 14.7977 1.82669   5
   9  -1   1 11.2919 1.68589  10
  -9  -1  -1 13.5084 2.27937  10
   9  -1   1 14.5147 1.03522  19
   9  -1   1 12.7717 3.32539  11
   9  -1   1 10.9951 1.78610   7
  -9  -1  -1 11.3400 1.35254  17
  -9  -1  -1 13.2860 2.02062  13
  -9  -1  -1 12.1955 2.40425  11
  -9  -1  -1 14.1497 2.27506  15
  -9  -1  -1 12.3648 0.84976  16
   9  -1   1 12.9394 1.61479  18
  -9  -1  -1 12.1848 1.43639  14
  -9   1  -1 13.4911 1.73577  12
  -9   1  -1 12.4307 1.65992  17
  -9   1  -1 14.3250 1.94592  10
   9   1   1 13.1181 2.13979  10
   9   1   1 11.8650 1.24716   6
  -9   1  -1 9.39146 2.62461  11
   9   1   1 13.7882 2.03005   7
  -9   1  -1 12.8063 1.92230  13
   9   1   1 13.8250 2.66219  11
   9   1   1 9.76711 3.36100   3
  -9   1  -1 12.7289 1.36588  16
   9   1   1 11.2831 1.50878  18
  -9   1  -1 12.7242 1.58414  18
   9   1   1 12.4917 1.38284   5
  11  -1   1 -0.0552 0.73157  10
  11  -1   1 0.47036 0.81347   5
 -11  -1  -1 0.70922 1.03993  13
 -11  -1  -1 0.55179 0.73466  17
  11  -1   1 0.85225 0.78318   6
  11  -1   1 0.26278 0.42539  19
 -11  -1  -1 1.59412 1.13750  10
 -11  -1  -1 0.03506 0.43142  16
 -11  -1  -1 0.21565 1.14400  11
  11  -1   1 0.97239 1.15006   7
  11  -1   1 -0.0001 0.64691  18
 -11  -1  -1 0.05655 0.83654  12
  11  -1   1 -0.0491 1.33898  11
 -11  -1  -1 0.45687 0.71378  14
  11   1   1 0.12059 0.62679  18
  11   1   1 0.34292 0.59405   6
 -11   1  -1 0.48186 1.39258  11
  11   1   1 1.48057 1.60086   3
 -11   1  -1 0.12885 0.79653  12
  11   1   1 -0.6200 0.77226  10
 -11   1  -1 -0.4518 0.88200  13
 -11   1  -1 0.27853 0.87595  10
  11   1   1 0.50074 0.64844   5
  11   1   1 -0.0132 1.04914   7
 -11   1  -1 0.74637 0.67899  18
 -11   1  -1 0.25191 0.78778  17
 -11   1  -1 0.52118 0.68689  16
  11   1   1 0.14630 1.36947  11
 -13  -1  -1 8.39158 1.97286  13
 -13  -1  -1 7.07241 2.40321  11
  13  -1   1 5.98460 2.98579  11
  13  -1   1 7.73603 0.97766  19
 -13  -1  -1 9.03846 1.97067  12
  13  -1   1 6.24401 1.36897  18
 -13  -1  -1 7.07975 2.01968  10
  13  -1   1 8.51851 1.78257  10
 -13  -1  -1 9.64241 1.64379  17
 -13  -1  -1 7.52588 1.11172  16
  13  -1   1 6.51005 1.44862   6
 -13  -1  -1 7.84475 1.49563  14
 -13  -1  -1 9.37453 1.39796  18
  13  -1   1 8.02628 1.64463   5
  13  -1   1 7.44729 2.06246   7
 -13   1  -1 7.64948 1.92955  13
 -13   1  -1 7.33113 1.34210  18
  13   1   1 6.52123 1.80267   7
  13   1   1 7.52194 4.10521   3
 -13   1  -1 7.15462 1.74943  14
 -13   1  -1 7.18155 1.58607  17
  13   1   1 7.57973 1.98808  10
 -13   1  -1 8.31298 3.03759  11
 -13   1  -1 5.19896 1.60564  12
  13   1   1 8.49000 1.30653   6
 -13   1  -1 7.14113 1.33708  16
 -13   1  -1 9.56015 2.09474  10
  13   1   1 7.70759 1.33806   5
  13   1   1 7.84781 1.47553  18
  13   1   1 6.00097 2.57642  11
 -15  -1  -1 3.62846 2.39661  11
 -15  -1  -1 6.08528 0.94676  16
  15  -1   1 3.34833 1.81935   7
  15  -1   1 4.79139 1.49306   5
 -15  -1  -1 5.93915 1.54503  17
 -15  -1  -1 4.68932 1.75718  12
 -15  -1  -1 4.76725 1.94012  13
 -15  -1  -1 8.05424 1.33979  18
  15  -1   1 2.95921 1.28740  18
 -15  -1  -1 3.85096 1.84259  10
  15  -1   1 3.62781 1.35394   6
  15  -1   1 2.04129 2.09107  11
 -15  -1  -1 3.67070 1.30163  14
  15  -1   1 4.52734 1.56948  10
  15  -1   1 5.49620 0.96327  19
 -15   1  -1 9.00377 1.62543  18
 -15   1  -1 4.24765 1.85553  13
  15   1   1 5.16634 1.29170   6
  15   1   1 4.87107 1.32769   5
  15   1   1 4.20558 1.75414  10
  15   1   1 5.50008 1.10216  19
  15   1   1 3.14407 1.27293  18
 -15   1  -1 4.38104 1.72130  14
 -15   1  -1 6.19042 1.37701  16
 -15   1  -1 6.16885 1.74733  17
 -15   1  -1 5.23012 1.90756  10
  15   1   1 3.36520 1.33370   8
  15   1   1 2.32528 1.73798   7
  15   1   1 3.15442 3.24839   3
  15   1   1 5.84764 2.83131  11
  17  -1   1 1.76893 0.82611  19
  17  -1   1 0.75318 2.17897  11
 -17  -1  -1 1.91437 0.73727  16
 -17  -1  -1 3.30663 1.89773  12
 -17  -1  -1 0.39597 1.17679  14
  17  -1   1 2.14995 1.47790   5
  17  -1   1 1.30483 1.29360   6
 -17  -1  -1 1.72010 1.72853  13
 -17  -1  -1 1.71676 1.29581  17
 -17  -1  -1 2.32274 1.83097  10
  17  -1   1 2.04196 1.45937  18
 -17  -1  -1 -0.4178 1.65488  11
  17  -1   1 2.97722 1.48364  10
  17  -1   1 1.45954 1.94519   7
 -17   1  -1 1.70898 1.13092  16
 -17   1  -1 2.77233 1.59751  17
  17   1   1 1.33720 1.30437   8
  17   1   1 -0.0919 2.07514  11
  17   1   1 1.57910 1.30960  18
  17   1   1 3.01139 1.32413   5
  17   1   1 6.42933 4.61590   3
  17   1   1 2.50904 1.19495   6
  17   1   1 2.22536 0.96720  19
 -17   1  -1 3.39548 1.31082  18
 -17   1  -1 1.43178 1.52856  14
  17   1   1 0.32773 1.78096   7
  17   1   1 2.09223 1.46492  10
 -17   1  -1 2.02392 1.61617  10
 -17   1  -1 2.59952 1.97587  13
 -19  -1  -1 2.30430 0.76099  16
  19  -1   1 2.23611 2.26284   7
 -19  -1  -1 2.93293 2.11037  10
  19  -1   1 2.12432 1.61903   5
  19  -1   1 -0.3036 2.08362  11
  19  -1   1 2.16441 1.43697  10
 -19  -1  -1 1.31106 1.51298  17
  19  -1   1 0.02121 1.28816   6
  19  -1   1 0.45172 0.83773  19
  19  -1   1 1.44882 1.58795  18
 -19  -1  -1 1.63914 1.44418  14
 -19  -1  -1 1.35201 2.00165  13
  19   1   1 2.80430 1.53707   5
 -19   1  -1 1.04650 1.26014  18
  19   1   1 1.28640 1.25512   6
  19   1   1 1.47238 1.73229  10
  19   1   1 1.68549 1.59414   8
 -19   1  -1 2.89030 2.14295  13
 -19   1  -1 2.25133 1.76414  14
  19   1   1 1.44431 1.46761  18
  19   1   1 0.59709 2.01538   7
 -19   1  -1 1.07709 1.74897  10
 -19   1  -1 2.49423 1.24400  16
 -19   1  -1 2.90668 1.90053  17
  19   1   1 2.68087 2.65720  11
  19   1   1 1.81084 1.08198  19
 -21  -1  -1 8.28787 2.36934  17
  21  -1   1 8.81266 2.34141   6
  21  -1   1 8.02568 2.23122  18
  21  -1   1 9.31646 4.46338  11
  21  -1   1 8.41051 1.42748  19
 -21  -1  -1 11.3059 3.33567  10
  21  -1   1 12.4242 3.59491   7
 -21  -1  -1 7.74197 2.13945  14
 -21  -1  -1 10.7874 3.21969  13
  21  -1   1 4.91786 2.00438   5
  21   1   1 9.48842 1.60250  19
 -21   1  -1 7.92809 2.53518  14
 -21   1  -1 12.8149 1.97267  16
 -21   1  -1 10.7930 2.84557  17
  21   1   1 11.9352 2.73798  18
  21   1   1 10.0526 2.17765   5
  21   1   1 10.9131 4.60442  11
 -21   1  -1 5.15121 2.30511  10
  21   1   1 6.91836 2.88499   7
 -21   1  -1 7.86530 2.95469  13
  21   1   1 8.03374 2.24927   8
  21   1   1 11.4302 2.19138   6
  23  -1   1 3.38557 2.21505   8
 -23  -1  -1 2.39600 1.77191  14
  23  -1   1 3.52904 2.00493   6
 -23  -1  -1 -0.6652 1.72841  17
 -23  -1  -1 2.17411 2.52544  13
  23  -1   1 0.62087 1.74544   5
  23  -1   1 3.24015 2.26885  18
  23  -1   1 4.43702 3.19204   7
  23  -1   1 10.0858 4.23419  11
  23   1   1 0.11603 1.62469   5
 -23   1  -1 1.59144 2.21747  17
  23   1   1 1.66006 1.23024  19
 -23   1  -1 4.31901 2.95820  13
  23   1   1 2.28100 2.07432   8
  23   1   1 1.41879 1.55039   6
  23   1   1 0.67314 1.87177  18
 -23   1  -1 2.64727 2.04276  14
  23   1   1 3.03205 2.71653  11
 -23   1  -1 1.41140 1.27569  16
  23   1   1 2.49624 2.91163   7
  25  -1   1 0.47717 1.96896   5
 -25  -1  -1 -1.3842 1.78229  17
 -25  -1  -1 -0.3220 2.46486  13
  25  -1   1 -0.0927 2.03078  18
  25  -1   1 1.52800 1.91710   6
  25  -1   1 -0.3964 2.75250   7
  25  -1   1 2.49916 3.37355  11
  25  -1   1 0.01134 2.08200   8
 -25  -1  -1 0.68037 1.54723  14
  25   1   1 -0.8292 1.38618   6
  25   1   1 1.48872 3.06572  11
 -25   1  -1 2.39231 2.19170  17
  25   1   1 -0.2315 2.05561  18
 -25   1  -1 1.03277 2.67873  13
  25   1   1 0.27118 1.16768  19
 -25   1  -1 -0.9173 1.73610  14
  25   1   1 0.35062 1.80902   5
  25   1   1 -0.2531 2.74296   7
  25   1   1 0.52998 1.95914   8
  27  -1   1 1.75320 3.33627   7
 -27  -1  -1 -0.6095 2.51360  13
  27  -1   1 3.75781 2.29114   6
 -27  -1  -1 1.81029 2.26182  17
  27  -1   1 -0.3423 2.02340   5
  27  -1   1 0.52789 2.28044   8
  27  -1   1 1.67334 2.47047  18
  27   1   1 2.32691 2.36060   8
  27   1   1 -0.1290 2.15863  18
 -27   1  -1 3.81418 2.69996  17
  27   1   1 0.04931 1.71451   5
 -27   1  -1 0.00420 2.78615  13
 -27   1  -1 0.74157 1.91214  14
  27   1   1 0.56121 3.11839   7
  29  -1   1 -0.4464 2.30940   8
  29  -1   1 -0.0641 2.23606  18
 -29  -1  -1 -0.1068 2.32769  17
 -29  -1  -1 -0.2793 2.70175  13
  29  -1   1 3.52387 3.64105   7
  29  -1   1 0.11509 2.08002   5
 -29   1  -1 2.64834 2.79017  17
  29   1   1 0.88227 2.35778   8
  29   1   1 2.16434 2.58051  18
 -29   1  -1 -1.1627 2.61216  13
 -29   1  -1 1.49565 2.14460  14
  29   1   1 -0.1199 3.28666   7
  29   1   1 0.27296 1.99769   5
 -30  -2   1 -1.6726 2.43465  13
  30  -2  -1 0.73172 2.31315   8
  30  -2  -1 0.97322 3.39616   7
  30  -2  -1 1.32653 2.33075   5
 -30  -2   1 2.23054 2.39256  17
  30  -2  -1 2.39159 2.59481   6
  30  -2  -1 1.04073 2.41199  18
  30   2  -1 1.49804 2.34895   8
  30   2  -1 1.51948 3.20614   7
 -30   2   1 -0.7722 2.16481  14
  30   2  -1 0.87637 2.07819   5
 -30   2   1 0.01585 2.68344  17
  30   2  -1 1.67978 2.71000  18
 -30   2   1 1.19182 2.67947  13
 -28  -2   1 2.26180 2.67756  13
  28  -2  -1 1.98742 3.17793   7
 -28  -2   1 4.42330 2.55834  17
  28  -2  -1 0.67931 2.26669   5
  28  -2  -1 5.96381 3.01411   6
  28  -2  -1 4.54546 2.93391  18
  28  -2  -1 2.07204 2.30901   8
  28   2  -1 3.13850 2.31285   5
 -28   2   1 1.77906 2.31137  14
 -28   2   1 3.44357 2.95553  17
  28   2  -1 -0.6470 2.92603   7
  28   2  -1 4.52789 2.41277   8
 -28   2   1 3.92273 2.88824  13
  28   2  -1 4.32552 2.89915  18
  26  -2  -1 1.57766 2.90887   7
 -26  -2   1 2.46766 2.55561  13
  26  -2  -1 1.50635 2.33669   6
  26  -2  -1 -1.0400 2.06507  18
 -26  -2   1 0.50023 1.97379  17
  26  -2  -1 -2.4210 1.94086   5
  26  -2  -1 0.18505 2.07352   8
  26   2  -1 0.29401 2.02794   8
  26   2  -1 0.46066 2.79643   7
 -26   2   1 3.94819 2.86230  13
 -26   2   1 2.82271 2.37367  14
  26   2  -1 1.46202 1.45766  19
 -26   2   1 -1.3269 2.12346  17
  26   2  -1 1.22992 1.78955   5
  26   2  -1 -0.2514 2.04061  18
  24  -2  -1 -0.0806 1.98051   5
  24  -2  -1 1.48519 2.12016  18
 -24  -2   1 -0.9516 2.16443  12
 -24  -2   1 -1.2116 2.38094  10
  24  -2  -1 0.20810 1.93922   6
 -24  -2   1 0.25174 1.38535  14
 -24  -2   1 -0.5648 1.64437  17
  24  -2  -1 0.20822 3.53228  11
 -24  -2   1 0.76913 2.27821  13
  24  -2  -1 0.85755 2.71527   7
  24  -2  -1 -0.5807 1.80118   8
 -24   2   1 -0.1132 1.36634  16
  24   2  -1 -0.7087 1.19833   6
 -24   2   1 -0.6329 2.21641  13
  24   2  -1 -0.4057 2.45305   7
  24   2  -1 -0.2338 1.76759   8
 -24   2   1 1.44520 2.37394  17
 -24   2   1 1.19746 3.66956  10
  24   2  -1 0.71925 2.02132  18
  24   2  -1 -0.2827 1.22822  19
 -24   2   1 0.88772 1.91946  14
  24   2  -1 -0.6209 1.57886   5
 -22  -2   1 0.57468 2.32710  10
  22  -2  -1 1.84450 2.43571   7
 -22  -2   1 1.26629 2.30960  12
  22  -2  -1 0.13208 1.74725   6
  22  -2  -1 1.67236 1.85991   5
  22  -2  -1 1.35859 1.82104   8
 -22  -2   1 1.13846 1.40150  14
 -22  -2   1 1.71192 2.26432  13
  22  -2  -1 1.95616 1.89133  18
 -22  -2   1 1.20066 1.66428  17
  22  -2  -1 1.20624 3.43311  11
  22   2  -1 1.17367 1.47281   5
  22   2  -1 1.54100 2.51005   7
  22   2  -1 0.32283 1.19892  19
 -22   2   1 -0.3740 1.98207  10
 -22   2   1 0.21831 1.45918  16
  22   2  -1 1.66821 1.35983   6
  22   2  -1 1.73258 1.81994   8
 -22   2   1 1.01163 1.85729  14
 -22   2   1 1.68862 1.98451  17
 -22   2   1 -0.0051 2.01679  13
  22   2  -1 1.68445 1.81264  18
  20  -2  -1 2.22374 1.82256  18
 -20  -2   1 2.76749 2.23227  12
 -20  -2   1 2.29838 1.62806  17
  20  -2  -1 1.22441 1.76681   6
  20  -2  -1 2.36650 2.44165  10
 -20  -2   1 0.95014 1.93545  13
  20  -2  -1 -0.9900 2.59954  11
 -20  -2   1 0.66654 2.21057  10
  20  -2  -1 1.07355 1.73876   5
  20  -2  -1 0.94023 2.11552   7
 -20  -2   1 2.14566 1.42490  14
 -20   2   1 1.20313 2.04359  10
 -20   2   1 1.40691 1.89543  14
  20   2  -1 2.09456 1.34830  19
  20   2  -1 1.12727 1.62144  18
  20   2  -1 1.82654 1.45038   5
  20   2  -1 0.28720 1.18142   6
 -20   2   1 1.81557 2.05622  13
 -20   2   1 1.66436 1.40153  18
  20   2  -1 1.86834 2.29718   7
 -20   2   1 2.71572 2.20437  12
  20   2  -1 3.07325 1.63958   8
 -20   2   1 1.09476 1.88975  17
 -20   2   1 1.43483 1.34295  16
  18  -2  -1 0.59099 1.32646   5
  18  -2  -1 2.73068 3.59896   3
 -18  -2   1 0.26771 1.93771  11
 -18  -2   1 0.53680 0.95659  18
 -18  -2   1 0.74638 1.67960  12
  18  -2  -1 0.02801 1.73020   7
  18  -2  -1 0.09695 1.24321  10
  18  -2  -1 1.45689 1.53840  18
 -18  -2   1 -1.8359 1.48994  10
  18  -2  -1 0.43155 0.92304  19
 -18  -2   1 0.11275 1.16916  17
  18  -2  -1 -0.5738 1.27834   6
 -18  -2   1 0.94972 1.69412  13
  18  -2  -1 0.06049 2.48262  11
 -18  -2   1 0.32817 1.02010  14
  18   2  -1 -0.0129 1.23862   8
  18   2  -1 0.32250 1.27742  18
  18   2  -1 1.60418 3.24391   3
  18   2  -1 1.93437 1.95224   7
 -18   2   1 0.07366 1.46696  17
 -18   2   1 0.73006 1.70354  13
 -18   2   1 1.47555 1.79064  10
  18   2  -1 -0.3698 1.96410  11
 -18   2   1 1.41419 1.77449  12
  18   2  -1 -0.3101 1.11302   5
 -18   2   1 0.28644 1.17532  16
  18   2  -1 0.32025 0.99814  19
 -18   2   1 1.14233 1.19032  18
  18   2  -1 -0.1481 0.94442   6
 -16  -2   1 0.02248 0.97349  17
 -16  -2   1 0.92819 1.78211  10
 -16  -2   1 0.21156 1.61001  11
  16  -2  -1 0.32672 1.27477   6
  16  -2  -1 -0.2954 1.08330  10
  16  -2  -1 -0.6473 1.17082  18
 -16  -2   1 0.17730 0.53494  16
 -16  -2   1 0.61305 0.87732  18
 -16  -2   1 -0.2316 1.31745  13
  16  -2  -1 0.59224 1.61408   7
  16  -2  -1 -0.1100 0.75019  19
 -16  -2   1 0.73257 1.41907  12
  16  -2  -1 0.14003 2.06329  11
 -16  -2   1 0.56762 0.84733  14
  16  -2  -1 -3.1145 2.59709   3
  16  -2  -1 -0.2591 1.30289   5
 -16   2   1 -0.4206 0.99691  16
  16   2  -1 0.77774 1.79759  11
  16   2  -1 2.18212 1.54610  10
  16   2  -1 -3.5193 2.41937   3
 -16   2   1 -0.8888 1.34234  10
  16   2  -1 -0.6267 1.30439   7
  16   2  -1 1.36821 1.18844   8
 -16   2   1 -0.2116 1.31447  13
  16   2  -1 0.01052 0.82473   6
  16   2  -1 0.66573 1.08102   5
 -16   2   1 0.04198 1.00705  18
  16   2  -1 -0.4422 1.01815  18
 -16   2   1 0.56572 1.34565  17
 -16   2   1 0.52818 1.38478  12
 -14  -2   1 6.33468 1.26222  14
 -14  -2   1 6.42726 1.81470  13
  14  -2  -1 3.59676 1.76000   7
 -14  -2   1 6.55884 1.33451  18
 -14  -2   1 6.77361 1.11264  16
  14  -2  -1 5.93547 1.67304   5
  14  -2  -1 2.48746 2.50671  11
 -14  -2   1 9.05768 2.75208  11
 -14  -2   1 3.81119 2.21631  10
  14  -2  -1 4.08972 1.33813  18
 -14  -2   1 5.99088 1.87592  12
  14  -2  -1 3.21752 1.40041  10
  14  -2  -1 5.74706 1.67248   6
 -14  -2   1 5.46221 1.35480  17
  14  -2  -1 6.11997 1.10608  19
  14   2  -1 4.57810 1.21606   5
 -14   2   1 6.62738 1.77383  17
  14   2  -1 6.62530 1.36029   8
 -14   2   1 5.53587 2.02879  10
 -14   2   1 5.00282 1.69538  13
  14   2  -1 10.9075 3.14268  11
  14   2  -1 5.44110 2.07534  10
 -14   2   1 6.14980 1.55601  16
 -14   2   1 6.74306 1.82552  12
  14   2  -1 3.00603 3.59318   3
  14   2  -1 5.95353 1.83276   7
  14   2  -1 3.57501 1.31932  18
  14   2  -1 6.74765 1.29918   6
 -14   2   1 5.26360 1.49088  18
 -12  -2   1 16.6988 1.14888  16
  12  -2  -1 13.4655 2.27710   7
  12  -2  -1 17.1429 2.57761  10
 -12  -2   1 15.8174 2.22271  13
 -12  -2   1 14.9201 3.23646  10
  12  -2  -1 12.0399 1.80718   6
  12  -2  -1 15.7096 2.32049  18
 -12  -2   1 13.7021 1.85333  18
 -12  -2   1 16.6595 1.63302  14
  12  -2  -1 17.6425 4.40203  11
  12  -2  -1 15.6083 1.62525  19
 -12  -2   1 17.0808 2.36149  12
 -12  -2   1 14.9444 1.94974  17
 -12  -2   1 12.6793 2.92433  11
  12  -2  -1 11.9014 1.83474   5
  12   2  -1 18.5482 3.59216  11
 -12   2   1 16.4687 2.34239  12
 -12   2   1 19.2426 2.55883  17
  12   2  -1 14.7818 1.68972   6
  12   2  -1 13.4700 2.78548  10
  12   2  -1 15.4563 1.83325   5
 -12   2   1 18.9017 3.03953  10
  12   2  -1 15.4314 1.86863   8
  12   2  -1 10.4325 4.10231   3
 -12   2   1 16.3401 2.19353  13
  12   2  -1 15.0621 2.32883   7
  12   2  -1 14.6422 2.26471  18
 -12   2   1 8.84749 3.17977  11
 -12   2   1 17.5841 2.33079  18
 -12   2   1 15.8886 2.10959  16
 -10  -2   1 20.7665 1.79014  18
 -10  -2   1 26.8049 2.33442  13
  10  -2  -1 29.3532 4.70010  11
  10  -2  -1 26.9445 1.61148  19
  10  -2  -1 15.1617 4.48954   3
 -10  -2   1 31.2800 3.08809  15
  10  -2  -1 27.4311 2.43126   5
  10  -2  -1 27.9809 2.29319   6
 -10  -2   1 29.9934 1.60035  14
 -10  -2   1 27.8306 1.91041  17
 -10  -2   1 30.1134 3.38241  11
 -10  -2   1 26.3708 1.13468  16
  10  -2  -1 23.2633 2.17316  18
 -10  -2   1 25.3892 2.17344  12
  10  -2  -1 24.5549 2.46863   7
 -10  -2   1 22.7189 3.55218  10
  10  -2  -1 27.9678 2.78563  10
  10   2  -1 29.1779 2.18389  18
  10   2  -1 30.1917 6.41096   3
 -10   2   1 24.7969 2.20480  13
 -10   2   1 30.1032 2.99880  10
 -10   2   1 27.7547 2.48757  18
 -10   2   1 24.8825 4.09631  11
  10   2  -1 28.7866 1.70154   6
  10   2  -1 24.3469 1.76433   5
  10   2  -1 24.6005 1.77350   8
 -10   2   1 30.3321 2.53979  17
  10   2  -1 22.1413 3.10233  10
  10   2  -1 27.5883 3.48176  11
 -10   2   1 30.4639 2.33387  12
  10   2  -1 24.3043 2.48568   7
 -10   2   1 29.0949 2.25313  16
  -8  -2   1 37.1447 3.47435  10
  -8  -2   1 37.1824 2.03954  12
  -8  -2   1 38.8103 1.20400  16
   8  -2  -1 31.7539 2.11983   6
   8  -2  -1 37.6169 2.02362  18
   8  -2  -1 41.4214 1.62437  19
   8  -2  -1 35.1353 2.27298   5
   8  -2  -1 33.8731 2.68209  10
   8  -2  -1 40.0417 5.53705   3
  -8  -2   1 37.9257 5.59170   3
  -8  -2   1 34.8644 1.80167  18
  -8  -2   1 37.5768 2.68583  15
  -8  -2   1 41.2968 3.24659  11
  -8  -2   1 38.1975 2.19575  13
   8  -2  -1 36.2421 2.33474   7
   8  -2  -1 34.6270 4.49088  11
  -8  -2   1 37.9840 1.68650  17
   8   2  -1 36.7441 1.68800   8
   8   2  -1 35.5267 5.34458   3
  -8   2   1 35.2014 2.06940  12
   8   2  -1 36.5925 1.67094   5
   8   2  -1 37.1589 2.41160   7
  -8   2   1 26.5695 3.82580  11
  -8   2   1 38.7340 2.32200  18
  -8   2   1 37.8910 2.90138  10
  -8   2   1 33.2313 1.98476  13
   8   2  -1 40.1970 1.98709  18
   8   2  -1 35.6633 1.54771   6
  -8   2   1 32.5269 2.15709  17
  -8   2   1 36.4300 2.08425  16
   8   2  -1 37.6933 3.28128  10
   6  -2  -1 67.3649 2.54504   7
   6  -2  -1 71.0137 2.26860  18
  -6  -2   1 67.9602 2.31944  13
  -6  -2   1 73.2567 6.51831   3
   6  -2  -1 72.6599 6.03435   3
  -6  -2   1 67.4920 2.78285  15
  -6  -2   1 67.8067 3.31631  11
  -6  -2   1 68.6432 1.70861  17
  -6  -2   1 67.6852 2.01273  18
   6  -2  -1 72.4705 2.51879   6
  -6  -2   1 74.0612 2.26811  12
   6  -2  -1 74.1478 5.36985  11
  -6  -2   1 72.0108 4.18390  10
   6  -2  -1 73.8398 3.31018  10
   6   2  -1 73.8250 4.04061  10
  -6   2   1 69.1235 2.48565  18
   6   2  -1 67.5321 5.93634   3
  -6   2   1 76.0330 3.44506  10
   6   2  -1 59.5454 1.57292   6
  -6   2   1 68.5472 2.53109  16
   6   2  -1 71.1217 2.61103   7
  -6   2   1 67.7099 2.45258  17
  -6   2   1 68.2047 2.22912  12
  -6   2   1 66.7722 2.14076  13
  -6   2   1 62.6460 4.88228  11
   6   2  -1 70.4498 2.10354  18
   4  -2  -1 22.9330 2.94673  11
   4  -2  -1 30.1380 3.60414   3
   4  -2  -1 26.6424 2.05633  10
   4  -2  -1 23.4862 1.32955   7
  -4  -2   1 28.4166 3.56038   3
   4  -2  -1 23.9056 1.25947  18
  -4  -2   1 25.2747 2.42044  10
  -4  -2   1 26.3288 1.46737  15
  -4  -2   1 25.1881 1.30495  13
  -4  -2   1 24.9570 1.24027  12
   4  -2  -1 26.0818 1.54163   5
  -4  -2   1 26.0151 0.89080  17
   4  -2  -1 25.2745 1.45245   6
  -4  -2   1 25.1410 1.21839  18
  -4   2   1 27.2917 1.18904   8
  -4   2   1 27.6151 2.00837  10
  -4   2   1 23.6253 2.95184  11
  -4   2   1 26.7681 1.53979  16
   4   2  -1 24.6104 1.37281   7
  -4   2   1 27.1385 1.42107  17
   4   2  -1 23.6554 2.20141  10
  -4   2   1 21.1114 3.21429   3
   4   2  -1 29.2936 3.62218   3
  -4   2   1 24.6414 1.42878  18
   4   2  -1 25.1251 1.21276  18
  -4   2   1 25.8153 1.17694  12
   2  -2  -1 19.2738 1.04768   6
  -2  -2   1 17.6701 0.91771  18
  -2  -2   1 20.2306 2.63696   3
  -2  -2   1 19.3751 1.40384  11
  -2  -2   1 17.8461 1.82115  10
  -2  -2   1 19.2012 0.89358  15
   2  -2  -1 19.9672 0.96083  15
   2  -2  -1 18.0370 2.15915  11
   2  -2  -1 18.1765 2.45646   3
   2  -2  -1 19.7964 1.15576   5
   2  -2  -1 17.2944 0.89913  18
  -2  -2   1 17.1769 0.61638   6
  -2  -2   1 17.9669 0.85789  12
  -2   2   1 17.2596 1.15332  16
   2   2  -1 20.1348 1.35928  11
   2   2  -1 18.0543 0.89959   7
  -2   2   1 17.2223 1.01228  18
   2   2  -1 17.7738 0.73479   5
  -2   2   1 19.7132 1.70358  10
   2   2  -1 19.0436 0.61478  14
  -2   2   1 17.4715 0.71932  12
   2   2  -1 18.0151 0.74450   8
  -2   2   1 19.2253 2.16730  11
   2   2  -1 17.2316 0.97822  18
   2   2  -1 24.0362 2.80404   3
  -2   2   1 19.4569 0.67126   8
   2   2  -1 20.8170 1.91963  10
   2   2  -1 18.0095 0.80294  16
  -2   2   1 19.9218 2.57161   3
  -2   2   1 17.8082 0.94481  17
   0  -2  -1 1213.52 11.3182  11
   0  -2   1 1111.61 11.6913  11
   0  -2   1 1149.89 16.0196   3
   0   2  -1 1184.30 16.5222   3
   0   2   1 1077.74 10.5956  11
   0   2  -1 1093.90 10.4471  10
   0   2   1 1159.35 15.9201   3
   0   2  -1 1087.67 11.3321  11
  -2  -2  -1 1109.41 17.9136   3
   2   2   1 1119.55 6.40811  11
   2   2   1 1220.09 18.4710   3
  -2   2  -1 1114.63 14.1268  11
  -4  -2  -1 9.85600 0.64024  14
  -4  -2  -1 12.7314 3.03080   3
  -4  -2  -1 9.89478 0.89287  12
  -4  -2  -1 10.0183 0.56580  17
   4  -2   1 11.8730 1.24655   5
   4  -2   1 12.2193 3.02657   3
   4  -2   1 9.61720 1.01912  18
  -4  -2  -1 9.45874 1.23090  15
   4  -2   1 10.8662 1.10557   6
   4  -2   1 9.33929 2.35401  11
  -4  -2  -1 10.4687 1.24810  13
  -4   2  -1 9.07669 1.22844  13
   4   2   1 8.85911 2.34669   3
  -4   2  -1 12.5359 3.08490   3
  -4   2  -1 13.1597 2.51590  11
   4   2   1 10.2938 1.14109   7
  -4   2  -1 10.7948 1.21659  16
  -4   2  -1 9.36278 1.10461  18
   4   2   1 8.51807 1.58200  10
  -4   2  -1 9.55653 0.95060   5
   4   2   1 9.65633 0.79829  18
  -4   2  -1 12.1267 1.31359  10
  -4   2  -1 10.3990 1.10208  17
   4   2   1 9.20529 0.88341   8
   4   2   1 10.1348 0.66442   5
  -4   2  -1 11.3162 1.02998   8
  -6  -2  -1 0.22340 0.34097  17
  -6  -2  -1 -0.7789 0.95859   3
  -6  -2  -1 0.17610 0.47975  12
   6  -2   1 -0.3064 0.43589   6
  -6  -2  -1 0.39128 0.51110  11
  -6  -2  -1 0.03747 0.61818  15
   6  -2   1 -0.1143 0.98442  11
  -6  -2  -1 -0.2257 0.49163  13
  -6  -2  -1 0.14911 0.73061  10
   6  -2   1 0.52187 0.44710  18
  -6  -2  -1 0.33419 0.33095  14
   6  -2   1 0.84854 0.57343  10
   6  -2   1 0.72627 0.62153   5
   6  -2   1 -0.0923 0.95068   3
   6   2   1 0.40017 0.71180  10
   6   2   1 0.79826 0.42602  18
  -6   2  -1 0.08027 0.49301  16
   6   2   1 0.24928 0.29388   5
   6   2   1 -0.1380 0.35391   8
   6   2   1 -0.0820 0.51413   7
   6   2   1 0.95452 0.66815  11
  -6   2  -1 0.35388 0.57298  13
  -6   2  -1 0.33359 0.88523  11
  -6   2  -1 0.12805 0.44879  18
  -6   2  -1 0.05454 0.50518  10
   6   2   1 1.30285 1.52624   3
   6   2   1 0.34459 0.22497   6
  -6   2  -1 0.48852 0.58623  17
  -8  -2  -1 143.143 3.51322  12
   8  -2   1 159.741 4.04084   5
  -8  -2  -1 155.576 2.83512  14
  -8  -2  -1 147.061 5.09545  11
  -8  -2  -1 149.596 5.78613  10
   8  -2   1 135.990 3.92500  10
   8  -2   1 152.950 4.68363   7
   8  -2   1 144.270 3.65286   6
  -8  -2  -1 145.444 4.69533  15
   8  -2   1 144.864 3.49857  18
   8  -2   1 130.582 9.35809   3
  -8  -2  -1 147.243 4.20815  13
   8  -2   1 129.522 7.77845  11
  -8  -2  -1 147.110 2.78465  17
   8   2   1 140.459 2.16353   6
  -8   2  -1 148.387 3.77070  17
   8   2   1 148.461 10.0134   3
  -8   2  -1 147.353 4.09177  13
   8   2   1 149.273 2.74811   5
   8   2   1 142.596 4.24230   7
  -8   2  -1 141.766 3.63114  18
  -8   2  -1 132.687 7.41288  11
  -8   2  -1 143.523 3.55103  16
   8   2   1 145.451 3.09538  18
  -8   2  -1 154.276 4.23123  10
   8   2   1 140.360 5.21669  11
   8   2   1 154.162 5.73933  10
   8   2   1 145.277 3.11899   8
 -10  -2  -1 17.6288 2.98743  10
  10  -2   1 11.9699 4.11917   3
 -10  -2  -1 19.2905 2.01139  12
 -10  -2  -1 20.4772 1.60744  17
 -10  -2  -1 19.5547 2.87824  15
  10  -2   1 13.2159 1.90980  10
  10  -2   1 17.5739 2.19210   5
 -10  -2  -1 17.9925 2.44567  13
  10  -2   1 11.4596 3.45095  11
 -10  -2  -1 20.3086 1.57498  14
 -10  -2  -1 18.5299 2.61315  11
  10  -2   1 17.8809 2.06502   6
  10  -2   1 17.2029 1.99698  18
  10  -2   1 18.1103 2.53202   7
 -10   2  -1 16.3524 2.00304  18
 -10   2  -1 15.5983 1.99418  17
  10   2   1 17.4910 5.35845   3
  10   2   1 19.0724 2.97987  11
  10   2   1 17.2597 1.28042   6
  10   2   1 19.7775 2.82974  10
  10   2   1 17.0820 2.36107   7
 -10   2  -1 16.0493 2.22620  13
 -10   2  -1 17.1328 2.10154  10
 -10   2  -1 20.9346 4.14679  11
  10   2   1 18.4597 1.60051   5
 -10   2  -1 17.6012 1.92260  16
  10   2   1 18.2732 1.81056   8
  10   2   1 20.1736 1.83754  18
  12  -2   1 7.98521 3.10003  11
  12  -2   1 7.19821 1.50126   6
  12  -2   1 7.41037 1.65886  10
  12  -2   1 7.58628 1.66659   5
 -12  -2  -1 5.47124 2.00742  10
 -12  -2  -1 8.35154 1.37087  14
 -12  -2  -1 7.98833 1.34151  17
 -12  -2  -1 6.99641 2.10629  11
  12  -2   1 4.81891 1.22257  18
 -12  -2  -1 6.42380 2.27842  15
  12  -2   1 7.08824 1.95365   7
 -12  -2  -1 4.14280 1.53796  13
 -12  -2  -1 7.57516 1.74615  12
  12   2   1 3.06612 1.52515  10
  12   2   1 5.97839 1.23437  18
  12   2   1 5.22350 1.95741  11
 -12   2  -1 6.60229 1.41930  18
 -12   2  -1 4.02990 2.24755  11
  12   2   1 5.43026 1.23734   8
 -12   2  -1 8.41721 1.51273  16
  12   2   1 3.95980 3.08215   3
  12   2   1 7.98457 1.11925   6
  12   2   1 3.69014 1.42370   7
  12   2   1 6.60169 1.16223   5
 -12   2  -1 6.74348 1.70269  13
 -12   2  -1 5.18520 1.61995  10
 -12   2  -1 5.95793 1.60604  17
  14  -2   1 17.3688 2.86435   5
 -14  -2  -1 16.4444 1.95829  14
 -14  -2  -1 15.1371 3.16473  10
  14  -2   1 10.3937 4.14994  11
 -14  -2  -1 22.2706 4.07769  11
  14  -2   1 15.0054 2.18478  18
  14  -2   1 13.9378 2.81939   7
  14  -2   1 15.4716 2.48184  10
  14  -2   1 13.8028 2.22679   6
 -14  -2  -1 11.4481 2.41617  13
 -14  -2  -1 14.0780 2.39358  12
 -14  -2  -1 14.3070 2.00339  17
 -14   2  -1 15.1710 2.63216  10
 -14   2  -1 15.3162 2.33674  18
  14   2   1 21.6045 7.12309   3
 -14   2  -1 14.1387 2.47700  13
 -14   2  -1 16.1747 2.65030  17
  14   2   1 11.9899 1.60167   6
  14   2   1 14.6987 2.37748  18
  14   2   1 15.8318 2.13304   5
 -14   2  -1 15.3550 2.16823  16
  14   2   1 17.0293 3.70947  11
  14   2   1 13.8756 2.56073   7
  14   2   1 13.2364 1.87043   8
  14   2   1 14.1762 2.91351  10
  16  -2   1 0.66689 1.25258   6
 -16  -2  -1 0.62408 1.57687  13
 -16  -2  -1 -0.3403 1.29517  10
 -16  -2  -1 0.71770 1.07897  17
 -16  -2  -1 0.52610 0.92037  14
  16  -2   1 0.79972 2.04050  11
 -16  -2  -1 -0.4058 1.45838  11
  16  -2   1 -0.1656 1.01325  10
 -16  -2  -1 -0.2188 1.31211  12
  16  -2   1 0.68275 1.30418  18
  16  -2   1 2.37839 3.44865   3
  16  -2   1 0.69434 1.61629   7
  16  -2   1 -0.8776 1.10705   5
  16   2   1 0.29980 0.98124   5
  16   2   1 -1.1706 1.42580  11
  16   2   1 0.83757 1.67244   7
  16   2   1 0.72057 1.12435  18
 -16   2  -1 0.23286 0.92235  18
 -16   2  -1 -0.5876 1.22890  17
 -16   2  -1 -0.7394 0.92376  16
  16   2   1 0.26440 0.78447   6
  16   2   1 0.35415 1.12879   8
 -16   2  -1 1.33149 1.70717  13
 -16   2  -1 -0.9486 0.99695  10
  16   2   1 -0.0567 3.01065   3
 -16   2  -1 0.55099 1.44370  14
  16   2   1 0.61578 1.27514  10
 -18  -2  -1 17.3513 3.24908  13
  18  -2   1 13.4896 4.62849  11
  18  -2   1 14.9835 2.62778   6
  18  -2   1 12.4981 2.38835  10
 -18  -2  -1 14.1886 2.15974  14
 -18  -2  -1 16.8194 4.02455  11
 -18  -2  -1 10.9134 2.67169  12
 -18  -2  -1 14.2932 2.32868  17
  18  -2   1 10.9341 3.00953   7
 -18  -2  -1 15.6544 3.61699  10
  18  -2   1 12.2368 2.36139   5
  18  -2   1 11.1160 2.33194  18
  18   2   1 11.0387 1.74945   6
  18   2   1 14.1802 2.16310  19
 -18   2  -1 13.6766 3.06787  13
 -18   2  -1 14.4166 2.79147  17
  18   2   1 16.1374 2.66228  18
 -18   2  -1 13.7327 2.85828  14
 -18   2  -1 11.5546 2.03974  16
 -18   2  -1 11.2085 2.63795  10
  18   2   1 11.4138 3.01080   7
 -18   2  -1 15.9125 2.37851  18
  18   2   1 14.2630 2.26043   8
  18   2   1 10.1814 3.72245  11
  18   2   1 14.0720 3.13152  10
  18   2   1 12.7384 1.99016   5
 -20  -2  -1 12.3195 2.19398  14
  20  -2   1 11.8087 4.92465  11
  20  -2   1 10.4118 3.36895   7
  20  -2   1 11.1478 2.34402  10
 -20  -2  -1 12.2801 2.38791  17
  20  -2   1 11.8540 2.56271   6
 -20  -2  -1 8.58895 3.13098  10
  20  -2   1 12.4912 2.65930   5
 -20  -2  -1 12.1294 3.11742  13
  20  -2   1 10.5257 2.54836  18
 -20  -2  -1 14.0932 3.11380  12
  20   2   1 10.4596 3.87782  11
  20   2   1 15.3491 2.77879  18
 -20   2  -1 15.5751 2.35214  16
  20   2   1 13.6153 2.51391   8
  20   2   1 12.1474 1.82893  19
 -20   2  -1 9.73007 2.73141  14
  20   2   1 12.8486 2.07187   6
 -20   2  -1 11.4780 2.79009  10
  20   2   1 10.9624 3.31134   7
  20   2   1 11.1503 2.12263   5
 -20   2  -1 9.98485 3.08129  13
 -20   2  -1 16.2086 3.17455  17
  22  -2   1 6.14426 4.32535  11
  22  -2   1 4.26284 2.23856  18
  22  -2   1 1.99061 2.84176   7
  22  -2   1 2.80241 2.05548   6
  22  -2   1 2.05729 2.03784   5
 -22  -2  -1 3.01811 1.51443  14
 -22  -2  -1 2.41912 2.60640  13
 -22  -2  -1 2.10333 1.84809  17
 -22   2  -1 2.27997 2.45745  13
 -22   2  -1 2.93494 2.35421  17
  22   2   1 1.37456 1.37334   6
 -22   2  -1 1.39133 2.02581  14
 -22   2  -1 3.50436 2.17264  10
  22   2   1 3.10344 1.96755  18
  22   2   1 3.37805 1.37998  19
  22   2   1 2.59662 1.53605   5
 -22   2  -1 2.92359 1.57413  16
  22   2   1 4.74503 3.20121  11
  22   2   1 2.62994 1.98416   8
  22   2   1 10.4238 3.71341   7
  24  -2   1 1.12985 2.77157   7
 -24  -2  -1 1.35019 1.75626  17
  24  -2   1 0.17434 2.04204   8
  24  -2   1 0.18169 1.91085  18
  24  -2   1 0.19152 1.92409   5
 -24  -2  -1 -0.2139 1.30021  14
  24  -2   1 3.80831 3.80897  11
 -24  -2  -1 0.91229 2.56857  13
  24  -2   1 -0.6036 1.82360   6
  24   2   1 3.03127 2.82093  11
 -24   2  -1 -1.7496 2.02610  17
  24   2   1 0.34763 1.78640  18
  24   2   1 -0.6624 2.61443   7
  24   2   1 0.19754 1.18949  19
  24   2   1 -0.5155 1.87935   8
 -24   2  -1 2.65737 2.75968  13
  24   2   1 1.77694 1.67830   5
 -24   2  -1 0.33730 1.98689  14
 -24   2  -1 -0.4831 1.30429  16
  26  -2   1 2.15792 2.51521  18
  26  -2   1 2.01371 3.16595   7
  26  -2   1 1.64296 2.27210   5
  26  -2   1 1.20068 2.31590   8
  26  -2   1 1.75838 2.21516   6
 -26  -2  -1 0.76761 2.60672  13
 -26  -2  -1 2.48364 2.13889  17
 -26   2  -1 2.52664 2.37422  14
  26   2   1 1.78185 3.18321   7
  26   2   1 1.29837 2.13537   8
  26   2   1 3.91539 2.47811  18
 -26   2  -1 2.85531 2.69015  17
 -26   2  -1 0.47904 2.87082  13
  26   2   1 1.02703 1.83576   5
  28  -2   1 -0.4367 2.18605   6
 -28  -2  -1 0.92548 2.72368  13
  28  -2   1 -0.4547 2.24106   8
  28  -2   1 -0.3735 2.21441  18
  28  -2   1 0.26168 2.17196   5
  28  -2   1 1.06849 3.19438   7
 -28  -2  -1 -1.9227 1.83004  17
  28   2   1 1.27271 2.31242   8
  28   2   1 0.87238 1.81994   5
 -28   2  -1 -0.2838 2.31447  17
  28   2   1 -0.6247 2.10351  18
 -28   2  -1 -0.3159 2.08291  14
 -28   2  -1 -0.7779 2.74269  13
  28   2   1 -0.0909 3.06805   7
 -29  -3   1 -1.3956 2.24610  13
  29  -3  -1 0.50283 2.25103   8
  29  -3  -1 -1.1807 2.17926   6
 -29  -3   1 -2.2999 1.91271  17
  29  -3  -1 -0.4041 2.40605   5
  29  -3  -1 0.76806 3.31301   7
  29  -3  -1 -0.3257 2.36638  18
  29   3  -1 -1.2488 2.92011   7
  29   3  -1 0.26717 2.25246   8
  29   3  -1 0.85204 2.08121   5
 -29   3   1 2.56240 2.58034  14
  29   3  -1 0.08638 2.36793  18
 -29   3   1 -2.4289 2.20348  13
 -29   3   1 -1.5708 2.52292  17
  27  -3  -1 -1.5716 2.71656   7
  27  -3  -1 -1.1483 2.23961   6
  27  -3  -1 -0.7771 2.15157   5
  27  -3  -1 0.64658 2.10450   8
 -27  -3   1 -0.2084 1.92398  17
  27  -3  -1 -0.1654 2.21854  18
 -27  -3   1 0.35412 2.41455  13
  27   3  -1 -0.4259 1.72149   5
  27   3  -1 0.58940 2.25872  18
  27   3  -1 0.89683 1.50962  19
 -27   3   1 0.53629 2.61117  13
 -27   3   1 -0.0264 2.27090  14
  27   3  -1 1.55731 3.13647   7
 -27   3   1 -0.1817 2.59608  17
  27   3  -1 -1.0873 1.95755   8
  25  -3  -1 1.67983 2.32877   6
 -25  -3   1 1.57200 2.65134  12
 -25  -3   1 4.03392 2.86073  13
  25  -3  -1 3.93627 2.56044   5
 -25  -3   1 6.49800 2.41251  17
  25  -3  -1 5.60397 2.37796   8
  25  -3  -1 5.12565 2.79446  18
  25  -3  -1 3.44997 3.21063   7
 -25   3   1 1.00988 2.46805  13
 -25   3   1 4.94188 2.11471  16
  25   3  -1 2.58054 3.01490   7
  25   3  -1 4.64831 2.34788   8
  25   3  -1 3.25846 2.23304  18
 -25   3   1 2.33748 2.51162  14
 -25   3   1 2.56057 2.60701  17
  25   3  -1 3.05147 1.91712   5
  25   3  -1 1.98709 1.61542  19
 -23  -3   1 -1.1390 2.18453  10
 -23  -3   1 -0.9485 2.04468  13
 -23  -3   1 1.11809 2.34194  12
  23  -3  -1 1.26366 2.18761   6
 -23  -3   1 0.34333 1.56344  17
  23  -3  -1 1.31265 2.82332  11
  23  -3  -1 -0.7949 1.85905   5
  23  -3  -1 1.31765 2.11693  18
  23  -3  -1 0.70267 2.43422   7
 -23   3   1 -3.1708 2.04873  10
  23   3  -1 0.74529 1.83941   8
  23   3  -1 -0.7115 1.32576  19
 -23   3   1 1.16641 2.14930  14
  23   3  -1 1.09355 1.84335  18
  23   3  -1 0.68545 2.60430   7
 -23   3   1 -0.9303 2.02950  13
 -23   3   1 -0.1202 1.54670  16
  23   3  -1 -0.2368 1.47994   5
 -23   3   1 2.60969 2.38061  17
  21  -3  -1 1.69049 2.05248  18
  21  -3  -1 0.53438 2.36482   7
 -21  -3   1 -1.8102 1.95546  10
  21  -3  -1 1.82779 2.17025   5
  21  -3  -1 1.34826 1.94579   6
 -21  -3   1 4.10324 2.32167  13
  21  -3  -1 3.55857 4.64516  11
 -21  -3   1 6.78694 1.51739  14
 -21  -3   1 0.46363 2.09272  12
 -21  -3   1 3.82982 1.70761  17
 -21   3   1 6.01465 2.69318  10
 -21   3   1 0.92633 2.11282  13
 -21   3   1 1.87849 2.12739  14
  21   3  -1 2.46585 1.45016  19
  21   3  -1 1.79204 1.71432   8
  21   3  -1 1.91932 1.87465  18
 -21   3   1 2.57473 2.18073  17
  21   3  -1 2.76333 2.66105   7
  21   3  -1 1.98171 1.59208   5
 -21   3   1 1.84335 1.66286  18
 -21   3   1 4.21575 1.96159  16
  21   3  -1 1.71282 1.26721   6
  19  -3  -1 26.5578 4.11496   6
 -19  -3   1 22.7725 4.73374  11
  19  -3  -1 29.0712 4.40249   7
  19  -3  -1 33.1689 7.82069  11
 -19  -3   1 26.7858 2.24549  14
 -19  -3   1 29.6300 3.10467  17
 -19  -3   1 23.3642 4.75749  10
  19  -3  -1 28.6181 4.28343  18
  19  -3  -1 24.4187 3.88400   5
  19  -3  -1 25.1535 3.77804  10
 -19  -3   1 26.6262 4.11416  13
 -19  -3   1 24.6579 3.76875  12
  19   3  -1 24.2915 2.43615   6
 -19   3   1 27.2418 4.04161  13
 -19   3   1 29.4594 3.69033  18
  19   3  -1 26.0802 3.25891   5
  19   3  -1 23.0450 3.81241  18
 -19   3   1 26.6221 3.28412  16
 -19   3   1 29.9340 4.61421  10
  19   3  -1 25.8182 3.50639   8
  19   3  -1 31.8429 4.69940   7
 -19   3   1 27.1766 4.14067  17
 -17  -3   1 -0.9520 1.72309  10
 -17  -3   1 1.89019 1.06290  18
  17  -3  -1 1.78174 2.92803  11
  17  -3  -1 0.80173 1.82745   7
 -17  -3   1 2.21315 0.95570  14
 -17  -3   1 1.24954 1.57345  12
 -17  -3   1 3.42680 1.35050  17
 -17  -3   1 1.21418 1.91559  11
 -17  -3   1 0.38485 1.62401  13
  17  -3  -1 -3.5347 2.75105   3
  17  -3  -1 1.62592 1.46497  10
  17  -3  -1 2.64226 1.62770  18
  17  -3  -1 1.80592 1.71858   5
  17  -3  -1 0.01944 1.41426   6
 -17   3   1 1.25610 1.42086  16
 -17   3   1 1.49424 1.70243  13
  17   3  -1 2.58360 1.25034   5
 -17   3   1 3.01736 1.90475  12
  17   3  -1 1.69120 0.99775   6
 -17   3   1 1.30156 1.37605  18
  17   3  -1 2.47649 3.46681   3
 -17   3   1 1.42607 1.74664  17
  17   3  -1 1.75734 1.37421   8
 -17   3   1 -0.4714 1.60897  10
  17   3  -1 0.90115 1.63982   7
  17   3  -1 0.21861 1.23650  18
 -15  -3   1 -0.1699 1.58359  10
 -15  -3   1 0.27490 0.87253  17
  15  -3  -1 0.37205 1.31201   6
  15  -3  -1 0.28699 1.25323  10
  15  -3  -1 -1.8798 1.96418  11
 -15  -3   1 -0.1893 0.67149  18
 -15  -3   1 -0.2562 1.31276  13
  15  -3  -1 0.25528 1.14172  18
 -15  -3   1 -0.3358 1.28964  11
  15  -3  -1 -1.5221 2.44804   3
 -15  -3   1 -0.0087 1.32087  12
  15  -3  -1 -0.0521 1.27576   5
 -15  -3   1 0.25996 0.71968  14
  15  -3  -1 1.11217 1.59237   7
 -15   3   1 0.90766 1.09867  18
  15   3  -1 -1.5259 2.28142   3
  15   3  -1 -0.0194 1.05128  18
 -15   3   1 1.12905 1.51321  12
  15   3  -1 -0.4016 1.39301   7
 -15   3   1 0.64355 1.40950  17
 -15   3   1 1.33179 1.32357  16
 -15   3   1 0.26833 1.52630  10
  15   3  -1 0.36495 0.72296   6
  15   3  -1 0.50255 1.07829   8
 -15   3   1 -1.0938 1.20233  13
  15   3  -1 0.12744 0.90670   5
 -13  -3   1 -2.0984 0.95082  11
  13  -3  -1 2.01813 2.36252  11
 -13  -3   1 -0.3072 1.46292  10
  13  -3  -1 -0.7170 0.84506  18
  13  -3  -1 0.04968 1.12520   7
  13  -3  -1 0.49094 1.09677  10
  13  -3  -1 0.72749 1.19933   6
 -13  -3   1 0.05197 0.56725  14
  13  -3  -1 -2.2806 2.31259   3
 -13  -3   1 -0.1974 0.76667  17
  13  -3  -1 0.24684 1.20678   5
 -13  -3   1 0.21262 1.19358  13
 -13  -3   1 0.80385 0.75305  18
 -13  -3   1 -0.2257 1.07303  12
 -13  -3   1 -0.2149 1.52317  15
  13   3  -1 0.18926 0.88932  18
 -13   3   1 0.74579 1.17882  12
  13   3  -1 1.24857 1.39369   7
  13   3  -1 0.04841 0.83221   8
 -13   3   1 -0.2580 0.90895  18
  13   3  -1 1.10486 0.83328   5
 -13   3   1 -0.2528 1.14313  10
  13   3  -1 -3.2776 1.65584   3
  13   3  -1 0.25339 0.62591   6
 -13   3   1 0.20962 1.02037  16
 -13   3   1 -0.0712 1.11307  17
  13   3  -1 1.03376 1.56530  10
 -13   3   1 -0.8903 1.01218  13
  11  -3  -1 24.3749 2.65901   6
 -11  -3   1 29.4647 3.99726  10
 -11  -3   1 25.8315 2.01395  18
  11  -3  -1 23.6361 2.61958   7
 -11  -3   1 25.6577 1.29139  14
  11  -3  -1 23.4834 2.75915   5
  11  -3  -1 19.2911 5.40033   3
  11  -3  -1 22.7303 2.80522  10
 -11  -3   1 30.0824 3.18343  11
 -11  -3   1 24.5840 2.32447  12
 -11  -3   1 26.4509 3.37335  15
 -11  -3   1 25.6681 2.77325  13
  11  -3  -1 25.8399 2.48139  18
  11  -3  -1 24.0176 5.10440  11
 -11  -3   1 25.5687 1.88556  17
  11   3  -1 30.4255 6.89623   3
 -11   3   1 25.5603 2.63657  18
  11   3  -1 22.9610 1.91859   5
  11   3  -1 24.5902 2.72412   7
 -11   3   1 22.2690 2.42754  13
  11   3  -1 23.9621 1.99779   8
 -11   3   1 31.7606 5.87692  11
 -11   3   1 26.9611 2.73215  17
  11   3  -1 26.4721 2.31955  18
  11   3  -1 28.6337 3.76744  10
 -11   3   1 29.4285 3.26880  10
  11   3  -1 24.2535 1.57180   6
 -11   3   1 23.4484 2.44879  16
 -11   3   1 24.0967 2.36319  12
  -9  -3   1 5.90154 1.33423  13
   9  -3  -1 2.43705 0.79440  18
   9  -3  -1 4.57041 1.23854   6
  -9  -3   1 5.44810 0.92199  17
  -9  -3   1 3.53153 2.72399   3
   9  -3  -1 4.34780 2.65204   3
  -9  -3   1 2.58671 0.73458  18
  -9  -3   1 1.57858 1.37045  10
   9  -3  -1 3.18449 1.16395   7
   9  -3  -1 3.97043 1.36641  10
  -9  -3   1 3.42422 1.30808  11
  -9  -3   1 3.41342 1.37171  15
  -9  -3   1 2.76738 0.96392  12
   9  -3  -1 3.67595 1.18368   5
   9  -3  -1 5.10114 2.57697  11
  -9   3   1 3.87376 2.36676  11
   9   3  -1 2.24678 1.04324   7
   9   3  -1 2.82990 1.58444  10
  -9   3   1 2.17494 1.21119  10
   9   3  -1 3.18946 0.81185   8
   9   3  -1 3.52337 0.75469   5
  -9   3   1 4.11706 1.14102  13
  -9   3   1 4.53062 1.23418  17
  -9   3   1 3.83470 1.15009  18
   9   3  -1 5.21101 2.96188   3
   9   3  -1 2.65668 0.77444  18
  -9   3   1 2.59563 0.96708  12
  -9   3   1 4.94074 1.25695  16
  -7  -3   1 12.8573 1.62421  13
   7  -3  -1 13.8382 2.18580  10
   7  -3  -1 9.59369 1.58132   7
  -7  -3   1 11.5460 1.00341  17
   7  -3  -1 13.2713 1.79752   5
  -7  -3   1 11.0165 1.33183  18
   7  -3  -1 13.6717 3.72243   3
   7  -3  -1 12.4684 1.66286   6
  -7  -3   1 11.9594 1.43273  12
   7  -3  -1 10.0354 2.78696  11
  -7  -3   1 10.7424 1.66008  11
   7  -3  -1 11.9303 1.53808  18
  -7  -3   1 13.5571 3.80393   3
  -7  -3   1 13.2052 1.86312  15
  -7  -3   1 10.7273 2.28811  10
   7   3  -1 11.4751 2.34540  10
  -7   3   1 13.6003 2.13702  10
  -7   3   1 10.8897 1.38346  12
  -7   3   1 13.8894 1.80100  18
   7   3  -1 13.9500 3.75585   3
   7   3  -1 12.1083 1.21696   8
   7   3  -1 10.8070 1.18724   5
   7   3  -1 11.7989 1.67483   7
   7   3  -1 12.2671 1.45224  18
  -7   3   1 12.5514 3.20713  11
  -7   3   1 9.36210 1.46311  16
  -7   3   1 13.3862 1.65032  17
  -7   3   1 12.2862 1.53793  13
   5  -3  -1 145.652 3.62281   5
  -5  -3   1 143.993 3.34982  11
  -5  -3   1 151.771 1.97126  17
  -5  -3   1 149.182 3.56486  15
   5  -3  -1 145.952 8.26082   3
  -5  -3   1 140.366 1.44352   6
   5  -3  -1 143.884 3.27559   7
  -5  -3   1 143.164 2.85069  18
   5  -3  -1 146.985 4.95188  10
   5  -3  -1 152.193 7.58513  11
  -5  -3   1 148.726 3.33933  13
   5  -3  -1 141.716 3.45086   6
  -5  -3   1 149.788 8.96515   3
  -5  -3   1 148.825 2.98451  12
  -5   3   1 149.928 8.74725   3
  -5   3   1 146.947 2.87109  12
   5   3  -1 139.545 5.74365  10
   5   3  -1 140.794 3.35658   7
  -5   3   1 135.455 6.94557  11
   5   3  -1 141.640 2.47736   8
  -5   3   1 156.025 2.73929   8
   5   3  -1 147.577 1.98448  16
  -5   3   1 145.834 3.36637  17
  -5   3   1 148.956 5.07784  10
   5   3  -1 144.794 2.43723   5
   5   3  -1 139.717 8.57989   3
  -3  -3   1 14.9175 3.35034   3
   3  -3  -1 11.8091 1.23896   6
   3  -3  -1 12.1381 2.80706   3
  -3  -3   1 11.7068 0.61784  17
  -3  -3   1 14.5342 2.38529  10
  -3  -3   1 9.12211 0.67944   6
  -3  -3   1 14.3715 1.55449  11
  -3  -3   1 11.2643 1.05323  18
  -3  -3   1 11.0394 0.95090  12
   3  -3  -1 11.1556 1.06839  15
   3  -3  -1 9.36861 2.14235  11
  -3  -3   1 12.4398 1.16023  13
  -3  -3   1 13.0208 1.08373  15
   3  -3  -1 10.6450 1.30754   5
   3  -3  -1 10.8461 1.05626  18
  -3   3   1 9.89660 1.05891   5
   3   3  -1 12.8711 0.93640  16
   3   3  -1 12.8655 1.08308   7
   3   3  -1 11.0090 1.97912  10
   3   3  -1 13.1102 0.67887  14
  -3   3   1 12.3014 1.14170  17
   3   3  -1 11.3554 2.95049   3
  -3   3   1 10.9982 1.24207  18
   3   3  -1 13.0171 1.20001  18
   3   3  -1 11.1401 0.85963   5
  -3   3   1 12.1014 0.82247   8
  -3   3   1 11.5493 2.74240   3
   3   3  -1 11.8098 0.87251   8
  -3   3   1 10.3558 2.26800  11
   3   3  -1 9.79248 1.27762  11
  -3   3   1 10.1802 1.78308  10
  -3   3   1 10.0521 1.35304  16
   1  -3  -1 29.4995 1.44830   5
  -1  -3   1 33.5494 3.73103   3
   1  -3  -1 29.6241 1.23603  15
   1  -3  -1 28.8680 1.19944  18
  -1  -3   1 27.6456 1.11942   6
  -1  -3   1 31.2462 1.05190  12
  -1  -3   1 32.1438 2.42227  11
   1  -3  -1 30.3966 3.39332   3
   1  -3  -1 29.6895 2.75303  11
  -1  -3   1 33.4854 1.19992  15
  -1  -3   1 29.6781 1.38267  18
   1  -3  -1 32.4916 1.40255   6
   1   3  -1 30.8133 1.39173  16
  -1   3   1 30.0990 3.69550   3
   1   3  -1 28.5065 1.06277   5
   1   3  -1 29.1351 1.08836   7
   1   3  -1 33.2582 3.72876   3
   1   3  -1 28.3678 1.02781   8
   1   3  -1 31.0170 2.49815  10
  -1   3   1 31.7219 1.62683  16
  -1   3   1 32.5258 1.41943  18
   1   3  -1 29.6958 1.43086  18
   1   3  -1 28.0554 2.21633  11
  -1   3   1 29.1324 0.90449   8
  -1   3   1 32.3715 1.21374  17
  -1   3   1 29.5393 2.75424  11
  -1   3   1 26.2077 1.06271   5
  -1  -3  -1 24.4217 0.56760  12
   1  -3   1 22.5511 1.45546   5
   1  -3   1 31.0265 3.53996   3
  -1  -3  -1 22.2434 0.98207   6
  -1  -3  -1 24.2261 1.22392   5
  -1  -3  -1 21.5905 1.14684  15
  -1  -3  -1 27.5522 2.10430  11
  -1  -3  -1 25.0904 3.25020   3
   1  -3   1 22.7372 1.20637   6
  -1  -3  -1 21.7814 1.26013  13
   1  -3   1 26.3535 2.82048  11
   1  -3   1 23.0528 1.04628  15
  -1   3  -1 21.6203 1.15748  17
   1   3   1 21.9533 1.27031  16
  -1   3  -1 20.9976 1.05818   5
   1   3   1 23.4364 0.87517   5
  -1   3  -1 22.5787 1.01884   8
   1   3   1 22.1118 1.14444  18
  -1   3  -1 26.2225 3.42358   3
  -1   3  -1 22.4263 2.40399  11
  -1   3  -1 23.5738 1.46034  16
   1   3   1 21.0885 3.11118   3
   1   3   1 22.1089 0.70953  17
  -1   3  -1 21.1919 1.32676  18
   1   3   1 22.9485 0.82453   7
   1   3   1 25.8560 1.97809  11
  -1   3  -1 23.1443 1.04946   7
   1   3   1 22.5400 0.86642   8
   3  -3   1 68.6922 4.84217  11
  -3  -3  -1 72.1642 1.15380   6
  -3  -3  -1 76.4450 1.61041  14
  -3  -3  -1 77.2490 2.35032  15
   3  -3   1 74.9130 2.18979  18
  -3  -3  -1 77.3433 1.51538  12
   3  -3   1 83.4643 6.14890   3
  -3  -3  -1 77.3424 6.19609   3
   3  -3   1 73.3181 2.30595   6
  -3   3  -1 74.2389 2.32250  18
  -3   3  -1 75.1685 1.80414   8
  -3   3  -1 81.8911 4.90569  11
   3   3   1 75.0736 1.43327   5
   3   3   1 76.8733 1.85297  18
  -3   3  -1 72.4504 1.91149   5
   3   3   1 78.8237 4.02875  10
   3   3   1 75.6927 2.01202   7
   3   3   1 80.5639 6.01957   3
  -3   3  -1 77.7466 6.08722   3
  -3   3  -1 74.0961 2.18590  17
   3   3   1 76.7726 1.66185   8
   3   3   1 72.1814 1.63248  16
  -5  -3  -1 17.0258 1.67619  15
   5  -3   1 13.0032 3.10034  11
  -5  -3  -1 14.0749 1.16095  12
  -5  -3  -1 13.7370 1.63175  13
   5  -3   1 12.4358 3.51687   3
  -5  -3  -1 12.9215 0.75674  14
   5  -3   1 14.0366 1.39178  18
  -5  -3  -1 10.8112 3.49572   3
   5  -3   1 12.3366 1.47736   6
   5  -3   1 13.6732 1.59883   5
   5   3   1 13.8026 1.40098   7
  -5   3  -1 11.7039 1.71091  10
   5   3   1 15.2245 2.50855  10
   5   3   1 16.8157 3.90719   3
  -5   3  -1 12.6325 1.26364   5
   5   3   1 13.5919 1.09709   8
   5   3   1 12.1676 0.65232  16
  -5   3  -1 12.0459 1.38146  17
  -5   3  -1 12.5810 1.51152  18
   5   3   1 13.2956 1.12941  18
   5   3   1 12.5502 0.92665   5
  -5   3  -1 10.8086 1.48622  16
  -5   3  -1 12.9091 3.00183  11
  -5   3  -1 12.9794 1.37169   8
  -5   3  -1 12.7258 3.73053   3
  -7  -3  -1 30.8568 6.34439   3
   7  -3   1 36.0440 4.80779  11
  -7  -3  -1 38.7263 1.93592  12
   7  -3   1 35.7443 2.08291  18
   7  -3   1 37.9525 2.46910   5
  -7  -3  -1 39.9786 1.26699  17
  -7  -3  -1 39.2236 1.20053  14
   7  -3   1 35.6103 5.58526   3
   7  -3   1 33.7762 2.22907   6
  -7  -3  -1 37.2519 2.61768  15
  -7  -3  -1 38.9751 2.46576  13
  -7   3  -1 38.5734 2.28441  13
   7   3   1 34.0742 1.44082   5
   7   3   1 31.5215 5.21499   3
   7   3   1 32.5302 3.27228  10
  -7   3  -1 36.8675 2.20544  17
   7   3   1 36.8735 1.72665  18
  -7   3  -1 37.3345 2.51597  10
  -7   3  -1 36.2547 2.10139   8
  -7   3  -1 36.5752 2.24350  18
   7   3   1 39.6211 2.31156   7
   7   3   1 36.5729 1.71360   8
  -7   3  -1 37.5657 2.26479  16
  -7   3  -1 33.8301 4.20375  11
  -9  -3  -1 62.0433 3.24637  13
   9  -3   1 70.5317 6.77588  11
   9  -3   1 65.7140 2.92175  18
  -9  -3  -1 64.1840 1.72249  14
   9  -3   1 62.0005 3.50421   7
   9  -3   1 59.9535 3.13366   5
   9  -3   1 65.1120 3.00553   6
  -9  -3  -1 56.1488 7.08415   3
  -9  -3  -1 63.1543 2.69244  12
  -9  -3  -1 63.5345 1.91672  17
  -9  -3  -1 55.3669 4.39604  10
   9  -3   1 52.1394 7.07710   3
  -9  -3  -1 69.2985 3.85050  15
   9  -3   1 61.8774 3.21204  10
  -9  -3  -1 63.2532 3.13128  11
  -9   3  -1 60.9429 2.96852  18
   9   3   1 59.6509 2.44255   8
  -9   3  -1 61.5184 2.95131  16
  -9   3  -1 64.8805 3.28439  13
  -9   3  -1 63.6261 3.03363  17
  -9   3  -1 67.2201 6.04803  11
   9   3   1 61.7035 3.30265   7
   9   3   1 71.3083 8.22825   3
   9   3   1 63.0552 4.57589  10
  -9   3  -1 64.7266 3.34576  10
   9   3   1 60.9913 2.07057   5
   9   3   1 59.0336 3.36183  11
   9   3   1 59.3712 2.42801  18
  11  -3   1 2.92131 1.24998   5
  11  -3   1 4.01166 1.22779  18
  11  -3   1 3.02573 1.26260   6
  11  -3   1 4.64276 1.69162   7
 -11  -3  -1 4.43471 1.29456  12
 -11  -3  -1 4.88363 2.00259  10
  11  -3   1 3.76986 1.32442  10
 -11  -3  -1 4.25628 0.94407  17
 -11  -3  -1 3.10634 1.76067  15
  11  -3   1 4.21345 3.11476   3
 -11  -3  -1 3.50075 1.43627  13
 -11  -3  -1 4.14177 0.83557  14
 -11  -3  -1 1.26965 1.04319  11
  11  -3   1 3.10508 2.48678  11
 -11   3  -1 3.78801 1.25028  16
  11   3   1 3.98480 0.92109   5
 -11   3  -1 3.22284 1.07713  18
 -11   3  -1 3.03550 1.36113  13
  11   3   1 3.06034 0.98289   8
 -11   3  -1 4.61409 1.50531  17
  11   3   1 2.50630 1.34710  11
 -11   3  -1 1.08887 1.67298  11
  11   3   1 4.05585 0.70411   6
  11   3   1 0.17921 2.12508   3
  11   3   1 3.31597 1.00606  18
  11   3   1 3.26236 1.42638   7
 -11   3  -1 4.47686 1.38706  10
  11   3   1 2.35883 1.64706  10
 -13  -3  -1 12.7394 2.87213  15
 -13  -3  -1 19.0918 1.64398  14
  13  -3   1 18.1691 2.50510  10
 -13  -3  -1 21.3834 2.52399  12
  13  -3   1 13.5547 5.14802   3
 -13  -3  -1 20.2406 2.97158  11
 -13  -3  -1 14.1682 3.27528  10
 -13  -3  -1 15.1257 2.45118  13
  13  -3   1 17.1153 2.73267   6
  13  -3   1 20.5062 3.27376   7
 -13  -3  -1 15.7850 1.77748  17
  13  -3   1 14.0388 4.32660  11
  13  -3   1 19.3849 3.02342   5
  13  -3   1 22.2739 2.70413  18
  13   3   1 15.5037 2.71557   7
  13   3   1 18.4319 3.37751  11
 -13   3  -1 15.6016 2.51531  13
  13   3   1 17.4953 2.02459   5
  13   3   1 16.4124 2.40196  18
 -13   3  -1 16.1535 2.65090  10
  13   3   1 15.7599 1.50669   6
 -13   3  -1 15.4153 2.39815  16
  13   3   1 19.0531 2.22646   8
 -13   3  -1 16.4397 2.47647  17
  13   3   1 17.4365 5.68135   3
 -13   3  -1 16.3536 2.50247  18
  13   3   1 14.7081 3.11085  10
 -15  -3  -1 0.50756 1.51681  13
 -15  -3  -1 2.59748 2.28798  15
 -15  -3  -1 1.28858 1.47404  11
  15  -3   1 1.44973 1.27384  18
  15  -3   1 2.20389 1.28152  10
 -15  -3  -1 1.74353 1.50768  12
  15  -3   1 0.28655 2.97372   3
 -15  -3  -1 -1.2328 1.59545  10
 -15  -3  -1 1.76068 1.06143  17
  15  -3   1 -0.1583 1.97259  11
  15  -3   1 1.65268 1.42534   6
  15  -3   1 0.64813 1.38923   5
  15  -3   1 1.31728 1.64306   7
 -15  -3  -1 0.71651 0.80410  14
  15   3   1 -0.5785 1.47150   7
 -15   3  -1 2.15784 1.32987  16
  15   3   1 1.18260 1.13838  18
  15   3   1 1.47589 1.58782  10
 -15   3  -1 0.09865 1.13760  10
  15   3   1 3.14126 1.91857  11
  15   3   1 1.22946 0.96431   5
  15   3   1 1.48388 0.77682   6
 -15   3  -1 0.78896 1.40969  17
  15   3   1 -0.4437 2.32380   3
 -15   3  -1 0.15794 0.94543  18
 -15   3  -1 2.01423 1.64418  13
  15   3   1 0.52513 1.05950   8
 -17  -3  -1 3.10059 1.97561  13
 -17  -3  -1 5.74727 2.06041  12
 -17  -3  -1 5.36661 1.22970  14
 -17  -3  -1 6.67968 2.33909  11
  17  -3   1 2.62636 2.04460   7
  17  -3   1 6.11526 1.94237  18
  17  -3   1 5.22900 1.73101  10
  17  -3   1 -1.0143 2.41648  11
  17  -3   1 3.47850 7.63135   3
  17  -3   1 5.94873 2.06407   5
 -17  -3  -1 3.18587 2.26934  10
 -17  -3  -1 3.48325 1.37400  17
  17  -3   1 6.04695 2.02695   6
  17   3   1 4.17672 4.34664   3
 -17   3  -1 6.99126 2.16761  17
 -17   3  -1 4.89278 1.88668  10
  17   3   1 5.41766 1.64740   8
  17   3   1 5.82419 1.18649   6
 -17   3  -1 5.88200 2.26027  14
 -17   3  -1 7.95698 1.94478  18
  17   3   1 5.87026 2.61092  11
 -17   3  -1 5.87562 2.32693  13
  17   3   1 5.21450 1.41927   5
  17   3   1 3.13941 1.52203  18
 -17   3  -1 4.92941 1.73086  16
  17   3   1 4.76871 2.16422   7
  19  -3   1 -1.5140 1.38518   6
 -19  -3  -1 -0.2031 1.17395  17
 -19  -3  -1 0.10735 0.98908  14
 -19  -3  -1 -2.0209 1.77218  13
 -19  -3  -1 0.68574 1.98569  11
  19  -3   1 -1.3013 1.49356  18
 -19  -3  -1 1.81223 1.90758  12
  19  -3   1 1.93530 3.13368  11
  19  -3   1 -0.7017 1.02755  10
  19  -3   1 -0.1324 1.94574   7
  19  -3   1 -0.7903 1.56963   5
 -19   3  -1 0.06759 1.12355  18
 -19   3  -1 0.18231 1.45258  10
 -19   3  -1 -0.7901 1.54467  14
  19   3   1 -1.4272 1.72000   7
  19   3   1 -0.5779 1.91051  11
  19   3   1 0.75692 0.91285   6
 -19   3  -1 -0.5195 1.85635  13
  19   3   1 0.80231 1.50874   8
 -19   3  -1 0.28965 1.75446  17
  19   3   1 0.44905 1.20475   5
  19   3   1 1.08028 1.40908  18
 -19   3  -1 2.14606 1.49827  16
  21  -3   1 -1.3773 1.71661  18
  21  -3   1 -0.3482 1.81558   5
  21  -3   1 0.18544 2.38756   7
 -21  -3  -1 0.10665 1.43976  17
 -21  -3  -1 0.67988 2.18660  13
  21  -3   1 4.28566 3.03446  11
  21  -3   1 -1.0253 1.66741   6
 -21  -3  -1 -0.1038 1.06490  14
 -21   3  -1 2.15301 1.95451  10
  21   3   1 -0.2360 0.92383   6
  21   3   1 -0.6772 1.06522  19
 -21   3  -1 -0.5516 1.33450  16
 -21   3  -1 1.25021 1.86704  14
 -21   3  -1 -0.4709 2.15965  13
 -21   3  -1 -0.1963 1.86097  17
  21   3   1 0.83902 1.63125   8
  21   3   1 -0.1697 1.53295  18
  21   3   1 1.32387 2.37241   7
  21   3   1 -1.5159 1.15659   5
  23  -3   1 7.81282 2.65614   5
  23  -3   1 2.24434 2.84019   7
  23  -3   1 2.70134 2.25284   6
 -23  -3  -1 3.09084 2.77393  13
  23  -3   1 3.14636 2.29964  18
  23  -3   1 5.03320 4.08729  11
 -23  -3  -1 4.58976 1.96525  17
  23   3   1 3.94164 2.15471   8
  23   3   1 2.34715 1.97837  18
 -23   3  -1 1.66409 2.29821  17
  23   3   1 3.36810 1.56348  19
 -23   3  -1 4.69787 2.59245  14
  23   3   1 4.59707 3.08639   7
  23   3   1 5.83241 2.06016   5
 -23   3  -1 5.38394 1.92342  16
 -23   3  -1 2.65903 2.71754  13
  25  -3   1 1.96515 2.17215   5
 -25  -3  -1 0.91598 2.57502  13
  25  -3   1 3.47255 3.50185   7
 -25  -3  -1 -1.4848 1.58799  17
  25  -3   1 1.46181 2.19077   6
  25  -3   1 2.04471 2.26281  18
 -25   3  -1 1.16309 2.26739  14
 -25   3  -1 -2.1462 1.35307  16
  25   3   1 0.11629 2.82007   7
 -25   3  -1 0.24307 2.66620  13
 -25   3  -1 -0.9198 2.22640  17
  25   3   1 -0.4602 1.93110  18
  25   3   1 1.31955 2.12995   8
  25   3   1 2.14642 1.47786  19
  25   3   1 1.28585 1.67933   5
  27  -3   1 0.21382 2.25176   8
  27  -3   1 4.81704 3.61373   7
 -27  -3  -1 0.07137 2.70369  13
  27  -3   1 1.54660 2.41034  18
  27  -3   1 0.06758 2.33447   6
  27  -3   1 2.36260 2.49184   5
 -27  -3  -1 1.88617 2.13513  17
 -27   3  -1 0.89706 2.70405  17
 -27   3  -1 1.85660 2.45919  14
  27   3   1 2.17173 1.96592   5
  27   3   1 1.71302 2.37129   8
  27   3   1 2.17422 2.31799  18
  27   3   1 2.42507 3.29167   7
 -27   3  -1 -0.4878 2.75282  13
  29  -3   1 0.20178 3.05210   7
  29  -3   1 0.36151 2.30256  18
 -29  -3  -1 1.97183 3.10326  13
  29  -3   1 -0.4688 2.25972   8
  29  -3   1 -0.1940 2.54192   5
  29  -3   1 -0.0108 2.38160   6
  29   3   1 1.86650 3.28492   7
 -29   3  -1 -1.0593 2.65886  17
  29   3   1 1.35602 2.44318   8
 -29   3  -1 -1.6415 2.59799  13
  29   3   1 0.34050 1.99114   5
 -29   3  -1 -0.7631 2.31628  14
  29   3   1 0.39767 2.28207  18
  28  -4  -1 0.29165 2.11348   8
  28  -4  -1 0.15263 2.17978  18
  28  -4  -1 -2.0209 2.16337   5
  28  -4  -1 2.19002 3.44247   7
 -28  -4   1 2.29873 2.79568  13
  28  -4  -1 2.15424 2.84338   6
 -28   4   1 1.46839 2.73208  13
  28   4  -1 0.16265 2.34886  18
  28   4  -1 -0.1674 1.62560  19
  28   4  -1 1.04700 1.86159   5
  28   4  -1 -2.3643 2.80880   7
  28   4  -1 -1.1970 2.10424   8
 -28   4   1 -0.2520 2.35581  14
 -28   4   1 0.68793 2.88354  17
  26  -4  -1 0.58518 2.95862   7
 -26  -4   1 -0.0981 1.72191  17
 -26  -4   1 -0.1663 2.45951  13
  26  -4  -1 0.19019 2.37271  18
  26  -4  -1 2.68441 2.64614   5
  26  -4  -1 1.97023 2.28511   8
  26  -4  -1 3.20116 2.82082   6
 -26   4   1 3.36665 2.78273  14
  26   4  -1 2.09201 2.21264   8
  26   4  -1 3.34304 2.55925  18
 -26   4   1 3.42082 2.07085  16
  26   4  -1 2.87952 3.09015   7
 -26   4   1 1.34134 2.61753  13
 -26   4   1 1.53456 2.71690  17
  26   4  -1 2.85609 1.83126  19
  26   4  -1 2.64704 2.04768   5
  24  -4  -1 10.7065 3.21801  18
 -24  -4   1 5.74293 2.88191  12
  24  -4  -1 12.4190 3.47395   5
 -24  -4   1 10.7057 3.32853  13
 -24  -4   1 9.11132 2.35392  17
  24  -4  -1 9.51288 3.68382   7
  24  -4  -1 10.9653 3.31884   6
 -24   4   1 11.5281 2.74964  16
  24   4  -1 10.2626 2.29382  19
  24   4  -1 7.86666 2.11233   5
 -24   4   1 7.12009 3.16767  14
  24   4  -1 7.30955 3.33293   7
  24   4  -1 8.20054 2.47267   8
 -24   4   1 7.06240 3.24306  17
  24   4  -1 10.2216 2.85023  18
 -24   4   1 12.4797 3.46601  13
 -22  -4   1 7.58144 2.05513  17
 -22  -4   1 7.09576 2.72004  12
  22  -4  -1 4.74147 2.45351   5
  22  -4  -1 4.68657 4.88452  11
 -22  -4   1 7.41600 3.62665  10
  22  -4  -1 4.82918 2.48510   6
  22  -4  -1 4.43600 2.44842  18
  22  -4  -1 4.47422 2.91290   7
 -22  -4   1 2.73416 2.34606  13
  22   4  -1 4.68083 1.74668  19
 -22   4   1 6.56223 2.86707  17
  22   4  -1 6.48199 2.16392   8
 -22   4   1 4.90087 2.82741  14
 -22   4   1 5.24069 2.74264  13
 -22   4   1 6.09903 2.24384  16
  22   4  -1 5.86391 2.33891  18
 -22   4   1 5.70663 2.88780  10
  22   4  -1 4.78768 1.82494   5
  22   4  -1 6.55075 3.02836   7
 -20  -4   1 2.86265 1.49356  17
 -20  -4   1 0.73750 2.24830  10
 -20  -4   1 3.61187 1.23471  14
  20  -4  -1 1.44631 2.09996   5
  20  -4  -1 2.14706 2.41513   7
 -20  -4   1 -2.0593 2.37118  11
  20  -4  -1 6.29297 4.30359  11
  20  -4  -1 1.77970 1.95242   6
  20  -4  -1 0.81319 1.90092  18
 -20  -4   1 1.78104 2.16851  13
 -20  -4   1 3.54034 2.22181  12
  20   4  -1 1.63118 1.64931   8
  20   4  -1 2.17319 1.71323  18
 -20   4   1 2.86539 1.80973  18
 -20   4   1 2.60378 2.20116  13
  20   4  -1 2.11859 1.45526   5
 -20   4   1 1.03105 2.18590  17
 -20   4   1 1.92314 1.77252  16
 -20   4   1 0.58973 2.13156  10
  20   4  -1 2.76845 2.35919   7
 -18  -4   1 1.49440 2.28785  10
  18  -4  -1 2.06584 1.94546   6
 -18  -4   1 3.51542 2.19645  11
 -18  -4   1 2.43286 1.85624  12
  18  -4  -1 6.65683 2.18841  18
 -18  -4   1 0.32736 1.75917  13
  18  -4  -1 3.67650 2.92864  11
 -18  -4   1 3.09014 0.85288  14
  18  -4  -1 2.38726 1.66637  10
  18  -4  -1 1.20586 1.81611   5
  18  -4  -1 2.72700 2.23791   7
 -18  -4   1 1.03613 1.17641  17
  18   4  -1 1.91059 1.29685   5
  18   4  -1 3.51407 2.13284   7
 -18   4   1 0.41046 1.79422  17
 -18   4   1 1.78774 2.05078  10
  18   4  -1 1.67405 1.48163   8
 -18   4   1 1.44587 1.62060  16
 -18   4   1 1.13538 1.51415  18
  18   4  -1 2.38648 1.48107  18
 -18   4   1 2.32734 1.98647  13
 -16  -4   1 7.24756 0.96731  14
 -16  -4   1 5.80653 2.05018  13
  16  -4  -1 7.87420 2.11004  18
 -16  -4   1 11.7383 3.61015  10
 -16  -4   1 5.84419 2.06698  12
 -16  -4   1 5.08794 2.03017  11
  16  -4  -1 6.40902 2.04841   5
 -16  -4   1 6.99432 1.57628  18
  16  -4  -1 5.55742 2.13687   7
  16  -4  -1 -0.7558 3.20488   3
  16  -4  -1 5.74403 2.02945   6
  16  -4  -1 4.40424 1.98836  10
 -16  -4   1 6.73394 1.44251  17
  16  -4  -1 5.67229 3.61623  11
  16   4  -1 6.59423 2.20634   7
  16   4  -1 5.88816 1.61652   8
 -16   4   1 6.54759 2.06971  16
  16   4  -1 4.42984 1.55601  18
  16   4  -1 3.50192 3.84719   3
 -16   4   1 6.90701 2.18591  17
  16   4  -1 5.88300 1.45176   5
 -16   4   1 7.92586 2.23787  13
 -16   4   1 5.67986 1.84608  18
 -16   4   1 6.99874 2.41892  10
  14  -4  -1 60.8246 4.33026   5
 -14  -4   1 65.9816 5.28651  15
 -14  -4   1 59.5591 3.68284  12
 -14  -4   1 57.6937 6.18293  10
  14  -4  -1 57.4307 8.02200  11
  14  -4  -1 51.1607 4.23557  10
  14  -4  -1 57.9340 3.85513  18
 -14  -4   1 59.6874 2.57464  17
 -14  -4   1 54.0792 2.86500  18
 -14  -4   1 52.7158 4.20612  11
  14  -4  -1 54.4552 10.5124   3
  14  -4  -1 58.5857 4.01080   6
  14  -4  -1 54.4409 4.29138   7
 -14  -4   1 57.6678 3.93971  13
  14   4  -1 61.5070 4.33622   7
  14   4  -1 57.4432 3.04311   8
 -14   4   1 57.6478 3.98430  18
 -14   4   1 58.4138 3.87932  16
 -14   4   1 54.9649 4.05260  17
  14   4  -1 48.5239 3.39071  18
 -14   4   1 57.3035 3.99734  13
  14   4  -1 69.7016 3.12824   5
 -14   4   1 57.2956 4.83139  10
  14   4  -1 55.4121 10.5024   3
 -12  -4   1 46.6424 3.57662  13
 -12  -4   1 47.3252 3.56644  11
  12  -4  -1 42.2761 3.19627  18
  12  -4  -1 49.9399 7.01268  11
 -12  -4   1 42.1538 2.54060  18
  12  -4  -1 48.8636 3.64304   6
 -12  -4   1 45.6574 2.26497  17
 -12  -4   1 34.9032 8.12554   3
 -12  -4   1 45.0935 5.39768  10
 -12  -4   1 40.8737 2.93723  12
  12  -4  -1 42.1407 3.56205   7
  12  -4  -1 44.5783 7.06381   3
  12  -4  -1 44.0009 3.93826  10
 -12  -4   1 36.4439 3.88481  15
  12  -4  -1 40.0353 3.64335   5
  12   4  -1 48.0476 4.82187  10
  12   4  -1 43.3542 8.66436   3
 -12   4   1 40.6632 3.16393  13
  12   4  -1 41.1678 3.01621  18
  12   4  -1 39.6642 2.42809   5
 -12   4   1 49.1674 3.42898  17
 -12   4   1 42.2164 3.36055  18
 -12   4   1 51.3745 4.30632  10
 -12   4   1 45.5517 3.40844  16
  12   4  -1 44.0946 3.55215   7
  12   4  -1 44.1499 2.57261   8
  10  -4  -1 16.2151 4.54467  11
 -10  -4   1 13.4073 2.02327  13
 -10  -4   1 6.41296 3.64515   3
  10  -4  -1 14.0828 1.91222  18
 -10  -4   1 14.3002 2.10433  11
  10  -4  -1 12.5089 2.04607   6
 -10  -4   1 11.6089 1.87648  12
  10  -4  -1 11.4394 1.92616   7
 -10  -4   1 15.2804 3.55238  10
  10  -4  -1 15.3549 4.92320   3
 -10  -4   1 12.2891 1.40342  17
 -10  -4   1 14.6966 2.58163  15
 -10  -4   1 13.7574 1.70181  18
  10  -4  -1 12.5037 1.94774   5
  10  -4  -1 10.5672 2.21577  10
  10   4  -1 11.6196 4.13076   3
  10   4  -1 11.0971 1.69646   8
 -10   4   1 11.2296 1.79099  18
  10   4  -1 10.4229 2.81691  10
  10   4  -1 10.6267 1.52717  18
 -10   4   1 10.1746 1.81937  17
 -10   4   1 10.9352 2.36958  10
 -10   4   1 10.8984 1.78506  13
  10   4  -1 12.9864 1.68180   5
  10   4  -1 12.1271 1.97950   7
 -10   4   1 11.8225 1.98534  16
 -10   4   1 8.16463 3.25527  11
  -8  -4   1 2.92221 1.19703  15
   8  -4  -1 4.19211 1.13738  18
   8  -4  -1 4.25628 1.34160   6
   8  -4  -1 3.71355 1.19856   7
  -8  -4   1 3.72463 0.99963  12
  -8  -4   1 1.72796 2.20709   3
   8  -4  -1 3.35243 2.06999  11
   8  -4  -1 5.77542 1.63077  10
  -8  -4   1 4.27273 1.91225  10
  -8  -4   1 3.95776 1.03797  11
  -8  -4   1 3.46184 0.88937  18
   8  -4  -1 4.09700 2.57317   3
  -8  -4   1 5.51284 1.00633  11
  -8  -4   1 3.26815 1.04909  13
  -8  -4   1 5.96628 0.79036  17
   8  -4  -1 3.81372 1.22456   5
  -8   4   1 4.23371 2.25668  11
  -8   4   1 4.26685 1.53201  10
   8   4  -1 3.65061 1.09344   7
   8   4  -1 5.05572 2.73702   3
  -8   4   1 4.13555 1.32103  16
   8   4  -1 5.00540 0.97667   8
   8   4  -1 3.31831 0.70543   5
  -8   4   1 4.89317 1.29745  18
  -8   4   1 4.05572 1.09212  13
   8   4  -1 4.10348 1.88561  10
  -8   4   1 4.90450 1.22383  17
  -6  -4   1 108.137 1.40696   6
   6  -4  -1 108.009 7.39754  11
   6  -4  -1 111.480 3.53226   6
  -6  -4   1 109.989 8.94098   3
   6  -4  -1 105.019 3.20944   7
  -6  -4   1 111.870 6.14066  10
  -6  -4   1 119.378 3.68388  15
  -6  -4   1 118.212 2.95749  12
  -6  -4   1 115.925 3.16303  11
  -6  -4   1 113.355 1.71757  17
  -6  -4   1 106.002 2.78998  18
  -6  -4   1 110.045 3.27590  13
   6  -4  -1 102.782 8.17390   3
   6  -4  -1 104.665 3.11789  18
   6   4  -1 109.742 8.47149   3
  -6   4   1 108.726 2.67323   8
  -6   4   1 110.490 3.70652  16
  -6   4   1 116.027 3.59628  18
   6   4  -1 109.664 2.52247   8
  -6   4   1 112.784 3.39816  17
  -6   4   1 113.922 2.82775   5
   6   4  -1 108.907 5.87620  10
   6   4  -1 113.428 3.09821  18
   6   4  -1 109.342 2.44484   5
  -6   4   1 109.314 7.00243  11
   6   4  -1 112.161 2.00737  16
  -6   4   1 125.373 9.16028   3
  -6   4   1 107.474 4.97088  10
   6   4  -1 114.115 3.33751   7
  -4  -4   1 25.7268 1.41381  12
   4  -4  -1 29.3314 4.57182   3
  -4  -4   1 26.9159 1.55577  18
   4  -4  -1 25.7484 1.67213  18
  -4  -4   1 18.9127 4.01947   3
  -4  -4   1 25.6369 1.73694  13
   4  -4  -1 23.5948 1.77863   6
  -4  -4   1 25.4821 0.86078  17
  -4  -4   1 24.3110 2.03782  11
  -4  -4   1 31.2679 1.86030  15
  -4  -4   1 25.0768 1.00253   6
   4  -4  -1 17.0107 3.26795  11
  -4  -4   1 25.4483 3.29817  10
   4  -4  -1 23.6756 1.92088   5
   4  -4  -1 29.2798 1.61524  15
   4   4  -1 24.0850 1.30417   5
  -4   4   1 24.2911 2.00537  16
  -4   4   1 27.6181 1.33409   8
   4   4  -1 28.5343 1.88391  11
   4   4  -1 23.3404 3.06687  10
   4   4  -1 25.5020 0.92976  14
  -4   4   1 24.1777 2.79218  10
   4   4  -1 27.4432 4.54084   3
  -4   4   1 28.5637 1.96684  18
  -4   4   1 24.2089 1.63275   5
   4   4  -1 27.0201 1.78288  18
  -4   4   1 29.0024 1.73521  17
   4   4  -1 26.0882 1.30935  16
   4   4  -1 24.8240 1.54726   7
  -4   4   1 24.6617 3.60415  11
   4   4  -1 25.1708 1.30495   8
  -4   4   1 18.0346 3.92893   3
   2  -4  -1 43.9700 5.10862   3
   2  -4  -1 42.6138 1.96655   6
   2  -4  -1 42.6866 4.03939  11
   2  -4  -1 42.7915 2.08935   5
  -2  -4   1 46.7849 1.47880  12
   2  -4  -1 49.9399 1.91945  15
  -2  -4   1 41.7136 1.79543  18
  -2  -4   1 46.8070 5.10092   3
  -2  -4   1 43.6922 3.06290  11
  -2  -4   1 45.0845 1.47858   6
   2  -4  -1 43.4738 1.75820  18
  -2  -4   1 46.7666 1.80571  15
   2   4  -1 52.6576 5.26825   3
   2   4  -1 46.2865 1.84231  16
   2   4  -1 45.0768 3.58285  10
  -2   4   1 44.6133 1.71339  17
  -2   4   1 43.5971 3.97778  11
  -2   4   1 41.2157 5.06955   3
  -2   4   1 42.1191 1.65519   5
   2   4  -1 42.4440 1.96060  18
  -2   4   1 46.2905 2.22721  16
   2   4  -1 41.2812 1.42047   8
  -2   4   1 43.4603 2.00487  18
   2   4  -1 46.7751 2.88011  11
   2   4  -1 41.9873 1.48246   5
   2   4  -1 43.4543 1.54260   7
  -2   4   1 45.8008 1.36838   8
   0  -4  -1 67.0430 1.99013   6
   0  -4  -1 71.5278 2.34547   5
   0  -4   1 67.4251 5.96435   3
   0  -4  -1 70.4070 4.22726  11
   0  -4  -1 68.8091 6.00885   3
   0  -4   1 72.4979 1.58754  12
   0  -4  -1 79.4992 2.25156  15
   0  -4   1 67.2834 2.21138  18
   0  -4   1 68.5963 2.04779   6
   0  -4  -1 71.1696 1.99359  18
   0  -4   1 69.3937 4.37674  11
   0  -4   1 72.2566 1.95752  15
   0  -4  -1 70.6712 0.98528  12
   0   4   1 70.1254 2.22360  18
   0   4  -1 70.4239 4.09678  11
   0   4  -1 71.7858 1.93299  17
   0   4   1 75.9696 2.51232  16
   0   4  -1 69.5581 2.42741  16
   0   4  -1 67.8221 3.93125  10
   0   4   1 67.0815 1.72832   5
   0   4   1 75.1142 1.65080  17
   0   4  -1 72.1313 1.81252   8
   0   4   1 78.4539 6.15974   3
   0   4  -1 70.2057 1.79828   7
   0   4   1 72.1049 1.31830   7
   0   4   1 69.2163 1.56569   8
   0   4   1 66.7293 3.90303  11
  -2  -4  -1 4.53274 0.85588  15
   2  -4   1 2.95164 0.75166   5
   2  -4   1 3.00731 1.72673   3
  -2  -4  -1 4.38802 2.09289   3
  -2  -4  -1 7.15699 1.14272   5
  -2  -4  -1 5.33647 0.94729  13
  -2  -4  -1 5.06402 0.80503   6
  -2  -4  -1 5.60031 1.32169  11
   2  -4   1 3.42146 1.58593  11
   2  -4   1 3.65433 0.71520  18
   2  -4   1 5.73144 0.92129  15
  -2  -4  -1 4.34319 0.60750  12
   2  -4   1 4.56284 0.86848   6
  -2   4  -1 6.45610 0.96880  17
   2   4   1 5.34144 0.85829  16
   2   4   1 4.38688 0.62029   8
   2   4   1 4.72526 1.13658  11
  -2   4  -1 5.19856 0.79213   5
   2   4   1 6.15940 0.81253   5
   2   4   1 5.33834 2.27749   3
  -2   4  -1 2.55483 1.89632   3
  -2   4  -1 8.04062 1.29075  16
   2   4   1 5.39545 0.74346   7
  -2   4  -1 6.37360 1.05356  18
   2   4   1 4.60541 0.76491  18
  -2   4  -1 5.81285 0.78891   8
  -2   4  -1 3.64914 1.59748  11
  -4  -4  -1 61.7206 1.64419  12
  -4  -4  -1 65.6753 2.51837  15
  -4  -4  -1 57.8367 1.13931   6
   4  -4   1 61.7307 2.56653   6
  -4  -4  -1 60.5074 2.53422  13
   4  -4   1 79.5694 5.94626  11
  -4  -4  -1 54.2398 6.30738   3
   4  -4   1 60.5100 2.71823   5
   4  -4   1 54.7729 6.05545   3
   4  -4   1 60.9555 2.36372  18
   4   4   1 59.9381 1.75475   8
   4   4   1 60.5617 6.21283   3
  -4   4  -1 63.9253 2.03095   8
   4   4   1 63.6621 1.76725  16
   4   4   1 62.2465 1.61198   5
  -4   4  -1 56.0525 4.81888  11
  -4   4  -1 60.1950 2.14401   5
  -4   4  -1 60.5096 2.35152  17
   4   4   1 63.0766 4.22563  10
   4   4   1 62.6443 2.09498  18
  -4   4  -1 59.6196 2.64597  16
  -4   4  -1 61.3864 2.55517  18
  -4   4  -1 63.2554 6.33440   3
   4   4   1 58.7836 2.07852   7
  -6  -4  -1 5.51978 1.23298  13
   6  -4   1 4.73108 1.01866  18
  -6  -4  -1 1.13656 1.71489   3
   6  -4   1 3.76330 2.30482   3
  -6  -4  -1 4.23259 0.70450  14
   6  -4   1 5.34421 1.21047   6
  -6  -4  -1 3.52942 0.78471  12
   6  -4   1 1.47460 1.64369  11
   6  -4   1 3.97890 1.07866   5
  -6  -4  -1 4.85867 1.26190  15
  -6   4  -1 5.43933 1.16697  18
   6   4   1 4.72621 0.71369   5
  -6   4  -1 3.81331 1.09891  16
   6   4   1 2.87035 1.40533  10
  -6   4  -1 2.33592 2.22826   3
  -6   4  -1 4.52142 0.92925   8
  -6   4  -1 6.26715 1.11935   5
  -6   4  -1 3.16168 1.95698  11
   6   4   1 5.17798 0.69073  16
   6   4   1 5.30991 0.90652  18
  -6   4  -1 3.76899 1.01410  17
   6   4   1 6.44716 1.16152   7
   6   4   1 2.83792 2.30103   3
   6   4   1 5.00135 0.84153   8
  -6   4  -1 3.43576 1.20676  10
  -8  -4  -1 15.4496 0.92882  17
   8  -4   1 13.9393 1.96770   5
   8  -4   1 15.7113 1.96961  18
  -8  -4  -1 15.8472 2.18348  15
  -8  -4  -1 15.5843 0.85677  14
   8  -4   1 15.5554 4.93143   3
   8  -4   1 16.9179 4.23869  11
  -8  -4  -1 16.3501 2.31293  13
  -8  -4  -1 16.7348 1.69460  12
   8  -4   1 13.3311 2.11783   6
  -8  -4  -1 18.8097 5.44392   3
  -8   4  -1 13.6828 2.05748   8
  -8   4  -1 17.3159 2.24926  16
   8   4   1 16.9120 1.65759  18
   8   4   1 15.0993 2.98757  10
  -8   4  -1 15.3107 2.08707  17
  -8   4  -1 11.8690 3.30055  11
  -8   4  -1 19.5219 2.42561  10
  -8   4  -1 15.5674 2.10401  13
   8   4   1 14.8943 1.33232   5
   8   4   1 15.4434 1.97388   7
   8   4   1 14.5710 1.57887   8
  -8   4  -1 16.3522 2.13034  18
   8   4   1 19.8008 4.99331   3
  10  -4   1 1.58112 1.20045   5
 -10  -4  -1 2.26334 0.66489  17
 -10  -4  -1 2.50403 1.04009  12
  10  -4   1 3.10031 1.43303   7
 -10  -4  -1 3.98500 1.62690  15
  10  -4   1 1.18864 1.09365   6
  10  -4   1 3.09744 1.22528  18
 -10  -4  -1 1.53891 2.72978   3
  10  -4   1 1.46130 2.23906  11
  10  -4   1 0.98182 2.38994   3
 -10  -4  -1 2.80397 0.55439  14
 -10  -4  -1 1.31211 1.14349  13
 -10   4  -1 1.28907 1.03197  18
 -10   4  -1 1.98894 1.24339  17
  10   4   1 1.96284 0.81175  18
 -10   4  -1 1.52689 1.14447  10
  10   4   1 1.65624 1.20179   7
 -10   4  -1 1.69953 1.86717  11
  10   4   1 1.57591 0.86336   8
  10   4   1 1.80341 0.69434   5
 -10   4  -1 1.37177 1.15054  16
  10   4   1 2.50504 2.44869   3
 -10   4  -1 2.64353 1.28178  13
  10   4   1 3.91628 1.84617  10
  12  -4   1 30.0849 7.31783   3
 -12  -4  -1 39.2037 2.68203  11
  12  -4   1 38.4338 3.15571  18
  12  -4   1 39.6543 3.43188   5
  12  -4   1 40.9596 3.33548   6
 -12  -4  -1 39.9602 1.51341  14
 -12  -4  -1 40.3095 2.83696  12
 -12  -4  -1 38.6650 3.62944  13
  12  -4   1 41.5974 3.79839   7
  12  -4   1 42.9689 6.66160  11
 -12  -4  -1 46.0267 2.01200  17
 -12  -4  -1 41.0775 3.86094  15
 -12   4  -1 37.6825 3.53839  13
 -12   4  -1 39.8965 3.37550  10
  12   4   1 39.6592 4.56620  10
  12   4   1 30.2355 7.57808   3
 -12   4  -1 38.9351 3.21012  18
  12   4   1 39.5855 2.74052   8
 -12   4  -1 42.9561 3.25864  16
 -12   4  -1 45.0818 3.57142  17
  12   4   1 42.1533 2.73979  18
  12   4   1 39.8367 3.60073   7
  12   4   1 39.0458 2.25457   5
  14  -4   1 -0.4027 2.28046  11
 -14  -4  -1 0.48793 1.88941  15
 -14  -4  -1 -0.0629 1.05130  11
 -14  -4  -1 1.33996 1.57231  13
  14  -4   1 -0.4932 1.22942   6
  14  -4   1 1.23711 2.65447   3
  14  -4   1 0.34039 1.17146  18
 -14  -4  -1 1.23897 1.27298  12
  14  -4   1 -0.5067 1.19736   5
  14  -4   1 1.70383 1.73651   7
 -14  -4  -1 0.18318 0.78009  17
 -14  -4  -1 0.72747 0.62764  14
 -14   4  -1 0.36260 1.01547  18
  14   4   1 0.78106 1.09029   8
  14   4   1 0.74892 1.47771   7
 -14   4  -1 0.00753 1.38851  13
 -14   4  -1 -0.8882 1.26352  17
  14   4   1 0.76410 1.50639  10
  14   4   1 0.86490 0.83309   5
 -14   4  -1 -0.0606 1.12956  10
 -14   4  -1 0.57067 1.21868  16
  14   4   1 0.63679 1.07230  18
  16  -4   1 3.82713 2.07277   7
  16  -4   1 -2.6732 3.00175   3
 -16  -4  -1 1.82184 1.12839  17
  16  -4   1 4.28979 3.26975  11
  16  -4   1 1.20646 1.63054   6
 -16  -4  -1 0.82634 2.32527  15
 -16  -4  -1 2.48713 1.71309  12
  16  -4   1 3.25193 1.89596   5
 -16  -4  -1 2.91931 0.90512  14
 -16  -4  -1 2.30568 1.97618  13
  16  -4   1 2.02317 1.52863  18
 -16  -4  -1 2.71886 1.64222  11
  16   4   1 2.07797 1.08666   5
 -16   4  -1 3.08842 1.94109  13
 -16   4  -1 2.76320 1.55168  10
  16   4   1 -0.7307 2.81672   3
  16   4   1 2.43620 1.39165  18
  16   4   1 1.07670 1.78337   7
 -16   4  -1 2.62063 1.79929  17
  16   4   1 2.17167 1.35800   8
 -16   4  -1 1.04614 1.22847  18
 -16   4  -1 3.70220 1.71800  16
 -18  -4  -1 3.12239 1.88915  11
  18  -4   1 1.29216 1.81625   5
  18  -4   1 6.27070 2.74077   7
 -18  -4  -1 2.39347 1.33683  17
 -18  -4  -1 1.71865 1.76841  12
  18  -4   1 2.43360 3.60600  11
 -18  -4  -1 2.09591 0.89179  14
  18  -4   1 1.65183 1.80533  18
 -18  -4  -1 2.85992 2.12049  13
  18  -4   1 3.17254 1.95370   6
 -18   4  -1 0.89930 1.53048  16
  18   4   1 0.81382 1.99973   7
  18   4   1 1.58765 1.22318   5
 -18   4  -1 -0.3943 1.44924  10
 -18   4  -1 -0.5771 1.90570  13
 -18   4  -1 1.60133 1.99989  17
 -18   4  -1 0.66729 1.29653  18
  18   4   1 0.79863 1.45958  18
 -18   4  -1 1.29743 2.00916  14
  18   4   1 0.90711 1.46355   8
 -20  -4  -1 14.3163 3.04229  12
  20  -4   1 7.04166 2.47840  18
 -20  -4  -1 14.8478 2.38669  17
  20  -4   1 13.3617 3.64752   7
  20  -4   1 14.3103 3.11725   6
 -20  -4  -1 13.2782 1.64629  14
  20  -4   1 7.98286 2.53100   5
 -20  -4  -1 11.8874 3.30089  13
  20  -4   1 18.8700 6.59342  11
 -20   4  -1 14.0467 3.50463  14
 -20   4  -1 12.8291 2.85137  10
 -20   4  -1 14.2008 3.47522  17
 -20   4  -1 12.2068 3.33588  13
  20   4   1 14.3996 2.53202   8
 -20   4  -1 14.3536 3.94458  18
  20   4   1 15.2068 3.57190   7
  20   4   1 14.9120 2.77087  18
 -20   4  -1 13.7934 2.68106  16
  20   4   1 12.1933 2.06730   5
  22  -4   1 0.24921 2.13866   6
  22  -4   1 0.12074 2.91153  11
  22  -4   1 2.79090 2.27456   5
 -22  -4  -1 -0.9121 2.27337  13
 -22  -4  -1 0.40289 1.37172  17
  22  -4   1 1.54023 2.22818  18
  22  -4   1 0.22650 2.66423   7
 -22   4  -1 1.25472 1.68896  16
  22   4   1 -0.5142 1.56115  18
  22   4   1 0.16743 2.43297   7
 -22   4  -1 0.92869 2.48012  13
  22   4   1 -0.0651 1.79012   8
 -22   4  -1 0.96961 2.28163  14
 -22   4  -1 1.00976 2.31404  17
  22   4   1 0.79746 1.38282   5
  24  -4   1 2.66766 2.56736   6
  24  -4   1 -0.4111 2.20586  18
 -24  -4  -1 -0.0387 1.56541  17
 -24  -4  -1 0.49392 2.69454  13
  24  -4   1 2.56675 3.07982   7
  24  -4   1 2.52395 2.40065   5
 -24   4  -1 -0.0179 1.66542  16
 -24   4  -1 0.40701 2.65092  13
 -24   4  -1 3.02744 2.53652  14
  24   4   1 0.76157 1.98335  18
 -24   4  -1 1.04662 2.51130  17
  24   4   1 2.03414 1.81694   5
  24   4   1 1.41157 1.56501  19
  24   4   1 0.58097 2.68595   7
  24   4   1 -1.0122 1.80883   8
  26  -4   1 -0.3754 2.21072   6
  26  -4   1 -0.0505 2.20588   5
 -26  -4  -1 1.23476 1.76034  17
 -26  -4  -1 1.29109 2.87138  13
  26  -4   1 1.22060 2.96383   7
  26  -4   1 1.67141 2.45995  18
 -26   4  -1 1.03874 1.78707  16
  26   4   1 0.68027 1.68555   5
  26   4   1 0.32369 1.47031  19
 -26   4  -1 1.08474 2.71039  13
  26   4   1 0.37746 2.04658  18
  26   4   1 -0.7347 2.76203   7
 -26   4  -1 1.54332 2.56936  14
  26   4   1 1.02254 2.19407   8
 -26   4  -1 -0.0889 2.75174  17
  28  -4   1 2.75003 2.73554  18
  28  -4   1 4.71908 2.70178   8
 -28  -4  -1 5.55473 3.59838  13
  28  -4   1 2.88430 2.88223   6
  28  -4   1 4.07589 3.58798   7
  28  -4   1 3.87256 2.90009   5
  28   4   1 1.79969 2.35120   8
 -28   4  -1 4.84667 3.34998  13
 -28   4  -1 5.08067 3.17630  14
 -28   4  -1 5.06155 3.34650  17
  28   4   1 5.49821 3.74611   7
  28   4   1 3.27177 2.13328   5
  28   4   1 1.90097 2.47216  18
  29  -5  -1 2.26763 2.71025  18
  29  -5  -1 0.54583 2.98177   7
  29  -5  -1 0.23439 2.59872   6
  29  -5  -1 4.53970 2.52364   8
  29  -5  -1 -0.7837 2.52259   5
 -29  -5   1 -0.9048 2.58003  13
  29   5  -1 1.09656 2.36506   8
 -29   5   1 -1.0875 2.50698  13
  29   5  -1 1.19053 1.98351   5
  29   5  -1 1.82646 3.30542   7
  29   5  -1 2.86133 2.67334  18
 -29   5   1 -1.3015 2.97495  17
 -29   5   1 1.53123 2.67199  14
  29   5  -1 0.94108 1.85996  19
  27  -5  -1 1.34785 2.30024   8
  27  -5  -1 0.37048 2.62059   6
 -27  -5   1 0.54974 2.63322  13
  27  -5  -1 -3.3349 2.16154   5
  27  -5  -1 -0.0353 2.37894  18
  27  -5  -1 -0.9126 2.90426   7
 -27   5   1 1.65213 3.03513  17
  27   5  -1 -0.8435 2.86234   7
 -27   5   1 -1.7194 2.49398  13
  27   5  -1 1.53964 2.02202   5
  27   5  -1 -0.5006 1.63537  19
 -27   5   1 1.66100 2.79047  14
 -27   5   1 -1.5702 1.91402  16
  27   5  -1 0.06486 2.20666   8
  27   5  -1 -1.0902 2.16625  18
 -25  -5   1 1.97333 2.66767  12
  25  -5  -1 -1.5530 2.31838   6
  25  -5  -1 0.51289 2.47906   5
  25  -5  -1 2.40278 2.93284   7
  25  -5  -1 0.92870 2.27362  18
 -25  -5   1 3.44548 2.94682  13
  25   5  -1 0.69482 2.68678   7
 -25   5   1 1.18855 2.11307  16
 -25   5   1 1.54091 2.89017  17
  25   5  -1 -1.0917 1.84599  18
  25   5  -1 2.30482 1.90409  19
  25   5  -1 1.45411 2.08791   8
 -25   5   1 5.06251 3.13839  14
 -25   5   1 2.04054 2.75747  13
  25   5  -1 2.31078 1.93452   5
  23  -5  -1 -1.1297 1.97991  18
 -23  -5   1 -0.0581 1.43176  17
  23  -5  -1 0.91133 2.69660   7
 -23  -5   1 0.85854 2.41178  13
  23  -5  -1 -0.3700 2.32404   5
 -23  -5   1 0.86429 2.30661  12
  23  -5  -1 -1.1577 2.26760   6
  23   5  -1 -0.3189 1.81107   8
  23   5  -1 -0.4079 2.38937   7
 -23   5   1 -0.8359 2.35732  17
 -23   5   1 -1.7766 2.14269  14
  23   5  -1 1.42431 2.00001  18
 -23   5   1 -0.0780 2.19376  13
  23   5  -1 -0.5359 1.46055   5
 -23   5   1 0.79024 1.90946  16
  21  -5  -1 9.88206 2.89413  18
  21  -5  -1 10.8447 3.17063   6
  21  -5  -1 10.7396 3.39304   7
 -21  -5   1 8.86251 2.88546  13
  21  -5  -1 5.14521 4.08648  11
 -21  -5   1 10.2586 2.03166  17
 -21  -5   1 11.5795 3.11569  12
  21  -5  -1 6.45573 2.80314   5
 -21   5   1 10.7973 3.13917  13
 -21   5   1 10.7394 3.38293  17
  21   5  -1 13.1159 3.49307   7
 -21   5   1 10.4476 2.65170  18
  21   5  -1 12.5645 2.81293  18
  21   5  -1 10.0022 2.11766   5
 -21   5   1 11.9291 3.44018  10
  21   5  -1 6.64436 2.24787   8
 -21   5   1 10.6767 2.80548  16
  19  -5  -1 0.46524 1.79904  18
 -19  -5   1 0.01628 1.90360  13
 -19  -5   1 -0.2664 1.72145  12
 -19  -5   1 -0.6749 1.76111  11
  19  -5  -1 1.29869 2.14566   7
 -19  -5   1 0.38591 2.22924  10
  19  -5  -1 -3.0933 2.22149  11
  19  -5  -1 1.30320 1.99563   5
  19  -5  -1 0.24725 1.96183   6
 -19  -5   1 1.50808 1.24137  17
  19   5  -1 0.42960 1.27883   5
 -19   5   1 -1.1332 1.71867  13
 -19   5   1 0.59210 1.87052  10
 -19   5   1 2.96196 1.97793  16
  19   5  -1 0.95276 1.54127   8
 -19   5   1 -0.9039 1.37596  18
 -19   5   1 1.74365 2.22324  17
  19   5  -1 1.28631 2.14973   7
  19   5  -1 0.95456 1.61043  18
 -17  -5   1 1.08762 2.23127  10
  17  -5  -1 3.96994 2.07673   7
 -17  -5   1 2.92128 1.64808  11
 -17  -5   1 1.23511 1.69689  12
 -17  -5   1 0.65454 0.95378  17
  17  -5  -1 0.02189 1.59568  18
  17  -5  -1 1.91952 1.90759   6
  17  -5  -1 3.55817 3.28928  11
  17  -5  -1 0.49068 1.75737   5
 -17  -5   1 -0.5616 1.60801  13
  17   5  -1 3.56589 1.49768   8
 -17   5   1 -0.1148 1.39305  18
  17   5  -1 0.10458 1.74686   7
 -17   5   1 -0.1786 1.50849  16
  17   5  -1 1.39138 1.23068   5
 -17   5   1 0.84085 1.89056  17
  17   5  -1 0.63776 1.38057  18
 -17   5   1 2.22807 1.85721  13
 -17   5   1 0.58596 1.91882  10
 -15  -5   1 0.63303 2.10704  15
  15  -5  -1 -1.1556 2.01401  11
  15  -5  -1 0.73169 3.07664   3
  15  -5  -1 1.16229 1.59099   7
 -15  -5   1 0.57528 1.14889  11
  15  -5  -1 0.84312 1.32938  18
  15  -5  -1 -0.5486 1.37331   6
 -15  -5   1 0.83251 0.79590  18
 -15  -5   1 -0.6112 1.81337  10
 -15  -5   1 0.25369 0.76541  17
  15  -5  -1 -0.6755 1.41179   5
 -15  -5   1 0.19723 1.48170  13
 -15  -5   1 0.89439 1.47267  12
  15   5  -1 -0.1467 2.33726   3
  15   5  -1 0.62059 1.22567  18
 -15   5   1 0.22485 1.42569  13
 -15   5   1 -0.4101 1.42360  16
  15   5  -1 -0.3139 1.08786   8
  15   5  -1 0.58410 1.01854   5
 -15   5   1 0.83718 1.58037  17
 -15   5   1 0.04178 1.30283  18
 -15   5   1 1.33785 1.63442  10
  15   5  -1 -1.0565 1.35168   7
 -13  -5   1 32.4277 4.20108  15
 -13  -5   1 29.4545 2.82078  12
 -13  -5   1 36.0607 5.39554  10
 -13  -5   1 31.2021 2.35924  18
 -13  -5   1 29.3516 2.51027  11
  13  -5  -1 28.8965 7.72577   3
  13  -5  -1 30.7871 6.71391  11
 -13  -5   1 35.2490 1.90627  17
 -13  -5   1 32.9426 3.36536  13
  13  -5  -1 32.1319 3.53400   7
 -13  -5   1 26.3735 7.21194   3
  13  -5  -1 26.5290 3.62278   5
  13  -5  -1 32.3293 3.40566  18
  13  -5  -1 30.1149 3.41699   6
 -13   5   1 34.7984 3.68150  17
  13   5  -1 40.4771 8.71919   3
 -13   5   1 29.0641 3.48448  18
 -13   5   1 30.4568 3.29966  13
 -13   5   1 33.7566 4.25231  10
  13   5  -1 26.1088 2.37134   5
  13   5  -1 30.0632 2.56868   8
  13   5  -1 27.1948 3.54930   7
  13   5  -1 23.2089 2.95632  18
 -13   5   1 30.3101 3.33571  16
  11  -5  -1 2.94463 1.20180  18
 -11  -5   1 3.83185 3.70850   3
  11  -5  -1 0.78678 2.38040   3
 -11  -5   1 4.61182 0.87682  17
  11  -5  -1 3.59235 2.96683  11
 -11  -5   1 2.88203 1.19714  12
 -11  -5   1 2.25146 1.36301  13
  11  -5  -1 2.56040 1.44717   6
 -11  -5   1 1.91408 1.92855  10
 -11  -5   1 4.14539 1.04149  18
  11  -5  -1 4.82933 1.62665   7
  11  -5  -1 4.23363 1.62428   5
 -11  -5   1 3.67098 1.79307  15
  11   5  -1 3.53695 1.09079   8
 -11   5   1 3.71855 1.40691  18
 -11   5   1 3.03724 1.35490  13
 -11   5   1 3.37094 1.92544  10
 -11   5   1 4.91876 1.73626  16
  11   5  -1 5.82878 3.51673   3
  11   5  -1 3.72845 1.44990   7
 -11   5   1 2.78276 1.49249  17
  11   5  -1 3.11343 0.91963   5
   9  -5  -1 5.59057 1.51671   6
  -9  -5   1 5.41564 1.25430  12
  -9  -5   1 6.40326 0.99738  17
   9  -5  -1 4.76494 1.41992   7
  -9  -5   1 7.54134 1.24373  18
   9  -5  -1 6.59523 1.74048   5
  -9  -5   1 5.89914 2.55445  10
   9  -5  -1 5.06444 3.07939   3
  -9  -5   1 3.99881 3.37334   3
  -9  -5   1 4.47957 1.37048  13
  -9  -5   1 5.42007 1.76958  15
   9  -5  -1 3.30628 2.59681  11
   9  -5  -1 3.54834 1.20646  18
  -9   5   1 4.40072 1.83116  10
   9   5  -1 5.13272 1.44645   7
  -9   5   1 4.16381 1.34384  18
   9   5  -1 6.66063 3.62839   3
  -9   5   1 6.15546 1.76429  16
   9   5  -1 4.33135 0.90382   5
   9   5  -1 5.25456 1.19785  18
  -9   5   1 4.73347 1.25606   8
  -9   5   1 8.54282 3.96633   3
  -9   5   1 6.06276 2.94606  11
  -9   5   1 4.63538 1.36707  13
  -9   5   1 5.63610 1.45117  17
   9   5  -1 5.90018 1.14605   8
   9   5  -1 7.74289 2.54552  10
   7  -5  -1 23.2076 5.58354   3
   7  -5  -1 25.7774 2.22122   7
  -7  -5   1 24.6369 1.82856  12
   7  -5  -1 15.3967 4.01416  11
  -7  -5   1 25.1927 0.99948  17
  -7  -5   1 26.4201 5.98649   3
  -7  -5   1 28.0471 4.11564  10
  -7  -5   1 23.7763 1.88150  18
  -7  -5   1 26.1414 2.36115  13
   7  -5  -1 23.4065 2.39057   6
   7  -5  -1 23.6779 2.21995  18
   7  -5  -1 25.5441 2.62688   5
  -7  -5   1 25.9886 2.53645  15
   7   5  -1 25.5522 1.68853   5
   7   5  -1 24.4602 1.87555   8
  -7   5   1 23.7339 2.51211  18
   7   5  -1 24.8174 2.21952  18
  -7   5   1 32.0546 3.67011  10
  -7   5   1 25.5874 5.82323   3
   7   5  -1 29.5581 2.24754   7
  -7   5   1 25.2463 2.01430   5
   7   5  -1 24.1897 3.76248  10
  -7   5   1 19.7525 4.25762  11
   7   5  -1 35.1070 7.12041   3
  -7   5   1 20.6154 2.56393  16
  -7   5   1 26.6103 2.40507  17
   7   5  -1 25.9631 1.36775  16
  -7   5   1 25.8282 1.93736   8
   5  -5  -1 17.3669 3.70844  11
   5  -5  -1 19.9230 1.87117  18
  -5  -5   1 18.0959 2.02168  11
  -5  -5   1 22.9697 5.23387   3
   5  -5  -1 16.5432 4.24472   3
  -5  -5   1 23.6463 2.03247  15
  -5  -5   1 20.7565 1.06683   6
  -5  -5   1 15.9408 1.60331  18
   5  -5  -1 19.4530 2.01446   6
   5  -5  -1 22.4335 1.84273  15
  -5  -5   1 21.1860 0.86841  17
  -5  -5   1 23.1853 1.57724  12
   5  -5  -1 23.8487 2.30216   5
   5   5  -1 34.9020 6.60137   3
   5   5  -1 23.3789 1.67058   7
  -5   5   1 22.8371 2.29922  16
   5   5  -1 22.0574 1.93348  18
   5   5  -1 20.9282 1.46510   5
   5   5  -1 22.1609 1.59270   8
  -5   5   1 20.8233 3.08512  10
  -5   5   1 17.9146 4.59676   3
  -5   5   1 31.1060 4.37110  11
   5   5  -1 23.3165 1.47063  16
  -5   5   1 21.6868 1.90102   5
   5   5  -1 22.0768 0.94357  14
   5   5  -1 21.4235 3.28377  10
  -5   5   1 21.9630 2.14633  18
  -5   5   1 20.4905 1.48449   8
  -5   5   1 21.2708 1.80875  17
  -3  -5   1 2.02842 1.11723  11
  -3  -5   1 1.41632 0.71767  15
  -3  -5   1 1.56328 0.55563  12
   3  -5  -1 1.09061 0.74296   6
  -3  -5   1 1.36732 0.51450   6
   3  -5  -1 1.35776 0.62195  18
  -3  -5   1 2.21616 2.10310   3
   3  -5  -1 1.35463 1.69351   3
   3  -5  -1 0.01744 1.27709  11
  -3  -5   1 1.45647 0.59904  18
   3  -5  -1 1.73489 0.76746  15
   3  -5  -1 1.01158 0.79323   5
   3   5  -1 1.13518 0.54723   7
  -3   5   1 1.07969 0.51357   5
  -3   5   1 2.50186 1.05472  16
   3   5  -1 1.59169 0.58204   8
   3   5  -1 1.67011 0.57281   5
  -3   5   1 3.15022 0.65763   8
   3   5  -1 1.43872 1.12955  10
  -3   5   1 0.99470 0.63067  17
  -3   5   1 1.56964 1.42832  11
   3   5  -1 1.86022 1.44137   3
   3   5  -1 1.53774 0.69966  18
  -3   5   1 2.60445 0.83993  18
   3   5  -1 1.31607 0.65800  16
   3   5  -1 2.03599 0.97949  11
  -3   5   1 2.05239 1.81349   3
  -1  -5   1 57.6617 2.55188   5
   1  -5  -1 57.0616 4.64535  11
   1  -5  -1 51.0434 5.86621   3
  -1  -5   1 51.5701 6.15998   3
  -1  -5   1 55.0980 1.65299  12
   1  -5  -1 56.5260 2.25546  15
  -1  -5   1 51.3447 1.97202   6
   1  -5  -1 55.0970 2.52568   5
  -1  -5   1 53.6004 2.24934  18
   1  -5  -1 53.7994 1.07626  12
  -1  -5   1 53.6414 4.15230  11
   1  -5  -1 50.1664 2.07967  18
   1  -5  -1 53.4299 2.19663   6
  -1  -5   1 54.4069 2.02117  15
   1   5  -1 56.0124 6.11153   3
  -1   5   1 54.8034 1.66922   8
  -1   5   1 56.9783 1.88064  17
   1   5  -1 54.3286 1.79628   8
   1   5  -1 52.2914 3.83990  11
  -1   5   1 61.8226 6.54264   3
  -1   5   1 50.5960 2.37582  18
   1   5  -1 54.0796 2.46474  18
  -1   5   1 53.9515 1.91687   5
  -1   5   1 56.7216 1.51063   7
   1   5  -1 52.3824 1.86533   5
  -1   5   1 57.1088 2.65438  16
   1   5  -1 56.4120 2.42197  16
  -1   5   1 53.3865 4.30055  11
   1   5  -1 53.9373 1.75319   7
   1   5  -1 48.7982 4.02287  10
  -1  -5  -1 261.765 2.17222  12
   1  -5   1 271.237 4.11115  15
   1  -5   1 263.502 3.07948  12
   1  -5   1 272.859 5.22057   5
  -1  -5  -1 249.906 3.73961   6
  -1  -5  -1 264.385 7.69359  11
   1  -5   1 249.075 4.30040   6
   1  -5   1 247.562 9.09732  11
   1  -5   1 233.324 11.8448   3
  -1  -5  -1 266.191 4.52994  15
  -1  -5  -1 260.570 3.96326  18
  -1  -5  -1 238.412 11.9470   3
   1  -5   1 251.128 4.40530  18
  -1  -5  -1 271.745 4.70705   5
   1   5   1 253.536 7.30887  11
   1   5   1 245.563 3.35749   5
  -1   5  -1 262.748 3.63647   8
  -1   5  -1 268.130 5.06064  16
   1   5   1 269.244 4.66544  16
  -1   5  -1 264.413 3.76615   7
  -1   5  -1 261.628 12.5364   3
  -1   5  -1 266.000 4.11946  17
   1   5   1 262.583 2.96573  17
   1   5   1 271.061 4.61455  18
   1   5   1 257.736 2.88279   7
  -1   5  -1 260.533 8.85103  11
  -1   5  -1 260.459 4.88606  18
   1   5   1 260.908 3.25298   8
   3  -5   1 0.27347 0.55878  15
  -3  -5  -1 1.34886 1.59827   3
   3  -5   1 -0.5492 0.56546   6
   3  -5   1 0.65611 1.31615  11
  -3  -5  -1 -0.0375 0.59834  13
  -3  -5  -1 0.46365 0.72072  11
   3  -5   1 -0.6360 1.35046   3
  -3  -5  -1 0.20215 0.37984   6
  -3  -5  -1 0.37967 0.64973  15
   3  -5   1 0.12896 0.64038   5
  -3  -5  -1 0.07804 0.49738   5
   3  -5   1 0.56337 0.55103  18
  -3  -5  -1 0.34528 0.33327  12
   3   5   1 0.94718 0.65327  11
  -3   5  -1 0.44885 0.55984   5
  -3   5  -1 -0.3398 1.19281   3
  -3   5  -1 0.02634 0.67857  16
   3   5   1 0.37109 0.37869   5
   3   5   1 0.24693 0.51530  18
   3   5   1 0.07198 1.22186   3
  -3   5  -1 0.64056 0.64951  17
   3   5   1 0.40093 0.44677   8
  -3   5  -1 0.55106 0.52054   8
  -3   5  -1 -0.0382 0.56269  18
  -3   5  -1 -0.4112 0.85131  11
   3   5   1 0.12261 0.56049  16
   3   5   1 1.31725 1.24045  10
   3   5   1 0.21221 0.42777   7
   5  -5   1 9.80887 1.59907   6
   5  -5   1 11.5051 3.85950   3
   5  -5   1 12.8414 1.88737   5
  -5  -5  -1 11.6995 1.80221  15
   5  -5   1 6.55410 2.67256  11
  -5  -5  -1 11.7760 1.89185  13
  -5  -5  -1 7.64283 3.47239   3
   5  -5   1 10.4884 1.74595  18
  -5  -5  -1 11.3993 1.08602  12
   5   5   1 10.8874 1.19914   5
  -5   5  -1 9.95752 1.45575   8
   5   5   1 10.4470 1.43525   7
  -5   5  -1 9.45353 1.48326  17
  -5   5  -1 10.4635 1.72457   5
  -5   5  -1 13.3185 2.18343  16
  -5   5  -1 9.07720 2.08201  10
   5   5   1 2.38562 2.27344   3
   5   5   1 11.0989 1.41513  18
   5   5   1 10.7836 1.21185  16
  -5   5  -1 13.3934 3.33705  11
   5   5   1 11.2696 1.26111   8
   5   5   1 8.15201 2.19194  10
  -5   5  -1 9.06943 1.40939  18
  -5   5  -1 10.8595 3.80580   3
   7  -5   1 11.8734 4.17407   3
  -7  -5  -1 9.30734 1.60869  13
  -7  -5  -1 14.6228 1.52148  12
   7  -5   1 12.9032 1.96199   5
   7  -5   1 13.1986 2.05620  18
   7  -5   1 10.2569 3.46755  11
   7  -5   1 15.3014 2.24429   6
  -7  -5  -1 5.60655 3.25131   3
  -7  -5  -1 16.6813 2.35012  15
  -7   5  -1 12.2259 4.34392   3
   7   5   1 13.7943 1.39727   5
  -7   5  -1 15.3045 2.56436  10
  -7   5  -1 14.8214 2.26700  18
   7   5   1 11.9418 1.87052   7
   7   5   1 13.2071 1.53432   8
   7   5   1 14.0468 1.01242  16
  -7   5  -1 12.4120 1.94767   8
   7   5   1 13.1348 2.85496  10
  -7   5  -1 14.7443 2.22883  17
   7   5   1 15.5954 1.78852  18
  -7   5  -1 17.6407 4.25638  11
  -7   5  -1 12.4855 2.02009   5
  -7   5  -1 12.1122 1.97232  16
   7   5   1 12.9589 4.36044   3
  -9  -5  -1 60.6576 3.93362  15
   9  -5   1 53.8782 3.17806  18
   9  -5   1 62.2449 8.37545   3
  -9  -5  -1 54.0947 8.61450   3
   9  -5   1 58.2095 3.80453   5
   9  -5   1 55.6895 3.44384   6
  -9  -5  -1 63.5379 2.71804  12
  -9  -5  -1 54.8499 3.57144  13
   9  -5   1 57.1211 7.12684  11
   9   5   1 54.4698 3.26968   7
  -9   5  -1 58.5836 3.40386  13
  -9   5  -1 61.9015 3.55819  16
   9   5   1 54.6223 2.45985   8
  -9   5  -1 56.1209 3.96638  10
  -9   5  -1 55.6188 3.16173   8
   9   5   1 61.5604 2.88894  18
   9   5   1 56.1506 5.31583  10
   9   5   1 59.2568 2.18988   5
  -9   5  -1 60.5438 3.45288  18
  -9   5  -1 58.6666 3.38635  17
   9   5   1 63.7560 8.46955   3
 -11  -5  -1 2.99679 1.21294  12
  11  -5   1 1.11549 3.03969   3
 -11  -5  -1 1.64291 1.65940  15
 -11  -5  -1 2.80410 1.52449  13
  11  -5   1 2.10049 1.33904   6
  11  -5   1 2.37743 1.40973   5
  11  -5   1 0.95487 1.30788   7
  11  -5   1 -0.7304 1.81209  11
 -11  -5  -1 2.60924 0.67436  17
  11  -5   1 1.57072 1.09580  18
 -11  -5  -1 3.01431 3.02751   3
  11   5   1 0.29705 1.12680   7
 -11   5  -1 3.01791 1.51171  13
  11   5   1 1.53474 2.52104   3
 -11   5  -1 3.79598 1.40550  18
  11   5   1 1.57649 0.98728  18
 -11   5  -1 2.85403 1.49262  17
  11   5   1 1.58031 0.76540   5
 -11   5  -1 1.99619 1.34355  16
 -11   5  -1 3.14201 1.57617  10
  11   5   1 2.18263 0.98945   8
  11   5   1 2.86834 2.00549  10
  13  -5   1 36.9667 3.54168  18
  13  -5   1 31.4643 3.96872   7
  13  -5   1 34.0402 3.71288   5
 -13  -5  -1 33.0876 1.80417  17
  13  -5   1 40.2930 9.09870   3
 -13  -5  -1 42.8968 9.75047   3
  13  -5   1 30.6587 3.40268   6
 -13  -5  -1 30.7771 4.29586  15
  13  -5   1 30.8308 6.97241  11
 -13  -5  -1 32.5462 2.95975  12
 -13  -5  -1 37.3939 3.73535  13
  13   5   1 31.2210 2.31982   5
  13   5   1 30.8250 7.51932   3
 -13   5  -1 37.5198 3.60359  10
 -13   5  -1 35.1428 3.73113  17
  13   5   1 30.5808 2.79437   8
  13   5   1 34.2004 2.93461  18
 -13   5  -1 34.7257 3.44047  16
  13   5   1 30.2010 3.56676   7
 -13   5  -1 30.8497 3.35352  18
 -13   5  -1 39.5543 3.97292  13
 -15  -5  -1 1.31427 1.47236  12
  15  -5   1 -0.6177 1.37946   6
 -15  -5  -1 0.21393 1.90607  15
  15  -5   1 1.19002 1.42400  18
 -15  -5  -1 -0.0470 0.81205  17
 -15  -5  -1 -0.5295 1.53829  13
  15  -5   1 -0.4148 1.54609   5
  15  -5   1 0.25304 2.56871  11
  15  -5   1 1.49724 3.50699   3
  15  -5   1 0.03189 1.64814   7
 -15   5  -1 0.80549 1.68477  13
  15   5   1 -0.2780 1.39801   7
  15   5   1 -0.6467 1.06548   8
 -15   5  -1 0.02758 1.40371  16
 -15   5  -1 0.49929 1.60210  17
  15   5   1 0.73508 1.12973  18
  15   5   1 2.09650 3.41106   3
 -15   5  -1 -1.2424 1.09728  18
  15   5   1 0.15785 0.88110   5
 -15   5  -1 -0.0235 1.21454  10
 -17  -5  -1 1.27451 2.30858  15
  17  -5   1 2.16732 2.17615   7
 -17  -5  -1 1.90530 1.74604  12
  17  -5   1 0.55894 1.92327   5
  17  -5   1 0.29866 1.67107   6
  17  -5   1 3.39590 3.41875  11
 -17  -5  -1 3.76736 2.21105  13
 -17  -5  -1 0.68411 1.02566  17
  17  -5   1 0.86913 1.55540  18
 -17   5  -1 1.20070 1.64490  16
  17   5   1 2.09208 1.23708   5
 -17   5  -1 1.78471 2.01270  13
 -17   5  -1 1.12044 1.63785  10
  17   5   1 1.84624 1.93904   7
  17   5   1 0.72250 1.36098  18
 -17   5  -1 0.16108 1.83066  17
  17   5   1 1.12476 1.42341   8
 -17   5  -1 0.59474 1.49584  18
  19  -5   1 1.72773 2.41576   7
  19  -5   1 2.82818 4.18413  11
  19  -5   1 0.48084 1.85567  18
  19  -5   1 3.65548 2.35440   6
 -19  -5  -1 1.13102 2.17186  13
 -19  -5  -1 1.89968 1.32179  17
  19  -5   1 3.86786 2.37394   5
 -19  -5  -1 1.45296 1.83276  12
  19   5   1 4.19758 1.53100   5
  19   5   1 2.00508 2.26608   7
 -19   5  -1 1.57965 1.89336  10
 -19   5  -1 -0.0985 1.93103  17
 -19   5  -1 4.53386 1.97161  18
  19   5   1 4.67048 1.81198   8
 -19   5  -1 0.91240 2.26688  13
  19   5   1 4.47729 1.92575  18
 -19   5  -1 0.45027 2.19324  14
 -19   5  -1 3.80797 2.08935  16
  21  -5   1 20.1432 4.29621   7
  21  -5   1 18.1957 3.33088  18
 -21  -5  -1 16.4161 3.71024  13
  21  -5   1 12.8457 5.19926  11
  21  -5   1 25.6872 4.13731   5
 -21  -5  -1 14.9801 3.17043  12
  21  -5   1 20.7085 3.80714   6
 -21  -5  -1 19.5134 2.77564  17
 -21   5  -1 14.4213 3.63803  13
  21   5   1 20.1057 3.26932   5
  21   5   1 20.5618 4.23982   7
 -21   5  -1 16.8511 4.01952  14
  21   5   1 18.1346 3.07244  18
 -21   5  -1 21.8144 3.43953  16
 -21   5  -1 16.3700 3.62927  17
  21   5   1 21.1181 3.10485   8
  23  -5   1 0.93953 2.80012   7
  23  -5   1 4.10367 2.60853  18
 -23  -5  -1 1.41148 2.63193  13
  23  -5   1 -0.2363 2.22765   5
 -23  -5  -1 1.54213 1.55803  17
  23  -5   1 0.50047 2.31265   6
 -23   5  -1 -0.2055 2.39640  17
  23   5   1 4.69690 1.73484   5
  23   5   1 1.71211 2.02838   8
  23   5   1 2.23487 2.74013   7
 -23   5  -1 1.06856 1.87598  16
 -23   5  -1 0.70733 2.39025  14
  23   5   1 0.47749 1.84159  18
 -23   5  -1 3.71374 2.89821  13
 -25  -5  -1 -1.8431 2.51458  13
  25  -5   1 0.44405 2.36712  18
  25  -5   1 0.23289 2.41304   6
  25  -5   1 0.43941 2.81782   7
  25  -5   1 0.64235 2.39126   5
  25   5   1 0.32501 2.09808   8
 -25   5  -1 1.34775 2.58913  14
  25   5   1 0.60286 1.63964  19
 -25   5  -1 0.60017 1.98451  16
  25   5   1 0.23020 2.77424   7
 -25   5  -1 0.70032 2.80212  17
 -25   5  -1 0.56435 2.90334  13
  25   5   1 1.20826 1.65122   5
  25   5   1 -0.0190 2.00066  18
  27  -5   1 -0.8963 2.44600   5
  27  -5   1 -2.8056 2.61960   7
  27  -5   1 0.55416 2.71309   6
  27  -5   1 0.64149 2.56718  18
 -27  -5  -1 4.32629 3.05935  13
  27   5   1 -1.0623 1.98222  18
  27   5   1 0.09690 2.21559   8
 -27   5  -1 2.16134 3.00709  17
  27   5   1 -0.1503 1.68360   5
  27   5   1 -0.4320 1.53716  19
 -27   5  -1 2.25835 2.93314  13
  27   5   1 0.65445 3.16262   7
 -27   5  -1 1.40959 2.82958  14
 -27   5  -1 -0.0199 2.25079  16
  28  -6  -1 1.53439 2.67264  18
 -28  -6   1 -0.8746 2.85794  13
  28  -6  -1 -0.4596 2.87747   7
  28  -6  -1 -1.0824 2.09975   8
  28  -6  -1 1.71993 2.86466   5
  28  -6  -1 -2.4999 2.60755   6
  28   6  -1 -0.7367 2.83875   7
  28   6  -1 -0.0112 1.83377  19
 -28   6   1 -0.2337 2.34781  16
 -28   6   1 0.94599 3.04349  17
 -28   6   1 -1.7711 2.46328  14
 -28   6   1 0.01970 2.69572  13
  28   6  -1 1.13822 1.96809   5
  28   6  -1 -1.6214 1.97521   8
  26  -6  -1 4.75742 3.01353   5
  26  -6  -1 5.54692 3.26971   6
 -26  -6   1 3.63653 3.19117  13
  26  -6  -1 7.07525 2.94318  18
  26  -6  -1 8.57018 3.68465   7
  26   6  -1 8.06393 2.47686   5
 -26   6   1 3.22689 2.43844  16
 -26   6   1 5.19485 3.29911  14
  26   6  -1 9.31853 3.80871   7
  26   6  -1 7.29277 2.42673  19
  26   6  -1 5.79636 2.52604   8
 -26   6   1 4.20763 3.26977  13
 -26   6   1 6.59971 3.65962  17
  24  -6  -1 -0.7692 2.47375   6
  24  -6  -1 2.80696 2.89772   7
 -24  -6   1 -0.1268 2.23847  12
  24  -6  -1 -0.5521 2.20710  18
  24  -6  -1 1.47806 2.55250   5
 -24  -6   1 -0.6709 2.53979  13
  24   6  -1 1.30148 1.67744   5
 -24   6   1 0.59194 2.52997  13
 -24   6   1 1.14740 2.97654  17
  24   6  -1 1.69541 2.92012   7
 -24   6   1 1.78303 2.81563  14
  24   6  -1 0.83927 1.97210   8
 -24   6   1 -0.3958 2.14095  16
  22  -6  -1 3.78721 2.80450   6
 -22  -6   1 2.95064 2.43366  12
  22  -6  -1 1.13601 2.41692   7
  22  -6  -1 1.86529 2.44001  18
  22  -6  -1 1.72454 2.53404   5
 -22  -6   1 1.79487 2.59457  13
  22   6  -1 4.34979 2.23940  18
  22   6  -1 3.10946 2.79179   7
 -22   6   1 3.47146 2.85142  17
 -22   6   1 2.32646 2.27995  16
  22   6  -1 3.32426 1.72260   5
  22   6  -1 2.65529 2.06327   8
 -22   6   1 1.96861 2.44731  13
 -20  -6   1 2.99290 1.36285  17
  20  -6  -1 2.70410 2.47212   7
 -20  -6   1 0.26067 2.22625  13
  20  -6  -1 2.60212 2.25474  18
  20  -6  -1 3.04438 4.08447  11
  20  -6  -1 2.75729 2.43492   6
  20  -6  -1 0.30100 2.26199   5
 -20  -6   1 1.46743 2.05215  12
  20   6  -1 3.40469 2.59091   7
  20   6  -1 3.00734 1.84354   8
 -20   6   1 3.23291 2.06102  18
 -20   6   1 2.51806 2.45168  10
 -20   6   1 2.55688 2.24577  16
 -20   6   1 3.84705 2.71510  17
  20   6  -1 1.55405 1.81485  18
  20   6  -1 4.75632 1.68418   5
 -20   6   1 1.10590 2.20448  13
 -18  -6   1 11.0481 2.61682  12
  18  -6  -1 11.2322 3.13799   5
  18  -6  -1 11.7299 2.71107  18
  18  -6  -1 13.6639 3.24891   7
  18  -6  -1 15.4781 6.28660  11
  18  -6  -1 12.5651 3.17925   6
 -18  -6   1 14.9677 1.96620  17
 -18  -6   1 15.3091 4.34215  15
 -18  -6   1 10.8263 2.83660  13
 -18   6   1 11.9601 3.34855  10
  18   6  -1 12.6630 3.09787   7
  18   6  -1 13.3019 2.40776   8
 -18   6   1 11.7045 2.90398  18
 -18   6   1 16.9539 3.43141  16
  18   6  -1 14.0487 2.17377   5
 -18   6   1 9.94341 2.76169  13
 -18   6   1 8.60091 2.79134  17
  16  -6  -1 6.05012 4.43470  11
 -16  -6   1 2.47192 2.50577  15
 -16  -6   1 3.12718 1.75037  12
  16  -6  -1 2.19851 1.95071   5
  16  -6  -1 3.46198 1.87417  18
  16  -6  -1 2.16234 2.02702   6
 -16  -6   1 2.88583 0.99230  17
 -16  -6   1 4.31486 2.11145  13
  16  -6  -1 3.53973 2.07794   7
  16   6  -1 3.17454 1.53311   8
 -16   6   1 2.54591 2.07880  17
 -16   6   1 2.33515 2.00729  16
  16   6  -1 1.95937 1.84752   7
 -16   6   1 4.23882 2.05910  13
 -16   6   1 2.88164 1.93535  18
  16   6  -1 3.55170 1.34797   5
 -16   6   1 4.48573 2.29364  10
  14  -6  -1 -1.2135 2.15286  11
  14  -6  -1 -1.8461 2.23146   3
 -14  -6   1 -0.1136 0.59777  17
  14  -6  -1 -0.7695 1.19264  18
  14  -6  -1 -0.2965 1.49348   6
 -14  -6   1 -2.0381 2.14498   3
 -14  -6   1 0.70567 1.85564  15
 -14  -6   1 1.04861 1.57722  13
 -14  -6   1 0.91122 1.37396  12
 -14  -6   1 1.59252 0.84675  18
  14  -6  -1 1.04207 1.47628   7
  14  -6  -1 0.87285 1.64818   5
 -14   6   1 -0.2255 1.31122  18
  14   6  -1 -0.6820 3.41884   3
  14   6  -1 0.69359 0.96213   5
  14   6  -1 0.11459 1.50973   7
 -14   6   1 0.30010 1.43702  13
 -14   6   1 1.30188 1.66221  16
 -14   6   1 0.75076 1.57368  17
 -14   6   1 -0.2756 1.63642  10
  14   6  -1 0.51633 1.14252   8
  14   6  -1 -0.4768 1.21199  18
 -12  -6   1 4.84011 1.22752  18
  12  -6  -1 3.34606 3.41760  11
 -12  -6   1 4.01445 2.09470  15
  12  -6  -1 4.05420 1.74023   7
 -12  -6   1 5.10261 1.86372  13
  12  -6  -1 5.31944 1.88707   6
 -12  -6   1 9.42198 5.07075   3
  12  -6  -1 8.35052 2.27220   5
 -12  -6   1 4.58074 0.77291  17
 -12  -6   1 3.11941 1.39317  12
  12  -6  -1 4.19125 1.55324  18
  12  -6  -1 7.62726 4.52559   3
 -12   6   1 4.13673 2.08733  10
  12   6  -1 3.83886 1.42273  18
 -12   6   1 3.84713 1.81859  16
 -12   6   1 5.34318 1.85771  17
  12   6  -1 2.60917 2.83066   3
  12   6  -1 5.05344 1.36271   8
 -12   6   1 4.85743 1.73659  13
  12   6  -1 5.17976 1.24319   5
 -12   6   1 5.48926 1.90230  18
  12   6  -1 4.88390 1.73269   7
 -10  -6   1 9.63726 2.25617  15
  10  -6  -1 4.81020 3.35999   3
  10  -6  -1 8.26136 1.83939   7
 -10  -6   1 5.92017 4.11514   3
  10  -6  -1 7.14711 1.85890   6
  10  -6  -1 8.81263 3.93104  11
 -10  -6   1 9.16801 1.84546  13
  10  -6  -1 7.05024 1.60972  18
 -10  -6   1 10.3192 1.72793  12
 -10  -6   1 8.43691 1.44391  18
  10  -6  -1 11.3443 2.35470   5
 -10   6   1 10.8735 1.89852   8
  10   6  -1 10.6803 2.08590   7
 -10   6   1 9.40901 2.24183  16
  10   6  -1 5.25896 3.48586   3
 -10   6   1 8.99515 2.07183  18
 -10   6   1 2.22704 2.85489   3
  10   6  -1 7.74427 1.25442   5
 -10   6   1 8.81730 2.59277  10
  10   6  -1 6.99665 1.52459  18
 -10   6   1 6.82968 1.79984  13
 -10   6   1 7.25384 1.81742  17
  10   6  -1 6.81921 1.29433   8
  -8  -6   1 0.18577 0.65535  18
  -8  -6   1 0.79643 0.78071  12
   8  -6  -1 0.99003 1.03950   7
   8  -6  -1 1.92933 2.58443   3
  -8  -6   1 1.30614 1.21705  15
   8  -6  -1 0.96408 1.19558   6
   8  -6  -1 0.42334 2.25430  11
   8  -6  -1 0.40256 1.19980   5
  -8  -6   1 -0.7728 2.14514   3
  -8  -6   1 0.19729 1.07319  13
   8  -6  -1 0.68603 0.90606  18
  -8   6   1 1.27942 1.34198  16
   8   6  -1 1.12590 0.71375   5
   8   6  -1 -0.0936 0.72610   8
   8   6  -1 0.57012 2.31439   3
  -8   6   1 -0.8033 2.14086   3
  -8   6   1 0.81519 1.51763  10
  -8   6   1 0.24935 1.03201  17
   8   6  -1 0.00354 0.83437   7
  -8   6   1 1.69353 1.19180  18
   8   6  -1 0.74365 0.61065  16
  -8   6   1 0.69771 0.92745   8
  -8   6   1 0.86005 0.81302   5
   8   6  -1 0.73069 0.88661  18
  -6  -6   1 7.78692 1.67675  15
   6  -6  -1 5.83009 1.21185  18
  -6  -6   1 1.64075 2.66431   3
   6  -6  -1 5.72445 1.29152  15
  -6  -6   1 7.66340 1.19390  12
  -6  -6   1 5.35338 0.71793   6
   6  -6  -1 5.82904 2.91334  11
   6  -6  -1 4.81413 1.42356   5
   6  -6  -1 5.60095 1.51006   6
  -6  -6   1 4.97127 1.24744  11
  -6  -6   1 4.23673 0.99870  18
   6  -6  -1 3.64108 2.72843   3
  -6   6   1 4.36974 1.55326  16
  -6   6   1 -0.5808 1.86183   3
  -6   6   1 7.82134 1.20379   8
  -6   6   1 6.72838 1.44003  17
   6   6  -1 6.03888 1.05344  16
  -6   6   1 7.01086 2.87881  11
  -6   6   1 5.43038 1.33519   5
   6   6  -1 7.69139 1.47172  18
   6   6  -1 7.13525 2.52360  10
   6   6  -1 3.74314 0.79614   5
  -6   6   1 6.68482 1.54239  18
   6   6  -1 4.37955 0.97701   8
   6   6  -1 5.92804 1.24639   7
  -6   6   1 4.94498 1.94187  10
   6   6  -1 2.84478 2.58253   3
  -4  -6   1 27.1148 1.64469  12
  -4  -6   1 25.9084 1.98284  18
  -4  -6   1 25.5837 2.90487  11
  -4  -6   1 16.6158 4.92526   3
   4  -6  -1 24.9359 2.23546   6
   4  -6  -1 25.8007 2.06443  15
   4  -6  -1 21.4189 4.38143  11
  -4  -6   1 24.2003 1.44883   6
   4  -6  -1 23.2763 2.07599  18
   4  -6  -1 31.0546 6.46225   3
   4  -6  -1 27.1501 2.47521   5
  -4  -6   1 24.2003 2.02778  15
   4   6  -1 24.1807 1.64731   8
  -4   6   1 23.4496 1.93586  17
   4   6  -1 19.7821 1.70568  16
  -4   6   1 26.2609 2.07104   5
  -4   6   1 25.0973 1.66525   8
   4   6  -1 23.1168 2.23506  18
  -4   6   1 26.9689 2.64580  16
   4   6  -1 21.6627 5.23308   3
  -4   6   1 22.7746 3.51296  10
   4   6  -1 26.4728 2.48688  11
   4   6  -1 26.7181 1.71389   7
  -4   6   1 21.6968 4.28995  11
   4   6  -1 29.6885 1.86528   5
   4   6  -1 29.0832 4.06321  10
  -4   6   1 35.0631 5.54435   3
  -4   6   1 22.1347 2.47479  18
   2  -6  -1 64.1294 5.84025  11
  -2  -6   1 54.5737 2.50097  18
  -2  -6   1 47.2904 6.70958   3
  -2  -6   1 52.0418 1.82042  12
  -2  -6   1 58.9498 4.48486  11
   2  -6  -1 42.6016 6.28057   3
  -2  -6   1 54.2009 2.37715  15
   2  -6  -1 54.2524 2.63023   6
   2  -6  -1 51.1774 2.37129  18
   2  -6  -1 57.6039 2.56873  15
   2  -6  -1 50.2553 2.85332   5
  -2  -6   1 50.3737 2.08750   6
  -2  -6   1 53.9217 2.81369   5
   2   6  -1 53.1337 2.09372   5
   2   6  -1 57.1738 2.86742  18
   2   6  -1 53.6810 2.09277   8
  -2   6   1 52.6858 2.27082   5
  -2   6   1 52.8244 2.22747  17
   2   6  -1 53.2766 2.55201  16
  -2   6   1 52.3038 2.85501  18
  -2   6   1 48.4720 4.76519  11
  -2   6   1 50.0473 1.92235   8
   2   6  -1 53.4722 1.97049   7
   2   6  -1 56.4169 3.98991  11
  -2   6   1 54.2750 6.94936   3
   2   6  -1 49.4534 4.62588  10
  -2   6   1 52.8655 2.96631  16
   2   6  -1 55.9368 6.63402   3
   0  -6  -1 36.2808 3.96677  11
   0  -6   1 39.2725 1.99606  15
   0  -6  -1 36.5554 2.16306  15
   0  -6  -1 35.8229 6.70003   3
   0  -6  -1 36.2516 2.43829   5
   0  -6   1 28.7687 6.16711   3
   0  -6  -1 37.0307 1.07454  12
   0  -6   1 35.2239 2.59458   5
   0  -6  -1 36.8002 2.01057  18
   0  -6  -1 37.9373 2.10028   6
   0  -6   1 37.0681 1.51851  12
   0  -6   1 35.5294 2.17653  18
   0  -6   1 37.2077 2.11097   6
   0  -6   1 39.6078 4.44012  11
   0   6   1 40.8442 2.47952  18
   0   6  -1 34.6694 1.82000   8
   0   6  -1 40.3973 3.99970  11
   0   6  -1 35.3182 1.93160   5
   0   6   1 32.6947 1.86755   5
   0   6  -1 40.0858 6.00783   3
   0   6   1 38.2566 1.69104  17
   0   6   1 38.6648 1.42016   7
   0   6   1 36.2571 2.49064  16
   0   6  -1 36.2424 2.52416  16
   0   6   1 31.2682 3.68091  11
   0   6  -1 39.9559 2.57185  18
   0   6  -1 35.0190 1.70441   7
   0   6   1 45.6804 6.15977   3
   0   6   1 33.0431 1.66031   8
   0   6  -1 39.4433 4.10204  10
  -2  -6  -1 4.66586 1.14276   5
  -2  -6  -1 3.31736 1.04119  15
  -2  -6  -1 3.54195 0.81745   6
  -2  -6  -1 3.60031 0.49306  12
  -2  -6  -1 0.20450 1.89495   3
   2  -6   1 3.24771 0.92688  15
   2  -6   1 3.21788 0.93889  18
   2  -6   1 4.42300 1.13841   6
   2  -6   1 2.67606 2.18157   3
   2  -6   1 5.24229 2.32875  11
   2  -6   1 4.54421 1.37903   5
  -2  -6  -1 3.58374 1.49609  11
  -2  -6  -1 4.62232 0.87152  18
  -2   6  -1 3.47272 0.82739   8
   2   6   1 4.62082 0.81547   8
  -2   6  -1 3.63565 1.88908  11
   2   6   1 3.80446 2.40575   3
   2   6   1 4.19879 1.13286  16
   2   6   1 3.18707 0.94399  18
  -2   6  -1 4.40725 1.03520  17
   2   6   1 3.32948 0.75002   5
  -2   6  -1 1.37080 2.02426   3
   2   6   1 3.52852 0.67730   7
  -2   6  -1 3.08612 0.78214   5
  -2   6  -1 4.03953 1.22854  16
   2   6   1 2.52593 1.25197  11
  -2   6  -1 4.11613 1.11220  18
   4  -6   1 16.8640 5.06790   3
  -4  -6  -1 12.8295 1.96145  15
   4  -6   1 15.6119 2.10314   6
   4  -6   1 14.0080 2.05163   5
  -4  -6  -1 13.4723 1.76482   5
  -4  -6  -1 11.1311 3.96314   3
  -4  -6  -1 15.7515 1.10728  12
   4  -6   1 16.5421 4.00770  11
  -4  -6  -1 11.9283 1.87010  11
   4  -6   1 14.8569 1.97682  18
   4  -6   1 14.2418 1.62768  15
  -4  -6  -1 11.2744 1.12949   6
   4   6   1 13.0362 1.58659  16
  -4   6  -1 11.8443 1.48905   5
  -4   6  -1 13.6642 1.84032  17
  -4   6  -1 14.4719 2.28643  16
  -4   6  -1 13.3064 1.65531   8
   4   6   1 14.9075 1.89426  18
  -4   6  -1 11.4037 3.87208   3
  -4   6  -1 13.3290 2.19125  18
   4   6   1 13.0875 1.45584   8
  -4   6  -1 21.5857 4.22448  11
   4   6   1 13.6589 1.39599   5
   4   6   1 25.1371 5.53841   3
   4   6   1 12.5882 1.80242  11
   4   6   1 13.6327 1.35963   7
   4   6   1 13.0565 2.83004  10
  -6  -6  -1 24.4443 2.57317  13
   6  -6   1 32.8713 6.18600  11
   6  -6   1 27.6476 6.39963   3
  -6  -6  -1 23.4592 1.52887  12
   6  -6   1 27.2044 2.80357   6
   6  -6   1 25.7852 2.80858   5
   6  -6   1 25.4579 2.15846  15
  -6  -6  -1 22.1924 2.49604  15
  -6  -6  -1 17.6915 5.40356   3
   6  -6   1 23.6196 2.41963  18
   6   6   1 24.6006 1.97993   7
   6   6   1 25.7495 2.25583  18
   6   6   1 27.0671 1.92531   8
  -6   6  -1 24.4201 2.01936   8
  -6   6  -1 23.9817 3.38214  10
   6   6   1 28.0232 4.07040  10
  -6   6  -1 25.1471 2.35635  17
  -6   6  -1 25.9609 2.30615   5
   6   6   1 25.5204 1.58981  16
  -6   6  -1 12.5645 4.40744   3
  -6   6  -1 26.2308 2.72284  16
  -6   6  -1 23.0381 2.56187  18
   6   6   1 26.0372 6.22688   3
   6   6   1 23.0208 1.63398   5
  -6   6  -1 18.6337 4.33569  11
  -8  -6  -1 1.82087 1.30220  13
   8  -6   1 6.73040 3.31603  11
   8  -6   1 3.07012 1.26248  18
  -8  -6  -1 4.34072 3.84060   3
   8  -6   1 3.35500 2.86066   3
  -8  -6  -1 1.01291 1.38556  15
   8  -6   1 3.17346 1.48098   6
  -8  -6  -1 2.05477 0.91493  12
   8  -6   1 1.08951 1.16109   5
  -8   6  -1 3.72920 1.45422  17
   8   6   1 3.00416 0.99513   8
  -8   6  -1 3.35101 1.14644   5
   8   6   1 0.79801 2.36552   3
   8   6   1 1.52398 0.91512  18
   8   6   1 0.63593 1.53366  10
  -8   6  -1 2.34212 1.18001  18
  -8   6  -1 3.84332 1.70009  10
   8   6   1 2.88731 1.18068   7
   8   6   1 3.53981 0.89805   5
  -8   6  -1 2.70025 1.19372   8
   8   6   1 1.95614 0.60493  16
  -8   6  -1 2.30438 2.59094   3
  -8   6  -1 2.82413 1.47684  16
 -10  -6  -1 6.79356 1.45671  12
 -10  -6  -1 6.12872 1.74461  13
  10  -6   1 5.16082 1.47689  18
  10  -6   1 5.51420 1.81691   7
  10  -6   1 5.15955 3.23730  11
  10  -6   1 4.82605 1.66547   6
  10  -6   1 6.24710 1.89031   5
 -10  -6  -1 7.34257 4.12550   3
 -10  -6  -1 6.29978 2.19454  15
  10  -6   1 4.76098 3.95698   3
  10   6   1 5.44637 1.25202   8
  10   6   1 6.82473 1.11934   5
  10   6   1 5.25095 1.36430  18
 -10   6  -1 4.66269 1.53210  18
 -10   6  -1 3.26957 1.54141  17
 -10   6  -1 4.13959 1.79534  10
 -10   6  -1 7.61171 1.96273  16
  10   6   1 6.69004 1.68900   7
  10   6   1 7.54794 4.47509   3
 -10   6  -1 5.22390 1.63790   8
 -10   6  -1 5.84810 1.75456  13
  12  -6   1 24.6464 3.65535   7
 -12  -6  -1 22.0926 7.45596   3
 -12  -6  -1 20.1986 2.40273  12
  12  -6   1 20.6464 2.81154  18
  12  -6   1 16.5711 5.83302   3
  12  -6   1 15.5257 2.65260   6
 -12  -6  -1 22.8808 3.38987  13
 -12  -6  -1 23.9076 3.87426  15
  12  -6   1 20.9143 3.06792   5
  12  -6   1 14.7050 5.19691  11
  12   6   1 22.9357 3.25888   7
  12   6   1 21.8688 2.46488   8
 -12   6  -1 21.9916 3.37083  10
  12   6   1 16.2892 2.02452   5
 -12   6  -1 20.4295 3.01350  17
 -12   6  -1 19.9386 3.17434  18
  12   6   1 24.7881 7.10512   3
 -12   6  -1 20.5951 3.00639  13
  12   6   1 23.2806 2.85841  18
 -12   6  -1 22.4185 3.24935  16
 -14  -6  -1 2.36523 1.43183  12
  14  -6   1 2.68827 1.61512  18
 -14  -6  -1 3.10241 2.44969  15
  14  -6   1 -1.4272 2.44653  11
  14  -6   1 5.99062 4.09606   3
  14  -6   1 5.03381 2.02714   5
 -14  -6  -1 1.13170 3.71460   3
 -14  -6  -1 4.63546 2.09228  13
  14  -6   1 4.62430 1.99560   6
  14  -6   1 4.58160 2.23178   7
 -14   6  -1 4.10574 1.96063  13
 -14   6  -1 3.79484 1.92960  17
 -14   6  -1 3.35532 1.78037  16
  14   6   1 4.07170 1.86804   7
 -14   6  -1 3.28022 1.77029  10
 -14   6  -1 3.99523 1.67686  18
  14   6   1 9.32853 5.41823   3
  14   6   1 3.33671 1.13510   5
  14   6   1 3.58573 1.41255   8
  16  -6   1 7.75939 2.53905   6
 -16  -6  -1 6.40421 2.91956  15
 -16  -6  -1 7.53502 2.12242  12
 -16  -6  -1 7.92875 2.49832  13
  16  -6   1 7.63857 2.17123  18
  16  -6   1 6.84515 4.74679  11
  16  -6   1 11.0739 2.82012   5
  16  -6   1 8.97673 2.76726   7
 -16   6  -1 12.5124 3.03553  13
 -16   6  -1 8.55390 2.50372  16
 -16   6  -1 6.99929 2.62442  17
  16   6   1 8.21504 1.88507   8
  16   6   1 5.44350 1.81905  18
 -16   6  -1 5.29907 2.16009  10
 -16   6  -1 12.2239 2.69147  18
  16   6   1 9.82329 1.69643   5
  16   6   1 6.42708 2.36742   7
 -18  -6  -1 -0.1564 2.12762  13
  18  -6   1 2.30534 3.54346  11
  18  -6   1 2.47386 1.94264  18
  18  -6   1 3.74453 2.39604   5
 -18  -6  -1 3.28266 1.94292  12
  18  -6   1 3.00290 2.44734   7
 -18  -6  -1 3.26669 2.95977  15
  18  -6   1 1.50802 2.07463   6
  18   6   1 1.94120 1.22359   5
  18   6   1 2.05643 1.66434   8
 -18   6  -1 2.90306 2.13626  16
 -18   6  -1 1.22167 2.23714  13
 -18   6  -1 3.37354 2.54769  17
 -18   6  -1 3.12874 2.05370  10
  18   6   1 0.76479 1.49987  18
  18   6   1 -0.5160 1.96574   7
 -18   6  -1 0.33789 1.58562  18
  20  -6   1 11.1417 3.45433   7
 -20  -6  -1 8.52237 2.55114  12
  20  -6   1 9.23053 5.69701  11
 -20  -6  -1 12.8577 3.39377  13
  20  -6   1 13.5277 3.49860   5
  20  -6   1 10.0988 3.27736   6
  20  -6   1 10.0322 2.89400  18
 -20   6  -1 12.4642 2.89264  18
 -20   6  -1 15.4039 3.09402  10
  20   6   1 12.0877 3.41113   7
  20   6   1 12.5319 2.59277   8
 -20   6  -1 7.59377 3.25231  14
  20   6   1 7.71442 1.75591   5
  20   6   1 10.4652 2.61961  18
 -20   6  -1 11.9459 3.07496  16
 -20   6  -1 9.30369 3.39175  17
 -20   6  -1 12.1824 3.42996  13
  22  -6   1 4.79010 2.87156   5
  22  -6   1 6.00642 2.78954  18
 -22  -6  -1 3.83591 2.92989  13
  22  -6   1 2.49256 2.94261   7
  22  -6   1 1.76072 2.64509   6
  22   6   1 4.25437 2.13100  18
 -22   6  -1 2.32781 2.16228  16
 -22   6  -1 1.97325 2.87943  14
  22   6   1 3.14738 2.11651   8
  22   6   1 1.61026 2.53573   7
  22   6   1 4.10314 1.69083   5
 -22   6  -1 2.61814 2.81832  13
 -22   6  -1 4.61496 2.95300  17
  24  -6   1 3.89320 3.22985   7
  24  -6   1 1.64562 2.79211   5
 -24  -6  -1 2.78877 3.02966  13
  24  -6   1 2.80533 2.68993  18
  24  -6   1 1.57677 2.68142   6
 -24   6  -1 -0.6293 2.68960  13
  24   6   1 3.03944 2.17013   8
 -24   6  -1 3.68363 2.39952  16
 -24   6  -1 2.36487 2.97694  14
  24   6   1 2.16662 2.16431  18
 -24   6  -1 -0.2523 2.82057  17
  24   6   1 -0.3158 2.59645   7
  24   6   1 2.70568 1.80044   5
  26  -6   1 3.53262 3.00399  18
  26  -6   1 2.18751 2.91387   5
  26  -6   1 1.35168 2.73148   6
 -26  -6  -1 2.24351 2.97381  13
  26  -6   1 2.25484 3.18361   7
  26   6   1 4.51938 2.07269  19
  26   6   1 1.83633 1.76809   5
 -26   6  -1 1.48874 2.97966  13
 -26   6  -1 1.12121 2.83467  14
  26   6   1 2.69544 3.26706   7
 -26   6  -1 0.82725 2.84460  17
  26   6   1 0.60144 2.09897   8
  28  -6   1 1.24364 3.06072   6
 -28  -6  -1 -2.6358 2.69552  13
  28  -6   1 -0.7351 2.99967   7
  28  -6   1 0.14716 2.31001  18
  28  -6   1 -0.3715 2.74129   5
 -28   6  -1 -2.0165 2.65951  13
  28   6   1 -0.1949 2.90078   7
  28   6   1 -0.0554 2.36024   8
 -28   6  -1 2.80211 3.46848  17
  28   6   1 0.58238 1.73101   5
 -28   6  -1 -0.2237 2.54230  14
  27  -7  -1 4.81870 3.53918   7
  27  -7  -1 5.09251 3.12877  18
 -27  -7   1 10.8068 3.83901  13
  27  -7  -1 3.95720 3.07664   5
  27  -7  -1 7.24545 3.81873   6
 -27   7   1 1.87414 3.28248  14
  27   7  -1 2.77083 2.84140  18
 -27   7   1 0.74611 2.69972  13
 -27   7   1 8.94747 4.14910  17
  27   7  -1 1.90990 2.23992  19
 -27   7   1 8.57977 3.11691  16
  27   7  -1 4.26720 2.14695   5
  27   7  -1 6.30751 3.72496   7
  27   7  -1 7.62043 2.95682   8
  25  -7  -1 2.24133 2.62977  18
  25  -7  -1 0.82002 2.76492   7
 -25  -7   1 1.31250 2.47739  12
  25  -7  -1 0.44951 2.89507   6
  25  -7  -1 2.37831 2.88893   5
 -25  -7   1 1.19572 2.71739  13
 -25   7   1 2.17113 2.96027  13
  25   7  -1 1.66322 2.49261  18
 -25   7   1 2.25235 3.26662  17
  25   7  -1 0.16334 2.76386   7
  25   7  -1 -0.3497 1.94589   8
 -25   7   1 2.30257 2.94807  14
 -25   7   1 1.34181 2.45132  16
  25   7  -1 2.40141 1.82704   5
 -23  -7   1 -0.0762 2.37886  13
  23  -7  -1 1.76390 2.54040  18
  23  -7  -1 -0.2542 2.52646   6
  23  -7  -1 1.95301 2.65585   7
  23  -7  -1 -1.6810 2.22771   5
 -23  -7   1 -0.5677 2.06961  12
 -23   7   1 1.23221 2.42453  16
 -23   7   1 -0.2041 2.65462  17
  23   7  -1 0.03780 2.08916  18
  23   7  -1 -0.0573 2.66020   7
  23   7  -1 0.31351 2.00601   8
 -23   7   1 0.18197 2.63251  13
  23   7  -1 0.01982 1.48331   5
 -23   7   1 -2.1872 2.50936  14
  21  -7  -1 7.56065 3.26107   7
 -21  -7   1 9.88219 2.97193  12
 -21  -7   1 3.73647 2.72591  13
  21  -7  -1 5.63840 2.67162  18
  21  -7  -1 5.40072 3.12973   6
  21  -7  -1 6.81658 3.08495   5
  21   7  -1 7.11883 3.05727   7
 -21   7   1 5.99085 2.75124  16
 -21   7   1 3.09717 2.17496  18
  21   7  -1 7.87857 2.77955  18
 -21   7   1 2.11613 2.72742  17
  21   7  -1 4.50980 1.76781   5
 -21   7   1 4.15786 2.82728  13
 -21   7   1 5.73946 3.06405  10
  21   7  -1 4.20644 2.12004   8
 -19  -7   1 3.70720 2.44404  13
  19  -7  -1 1.53144 2.13159  18
  19  -7  -1 5.32346 4.39204  11
 -19  -7   1 2.51464 3.10815  15
  19  -7  -1 6.27148 2.84272   7
  19  -7  -1 5.88204 2.69554   6
  19  -7  -1 2.45293 2.46209   5
 -19  -7   1 3.23731 2.05458  12
 -19   7   1 1.67493 2.23304  13
 -19   7   1 4.04529 2.43693  18
  19   7  -1 2.10056 1.73921   8
  19   7  -1 5.04576 2.32008  18
 -19   7   1 6.91716 2.70722  16
 -19   7   1 4.16858 2.51093  10
  19   7  -1 3.75193 2.61159   7
  19   7  -1 5.37930 1.77784   5
 -19   7   1 3.88773 2.78649  17
  17  -7  -1 -0.3876 1.71189   7
 -17  -7   1 0.63650 2.56164  15
 -17  -7   1 1.41943 1.99734  13
 -17  -7   1 1.00647 1.65676  12
  17  -7  -1 0.18092 1.89271   5
 -17  -7   1 0.34112 0.79193  17
  17  -7  -1 1.43310 3.21919  11
  17  -7  -1 1.08757 2.21211   6
  17  -7  -1 0.64691 1.81254  18
 -17   7   1 2.60579 2.31451  16
  17   7  -1 1.96472 1.35765   5
 -17   7   1 0.31128 1.93494  17
  17   7  -1 0.46609 1.60636  18
 -17   7   1 -0.8032 1.79276  13
 -17   7   1 1.97699 2.05283  10
  17   7  -1 0.55845 1.52419   8
 -17   7   1 -0.4460 1.55060  18
  17   7  -1 0.02346 1.95227   7
  15  -7  -1 2.82248 1.75915  18
  15  -7  -1 0.84033 1.78364   5
 -15  -7   1 0.42196 1.42895  12
 -15  -7   1 2.21475 1.91476  13
 -15  -7   1 -0.7331 1.99293  15
  15  -7  -1 -1.4307 1.69007   6
  15  -7  -1 -0.1340 1.57180   7
  15  -7  -1 0.19077 2.63646  11
  15   7  -1 1.11920 1.38322   8
 -15   7   1 -0.6950 1.67876  17
  15   7  -1 1.05008 1.13082   5
 -15   7   1 2.40340 1.85630  13
  15   7  -1 1.15129 1.78560   7
 -15   7   1 1.78151 1.92994  16
 -15   7   1 -0.2071 1.59630  18
 -15   7   1 0.43645 1.84312  10
  15   7  -1 0.89874 1.51789  18
 -13  -7   1 4.35772 4.50934   3
  13  -7  -1 0.07947 1.58559   5
  13  -7  -1 0.95225 1.69806   6
 -13  -7   1 0.01324 1.17195  12
 -13  -7   1 -0.0890 1.45503  13
  13  -7  -1 -0.0579 2.58390   3
 -13  -7   1 -0.0644 0.63082  18
  13  -7  -1 -2.2472 2.35487  11
  13  -7  -1 -0.4968 1.21750  18
  13  -7  -1 1.88268 1.59961   7
 -13  -7   1 1.35845 2.04399  15
 -13   7   1 2.27443 1.78667  18
 -13   7   1 0.55135 1.81600  16
  13   7  -1 -4.3708 3.26569   3
  13   7  -1 0.28712 0.97455   5
  13   7  -1 0.63214 1.15378   8
 -13   7   1 0.22768 1.57511  17
 -13   7   1 0.25217 1.50567  13
  13   7  -1 0.19727 1.36027   7
  13   7  -1 0.89889 1.32758  18
 -13   7   1 -1.0380 1.61719  10
  11  -7  -1 11.5649 2.27096   7
  11  -7  -1 13.9058 2.35506  18
 -11  -7   1 18.7810 3.27914  15
  11  -7  -1 14.1965 5.08489  11
 -11  -7   1 13.7956 1.92087  18
  11  -7  -1 9.89430 2.23943   5
  11  -7  -1 11.7401 2.47674   6
 -11  -7   1 9.01951 2.17455  13
 -11  -7   1 15.4694 2.28411  12
  11  -7  -1 16.9323 5.99667   3
 -11  -7   1 4.88525 4.23325   3
  11   7  -1 12.4814 1.72348   5
 -11   7   1 11.1092 2.55543  16
  11   7  -1 8.32831 4.10138   3
 -11   7   1 10.5581 2.24991  17
 -11   7   1 8.97214 2.23122  18
  11   7  -1 14.3700 1.98090   8
  11   7  -1 7.13716 1.75941  18
 -11   7   1 7.92530 2.04181  13
  11   7  -1 13.1795 2.30893   7
 -11   7   1 10.5634 3.02835  10
   9  -7  -1 0.90962 1.10909  18
  -9  -7   1 0.17193 0.84699  12
  -9  -7   1 -0.6180 1.15041  13
  -9  -7   1 -0.2206 0.65945  18
   9  -7  -1 0.00435 2.05237  11
   9  -7  -1 -0.2385 1.24188   6
   9  -7  -1 -0.3549 1.04677  15
  -9  -7   1 -1.3942 2.15532   3
   9  -7  -1 -0.2232 0.97132   7
   9  -7  -1 -1.8515 2.88033   3
  -9  -7   1 -0.1394 1.25121  15
   9  -7  -1 -0.1298 1.12848   5
  -9   7   1 0.60619 1.57421  10
  -9   7   1 0.49614 1.23679  17
   9   7  -1 -0.0834 2.32555   3
  -9   7   1 -0.3869 0.96873   8
  -9   7   1 0.77164 2.78183   3
   9   7  -1 -0.3380 0.89882  18
   9   7  -1 0.12877 0.75322   5
  -9   7   1 1.20426 1.23017  18
   9   7  -1 0.03156 0.86904   8
   9   7  -1 0.40197 0.95209   7
  -9   7   1 0.02752 1.37231  16
   7  -7  -1 64.9849 3.16095  15
  -7  -7   1 59.2828 8.92178   3
  -7  -7   1 66.3982 3.79225  15
  -7  -7   1 72.5681 3.05391  18
   7  -7  -1 69.0088 7.82066  11
  -7  -7   1 63.1007 1.62934   6
   7  -7  -1 63.7571 3.46510  18
   7  -7  -1 68.4958 8.88989   3
   7  -7  -1 68.3442 4.04313   6
  -7  -7   1 66.1435 2.64432  12
   7  -7  -1 69.1704 4.20813   5
  -7   7   1 62.1237 3.49257   5
  -7   7   1 66.9533 3.58946  17
   7   7  -1 61.1714 3.00596   7
  -7   7   1 66.2813 8.32774   3
   7   7  -1 73.1869 9.25891   3
   7   7  -1 68.7804 2.74293   8
  -7   7   1 65.8791 5.70504  10
  -7   7   1 63.7190 4.05050  18
   7   7  -1 65.8129 2.69403   5
  -7   7   1 65.6704 2.84505   8
   7   7  -1 69.5834 2.56801  16
   7   7  -1 66.5829 3.58237  18
  -7   7   1 66.5881 4.37738  16
   5  -7  -1 76.2020 3.41175  18
   5  -7  -1 83.6751 9.52011   3
   5  -7  -1 73.9962 3.28202  15
  -5  -7   1 67.2338 2.16068   6
   5  -7  -1 63.6522 7.14505  11
  -5  -7   1 69.9353 2.45845  12
  -5  -7   1 72.6249 3.00193  18
   5  -7  -1 67.3123 3.90141   5
   5  -7  -1 76.6636 3.68839   6
  -5  -7   1 72.9154 9.26626   3
  -5  -7   1 72.7649 4.28037  11
  -5  -7   1 75.5751 3.47822  15
  -5   7   1 62.9965 6.22448  11
   5   7  -1 71.8098 2.78819  16
   5   7  -1 71.0504 2.64639   8
   5   7  -1 76.8254 8.67125   3
  -5   7   1 62.9459 5.60649  10
   5   7  -1 67.4160 2.71350   5
  -5   7   1 82.5782 9.20431   3
  -5   7   1 68.0052 3.29544   5
  -5   7   1 68.3661 2.58403   8
   5   7  -1 68.7947 3.51319  18
  -5   7   1 69.3067 4.02444  16
   5   7  -1 68.3017 2.66547   7
   5   7  -1 69.5520 3.72916  11
  -5   7   1 68.4156 3.84483  18
  -5   7   1 71.1987 3.26779  17
   3  -7  -1 27.7430 5.21472  11
   3  -7  -1 25.3431 2.21838  15
   3  -7  -1 23.3962 2.44883   6
  -3  -7   1 25.0332 2.54506   5
  -3  -7   1 26.1640 1.63009  12
   3  -7  -1 26.3064 2.75153   5
  -3  -7   1 22.9008 2.09112  18
  -3  -7   1 20.6610 2.07175  15
  -3  -7   1 25.4550 1.82541   6
  -3  -7   1 30.3229 3.78393  11
   3  -7  -1 18.2881 5.04185   3
   3  -7  -1 25.0934 2.16667  18
  -3  -7   1 23.5469 6.14024   3
  -3   7   1 25.2281 2.27789   5
  -3   7   1 25.9172 6.18574   3
   3   7  -1 24.3590 1.84749   8
   3   7  -1 29.7880 2.24514  16
  -3   7   1 24.6632 2.86839  16
  -3   7   1 22.9688 2.11325  17
   3   7  -1 18.9623 2.95911  11
  -3   7   1 24.5288 2.68908  18
  -3   7   1 20.1078 4.15915  11
   3   7  -1 23.8528 2.60353  18
   3   7  -1 19.2448 3.81179  10
   3   7  -1 22.9247 1.72260   7
   3   7  -1 23.7208 1.92240   5
   3   7  -1 12.5295 4.21005   3
  -3   7   1 22.6504 1.78063   8
  -1  -7   1 2.31648 0.92613  18
  -1  -7   1 2.07434 0.67485  12
   1  -7  -1 1.84985 1.86701  11
  -1  -7   1 2.01743 0.97992  15
   1  -7  -1 2.08665 1.12254   5
  -1  -7   1 2.69622 0.99559   6
   1  -7  -1 3.00333 1.05193   6
  -1  -7   1 0.26563 1.99469   3
   1  -7  -1 2.50013 1.10093  15
  -1  -7   1 3.24989 1.89845  11
   1  -7  -1 3.50810 0.97854  18
   1  -7  -1 2.76189 0.53561  12
   1  -7  -1 2.12749 2.46450   3
  -1  -7   1 2.62893 1.12223   5
  -1   7   1 3.00960 0.70149   7
  -1   7   1 3.26306 2.69204   3
   1   7  -1 2.97973 1.23663  18
  -1   7   1 3.73914 0.98018  17
  -1   7   1 2.37781 1.19578  16
   1   7  -1 1.85088 0.78400   5
   1   7  -1 1.02001 1.31821  11
   1   7  -1 4.89795 2.12526  10
  -1   7   1 2.43759 0.80640   5
   1   7  -1 1.48792 1.05433  16
  -1   7   1 0.39353 0.85886  18
  -1   7   1 0.69456 1.34574  11
   1   7  -1 2.39243 0.78882   7
   1   7  -1 1.99636 0.82490   8
   1   7  -1 1.66281 2.65820   3
  -1   7   1 2.72968 0.82431   8
   1  -7   1 103.066 9.66296   3
   1  -7   1 83.2456 3.35725  18
  -1  -7  -1 80.4658 2.93535  18
  -1  -7  -1 84.0923 1.52726  12
  -1  -7  -1 80.2501 2.85262   6
  -1  -7  -1 83.8985 3.56205   5
  -1  -7  -1 95.0017 6.03706  11
   1  -7   1 85.1492 3.00860  15
  -1  -7  -1 68.6081 8.45459   3
   1  -7   1 80.2549 3.28402   6
   1  -7   1 93.7542 7.16523  11
  -1  -7  -1 85.3798 3.33995  15
   1  -7   1 83.5359 3.90649   5
   1  -7   1 84.6491 2.25491  12
  -1   7  -1 87.6747 3.92607  16
  -1   7  -1 82.7763 2.75739   7
  -1   7  -1 84.5865 2.70772   8
   1   7   1 84.7545 2.54680   8
   1   7   1 84.4878 2.18680   7
   1   7   1 81.1404 5.34381  11
   1   7   1 81.1532 2.75233   5
  -1   7  -1 87.6810 3.79752  18
   1   7   1 82.0470 3.53872  18
  -1   7  -1 84.6620 2.95218  17
   1   7   1 88.0487 8.76240   3
  -1   7  -1 78.9283 5.95276  10
  -1   7  -1 78.7782 2.98741   5
   1   7   1 82.0517 3.52192  16
  -1   7  -1 85.9273 8.97006   3
   1   7   1 86.2632 2.28975  17
  -1   7  -1 85.4374 6.11518  11
  -3  -7  -1 14.6775 2.12684  15
  -3  -7  -1 13.9256 4.60077   3
   3  -7   1 13.1636 1.85655  18
  -3  -7  -1 13.7150 1.99952   5
   3  -7   1 10.9470 1.93874   5
   3  -7   1 10.4517 3.25960  11
  -3  -7  -1 10.9978 0.92720  12
   3  -7   1 13.2831 2.20839   6
   3  -7   1 12.6266 1.81703  15
  -3  -7  -1 12.5760 2.45793  11
   3  -7   1 9.99659 4.38906   3
  -3  -7  -1 11.0683 1.40891   6
  -3  -7  -1 11.8512 1.60786  18
   3   7   1 10.5271 1.28098   7
   3   7   1 15.0765 2.01259  16
  -3   7  -1 8.02379 3.64533   3
  -3   7  -1 11.1216 1.77903   8
   3   7   1 10.4378 1.61646   5
   3   7   1 12.6702 4.65988   3
  -3   7  -1 12.9985 2.20745  16
  -3   7  -1 8.74912 1.30362   5
  -3   7  -1 12.7253 3.41131  11
  -3   7  -1 10.6075 1.88801  18
   3   7   1 12.5467 1.58985   8
   3   7   1 10.8859 1.69575  18
  -3   7  -1 11.0689 1.81667  17
   3   7   1 13.1003 3.33424  10
   3   7   1 11.4342 2.28857  11
  -5  -7  -1 1.88180 2.53187   3
  -5  -7  -1 1.80270 0.97707  11
   5  -7   1 1.79782 1.00906  18
  -5  -7  -1 1.42114 0.58642   6
  -5  -7  -1 2.05739 0.65563  12
   5  -7   1 1.61153 1.22605   6
  -5  -7  -1 1.27904 0.90177   5
   5  -7   1 3.12325 2.64147  11
   5  -7   1 1.35698 0.99191  15
   5  -7   1 0.79722 1.07697   5
   5  -7   1 1.17438 2.34712   3
  -5  -7  -1 0.59724 1.11197  15
  -5   7  -1 0.86566 0.89634   8
   5   7   1 0.73218 0.68808   5
  -5   7  -1 1.40528 1.09486  17
   5   7   1 1.60046 0.99966  18
  -5   7  -1 1.71108 1.02976   5
  -5   7  -1 1.70231 1.37292  16
  -5   7  -1 -1.9284 1.24378  11
   5   7   1 0.64977 0.66855   7
   5   7   1 0.81093 0.71594  11
  -5   7  -1 0.72890 2.16013   3
  -5   7  -1 1.28369 1.08363  18
   5   7   1 1.09625 0.81291  16
   5   7   1 1.79073 0.81732   8
   5   7   1 -1.9664 1.62849   3
   7  -7   1 66.9395 7.81188  11
   7  -7   1 78.2221 9.55686   3
   7  -7   1 74.6145 3.79398  18
   7  -7   1 68.0331 4.32639   5
  -7  -7  -1 66.6909 3.99409  15
   7  -7   1 76.0631 3.34440  15
  -7  -7  -1 67.9314 3.80014  13
  -7  -7  -1 71.5933 10.0142   3
  -7  -7  -1 71.9269 2.43892  12
   7  -7   1 70.1927 3.97274   6
  -7   7  -1 65.9073 9.11008   3
  -7   7  -1 73.3441 3.65461   5
   7   7   1 76.4053 9.37148   3
   7   7   1 69.4968 2.61817   5
  -7   7  -1 69.8378 4.07794  18
  -7   7  -1 71.9001 4.24386  16
   7   7   1 75.2052 2.42884  16
  -7   7  -1 67.4312 3.71137  17
   7   7   1 74.5382 3.04429   7
   7   7   1 69.5413 2.80860   8
  -7   7  -1 68.3842 5.45148  10
   7   7   1 72.6538 3.42268  18
  -7   7  -1 65.7703 3.15825   8
   9  -7   1 0.90037 1.34208   5
  -9  -7  -1 -0.5314 0.78095  12
   9  -7   1 0.62427 1.29252   6
   9  -7   1 1.13563 1.22983  18
  -9  -7  -1 -3.9675 1.99912   3
  -9  -7  -1 -0.1073 1.43706  15
  -9  -7  -1 -0.0151 1.30375  13
   9  -7   1 -0.3393 2.13305  11
   9  -7   1 -0.1055 2.55833   3
  -9   7  -1 3.68477 3.33598   3
   9   7   1 0.30539 0.69263   5
   9   7   1 -2.6305 1.88233   3
  -9   7  -1 0.24089 1.38193  10
  -9   7  -1 0.62116 1.41164  16
  -9   7  -1 0.35272 1.15352   8
  -9   7  -1 1.10902 1.26094  18
  -9   7  -1 0.31413 1.25927  17
   9   7   1 -0.3000 0.95953   7
   9   7   1 0.46454 0.54953  16
  -9   7  -1 -0.5323 0.94374   5
   9   7   1 -0.1040 0.83882   8
   9   7   1 0.39944 0.94609  18
 -11  -7  -1 4.66432 3.46377   3
  11  -7   1 10.7467 5.04926   3
  11  -7   1 5.28450 3.65024  11
 -11  -7  -1 6.67878 1.50088  12
  11  -7   1 5.68799 2.06333   7
 -11  -7  -1 7.39177 2.46088  15
  11  -7   1 5.58691 1.82816  18
 -11  -7  -1 6.31455 2.00620  13
  11  -7   1 5.26473 1.91817   6
  11  -7   1 5.93646 2.13578   5
 -11   7  -1 7.04357 2.21920  16
  11   7   1 4.88474 1.36871   8
 -11   7  -1 4.50336 1.76826  18
  11   7   1 4.06897 1.55431   7
 -11   7  -1 4.02875 1.82441  17
  11   7   1 6.47714 1.31154   5
  11   7   1 2.95901 1.28784  18
  11   7   1 4.27686 3.15657   3
 -11   7  -1 4.94138 1.93728  13
 -11   7  -1 4.02582 1.75641   8
 -11   7  -1 2.20172 1.78381  10
  13  -7   1 3.83922 2.08805   7
 -13  -7  -1 3.65529 2.47190  15
 -13  -7  -1 3.08482 1.86013  13
  13  -7   1 3.19461 1.96909   6
 -13  -7  -1 -0.5318 4.03766   3
  13  -7   1 3.43750 1.74525  18
  13  -7   1 3.95033 1.95245   5
  13  -7   1 -1.7053 2.87358   3
  13  -7   1 2.00426 3.11540  11
 -13  -7  -1 3.63166 1.43824  12
  13   7   1 4.33972 1.82049   7
  13   7   1 5.02490 1.27298   5
 -13   7  -1 2.71186 1.89702  17
  13   7   1 4.02071 3.44451   3
 -13   7  -1 4.52974 2.12009  13
 -13   7  -1 6.67600 2.18126  18
  13   7   1 3.40481 1.46804  18
  13   7   1 4.61986 1.49890   8
 -13   7  -1 4.27002 2.17127  10
 -13   7  -1 3.99580 2.06201  16
 -15  -7  -1 38.2145 3.41220  12
  15  -7   1 34.9932 8.65704  11
  15  -7   1 46.1083 4.62298  18
 -15  -7  -1 43.5335 4.69260  13
  15  -7   1 41.7105 4.78173   6
 -15  -7  -1 31.6884 5.18582  15
  15  -7   1 38.4839 4.66599   5
  15  -7   1 35.3698 4.54828   7
 -15   7  -1 42.3222 4.72972  10
 -15   7  -1 38.8967 4.29062  18
  15   7   1 39.1143 3.91722  18
 -15   7  -1 43.9224 4.61280  16
  15   7   1 36.1837 3.30281   8
 -15   7  -1 46.7369 4.93239  13
  15   7   1 35.3105 2.89759   5
 -15   7  -1 41.2534 4.82858  17
  15   7   1 36.0323 4.35999   7
  17  -7   1 1.23208 2.20087   6
  17  -7   1 -0.1265 1.74043  18
  17  -7   1 2.45489 2.30017   7
 -17  -7  -1 0.96998 1.58974  12
  17  -7   1 0.33757 2.89821  11
  17  -7   1 -0.2528 1.96586   5
 -17  -7  -1 2.94983 2.24601  13
 -17  -7  -1 1.47619 2.72799  15
  17   7   1 0.17469 1.49683  18
 -17   7  -1 0.90956 2.19437  13
  17   7   1 1.65357 1.57607   8
 -17   7  -1 -0.3715 1.44390  18
 -17   7  -1 1.99779 2.15700  17
  17   7   1 0.99346 1.25365   5
 -17   7  -1 1.14661 2.03660  16
 -17   7  -1 -0.4529 1.60047  10
  17   7   1 -0.4371 1.80963   7
 -19  -7  -1 1.28823 3.09744  15
  19  -7   1 0.38695 2.33054   5
 -19  -7  -1 0.38389 2.26366  13
  19  -7   1 -0.1670 2.23210   6
  19  -7   1 -0.6334 2.25629   7
  19  -7   1 2.55286 3.69799  11
 -19  -7  -1 0.54481 1.77756  12
  19  -7   1 0.27729 1.95862  18
 -19   7  -1 -0.3191 2.38786  14
 -19   7  -1 0.03466 2.38923  13
 -19   7  -1 -1.5662 1.68398  18
  19   7   1 1.17356 1.79137   8
  19   7   1 -0.3021 1.17494   5
 -19   7  -1 2.32846 2.31074  10
  19   7   1 0.08720 2.11785   7
  19   7   1 0.01219 1.62551  18
 -19   7  -1 -0.8658 1.95981  16
 -19   7  -1 0.77548 2.27221  17
  21  -7   1 1.37747 2.72137   7
 -21  -7  -1 2.01694 2.75418  13
  21  -7   1 3.45631 2.82867   6
  21  -7   1 1.40356 2.63325   5
  21  -7   1 2.38108 2.42566  18
  21   7   1 0.96442 1.89762   8
 -21   7  -1 2.12307 2.28406  16
 -21   7  -1 1.81363 2.75305  14
 -21   7  -1 2.96060 2.87368  13
 -21   7  -1 1.02551 2.61909  17
  21   7   1 0.39829 1.36058   5
  21   7   1 -0.4636 2.22953   7
  21   7   1 3.75576 2.23312  18
  23  -7   1 -1.9351 2.67229   7
  23  -7   1 1.03395 2.72315  18
  23  -7   1 3.24777 2.88144   5
 -23  -7  -1 1.34532 2.61622  13
  23  -7   1 -0.3182 2.65557   6
  23   7   1 2.47189 2.16018   8
 -23   7  -1 3.52228 3.15101  14
  23   7   1 2.20011 2.27382  18
 -23   7  -1 1.11380 2.17816  16
 -23   7  -1 4.27875 3.19006  13
  23   7   1 1.00202 1.45153   5
  23   7   1 2.53720 2.75955   7
 -23   7  -1 1.59672 2.84711  17
  25  -7   1 4.13552 3.50869   7
  25  -7   1 3.78342 3.22566   5
  25  -7   1 7.59479 3.62672   6
  25  -7   1 6.48694 3.21601  18
 -25  -7  -1 3.91195 3.26315  13
  25   7   1 6.16496 2.14108   5
  25   7   1 1.45806 2.47173  18
 -25   7  -1 1.53003 2.88205  14
 -25   7  -1 3.14406 3.23345  17
 -25   7  -1 3.37226 2.53627  16
 -25   7  -1 1.10499 2.89868  13
  25   7   1 4.24247 2.50757   8
  25   7   1 2.63875 3.00248   7
  27  -7   1 0.38749 2.64639  18
 -27  -7  -1 -1.4690 2.87902  13
  27  -7   1 0.43723 2.92698   6
  27  -7   1 1.24364 2.98346   7
  27  -7   1 0.10970 2.75928   5
  27   7   1 0.01767 1.87687  19
 -27   7  -1 1.88982 3.09201  13
  27   7   1 -1.3778 2.38500  18
  27   7   1 -0.4710 3.04552   7
  27   7   1 0.25416 2.16282   8
 -27   7  -1 0.26602 2.27343  16
 -27   7  -1 0.18923 3.38323  17
 -27   7  -1 1.57105 2.84235  14
  27   7   1 1.37822 1.69281   5
  26  -8  -1 13.2206 3.85807   5
  26  -8  -1 15.4449 3.99402  18
  26  -8  -1 14.2356 4.31498   7
  26  -8  -1 16.2941 4.52662   6
 -26  -8   1 12.7249 3.98346  13
  26   8  -1 11.7316 2.70142   5
  26   8  -1 11.4993 3.33374  18
 -26   8   1 9.65738 4.02448  14
 -26   8   1 7.49893 3.42164  13
 -26   8   1 13.6305 3.73021  16
  26   8  -1 12.4746 3.24269   8
 -26   8   1 8.18068 3.76097  17
  26   8  -1 14.1074 4.09188   7
 -24  -8   1 0.51101 2.36841  12
  24  -8  -1 1.53665 2.85369   7
  24  -8  -1 0.66115 2.70663  18
  24  -8  -1 0.97881 2.92992   5
  24  -8  -1 -0.0468 2.97460   6
 -24  -8   1 0.30363 2.71265  13
 -24   8   1 0.83035 3.11323  14
 -24   8   1 0.97401 2.49009  16
  24   8  -1 0.62853 2.37131  18
  24   8  -1 0.58338 1.80933   5
 -24   8   1 0.32444 3.13957  17
  24   8  -1 0.76379 2.56114   7
 -24   8   1 1.93749 2.96109  13
  24   8  -1 1.45286 2.12519   8
  22  -8  -1 1.38364 2.58056   7
 -22  -8   1 1.13916 2.49479  13
  22  -8  -1 0.55950 2.98438   6
  22  -8  -1 2.64716 2.66160  18
 -22  -8   1 3.55048 2.42138  12
  22  -8  -1 0.98476 2.76100   5
 -22   8   1 5.32632 3.12541  13
  22   8  -1 2.17463 2.18307   8
 -22   8   1 0.70119 2.93085  17
  22   8  -1 0.57121 2.15868  18
  22   8  -1 0.33672 2.38619   7
 -22   8   1 3.10810 2.76350  16
  22   8  -1 2.45939 1.84629   5
 -20  -8   1 -0.1276 1.84480  12
  20  -8  -1 0.37754 2.18557  18
  20  -8  -1 -0.2424 2.18900   7
 -20  -8   1 -0.4554 3.13094  15
  20  -8  -1 -0.1779 2.52725   6
  20  -8  -1 -0.4420 2.39236   5
 -20  -8   1 0.05805 2.39886  13
 -20   8   1 0.77391 2.64391  17
 -20   8   1 -1.7502 2.12685  10
  20   8  -1 0.08339 1.46691   5
 -20   8   1 -1.2965 2.21888  13
  20   8  -1 -0.2813 2.15996   7
  20   8  -1 -0.5588 1.70184   8
 -20   8   1 1.42119 2.25408  18
  20   8  -1 -0.5309 2.00940  18
 -20   8   1 0.51218 2.34793  16
  18  -8  -1 12.2786 3.59882   6
 -18  -8   1 23.1088 5.29402  15
  18  -8  -1 11.4693 5.26323  11
 -18  -8   1 19.2107 3.22194  12
  18  -8  -1 21.0096 3.87519   7
  18  -8  -1 18.2216 3.86696   5
 -18  -8   1 15.5262 3.43904  13
  18  -8  -1 19.1099 3.50900  18
 -18   8   1 18.0279 3.73932  18
  18   8  -1 18.2870 3.26128  18
  18   8  -1 20.8773 3.32681   5
 -18   8   1 17.3351 3.66368  16
 -18   8   1 18.4730 4.13408  10
  18   8  -1 19.5776 3.59877   7
  18   8  -1 21.4645 3.56178   8
 -18   8   1 21.6205 4.28508  17
 -18   8   1 20.1080 3.84392  13
  16  -8  -1 -1.5141 3.00341  11
 -16  -8   1 -0.5212 1.49797  12
 -16  -8   1 -0.8948 1.86534  13
  16  -8  -1 -0.3907 1.70826  18
  16  -8  -1 -0.6414 1.57489   7
 -16  -8   1 -0.1847 2.48276  15
  16  -8  -1 0.76929 2.05777   5
  16  -8  -1 -0.1135 2.24835   6
  16   8  -1 0.10580 1.79470   7
 -16   8   1 0.98788 1.73734  18
 -16   8   1 0.02128 2.05448  16
  16   8  -1 0.87721 1.52767   8
 -16   8   1 0.63401 1.97360  17
  16   8  -1 -0.8288 1.47685  18
 -16   8   1 -0.9107 1.71345  10
  16   8  -1 -0.2586 1.20202   5
 -16   8   1 -1.3939 1.77545  13
 -14  -8   1 1.97712 1.52118  12
  14  -8  -1 1.27958 2.02251   6
  14  -8  -1 1.93434 1.71881  18
  14  -8  -1 1.34576 1.99647   5
  14  -8  -1 -0.8474 2.57910  11
 -14  -8   1 0.51424 2.17197  15
 -14  -8   1 0.91717 1.92278  13
  14  -8  -1 1.03674 1.70008   7
  14   8  -1 1.50582 1.46605   8
  14   8  -1 1.61780 1.73167   7
 -14   8   1 1.53870 2.15484  16
 -14   8   1 3.25497 2.04063  18
  14   8  -1 1.47028 1.18614   5
 -14   8   1 2.37336 1.83083  13
 -14   8   1 -1.2208 1.72429  17
 -14   8   1 1.13367 1.99811  10
  14   8  -1 1.36501 1.60015  18
  12  -8  -1 22.5784 3.21099  15
  12  -8  -1 25.2445 7.16308  11
 -12  -8   1 23.3274 2.68628  12
  12  -8  -1 25.2864 3.33670   7
  12  -8  -1 26.4967 3.71077  18
 -12  -8   1 22.3402 3.28101  13
 -12  -8   1 27.5019 4.41834  15
  12  -8  -1 25.3640 3.80881   5
  12  -8  -1 19.6527 3.33146   6
 -12  -8   1 14.8985 2.13921  18
  12  -8  -1 11.9239 5.77508   3
  12   8  -1 35.1042 8.75586   3
 -12   8   1 29.3592 4.34567  16
  12   8  -1 27.7338 3.34460   7
 -12   8   1 24.8765 4.11262  18
 -12   8   1 28.1036 3.95484  17
 -12   8   1 24.0603 4.38119  10
 -12   8   1 25.7840 3.90870  13
  12   8  -1 25.3003 3.00576   8
  12   8  -1 26.2515 2.78963   5
  12   8  -1 21.3880 3.53909  18
 -10  -8   1 1.14080 0.94767  18
 -10  -8   1 1.48141 1.09382  12
  10  -8  -1 3.05212 1.91215   5
  10  -8  -1 1.44906 1.32468  18
 -10  -8   1 0.71857 3.21682   3
  10  -8  -1 1.05677 1.33791  15
  10  -8  -1 -1.6520 2.55254   3
  10  -8  -1 2.41602 1.81927   6
  10  -8  -1 -0.4021 2.60311  11
 -10  -8   1 1.87872 1.81311  15
  10  -8  -1 2.45021 1.41242   7
 -10   8   1 0.13132 1.28575   8
  10   8  -1 1.47144 1.38015  18
  10   8  -1 1.53687 0.97608   5
 -10   8   1 1.30594 1.59162  18
 -10   8   1 -1.4035 3.22350   3
 -10   8   1 1.23832 1.60459  17
  10   8  -1 0.14446 1.06998   8
  10   8  -1 0.89506 1.17979   7
 -10   8   1 -0.3263 1.66863  16
  10   8  -1 2.05747 2.75371   3
 -10   8   1 3.21625 2.20595  10
  -8  -8   1 5.52590 3.65499   3
  -8  -8   1 2.13559 1.04032  18
   8  -8  -1 4.64491 1.82308   6
   8  -8  -1 4.21126 1.44213   7
   8  -8  -1 0.77166 2.44792  11
   8  -8  -1 2.32354 1.31219  18
   8  -8  -1 3.08580 1.51062  15
   8  -8  -1 6.88298 4.04903   3
  -8  -8   1 1.60834 1.54759  15
   8  -8  -1 1.12155 1.59402   5
  -8  -8   1 3.42801 1.08612  12
   8   8  -1 3.60611 1.21896   8
   8   8  -1 3.41384 1.16080   5
  -8   8   1 1.67683 1.74612  16
  -8   8   1 4.31881 1.81149  18
   8   8  -1 -1.3257 2.34396   3
  -8   8   1 3.34482 1.57819  17
   8   8  -1 3.84725 1.32177   7
  -8   8   1 0.27314 2.86324   3
  -8   8   1 2.77742 2.16471  10
  -8   8   1 2.53545 1.24466   5
  -8   8   1 2.92107 1.27532   8
   8   8  -1 2.64031 1.44926  18
   8   8  -1 4.13190 1.09204  16
   6  -8  -1 7.28840 1.71011  15
   6  -8  -1 9.86773 2.26528   5
  -6  -8   1 8.36679 1.74551   5
   6  -8  -1 2.85657 2.85415   3
   6  -8  -1 7.62048 1.87425   6
  -6  -8   1 8.45749 1.98095  15
  -6  -8   1 7.43467 1.03604   6
  -6  -8   1 8.04011 1.47790  18
  -6  -8   1 7.61539 1.83179  11
  -6  -8   1 6.02603 1.16920  12
   6  -8  -1 7.68714 1.71387  18
   6  -8  -1 9.71093 4.21226  11
  -6  -8   1 5.28760 3.55800   3
   6   8  -1 9.02413 1.14941  14
   6   8  -1 7.85530 1.43712  16
   6   8  -1 8.19359 1.42841   8
   6   8  -1 15.4973 5.78732   3
  -6   8   1 5.60225 3.51086   3
  -6   8   1 6.22381 1.64036  17
  -6   8   1 5.60683 1.54031   5
  -6   8   1 5.53909 1.95920  16
   6   8  -1 6.25773 1.24392   5
  -6   8   1 7.75668 1.97612  18
   6   8  -1 6.57711 1.74921  18
  -6   8   1 7.07140 2.67250  10
  -6   8   1 6.64467 1.34100   8
   6   8  -1 7.00626 1.37259   7
   4  -8  -1 28.0515 2.56173  15
  -4  -8   1 27.5275 2.83372   5
  -4  -8   1 25.4621 2.31340  18
  -4  -8   1 27.3337 2.71207  15
   4  -8  -1 17.7237 4.74208  11
   4  -8  -1 28.7906 3.17980   5
  -4  -8   1 22.6619 3.64034  11
   4  -8  -1 24.7943 2.54357  18
   4  -8  -1 23.9766 6.29252   3
  -4  -8   1 28.1174 1.77261  12
  -4  -8   1 25.4302 1.86966   6
   4  -8  -1 22.1883 2.84797   6
  -4  -8   1 17.1117 5.86023   3
  -4   8   1 22.8478 3.18678  18
  -4   8   1 23.5792 3.15205  16
  -4   8   1 17.1720 5.28696   3
  -4   8   1 24.5404 2.62591   5
  -4   8   1 27.8012 4.59557  10
  -4   8   1 27.3400 2.53502  17
   4   8  -1 22.2720 3.08504  11
   4   8  -1 24.9553 2.12834   8
  -4   8   1 21.2329 4.65137  11
   4   8  -1 25.2460 2.41623  16
   4   8  -1 23.8820 2.98551  18
   4   8  -1 18.9558 5.66476   3
   4   8  -1 24.2720 1.93838   7
   4   8  -1 26.4847 2.24960   5
  -4   8   1 24.1833 2.06149   8
   2  -8  -1 9.46453 1.00382  12
   2  -8  -1 8.23024 3.17310  11
   2  -8  -1 3.48563 2.85850   3
   2  -8  -1 6.26755 1.31330  18
   2  -8  -1 11.0664 2.11779   5
  -2  -8   1 9.36190 1.64400  18
  -2  -8   1 8.27766 1.60032  15
  -2  -8   1 7.31732 1.63165   5
  -2  -8   1 9.05802 1.30084  12
  -2  -8   1 7.52181 2.60917  11
   2  -8  -1 6.64927 1.58513  15
  -2  -8   1 5.90739 1.26793   6
   2  -8  -1 9.04293 1.70184   6
  -2  -8   1 2.69040 3.32910   3
   2   8  -1 9.18562 1.77703  16
  -2   8   1 8.01685 1.90462  16
   2   8  -1 6.40194 1.76456  18
   2   8  -1 3.93746 2.91052   3
  -2   8   1 12.5251 4.73827   3
   2   8  -1 8.33497 1.25932   7
   2   8  -1 6.33322 1.24571   5
  -2   8   1 7.73934 2.71469  11
  -2   8   1 10.0348 1.52836  17
   2   8  -1 8.44661 1.37581   8
  -2   8   1 7.07555 1.20121   8
  -2   8   1 8.58912 1.45108   5
   2   8  -1 9.56025 2.51136  11
  -2   8   1 8.81914 1.89220  18
   0  -8   1 3.71116 0.83813  12
   0  -8   1 3.05370 1.31836   5
   0  -8   1 1.65807 2.65452   3
   0  -8  -1 2.80493 1.24450   5
   0  -8  -1 2.45124 1.09767   6
   0  -8  -1 2.00166 1.23745  15
   0  -8  -1 4.11133 0.58871  12
   0  -8  -1 5.24626 3.59358   3
   0  -8   1 4.16435 1.23207  18
   0  -8   1 2.06331 1.14212  15
   0  -8  -1 2.39350 0.97886  18
   0  -8   1 2.44359 1.10630   6
   0  -8  -1 3.84224 2.31473  11
   0  -8   1 0.71952 1.90803  11
   0   8  -1 4.03133 1.51306  18
   0   8  -1 3.32470 1.41909  16
   0   8  -1 3.83278 1.99380  11
   0   8   1 2.98874 0.94717   8
   0   8  -1 3.83488 1.00895   7
   0   8   1 3.69306 0.80315   7
   0   8   1 2.72865 0.98479   5
   0   8   1 3.93944 1.50607  16
   0   8   1 3.65259 1.33641  18
   0   8  -1 1.12375 2.53830   3
   0   8  -1 3.13997 1.00831   5
   0   8   1 1.27504 2.43392   3
   0   8  -1 3.24347 1.06723   8
   0   8   1 2.71928 0.92288  17
   0   8   1 2.52064 1.82935  11
   2  -8   1 -0.3020 0.75740  18
  -2  -8  -1 1.29242 1.50280  11
  -2  -8  -1 0.03213 0.94960   5
   2  -8   1 0.72175 1.02937  15
  -2  -8  -1 0.81801 1.10728  15
  -2  -8  -1 1.15189 0.79072  18
   2  -8   1 -1.7558 2.01805   3
   2  -8   1 0.66526 1.06677   5
   2  -8   1 0.95697 0.67296  12
  -2  -8  -1 0.56228 0.77090   6
   2  -8   1 1.70375 1.16494   6
   2  -8   1 -1.1540 1.75139  11
  -2  -8  -1 4.64483 3.08997   3
   2   8   1 0.78513 1.03308  18
  -2   8  -1 0.64414 0.88393   8
  -2   8  -1 0.06438 1.92816   3
  -2   8  -1 0.67657 0.81705   5
   2   8   1 0.77053 0.77224   5
  -2   8  -1 0.05022 1.23006  16
   2   8   1 0.75923 1.04522  16
   2   8   1 0.48187 0.57942   7
  -2   8  -1 1.18512 0.98820  17
  -2   8  -1 -1.6914 1.32495  11
  -2   8  -1 1.75780 1.29695  18
   2   8   1 1.19628 0.84717   8
   2   8   1 1.81478 2.42520   3
   2   8   1 0.37219 1.12989  11
  -4  -8  -1 1.34550 0.54971  12
  -4  -8  -1 0.21008 0.88872   5
   4  -8   1 0.42890 2.25675  11
  -4  -8  -1 0.48917 2.48937   3
  -4  -8  -1 1.14467 1.23359  15
  -4  -8  -1 -0.0543 0.61437   6
   4  -8   1 0.52353 0.91903  18
   4  -8   1 0.83400 1.95394   3
   4  -8   1 0.39910 1.00048  15
   4  -8   1 0.18817 1.16752   6
   4  -8   1 0.40538 1.26537   5
  -4  -8  -1 -1.6683 0.85426  11
   4   8   1 0.17569 0.73928   5
   4   8   1 1.30019 1.04083  16
  -4   8  -1 1.09225 2.44453  11
   4   8   1 0.00529 0.62046   7
  -4   8  -1 0.88173 1.22420  18
  -4   8  -1 0.37474 0.86524   5
   4   8   1 0.49329 1.07833  18
   4   8   1 0.34373 1.00617  11
   4   8   1 0.40199 0.81821   8
  -4   8  -1 0.60491 0.95540   8
   4   8   1 -2.7380 2.02651   3
  -4   8  -1 0.12975 1.05046  17
  -4   8  -1 -0.0287 2.94938   3
  -4   8  -1 1.21054 1.39075  16
  -6  -8  -1 14.4746 1.37657  12
   6  -8   1 13.1702 2.04185  15
   6  -8   1 12.0713 2.19278   6
  -6  -8  -1 12.0069 2.31660  15
   6  -8   1 15.6465 2.33171  18
   6  -8   1 19.1896 5.33531  11
   6  -8   1 13.8631 5.22272   3
  -6  -8  -1 13.4534 1.20764   6
  -6  -8  -1 14.4438 2.26169   5
  -6  -8  -1 10.8311 4.97646   3
   6  -8   1 14.5399 2.63914   5
  -6   8  -1 16.6248 5.74828   3
   6   8   1 12.4862 4.64522   3
   6   8   1 14.1463 1.77497   7
  -6   8  -1 9.45536 1.70981   5
  -6   8  -1 17.4983 2.46322  17
   6   8   1 15.0618 2.08127   8
   6   8   1 17.2946 1.90375  16
   6   8   1 11.8793 1.95231   5
  -6   8  -1 16.4615 3.61209  10
   6   8   1 13.6101 2.06248  18
  -6   8  -1 14.3118 2.75297  16
  -6   8  -1 13.8180 1.86803   8
  -6   8  -1 15.4161 2.62428  18
  -8  -8  -1 22.2294 3.35480  15
  -8  -8  -1 19.2570 6.81580   3
   8  -8   1 24.8096 3.40501   6
   8  -8   1 24.6467 2.61378  15
   8  -8   1 18.8383 5.59901  11
   8  -8   1 23.9200 7.01620   3
   8  -8   1 24.5666 3.13932  18
   8  -8   1 26.5584 3.77913   5
  -8  -8  -1 21.9986 1.84399  12
  -8  -8  -1 24.0045 3.29808  13
  -8  -8  -1 22.5050 2.58171   5
  -8   8  -1 24.3485 3.01641  17
  -8   8  -1 30.6010 8.32293   3
  -8   8  -1 24.1676 3.54603  18
   8   8   1 21.0180 1.80393  16
  -8   8  -1 17.2901 3.55341  10
  -8   8  -1 24.5583 3.23398   5
   8   8   1 25.8072 7.11400   3
  -8   8  -1 23.9813 2.73364   8
   8   8   1 24.1911 2.29093   5
   8   8   1 20.9626 2.93243  18
   8   8   1 23.2769 2.40725   7
   8   8   1 23.9779 2.44624   8
  -8   8  -1 20.1873 3.22254  16
  10  -8   1 0.20979 1.51188   6
  10  -8   1 2.45729 3.28105   3
 -10  -8  -1 -1.5790 2.76308   3
  10  -8   1 2.66253 1.50938  15
 -10  -8  -1 1.33372 1.02918  12
  10  -8   1 0.19860 1.26316  18
 -10  -8  -1 0.86150 1.84410  15
  10  -8   1 1.85042 1.76181   5
  10  -8   1 0.45481 2.58217  11
 -10  -8  -1 1.81455 1.73860  13
  10   8   1 0.43970 0.61509  16
 -10   8  -1 5.64833 3.57922   3
  10   8   1 1.12968 0.90895   5
 -10   8  -1 0.18060 1.69604  10
 -10   8  -1 1.66746 1.80103  16
 -10   8  -1 0.13228 1.35442  18
  10   8   1 0.58114 2.43606   3
  10   8   1 0.96094 1.21845  18
 -10   8  -1 1.25784 1.43872   8
  10   8   1 -0.2862 1.01462   7
 -10   8  -1 0.90186 1.14910   5
  10   8   1 0.45127 1.09640   8
 -10   8  -1 0.95887 1.57362  17
  12  -8   1 -1.2386 2.21991  11
  12  -8   1 -0.7792 1.56801   5
  12  -8   1 -0.8949 1.63127   6
 -12  -8  -1 0.14624 1.81605  15
  12  -8   1 0.75521 1.57459   7
 -12  -8  -1 0.94191 1.83965  13
 -12  -8  -1 0.38325 1.08148  12
  12  -8   1 -0.2281 1.41840  18
  12   8   1 0.10999 1.27259  18
 -12   8  -1 0.86739 1.70055   8
  12   8   1 0.02412 0.90994   5
 -12   8  -1 0.94363 1.63605  18
 -12   8  -1 -0.0335 1.61500  10
  12   8   1 0.26764 1.17629   8
 -12   8  -1 -0.5228 1.61809  13
 -12   8  -1 0.84613 1.74054  17
  12   8   1 4.00294 6.09357   3
 -12   8  -1 -0.9507 1.67932  16
  12   8   1 -0.1370 1.29581   7
  14  -8   1 -2.2018 3.08710  11
 -14  -8  -1 1.60895 2.40382  15
  14  -8   1 0.37145 1.58273  18
  14  -8   1 -0.5670 1.92699   6
 -14  -8  -1 -0.3309 1.78605  13
 -14  -8  -1 0.08656 1.25942  12
  14  -8   1 0.06083 1.74545   7
  14  -8   1 0.28129 1.93229   5
 -14   8  -1 0.76890 1.91151  10
 -14   8  -1 -0.6839 1.75392  13
  14   8   1 0.33918 1.06615   5
  14   8   1 1.04162 1.58654   7
 -14   8  -1 1.26695 1.75243  18
 -14   8  -1 0.49220 1.99963  16
 -14   8  -1 -0.0407 1.89345  17
  14   8   1 0.13571 1.37834  18
  14   8   1 0.66085 1.35092   8
 -16  -8  -1 39.3323 3.73162  12
  16  -8   1 31.3190 4.68725   7
 -16  -8  -1 31.7492 4.85549  13
  16  -8   1 37.6392 4.77937  18
  16  -8   1 33.0370 5.15911   5
 -16  -8  -1 21.0261 4.68545  15
  16  -8   1 20.3650 7.05729  11
  16  -8   1 32.1964 5.02828   6
  16   8   1 25.8044 4.04128  18
  16   8   1 31.1851 3.04884   5
 -16   8  -1 31.7806 4.57802  16
 -16   8  -1 36.2741 4.67668  18
 -16   8  -1 34.7390 4.64853  17
  16   8   1 32.2797 4.19554   7
 -16   8  -1 34.8446 4.96348  13
 -16   8  -1 30.1314 4.55784  10
  16   8   1 29.8145 3.73112   8
 -18  -8  -1 -1.0074 1.55224  12
  18  -8   1 4.92805 4.86520  11
  18  -8   1 1.10477 2.42295   5
  18  -8   1 -0.5454 1.96337   7
 -18  -8  -1 0.26815 3.04788  15
 -18  -8  -1 1.95936 2.44320  13
  18  -8   1 0.71349 1.97447  18
  18  -8   1 0.25439 2.30613   6
 -18   8  -1 0.63354 2.39876  13
  18   8   1 -0.0699 1.23460   5
 -18   8  -1 -0.6698 1.60701  18
  18   8   1 0.17934 1.68933   8
 -18   8  -1 0.66644 2.28583  17
 -18   8  -1 1.48913 2.36244  16
  18   8   1 0.46871 1.78761  18
  18   8   1 0.87195 2.13962   7
 -18   8  -1 0.51637 2.16430  10
  20  -8   1 0.95002 2.61831   5
 -20  -8  -1 0.66919 3.28245  15
  20  -8   1 2.68700 2.41023  18
  20  -8   1 2.80202 2.90235   6
 -20  -8  -1 2.80997 2.97544  13
  20  -8   1 2.93045 2.76102   7
  20   8   1 0.34138 1.30336   5
 -20   8  -1 0.88571 2.86831  14
 -20   8  -1 0.09852 2.58040  17
  20   8   1 3.24558 2.64407   7
  20   8   1 3.43198 2.07018   8
  20   8   1 3.09002 2.25408  18
 -20   8  -1 0.43366 2.48056  16
 -20   8  -1 1.04115 2.68665  13
 -22  -8  -1 -0.8554 2.56174  13
  22  -8   1 1.70008 2.96963   6
  22  -8   1 -0.6130 2.31227  18
  22  -8   1 -1.2263 2.48307   5
  22  -8   1 -0.7072 2.55209   7
 -22   8  -1 -0.3012 2.85148  14
  22   8   1 -1.4966 1.95344  18
  22   8   1 0.74259 1.92985   8
 -22   8  -1 2.47122 2.63471  16
 -22   8  -1 -1.0690 2.61580  13
 -22   8  -1 0.14168 2.85911  17
  22   8   1 -0.7643 2.48337   7
  22   8   1 1.47237 1.59502   5
 -24  -8  -1 4.58784 3.31739  13
  24  -8   1 1.64744 2.95082   5
  24  -8   1 6.05889 3.57487   6
  24  -8   1 5.39893 3.23943   7
  24  -8   1 0.89202 2.86118  18
  24   8   1 0.86795 2.90760   7
 -24   8  -1 3.11179 3.36462  17
 -24   8  -1 1.98950 3.20568  14
  24   8   1 1.58553 1.63248   5
  24   8   1 3.54089 2.44459   8
 -24   8  -1 3.99231 3.40001  13
  24   8   1 4.76898 2.73945  18
 -24   8  -1 2.61852 2.65620  16
  26  -8   1 3.96710 3.03946  18
  26  -8   1 2.07024 3.30260   5
 -26  -8  -1 3.77806 3.43919  13
  26  -8   1 0.67110 2.78398   7
  26  -8   1 3.57735 3.27188   6
  26   8   1 1.96891 2.47234   8
 -26   8  -1 4.26010 3.71922  17
 -26   8  -1 3.79200 3.22916  14
  26   8   1 4.03711 3.28090   7
 -26   8  -1 3.01670 3.44067  13
  26   8   1 3.66123 1.96944   5
  26   8   1 5.63731 2.99974  18
 -26   8  -1 2.28657 2.61916  16
  25  -9  -1 -0.4158 3.24376   6
  25  -9  -1 0.63796 2.88527   5
  25  -9  -1 -0.1201 2.61198  18
 -25  -9   1 -1.6702 2.64666  13
  25  -9  -1 0.11330 2.73383   7
  25   9  -1 1.46403 2.37461   8
  25   9  -1 -0.5091 2.50786  18
 -25   9   1 1.89100 2.78809  16
 -25   9   1 0.90450 2.81919  13
 -25   9   1 0.72259 3.36386  17
  25   9  -1 0.68330 1.72469   5
 -25   9   1 0.22175 3.14925  14
  25   9  -1 -0.6604 2.51101   7
 -23  -9   1 1.35577 2.29956  12
  23  -9  -1 1.06357 3.11945   6
 -23  -9   1 0.68643 2.75726  13
  23  -9  -1 1.64323 2.75129  18
  23  -9  -1 1.46120 2.96673   5
  23  -9  -1 -0.4485 2.47618   7
 -23   9   1 1.27340 3.17717  14
  23   9  -1 2.94312 2.37714   8
 -23   9   1 0.79849 2.71151  16
  23   9  -1 0.45896 2.56936  18
 -23   9   1 1.83568 2.99541  13
  23   9  -1 1.12612 2.55672   7
 -23   9   1 -2.3754 2.73037  17
  23   9  -1 1.29387 1.84643   5
 -21  -9   1 3.27912 2.28593  12
  21  -9  -1 0.91653 2.95031   6
  21  -9  -1 1.79805 2.53893   7
 -21  -9   1 4.16639 3.06469  13
  21  -9  -1 2.80568 2.55170  18
  21  -9  -1 0.91776 2.83533   5
 -21   9   1 6.07448 3.20789  13
 -21   9   1 2.39738 2.99800  17
 -21   9   1 2.11362 2.93901  16
  21   9  -1 1.26211 2.12791   8
  21   9  -1 2.29225 1.87102   5
  21   9  -1 1.53537 2.56509   7
  21   9  -1 4.00434 2.55174  18
 -21   9   1 4.75414 2.75951  18
  19  -9  -1 1.31319 2.87494   6
 -19  -9   1 -1.1939 2.29673  13
 -19  -9   1 0.05411 1.79977  12
  19  -9  -1 -1.5327 2.40232   5
  19  -9  -1 1.17504 2.24895   7
 -19  -9   1 0.04103 3.12541  15
  19  -9  -1 -0.4896 2.06776  18
 -19   9   1 1.22126 2.57453  16
 -19   9   1 0.56968 2.26145  10
  19   9  -1 -0.4884 1.35325   5
  19   9  -1 -0.5519 1.99523  18
 -19   9   1 3.28615 2.92144  17
 -19   9   1 -0.4219 2.25950  13
 -19   9   1 -0.3863 2.04129  18
  19   9  -1 -0.3367 1.78893   8
  17  -9  -1 7.88384 3.30386   5
  17  -9  -1 5.18898 2.43701   7
  17  -9  -1 3.85319 2.89232   6
  17  -9  -1 7.07479 2.48100  18
 -17  -9   1 6.33438 2.16765  12
 -17  -9   1 6.24176 3.53822  15
 -17  -9   1 5.42602 2.69143  13
  17  -9  -1 3.37070 3.95098  11
 -17   9   1 5.93714 2.84789  18
  17   9  -1 5.39817 2.01610   8
  17   9  -1 4.19900 2.19015   7
 -17   9   1 5.31312 2.90272  16
 -17   9   1 4.72659 2.77038  17
 -17   9   1 2.49054 2.78462  10
  17   9  -1 8.57085 2.01021   5
  17   9  -1 5.01378 2.49431  18
 -17   9   1 4.99490 2.64955  13
  15  -9  -1 1.26412 2.38022   6
  15  -9  -1 2.18461 3.58786  11
  15  -9  -1 1.24543 1.90930  15
  15  -9  -1 2.78475 2.05120   7
 -15  -9   1 -0.6922 2.25259  15
 -15  -9   1 0.39851 1.54814  12
  15  -9  -1 1.16187 2.20020   5
  15  -9  -1 0.18349 1.75763  18
 -15  -9   1 1.68355 2.24477  13
 -15   9   1 3.10953 2.68743  16
  15   9  -1 1.24818 1.38259   5
  15   9  -1 1.56808 1.93224  18
  15   9  -1 2.09362 1.66631   8
 -15   9   1 -1.4294 1.85222  13
 -15   9   1 0.38803 2.28790  10
 -15   9   1 0.57958 2.06464  17
 -15   9   1 2.70868 2.26115  18
  15   9  -1 1.25650 1.77117   7
  13  -9  -1 1.60467 1.71134   7
  13  -9  -1 0.89070 2.01791   5
  13  -9  -1 2.78310 3.40653  11
 -13  -9   1 -1.7939 1.83898  15
 -13  -9   1 -0.2769 1.27546  12
  13  -9  -1 -0.8314 1.92168   6
  13  -9  -1 -0.6954 1.63697  15
  13  -9  -1 0.20604 1.53026  18
 -13   9   1 -0.5464 1.98976  16
 -13   9   1 0.75347 1.99127  10
 -13   9   1 0.37061 1.90649  17
  13   9  -1 0.95406 1.18459   5
 -13   9   1 0.03743 1.73940  13
  13   9  -1 0.37230 1.52269   7
  13   9  -1 0.35281 1.35266   8
 -13   9   1 1.41148 1.93262  18
  13   9  -1 -0.1697 1.52286  18
  11  -9  -1 1.49431 2.03870   5
 -11  -9   1 2.01027 2.09407  15
 -11  -9   1 3.34095 1.32815  12
  11  -9  -1 3.81737 1.77958  18
  11  -9  -1 2.43551 1.76396  15
 -11  -9   1 3.51309 1.68706  18
  11  -9  -1 2.79217 1.67221   7
  11  -9  -1 2.43807 2.13169   6
  11  -9  -1 0.56874 3.07603  11
  11   9  -1 3.08056 1.47737   8
 -11   9   1 3.76466 2.48070  10
 -11   9   1 2.10161 1.69513   8
 -11   9   1 4.05856 2.09178  18
 -11   9   1 2.11460 2.06937  16
  11   9  -1 5.36540 1.51338   5
  11   9  -1 3.75466 1.66710   7
 -11   9   1 1.92931 1.81457  17
  11   9  -1 2.95208 1.75073  18
   9  -9  -1 9.15293 2.59699   5
   9  -9  -1 7.88823 4.49392   3
   9  -9  -1 8.08445 2.40331   6
  -9  -9   1 8.77096 1.56122  12
   9  -9  -1 6.77553 1.98845  15
   9  -9  -1 2.99074 1.64175  18
   9  -9  -1 9.29259 4.57412  11
  -9  -9   1 5.44356 4.41125   3
  -9  -9   1 8.32327 1.61523  18
  -9  -9   1 7.47326 2.39569  15
   9  -9  -1 6.26582 1.73444   7
   9   9  -1 8.26003 2.13189  18
  -9   9   1 9.60681 3.27099  10
   9   9  -1 10.4031 1.85257   7
   9   9  -1 5.48761 1.50258   8
  -9   9   1 11.1675 5.64683   3
   9   9  -1 7.65636 1.58603   5
  -9   9   1 4.82112 1.65023   5
   9   9  -1 9.41805 5.11793   3
  -9   9   1 4.85437 2.02227  18
  -9   9   1 7.57537 1.83345   8
   9   9  -1 7.89688 1.43555  16
  -9   9   1 8.66581 2.21364  17
  -9   9   1 7.28209 2.54094  16
   7  -9  -1 10.6050 4.52383  11
  -7  -9   1 5.49498 4.51491   3
  -7  -9   1 12.6995 2.21830   5
  -7  -9   1 12.2364 1.45637   6
  -7  -9   1 12.5176 2.64853  15
   7  -9  -1 11.4518 2.15171  18
   7  -9  -1 11.4356 2.28571  15
   7  -9  -1 9.60718 2.33766   6
   7  -9  -1 12.4701 2.70101   5
  -7  -9   1 10.8041 1.77137  18
   7  -9  -1 4.48372 3.84849   3
  -7  -9   1 12.7738 1.71098  12
   7   9  -1 11.1298 1.76423   8
   7   9  -1 12.4971 1.77090   5
  -7   9   1 6.69733 4.12301   3
  -7   9   1 8.67947 2.05856  17
   7   9  -1 14.0495 1.89877  16
  -7   9   1 11.3059 2.66239  16
  -7   9   1 11.6798 2.49296  18
   7   9  -1 13.3130 2.45203  18
  -7   9   1 11.7753 3.49888  10
   7   9  -1 12.2865 1.79917   7
   7   9  -1 8.94057 4.73016   3
  -7   9   1 11.8101 2.29777   5
  -7   9   1 8.91017 1.67280   8
  -5  -9   1 14.6786 2.03303  18
  -5  -9   1 11.0613 5.30330   3
  -5  -9   1 14.7598 1.68925   6
  -5  -9   1 13.6481 2.95519  11
   5  -9  -1 10.8183 2.13952   6
  -5  -9   1 13.9299 2.30681   5
   5  -9  -1 17.0214 2.60400  15
   5  -9  -1 16.4353 2.60459  18
   5  -9  -1 10.5107 4.94399   3
  -5  -9   1 18.1808 1.68849  12
   5  -9  -1 13.8508 2.60040   5
   5  -9  -1 18.7748 5.26135  11
  -5  -9   1 17.8036 2.73035  15
  -5   9   1 18.1976 3.16676  16
   5   9  -1 14.0097 5.36619   3
  -5   9   1 18.2348 2.60153  17
  -5   9   1 12.0821 5.33828   3
  -5   9   1 16.3412 2.32241   8
   5   9  -1 14.8526 2.32557   5
  -5   9   1 16.9420 3.90686  10
   5   9  -1 20.7834 2.50528  16
   5   9  -1 17.6051 2.80107  11
  -5   9   1 13.0179 2.02138   5
   5   9  -1 16.8231 1.91359  14
   5   9  -1 14.8826 2.43187   8
   5   9  -1 18.6899 2.76454  18
  -5   9   1 16.0313 2.72659  18
   5   9  -1 14.5517 1.87651   7
  -3  -9   1 18.8455 6.73174   3
   3  -9  -1 29.4270 3.10150   6
   3  -9  -1 27.0195 7.10956   3
  -3  -9   1 24.8601 2.67859  15
  -3  -9   1 30.8573 3.38182   5
  -3  -9   1 26.3271 2.59216  18
  -3  -9   1 29.2259 2.27628   6
   3  -9  -1 27.4149 1.46122  12
   3  -9  -1 26.6899 3.40363   5
   3  -9  -1 26.8777 2.79794  15
   3  -9  -1 30.6448 2.80129  18
  -3  -9   1 30.4665 1.83183  12
  -3  -9   1 26.2911 4.47013  11
   3  -9  -1 26.2169 5.73157  11
  -3   9   1 26.2776 3.40587  18
  -3   9   1 28.4945 2.86730   5
  -3   9   1 29.4104 2.28478   8
   3   9  -1 32.7011 7.66827   3
   3   9  -1 30.1395 2.15445   7
   3   9  -1 27.7754 2.63484   5
  -3   9   1 31.5434 5.77608  11
  -3   9   1 28.5131 3.48396  16
   3   9  -1 28.5540 2.57919   8
   3   9  -1 24.1044 3.28973  18
  -3   9   1 31.2074 7.44081   3
   3   9  -1 32.0805 2.92403  16
   3   9  -1 28.2385 3.83190  11
  -3   9   1 33.1006 2.65661  17
   1  -9  -1 -1.5673 2.11949   3
   1  -9  -1 -0.0912 0.42162  12
  -1  -9   1 0.14312 1.09479  15
   1  -9  -1 0.34060 1.03884   6
   1  -9  -1 -0.1556 0.82190  18
   1  -9  -1 0.49173 1.19553   5
  -1  -9   1 -0.0063 0.88051  18
  -1  -9   1 1.33700 1.97772  11
  -1  -9   1 0.00437 0.91881   6
  -1  -9   1 0.09166 0.64842  12
   1  -9  -1 0.96246 1.24000  15
  -1  -9   1 1.74680 2.92020   3
   1  -9  -1 -1.4926 1.45080  11
  -1  -9   1 1.02705 1.35848   5
  -1   9   1 1.20235 1.39426  16
  -1   9   1 0.06477 0.84270  17
   1   9  -1 -0.2842 2.73241   3
   1   9  -1 -0.1729 0.74548   7
   1   9  -1 0.54110 1.19064  11
   1   9  -1 0.19893 0.92922   8
  -1   9   1 0.70274 0.88575   8
   1   9  -1 0.29561 1.20181  16
   1   9  -1 0.36771 1.18217  18
  -1   9   1 0.70126 1.48743  11
  -1   9   1 -0.5008 0.88581   5
  -1   9   1 -1.6615 2.26477   3
   1   9  -1 0.46050 0.90309   5
  -1   9   1 0.45906 1.15813  18
   1  -9   1 18.2632 2.92049   5
   1  -9   1 12.1526 4.01555  11
   1  -9   1 14.1430 2.19635  15
  -1  -9  -1 15.7128 2.53662   5
  -1  -9  -1 15.6954 2.16610   6
   1  -9   1 15.1590 5.79531   3
  -1  -9  -1 8.78164 4.51437   3
   1  -9   1 14.3556 1.50247  12
   1  -9   1 14.3164 2.14292   6
  -1  -9  -1 11.4933 3.38435  11
   1  -9   1 13.7793 2.11196  18
  -1  -9  -1 12.4565 2.24918  15
  -1  -9  -1 12.8457 2.07549  18
   1   9   1 13.1818 3.08903  11
   1   9   1 14.3850 2.39038  16
   1   9   1 12.4845 4.91703   3
  -1   9  -1 14.7221 2.63399  16
   1   9   1 11.2056 1.55178   5
   1   9   1 14.2139 1.94316   8
  -1   9  -1 15.8717 2.08786   5
  -1   9  -1 14.8186 3.86545  11
   1   9   1 11.8837 1.44678   7
  -1   9  -1 11.9846 1.68862   8
   1   9   1 11.8378 2.15169  18
  -1   9  -1 14.4923 2.56441  18
  -1   9  -1 13.2295 5.41574   3
   3  -9   1 -0.8843 1.95634  11
   3  -9   1 0.29646 1.19553   6
   3  -9   1 0.54328 1.12887  15
   3  -9   1 0.32980 1.00413  18
   3  -9   1 -0.0482 2.46317   3
  -3  -9  -1 -1.6959 1.54571   3
  -3  -9  -1 0.90248 0.87676   6
   3  -9   1 -0.5837 1.27456   5
  -3  -9  -1 0.54960 1.31315  15
   3  -9   1 -0.6365 0.61629  12
  -3  -9  -1 0.27509 0.77026  18
  -3  -9  -1 0.00480 1.30782  11
  -3  -9  -1 -0.1079 1.01388   5
   3   9   1 -0.2017 0.83330   5
   3   9   1 1.63270 1.32605  18
  -3   9  -1 -3.1071 2.26623   3
   3   9   1 0.09569 1.25925  11
  -3   9  -1 -0.2447 0.90734   8
  -3   9  -1 -0.0553 1.40561  16
  -3   9  -1 0.41039 1.24374  18
   3   9   1 -0.0898 0.62229   7
   3   9   1 -0.2304 0.86748   8
   3   9   1 -1.5106 2.44746   3
  -3   9  -1 -0.2214 1.07516  17
   3   9   1 -0.2442 1.04332  16
  -3   9  -1 -0.4213 0.92536   5
   5  -9   1 36.3460 3.37786  18
   5  -9   1 33.4095 4.12837   5
   5  -9   1 32.1404 2.77761  15
   5  -9   1 37.2527 3.70324   6
  -5  -9  -1 32.0756 1.94814   6
  -5  -9  -1 31.7269 3.23555  11
  -5  -9  -1 34.0661 1.49356  12
  -5  -9  -1 31.6480 3.05102   5
  -5  -9  -1 42.6842 9.68035   3
   5  -9   1 32.1171 6.63945  11
   5  -9   1 45.8552 9.68793   3
  -5  -9  -1 34.1560 3.48493  15
   5   9   1 32.6225 2.63822  16
  -5   9  -1 44.7668 9.26876   3
  -5   9  -1 32.3865 3.96238  18
   5   9   1 34.3709 2.90403  11
   5   9   1 35.4551 2.55663   8
   5   9   1 33.3934 8.28586   3
   5   9   1 29.9760 3.40709  18
   5   9   1 31.0583 2.62306   5
  -5   9  -1 33.7955 2.64699   8
   5   9   1 32.9631 2.12150   7
  -5   9  -1 28.4828 3.01191  17
  -5   9  -1 32.3772 3.30890   5
  -5   9  -1 34.8088 4.11295  16
   7  -9   1 4.02965 1.63743  15
  -7  -9  -1 3.41965 1.41991   5
   7  -9   1 3.86915 1.91113   6
  -7  -9  -1 2.55124 1.84172  15
  -7  -9  -1 4.19297 1.00565  12
   7  -9   1 2.03312 2.94702   3
  -7  -9  -1 7.29781 5.34692   3
   7  -9   1 5.44169 3.66699  11
   7  -9   1 2.89327 1.44088  18
   7  -9   1 2.16909 1.76030   5
   7   9   1 4.56068 1.28156  16
  -7   9  -1 2.10195 1.57508  17
   7   9   1 2.58259 1.18839   8
  -7   9  -1 5.17382 1.68250   5
   7   9   1 3.92373 1.15146   7
  -7   9  -1 2.89862 3.41957   3
  -7   9  -1 4.35862 1.48814   8
   7   9   1 3.84396 1.19008   5
   7   9   1 3.81144 3.68348   3
  -7   9  -1 2.71861 1.81516  18
  -7   9  -1 5.52238 2.14122  16
   7   9   1 4.91426 1.72634  18
  -7   9  -1 5.62132 2.48482  10
  -9  -9  -1 2.58816 2.04197  15
   9  -9   1 -0.4936 3.11611   3
   9  -9   1 1.37194 1.75994   5
   9  -9   1 4.19279 1.99109   6
   9  -9   1 0.86760 1.43549  15
   9  -9   1 -0.5612 2.51614  11
  -9  -9  -1 1.83999 3.74479   3
  -9  -9  -1 2.27037 1.05059  12
  -9  -9  -1 1.98262 1.20930   5
   9  -9   1 1.19927 1.43177  18
  -9   9  -1 2.09122 1.53826   8
   9   9   1 1.53199 1.20700   8
   9   9   1 0.89378 1.12443   7
   9   9   1 1.71217 1.02426   5
   9   9   1 2.05764 0.94368  16
  -9   9  -1 2.99447 2.21024  10
  -9   9  -1 1.48570 1.61095  18
  -9   9  -1 1.66867 1.41767   5
   9   9   1 1.10942 3.05018   3
  -9   9  -1 2.30923 1.79362  17
   9   9   1 1.76712 1.47322  18
  -9   9  -1 0.71863 1.84812  16
  -9   9  -1 -0.0049 3.75553   3
 -11  -9  -1 10.6775 2.07700   5
  11  -9   1 11.4480 2.37498  15
 -11  -9  -1 12.9050 2.07378  12
  11  -9   1 8.75851 2.26527  18
  11  -9   1 14.1020 5.95092  11
  11  -9   1 11.2201 2.62897   7
  11  -9   1 13.3018 3.10716   5
 -11  -9  -1 7.84518 2.77354  15
 -11  -9  -1 11.0520 2.65817  13
  11  -9   1 7.49259 2.58291   6
  11   9   1 10.7604 1.93970   8
 -11   9  -1 7.66882 2.25687   8
 -11   9  -1 9.25901 2.53895  17
 -11   9  -1 14.3683 3.72405  10
 -11   9  -1 9.57759 2.58689  18
  11   9   1 11.8658 2.41514  18
  11   9   1 10.7613 2.08882   7
  11   9   1 11.0744 1.75023   5
 -11   9  -1 12.1218 2.94946  13
 -11   9  -1 10.8422 2.85534  16
 -13  -9  -1 15.6307 3.34162  13
  13  -9   1 12.1432 3.17609   5
  13  -9   1 11.1875 2.59999  18
  13  -9   1 10.1405 2.42640  15
 -13  -9  -1 14.8263 3.81795  15
  13  -9   1 12.9403 3.18311   6
  13  -9   1 16.7029 6.17213  11
 -13  -9  -1 17.1357 2.53531  12
  13  -9   1 17.2718 3.45201   7
 -13   9  -1 17.2646 3.66603  16
  13   9   1 16.7267 2.62684   5
  13   9   1 13.4751 2.21622   8
 -13   9  -1 16.4700 3.69150  10
  13   9   1 12.8158 2.54224  18
 -13   9  -1 10.4712 2.73228  18
 -13   9  -1 17.8246 3.48704  17
  13   9   1 15.1737 2.67842   7
 -13   9  -1 16.1584 3.44681  13
  15  -9   1 3.30458 3.89353  11
  15  -9   1 1.23461 2.29809   5
  15  -9   1 1.29255 2.39300   6
  15  -9   1 1.45953 1.90702  18
 -15  -9  -1 1.53301 2.24612  13
 -15  -9  -1 0.61466 1.42702  12
  15  -9   1 0.69154 2.07854   7
 -15  -9  -1 -1.0400 2.40385  15
 -15   9  -1 0.78498 1.94215  18
 -15   9  -1 1.88206 2.41425  17
  15   9   1 3.08307 1.94109  18
 -15   9  -1 2.07211 2.10849  10
  15   9   1 1.33217 1.24447   5
  15   9   1 2.21391 1.60098   8
 -15   9  -1 -0.9808 2.18377  16
 -15   9  -1 3.37073 2.60143  13
  15   9   1 0.33847 1.73131   7
 -17  -9  -1 2.51597 3.18207  15
  17  -9   1 1.77136 2.60039   6
 -17  -9  -1 4.20936 1.86627  12
 -17  -9  -1 3.08113 2.63143  13
  17  -9   1 3.29118 2.56185   7
  17  -9   1 1.15178 2.10722  18
  17  -9   1 0.82235 3.66711  11
 -17   9  -1 2.14282 2.50747  17
  17   9   1 1.91871 1.75940   8
 -17   9  -1 5.78195 2.52182  10
  17   9   1 5.33589 2.27125  18
  17   9   1 0.42595 1.90655   7
  17   9   1 2.07949 1.38114   5
 -17   9  -1 4.81641 2.98959  16
 -17   9  -1 0.55543 2.56693  13
 -17   9  -1 0.64495 2.08347  18
  19  -9   1 2.82474 2.98084   5
  19  -9   1 1.35684 2.76196   6
  19  -9   1 1.34573 2.24912  18
 -19  -9  -1 2.80188 2.86531  13
  19  -9   1 4.90376 3.00494   7
 -19  -9  -1 4.62610 3.72179  15
  19   9   1 1.87420 1.90178   8
 -19   9  -1 5.30245 3.00930  16
  19   9   1 1.75814 1.41888   5
  19   9   1 2.41059 2.44950   7
 -19   9  -1 3.07251 3.05082  13
  19   9   1 1.31145 2.07798  18
 -19   9  -1 0.53689 2.78760  17
 -19   9  -1 0.98170 2.89401  14
 -19   9  -1 -0.2202 1.90458  18
  21  -9   1 3.40044 2.94728   7
 -21  -9  -1 2.82333 3.12712  13
  21  -9   1 3.44819 2.71857  18
  21  -9   1 3.18947 2.98514   5
  21  -9   1 4.90960 3.16522   6
 -21  -9  -1 0.06112 3.53865  15
 -21   9  -1 3.04797 3.11269  17
  21   9   1 1.80389 1.58177   5
 -21   9  -1 6.22258 3.72724  14
  21   9   1 1.94438 2.63254   7
 -21   9  -1 6.89037 3.37654  13
  21   9   1 2.08366 2.18439   8
  21   9   1 4.17826 2.55188  18
 -21   9  -1 3.75209 2.94237  16
  23  -9   1 1.02255 2.92025   7
 -23  -9  -1 0.91743 2.79431  13
  23  -9   1 -2.1466 2.47689  18
  23  -9   1 1.81289 3.30862   6
  23  -9   1 -0.7694 2.91336   5
 -23   9  -1 1.10290 3.13198  17
  23   9   1 -2.6356 2.09555  18
 -23   9  -1 -1.7500 2.71135  13
 -23   9  -1 -0.8717 2.90630  14
  23   9   1 0.14961 2.52260   7
  23   9   1 -2.0856 1.94409   8
 -23   9  -1 1.41782 2.74073  16
  23   9   1 0.77755 1.50761   5
  25  -9   1 6.15244 3.20993  18
  25  -9   1 3.60388 3.34756   6
 -25  -9  -1 5.70232 3.41103  13
  25  -9   1 3.66372 3.23872   5
  25  -9   1 0.41245 2.81288   7
 -25   9  -1 3.74207 3.65058  14
  25   9   1 2.08388 1.76577   5
  25   9   1 3.00401 2.82481   7
 -25   9  -1 2.43325 3.67145  17
 -25   9  -1 0.70541 3.13634  13
  25   9   1 1.98274 2.33931   8
 -25   9  -1 2.48744 2.81508  16
  25   9   1 -0.3834 2.50274  18
  24 -10  -1 0.26376 3.38934   6
  24 -10  -1 0.02222 2.61475  18
  24 -10  -1 0.75934 2.48149   7
  24 -10  -1 0.32563 3.08100   5
  24 -10  -1 2.70862 3.07973  15
  24  10  -1 1.35245 2.76485  18
 -24  10   1 1.48479 3.36435  17
  24  10  -1 1.88744 2.90525   7
 -24  10   1 4.66978 3.32789  16
 -24  10   1 3.33017 3.15113  13
 -24  10   1 -0.5061 3.13105  14
  24  10  -1 1.13937 1.89982   5
  24  10  -1 1.12543 2.47206   8
  22 -10  -1 2.73415 2.75814   7
  22 -10  -1 3.00374 3.29835   5
  22 -10  -1 3.16785 2.82728  15
 -22 -10   1 1.67680 2.18941  12
  22 -10  -1 3.05038 3.42908   6
  22 -10  -1 3.40651 2.72471  18
 -22  10   1 1.55897 2.96252  13
  22  10  -1 2.25759 2.43216   8
  22  10  -1 1.01176 1.70871   5
  22  10  -1 1.14934 2.64599   7
  22  10  -1 3.18135 2.75031  18
 -22  10   1 1.74808 2.96303  16
 -22  10   1 2.77049 3.43117  14
 -22  10   1 2.00818 3.23819  17
  20 -10  -1 -0.5474 2.25116  18
  20 -10  -1 -0.7927 2.68797   5
  20 -10  -1 0.78498 2.40376  15
  20 -10  -1 -0.8615 2.18426   7
  20 -10  -1 -0.5795 3.04627   6
 -20 -10   1 -2.3530 3.00161  15
 -20 -10   1 1.37726 1.90654  12
 -20  10   1 -2.1503 2.18623  18
 -20  10   1 2.55938 2.91409  16
  20  10  -1 3.18253 2.68006   7
 -20  10   1 1.40406 2.84446  13
  20  10  -1 -0.0600 1.45548   5
 -20  10   1 1.37615 2.84570  17
  20  10  -1 1.93742 2.44790  18
  20  10  -1 1.16627 2.12028   8
  18 -10  -1 0.88665 2.67248   5
  18 -10  -1 -1.0106 1.85941  18
 -18 -10   1 -0.7060 2.83418  15
  18 -10  -1 0.84617 2.20344   7
  18 -10  -1 1.90398 3.05770   6
  18 -10  -1 0.13157 2.26379  15
 -18 -10   1 0.19249 1.70131  12
  18  10  -1 0.22074 2.01684   7
 -18  10   1 0.67800 2.22548  18
  18  10  -1 0.03684 1.43563   5
 -18  10   1 -0.5812 2.44826  10
 -18  10   1 -0.6116 2.63470  16
  18  10  -1 -0.9558 1.82595   8
  18  10  -1 0.00941 2.17369  18
 -18  10   1 2.82661 2.71165  13
 -18  10   1 -0.5521 2.56736  17
  16 -10  -1 3.10690 2.85302   6
  16 -10  -1 0.97349 1.86356   7
  16 -10  -1 1.44341 2.22815  15
  16 -10  -1 3.11738 3.92772  11
  16 -10  -1 1.45955 2.52174   5
 -16 -10   1 0.36503 1.56889  12
  16 -10  -1 0.71069 1.92671  18
 -16 -10   1 0.25401 2.60605  15
  16  10  -1 -0.6615 1.70642   8
  16  10  -1 0.62340 1.91407   7
 -16  10   1 0.70716 2.18600  18
 -16  10   1 0.78131 2.52139  16
 -16  10   1 1.83344 2.54376  17
  16  10  -1 -0.2699 1.98120  18
  16  10  -1 -0.3153 1.34999   5
 -16  10   1 2.37074 2.53338  10
 -16  10   1 1.11305 2.34806  13
 -14 -10   1 46.6290 3.51917  12
  14 -10  -1 40.3664 4.31036  15
  14 -10  -1 42.6994 5.60570   6
 -14 -10   1 41.4522 5.60934  15
  14 -10  -1 33.6413 4.70558  18
  14 -10  -1 43.6722 5.48861   5
  14 -10  -1 42.6024 9.79959  11
  14 -10  -1 41.8807 4.21504   7
  14  10  -1 41.0104 4.04201   8
 -14  10   1 43.7730 5.47451  16
 -14  10   1 48.2560 5.36638  13
 -14  10   1 43.8943 6.02620  10
  14  10  -1 41.8617 4.15983   7
 -14  10   1 40.6698 5.43369  18
  14  10  -1 40.0658 3.64391   5
  14  10  -1 37.4772 4.88259  18
 -14  10   1 40.6790 5.17228  17
  12 -10  -1 -0.5528 2.08517   6
  12 -10  -1 -0.0623 1.55669  18
 -12 -10   1 0.00480 1.22906  12
  12 -10  -1 1.68575 2.26378   5
  12 -10  -1 0.58729 3.53365  11
  12 -10  -1 0.30132 1.49207   7
  12 -10  -1 0.68483 1.84842  15
 -12 -10   1 1.18393 2.21256  15
 -12  10   1 -0.9092 1.79329  13
 -12  10   1 -0.1381 1.61556   8
 -12  10   1 0.00717 1.83507  17
  12  10  -1 -0.9905 1.15515   5
  12  10  -1 -0.1290 1.75277  18
  12  10  -1 -0.3999 1.27786   7
 -12  10   1 -1.1475 1.91065  16
  12  10  -1 -1.1420 1.28453   8
 -12  10   1 -0.2110 1.92649  10
 -12  10   1 -2.0002 1.65877  18
 -10 -10   1 0.88106 1.96968  15
  10 -10  -1 -0.7652 1.37340  18
  10 -10  -1 0.24611 1.28567   7
  10 -10  -1 -2.1944 2.67633  11
 -10 -10   1 -0.6597 0.96132  12
  10 -10  -1 -1.0132 1.71350   6
  10 -10  -1 -1.4608 1.69604   5
  10 -10  -1 1.22196 1.73381  15
 -10 -10   1 1.48331 1.45141   5
  10  10  -1 -0.1209 1.18212   7
 -10  10   1 0.97164 2.22167  10
 -10  10   1 -0.2692 1.92762  16
 -10  10   1 -1.4058 1.62763  18
 -10  10   1 0.16325 1.67696  17
  10  10  -1 -0.2689 1.10765   5
  10  10  -1 0.07219 0.95433  16
  10  10  -1 0.17038 1.70526  18
 -10  10   1 0.92915 1.51782   8
  10  10  -1 0.56887 1.36296   8
 -10  10   1 -0.2720 1.46853   5
  -8 -10   1 12.3611 1.38233   6
  -8 -10   1 13.6948 2.91110  15
  -8 -10   1 12.0343 2.36248   5
   8 -10  -1 12.9074 5.23331  11
  -8 -10   1 16.7434 1.96300  12
   8 -10  -1 15.2327 3.22486   5
   8 -10  -1 14.1647 2.28101   7
   8 -10  -1 13.6309 2.48609  15
   8 -10  -1 13.2464 2.89299   6
  -8 -10   1 18.4711 2.66918  18
   8 -10  -1 12.1527 2.39200  18
   8  10  -1 15.3152 2.15670   8
   8  10  -1 14.2624 2.33431   7
  -8  10   1 10.5613 2.71266  18
  -8  10   1 9.31140 1.88622   8
   8  10  -1 14.0825 2.31498  16
  -8  10   1 11.4010 3.56732  10
  -8  10   1 12.3528 2.34446   5
  -8  10   1 16.0048 3.40239  16
  -8  10   1 13.4153 2.58887  17
   8  10  -1 12.4956 2.07469   5
   8  10  -1 13.4355 2.81375  18
   6 -10  -1 106.400 10.2035  11
   6 -10  -1 95.1463 4.59987  15
  -6 -10   1 102.211 5.12767  15
   6 -10  -1 90.2894 5.23211   6
  -6 -10   1 104.156 4.33505  18
   6 -10  -1 102.867 4.76787  18
  -6 -10   1 95.8628 3.07438   6
  -6 -10   1 99.1338 2.97574  12
  -6 -10   1 109.230 5.84032  11
   6 -10  -1 84.5312 11.6928   3
  -6 -10   1 112.261 5.18414   5
   6 -10  -1 111.429 6.03933   5
  -6  10   1 103.217 5.03549   5
  -6  10   1 94.4217 4.58134  17
   6  10  -1 99.3767 4.75334  11
  -6  10   1 91.2362 5.53510  16
   6  10  -1 103.454 3.15149  14
   6  10  -1 103.024 12.1780   3
  -6  10   1 103.885 5.86910  18
   6  10  -1 103.052 4.11273   8
   6  10  -1 91.8242 3.47352   7
   6  10  -1 84.7357 5.22319  18
   6  10  -1 97.9278 4.08800  16
   6  10  -1 100.779 4.07461   5
  -6  10   1 100.028 3.94351   8
  -6  10   1 91.6448 7.76321  10
  -6  10   1 107.001 12.8439   3
  -4 -10   1 -0.9486 3.19480   3
   4 -10  -1 1.06234 1.43015   6
   4 -10  -1 0.99583 2.48827  11
   4 -10  -1 1.13443 1.51023  15
   4 -10  -1 1.12019 0.68336  12
  -4 -10   1 2.00736 1.16639  18
   4 -10  -1 1.18603 1.59715   5
  -4 -10   1 -0.4692 1.68452  11
  -4 -10   1 0.87124 0.74535  12
   4 -10  -1 0.79539 1.24923  18
  -4 -10   1 1.17857 1.54167  15
  -4 -10   1 0.61144 0.93955   6
   4 -10  -1 3.59446 3.04548   3
  -4 -10   1 1.00120 1.40615   5
   4  10  -1 1.03565 1.18440   5
  -4  10   1 0.74931 1.60499  18
   4  10  -1 -1.3007 2.56736   3
  -4  10   1 0.52009 1.21200   5
   4  10  -1 0.97161 1.16665   8
  -4  10   1 0.62645 1.27698  17
   4  10  -1 -0.0894 1.15973  16
  -4  10   1 -3.1374 2.12907   3
  -4  10   1 0.61464 1.11637   8
   4  10  -1 -2.2154 1.08220  11
   4  10  -1 -0.3710 1.40033  18
  -4  10   1 0.21845 1.65921  16
  -4  10   1 1.90933 2.16180  10
   4  10  -1 0.52883 0.91398   7
   2 -10  -1 0.17986 1.21785   6
  -2 -10   1 -0.1692 0.93923  18
   2 -10  -1 0.15167 1.40809   5
   2 -10  -1 -0.5407 2.11626  11
  -2 -10   1 -0.2587 0.63412  12
  -2 -10   1 0.63605 1.24337  15
   2 -10  -1 -0.2734 1.03309  18
   2 -10  -1 0.71804 0.56830  12
  -2 -10   1 -4.8895 2.40873   3
   2 -10  -1 -0.5237 2.72445   3
  -2 -10   1 1.61881 1.08568   6
  -2 -10   1 1.36899 1.53103   5
   2 -10  -1 0.48087 1.35049  15
  -2 -10   1 -1.0190 1.76834  11
   2  10  -1 0.81859 1.30353  16
   2  10  -1 0.74712 1.13032   8
  -2  10   1 5.08689 3.64931   3
  -2  10   1 -0.3910 0.98990  17
   2  10  -1 1.13947 1.53196  18
  -2  10   1 -0.2434 0.97449   8
  -2  10   1 0.02657 1.48436  16
  -2  10   1 0.54997 1.12201   5
  -2  10   1 -0.1777 1.37835  18
   2  10  -1 0.74091 0.91538   7
   2  10  -1 0.47666 1.42946  11
   2  10  -1 -1.0252 2.73841   3
   2  10  -1 0.43650 1.02197   5
   0 -10   1 0.20885 1.51971   5
   0 -10   1 1.81552 2.15081  11
   0 -10   1 3.11650 3.39341   3
   0 -10   1 0.58064 1.22348   6
   0 -10  -1 1.25288 3.53257   3
   0 -10  -1 -0.1134 0.94876  18
   0 -10  -1 0.48529 1.40219  15
   0 -10  -1 0.29098 1.14575   6
   0 -10  -1 -1.5076 1.73080  11
   0 -10  -1 -0.6159 1.24660   5
   0 -10   1 0.79040 1.10778  18
   0 -10   1 0.41985 0.69860  12
   0 -10   1 0.79195 1.32245  15
   0  10  -1 -3.6075 2.33066   3
   0  10  -1 -0.6555 1.36696  16
   0  10   1 -1.7480 1.30354  11
   0  10  -1 0.49205 0.92129   7
   0  10  -1 -0.6132 1.06829   5
   0  10   1 0.78386 1.05380   8
   0  10   1 -0.5488 2.37815   3
   0  10  -1 0.01736 1.44036  18
   0  10  -1 0.94233 1.13814   8
   0  10  -1 2.37983 2.15428  11
   0  10   1 1.59595 1.54335  18
   0  10   1 0.87145 1.47459  16
   0  10   1 0.26952 1.03559   5
   2 -10   1 29.5153 3.23833   6
  -2 -10  -1 32.5243 3.56164   5
  -2 -10  -1 28.0253 3.27331  15
  -2 -10  -1 29.7804 2.68004  18
   2 -10   1 43.4471 10.1641   3
  -2 -10  -1 26.3736 4.68577  11
   2 -10   1 33.5781 1.98545  12
  -2 -10  -1 31.5625 2.66161   6
   2 -10   1 27.7344 3.15100  18
   2 -10   1 30.6314 3.03887  15
  -2 -10  -1 18.0783 6.72503   3
   2 -10   1 40.4225 6.45806  11
   2 -10   1 33.2050 4.02829   5
  -2  10  -1 31.5074 3.92121  16
  -2  10  -1 33.7715 3.23991   5
   2  10   1 42.3911 9.15004   3
   2  10   1 30.9409 3.56816  16
   2  10   1 31.6310 4.20311  11
  -2  10  -1 39.2605 8.98786   3
   2  10   1 29.2081 3.77244  18
  -2  10  -1 30.7104 2.84887   8
   2  10   1 31.7237 2.58782   8
   2  10   1 30.8166 3.03935   5
   2  10   1 30.4995 1.90250   7
  -2  10  -1 30.0855 4.01162  18
  -4 -10  -1 -2.9930 1.34871  11
  -4 -10  -1 0.54742 1.21622   5
  -4 -10  -1 0.77003 0.88608  18
   4 -10   1 0.38590 0.79628  12
   4 -10   1 -0.0851 1.40230   6
   4 -10   1 0.10641 1.57769   5
   4 -10   1 0.68092 1.33351  15
   4 -10   1 -1.0275 2.01407  11
   4 -10   1 -0.0516 3.04618   3
  -4 -10  -1 0.18249 1.56712  15
   4 -10   1 0.23491 1.19854  18
  -4 -10  -1 1.38249 0.94265   6
  -4 -10  -1 1.98688 3.23917   3
  -4  10  -1 1.02277 1.24525   8
  -4  10  -1 0.24803 1.23037  17
   4  10   1 0.37122 1.38010  18
   4  10   1 0.96565 1.22218  11
  -4  10  -1 -0.3623 1.54285  16
   4  10   1 0.65216 1.25120  16
   4  10   1 -0.0774 0.93733   5
   4  10   1 0.70168 0.79113   7
  -4  10  -1 -0.9108 1.22799   5
   4  10   1 0.19328 1.01724   8
  -4  10  -1 0.15326 1.49333  18
   4  10   1 -0.3267 2.75433   3
  -4  10  -1 3.17413 3.55551   3
   6 -10   1 3.67506 2.02888   5
  -6 -10  -1 0.67849 0.75476   6
   6 -10   1 1.95849 1.02989  12
  -6 -10  -1 -0.6265 1.48140  15
   6 -10   1 -0.0658 1.61035   6
   6 -10   1 2.05815 1.44133  15
  -6 -10  -1 1.96099 1.45925   5
  -6 -10  -1 0.78742 0.63650  12
   6 -10   1 -0.0068 2.41567  11
   6 -10   1 1.99918 1.52581  18
  -6  10  -1 0.82661 1.65972  18
  -6  10  -1 0.64980 1.32652   8
   6  10   1 2.67265 1.27629   5
   6  10   1 2.83259 3.66633   3
  -6  10  -1 2.30218 1.62332   5
   6  10   1 1.51162 1.56683  18
  -6  10  -1 2.16941 2.43966  10
   6  10   1 1.86057 1.24007  16
  -6  10  -1 1.42795 1.51629  17
   6  10   1 2.52726 1.27830   8
  -6  10  -1 1.80797 1.95171  16
   6  10   1 0.99577 0.91605   7
  -6  10  -1 -2.1260 2.79963   3
  -8 -10  -1 17.8517 2.72428   5
  -8 -10  -1 12.2488 2.90727  15
   8 -10   1 16.9668 2.64769  15
   8 -10   1 8.25182 4.23219  11
   8 -10   1 18.2585 2.90453  18
  -8 -10  -1 14.2147 1.58658  12
   8 -10   1 16.0664 3.05774   6
   8 -10   1 19.2545 3.58579   5
  -8  10  -1 20.2835 3.23853  17
   8  10   1 16.5463 2.57929   5
  -8  10  -1 12.4593 2.93143  16
   8  10   1 14.5037 2.23317  16
  -8  10  -1 10.0587 3.32087  10
   8  10   1 17.4072 2.18753   7
  -8  10  -1 16.4667 2.69318   5
  -8  10  -1 10.3761 2.56653  18
   8  10   1 15.8457 2.11626   8
   8  10   1 12.9315 2.60950  18
  -8  10  -1 13.4787 2.34850   8
  10 -10   1 0.43209 1.90868   6
 -10 -10  -1 1.23261 1.41409   5
  10 -10   1 0.08070 1.63109  15
  10 -10   1 -0.2449 1.51423  18
 -10 -10  -1 -0.8014 0.86242  12
  10 -10   1 0.18829 3.02859  11
 -10 -10  -1 -0.3201 1.94201  15
  10 -10   1 -0.7793 2.01854   5
 -10  10  -1 3.33637 2.36523  10
 -10  10  -1 1.81490 1.76420   8
 -10  10  -1 0.57526 1.75260  17
  10  10   1 0.58763 1.13722   5
  10  10   1 0.10827 0.86858  16
 -10  10  -1 -0.0828 1.88887  16
  10  10   1 -0.4546 1.53527  18
  10  10   1 0.57271 1.21702   7
 -10  10  -1 1.17203 1.85431  18
 -10  10  -1 1.40944 1.66645   5
  10  10   1 0.52758 1.26470   8
  12 -10   1 0.89351 1.77605  15
 -12 -10  -1 0.12035 1.19431   5
 -12 -10  -1 1.02787 1.21644  12
  12 -10   1 0.69832 1.71107   7
 -12 -10  -1 0.86992 2.42749  15
  12 -10   1 0.20988 2.23896   5
  12 -10   1 2.59886 1.98060  18
  12 -10   1 -4.7289 2.99819  11
  12 -10   1 1.76847 2.35709   6
  12  10   1 0.39706 1.69155  18
  12  10   1 -0.4898 1.32466   7
 -12  10  -1 1.19252 2.16571  13
  12  10   1 0.73538 1.18114   5
 -12  10  -1 0.55477 2.01201  17
 -12  10  -1 0.26439 1.86608  18
 -12  10  -1 -0.1759 1.83452  10
 -12  10  -1 -0.8582 2.18391  16
  12  10   1 1.08746 1.45725   8
 -12  10  -1 2.55098 2.16734   8
  14 -10   1 1.55040 2.53849   6
  14 -10   1 3.43017 2.33451   7
 -14 -10  -1 3.37578 1.63432  12
  14 -10   1 4.34919 2.89600   5
  14 -10   1 2.01417 1.89342  15
 -14 -10  -1 3.10959 1.58432   5
 -14 -10  -1 4.92496 3.02927  15
  14 -10   1 -0.4804 3.18686  11
  14 -10   1 2.57734 2.13420  18
 -14  10  -1 1.77142 2.53934  16
 -14  10  -1 3.33449 2.55515  13
  14  10   1 3.64445 1.54393   5
 -14  10  -1 2.65462 2.55249  17
  14  10   1 4.44757 1.97849   7
 -14  10  -1 6.00185 2.74423  18
  14  10   1 2.16670 1.75658   8
  14  10   1 4.07739 2.24705  18
 -14  10  -1 6.33494 2.88965  10
  16 -10   1 12.7846 3.08700  15
  16 -10   1 9.84052 3.02828   7
 -16 -10  -1 10.6031 4.00642  15
 -16 -10  -1 11.2990 2.29134  12
  16 -10   1 16.3884 12.3337  11
  16 -10   1 10.7236 3.70332   6
 -16 -10  -1 7.22048 3.11303  13
  16 -10   1 8.24459 3.13692   5
  16 -10   1 11.7965 3.09283  18
  16  10   1 10.2010 2.91473  18
 -16  10  -1 11.4934 3.37035  10
  16  10   1 9.85371 1.87483   5
  16  10   1 10.6809 2.42141   8
  16  10   1 12.3660 2.87739   7
 -16  10  -1 4.84473 3.05980  16
 -16  10  -1 7.17684 3.18172  17
 -16  10  -1 7.67366 3.18178  13
 -16  10  -1 8.58824 2.90599  18
  18 -10   1 2.38675 2.36472  15
  18 -10   1 0.04167 2.25810   7
  18 -10   1 0.96582 2.17327  18
 -18 -10  -1 1.90661 2.80200  13
  18 -10   1 1.14167 2.69467   5
 -18 -10  -1 0.50548 3.07318  15
  18 -10   1 2.03131 3.16273   6
  18  10   1 2.72034 1.95932   8
  18  10   1 2.36807 2.21573   7
  18  10   1 0.64828 2.14939  18
 -18  10  -1 -0.0651 2.92759  14
 -18  10  -1 -0.5395 2.02182  18
  18  10   1 2.04499 1.54060   5
 -18  10  -1 1.42441 2.60922  16
 -18  10  -1 1.63052 2.80440  17
 -18  10  -1 -1.8564 2.40930  13
  20 -10   1 6.38864 3.67000   6
 -20 -10  -1 8.89990 4.56500  15
  20 -10   1 7.44400 3.76236   5
 -20 -10  -1 9.64998 3.55293  13
  20 -10   1 4.03635 2.97614   7
  20 -10   1 4.09987 2.66526  18
 -20  10  -1 7.68588 3.48067  13
 -20  10  -1 2.87544 2.80574  16
  20  10   1 10.2885 2.98921  18
 -20  10  -1 4.64535 3.24626  17
 -20  10  -1 6.55027 3.81027  14
  20  10   1 8.85434 2.67913   8
  20  10   1 5.46480 1.81786   5
  20  10   1 9.83488 3.19681   7
  22 -10   1 1.13374 2.97798   5
  22 -10   1 1.62828 3.30331   6
 -22 -10  -1 2.22020 3.13473  13
  22 -10   1 2.60085 2.88437  18
 -22 -10  -1 -1.6183 3.64313  15
  22 -10   1 1.15326 2.87615   7
 -22  10  -1 -0.4899 2.94027  14
 -22  10  -1 1.99191 3.15971  13
  22  10   1 -1.0276 1.99189   8
  22  10   1 4.45604 2.85635  18
  22  10   1 1.15503 2.49129   7
  22  10   1 0.40574 1.49671   5
 -22  10  -1 3.94496 3.40717  17
 -22  10  -1 0.08749 2.70687  16
  24 -10   1 0.42547 2.80305   7
  24 -10   1 2.60218 2.83446  18
  24 -10   1 1.10585 3.30573   5
 -24 -10  -1 2.96736 3.16503  13
  24 -10   1 1.86290 3.53223   6
  24  10   1 2.27963 2.60255   7
 -24  10  -1 1.40729 3.58708  17
 -24  10  -1 1.89112 2.84188  16
  24  10   1 1.49853 2.41815   8
  24  10   1 2.39127 1.84043   5
  24  10   1 -0.8247 2.45134  18
 -24  10  -1 -0.6577 3.27032  14
 -24  10  -1 0.93013 3.16915  13
  23 -11  -1 4.42850 3.45413   5
  23 -11  -1 2.62145 3.48056   6
  23 -11  -1 2.02059 2.93542  18
  23 -11  -1 2.55123 2.73815   7
  23 -11  -1 2.34996 2.91071  15
 -23  11   1 3.27076 3.66449  17
  23  11  -1 1.00579 1.88605   5
 -23  11   1 4.96691 4.22677  14
  23  11  -1 2.62207 2.66586   7
 -23  11   1 3.48574 3.26528  16
 -23  11   1 3.20525 3.19980  13
  23  11  -1 2.40542 3.06395  18
  23  11  -1 0.69816 2.41092   8
  21 -11  -1 -0.0549 2.95051   5
  21 -11  -1 0.27483 3.16326   6
 -21 -11   1 0.16922 1.92602  12
  21 -11  -1 3.18277 2.64026   7
  21 -11  -1 -0.4586 2.38433  18
  21 -11  -1 1.09466 2.73203  15
 -21 -11   1 -0.7717 3.72422  15
  21  11  -1 -0.4962 2.47902  18
  21  11  -1 0.40842 2.16148   8
  21  11  -1 -0.8622 1.65247   5
  21  11  -1 0.23658 2.30703   7
 -21  11   1 -2.5847 2.48512  13
 -21  11   1 0.64716 3.09951  16
 -21  11   1 1.81817 3.14822  17
  19 -11  -1 1.42418 2.58175  15
 -19 -11   1 -0.6769 2.93905  15
  19 -11  -1 -1.5944 2.07481  18
  19 -11  -1 -2.2275 2.55295   5
  19 -11  -1 -0.1851 3.08615   6
  19 -11  -1 1.22639 2.38756   7
 -19 -11   1 1.60282 1.87379  12
 -19  11   1 2.06465 2.63889  18
 -19  11   1 -0.8620 2.94507  16
 -19  11   1 1.31820 2.76842  17
  19  11  -1 -0.8623 1.58781   5
  19  11  -1 0.35267 2.45898  18
  19  11  -1 2.78058 2.41488   7
  19  11  -1 -0.9997 2.01264   8
 -19  11   1 0.49426 2.72611  13
  17 -11  -1 3.18097 2.48675  15
 -17 -11   1 3.66610 1.93488  12
  17 -11  -1 4.59803 3.33529   6
  17 -11  -1 5.17133 3.26558   5
 -17 -11   1 1.35134 3.18259  15
  17 -11  -1 3.95980 2.25454   7
  17 -11  -1 3.19120 2.41923  18
  17  11  -1 -0.4846 1.91023   7
  17  11  -1 1.17269 2.34001  18
  17  11  -1 2.39915 1.74538   5
 -17  11   1 0.18559 2.77395  16
 -17  11   1 3.44415 2.77276  18
  17  11  -1 1.66167 2.06829   8
 -17  11   1 0.31872 2.56231  13
 -17  11   1 2.98864 3.00615  10
 -17  11   1 1.97969 2.80792  17
 -15 -11   1 2.96835 1.93108   5
  15 -11  -1 3.27383 2.66564   5
  15 -11  -1 4.98534 2.68757  15
  15 -11  -1 2.43781 1.97983   7
 -15 -11   1 2.69468 3.13624  15
  15 -11  -1 4.49907 2.54320  18
  15 -11  -1 4.74866 3.20973   6
 -15 -11   1 4.48074 1.82219  12
  15  11  -1 2.79078 1.95143   8
  15  11  -1 3.55680 1.87317   5
 -15  11   1 0.87522 2.44134  18
 -15  11   1 2.50910 2.81848  10
 -15  11   1 4.49751 2.75225  17
  15  11  -1 1.95978 2.35702  18
 -15  11   1 4.07355 3.12590  16
 -15  11   1 4.18622 2.92443  13
  15  11  -1 2.01450 1.92270   7
 -13 -11   1 -0.4155 1.52750   5
  13 -11  -1 1.62315 2.67186   6
  13 -11  -1 -4.4703 2.57934  11
 -13 -11   1 0.15467 2.45668  15
 -13 -11   1 -0.0968 1.31217  12
  13 -11  -1 1.20380 1.70348   7
  13 -11  -1 0.87467 1.96737  18
  13 -11  -1 1.59128 2.06228  15
  13 -11  -1 1.91942 2.53620   5
 -13  11   1 0.17842 2.13128  18
 -13  11   1 1.12586 2.71397  16
  13  11  -1 0.38542 2.19833  18
 -13  11   1 0.11438 2.28198  10
  13  11  -1 1.60570 1.61016   7
 -13  11   1 1.92517 2.35025  13
  13  11  -1 1.71760 1.54878   5
 -13  11   1 -1.0552 2.00812  17
  13  11  -1 0.66165 1.75007   8
  11 -11  -1 2.98130 1.64092   7
  11 -11  -1 0.48774 1.89834  15
 -11 -11   1 2.62537 1.38502  12
 -11 -11   1 1.14036 1.72874   5
  11 -11  -1 -0.7313 2.88519  11
  11 -11  -1 1.85168 2.45076   5
  11 -11  -1 2.68274 2.33980   6
 -11 -11   1 1.71700 2.43755  15
  11 -11  -1 0.54659 1.69571  18
 -11  11   1 2.19057 2.51350  16
 -11  11   1 4.71332 3.00228  10
  11  11  -1 0.86303 1.44725   7
 -11  11   1 2.16595 2.09811  17
 -11  11   1 0.16359 2.10355  18
 -11  11   1 0.70027 1.84108   8
  11  11  -1 1.70777 1.68735   8
  11  11  -1 4.12731 1.68903   5
  11  11  -1 1.41250 2.04862  18
  -9 -11   1 10.5053 2.98184  15
   9 -11  -1 4.26276 2.51075   6
   9 -11  -1 6.87459 5.13541  11
   9 -11  -1 10.9769 2.14629   7
   9 -11  -1 6.86338 2.61305   5
  -9 -11   1 9.70013 1.61236  12
  -9 -11   1 8.00965 2.37839   5
   9 -11  -1 10.7598 2.59878  15
   9 -11  -1 8.03987 2.31083  18
   9  11  -1 9.35101 2.63266  18
  -9  11   1 9.30817 2.38040   5
   9  11  -1 6.66155 1.66844  16
  -9  11   1 4.57623 2.54045  18
  -9  11   1 8.58993 2.11790   8
  -9  11   1 4.45620 2.65993  16
   9  11  -1 8.83216 1.95642   7
   9  11  -1 7.06465 1.73169   5
  -9  11   1 7.57600 3.49491  10
  -9  11   1 9.10690 2.50376  17
   9  11  -1 8.18003 2.04611   8
   7 -11  -1 1.35517 1.95874   5
   7 -11  -1 -4.0121 1.91734  11
  -7 -11   1 0.88938 1.91960  15
   7 -11  -1 -1.1544 1.67986   6
   7 -11  -1 -0.0913 0.82533  12
  -7 -11   1 -0.4268 0.76176   6
   7 -11  -1 -0.7560 1.27989  18
   7 -11  -1 -1.4717 0.95973   7
  -7 -11   1 1.34816 1.61515   5
  -7 -11   1 -0.5567 0.76165  12
   7 -11  -1 -0.9013 1.53816  15
   7  11  -1 0.34471 0.70372  14
  -7  11   1 0.08621 1.98007  16
  -7  11   1 0.61498 2.37915  10
  -7  11   1 -1.4923 1.43330  17
   7  11  -1 1.02148 1.85053  18
  -7  11   1 0.71293 1.98453  18
   7  11  -1 0.08306 1.35447   8
  -7  11   1 -0.5212 1.51640   5
  -7  11   1 -0.1520 1.28301   8
   7  11  -1 -0.6647 1.02960   7
   7  11  -1 -0.4682 1.13799  16
   7  11  -1 0.69134 1.30381   5
  -5 -11   1 1.65870 1.66045   5
   5 -11  -1 1.38268 2.57470  11
   5 -11  -1 -0.0380 1.58653  15
  -5 -11   1 0.56708 0.97966   6
   5 -11  -1 0.14003 1.30043  18
  -5 -11   1 -0.2401 0.73186  12
   5 -11  -1 0.38175 0.70260  12
   5 -11  -1 1.29541 1.67600   6
   5 -11  -1 -0.7468 1.63437   5
  -5 -11   1 0.62404 1.14782  18
  -5 -11   1 1.39836 1.67935  15
  -5 -11   1 1.25920 1.85083  11
  -5  11   1 0.55101 1.47179   5
   5  11  -1 0.54775 1.44516  16
   5  11  -1 1.21596 1.34771   5
   5  11  -1 1.55478 1.09077   7
  -5  11   1 -0.2475 1.21075   8
   5  11  -1 0.63563 1.78923  18
   5  11  -1 -0.2729 0.96174  14
   5  11  -1 1.20270 1.51728  11
   5  11  -1 1.23795 1.41535   8
  -5  11   1 1.59863 1.86296  18
  -5  11   1 0.23705 1.85257  16
  -5  11   1 -0.2803 1.35444  17
  -5  11   1 1.13042 2.47010  10
  -3 -11   1 6.20475 1.74949  18
   3 -11  -1 4.98114 3.70191  11
   3 -11  -1 9.82101 2.49480  15
   3 -11  -1 9.28775 1.14853  12
   3 -11  -1 5.92457 2.11459   5
  -3 -11   1 8.93589 2.30657  15
  -3 -11   1 4.77571 1.96371   5
   3 -11  -1 7.85611 1.94201  18
  -3 -11   1 8.43879 1.17435  12
  -3 -11   1 10.4143 3.61070  11
   3 -11  -1 7.08839 2.14760   6
  -3 -11   1 7.63196 1.64673   6
   3  11  -1 10.3877 2.03810   5
  -3  11   1 6.81220 2.49357  18
   3  11  -1 9.24504 2.24370  16
   3  11  -1 3.41683 2.02187  11
  -3  11   1 4.95806 3.19412  10
   3  11  -1 7.50594 1.49525   7
  -3  11   1 5.89367 1.58915   8
   3  11  -1 6.73296 2.24452  18
   3  11  -1 5.22014 1.65201   8
  -3  11   1 5.99224 2.44497  16
  -3  11   1 8.07724 2.01775   5
  -3  11   1 7.22381 1.83539  17
  -1 -11   1 -0.7483 1.86844  11
  -1 -11   1 0.56264 1.22168  18
   1 -11  -1 1.08171 1.57070  15
   1 -11  -1 1.04193 1.39730   6
  -1 -11   1 -0.0933 1.32787  15
   1 -11  -1 -0.9073 1.31025   5
   1 -11  -1 2.74243 2.96839  11
  -1 -11   1 -0.4982 1.65060   5
   1 -11  -1 0.81754 1.19468  18
  -1 -11   1 -0.7021 1.14205   6
  -1 -11   1 -0.3966 0.64161  12
   1  11  -1 -0.0222 1.50742  16
   1  11  -1 0.59339 1.02009   7
  -1  11   1 0.68865 1.29546   5
  -1  11   1 0.84607 1.66666  18
  -1  11   1 0.47207 1.15562   8
  -1  11   1 0.01887 1.63862  16
   1  11  -1 0.91219 1.68392  18
   1  11  -1 -0.4760 1.17413   8
   1  11  -1 0.77853 1.71697  11
   1  11  -1 0.11045 1.27593   5
  -1 -11  -1 0.56356 1.15204  18
  -1 -11  -1 0.77531 1.51547   5
   1 -11   1 0.00569 1.61006   5
   1 -11   1 -0.6696 1.27936   6
   1 -11   1 3.85927 2.61579  11
  -1 -11  -1 0.85168 1.24137   6
   1 -11   1 0.74716 0.81577  12
  -1 -11  -1 2.25754 2.47231  11
   1 -11   1 1.19710 1.52589  15
  -1 -11  -1 1.38896 1.70253  15
   1 -11   1 -0.3539 1.11207  18
   1  11   1 0.38335 1.61807  16
  -1  11  -1 0.54337 1.71830  18
  -1  11  -1 1.06225 1.73179  16
   1  11   1 0.77844 1.20234   5
   1  11   1 -0.0285 1.17399   8
  -1  11  -1 -0.0555 1.29381   5
   1  11   1 1.44938 1.74166  18
   1  11   1 0.99312 1.63478  11
  -1  11  -1 0.61596 1.30077   8
   3 -11   1 2.77975 1.99478   5
  -3 -11  -1 3.78927 1.41884   6
  -3 -11  -1 2.20901 1.94457  15
   3 -11   1 2.38217 1.66227  15
   3 -11   1 2.04114 1.76950   6
  -3 -11  -1 3.89947 1.41804  18
  -3 -11  -1 5.67273 2.63697  11
   3 -11   1 4.34731 1.80762  18
   3 -11   1 4.13034 3.61800  11
  -3 -11  -1 2.79089 1.75809   5
   3 -11   1 3.71478 1.10837  12
   3  11   1 1.64062 1.76712  11
  -3  11  -1 3.21275 2.07040  18
   3  11   1 4.44686 1.11778   7
   3  11   1 3.16140 1.37149   8
  -3  11  -1 3.59041 2.19415  16
   3  11   1 4.68324 1.87469  16
  -3  11  -1 3.46861 1.51179   8
   3  11   1 1.38355 1.72518  18
  -3  11  -1 5.07914 1.86366   5
   3  11   1 3.33174 1.45783   5
   5 -11   1 67.3696 8.79225  11
   5 -11   1 48.3737 4.57815   6
  -5 -11  -1 50.9731 4.53147  15
   5 -11   1 49.1253 3.91280  15
  -5 -11  -1 54.9213 5.05210  11
  -5 -11  -1 52.9179 2.79922   6
   5 -11   1 54.2124 4.30232  18
  -5 -11  -1 47.0577 4.07390   5
   5 -11   1 43.8424 5.02209   5
   5 -11   1 49.0567 2.56685  12
   5  11   1 58.3064 3.70760  16
  -5  11  -1 52.7326 3.76733   8
   5  11   1 50.6474 4.60245  18
  -5  11  -1 62.8411 5.48217  18
  -5  11  -1 56.4397 6.56509  10
  -5  11  -1 53.1563 4.32850   5
   5  11   1 51.3601 3.69933  11
   5  11   1 52.5059 3.55881   5
   5  11   1 48.2053 2.55056   7
   5  11   1 51.8391 3.24722   8
  -5  11  -1 47.0428 5.05671  16
   7 -11   1 39.6436 3.75581  15
   7 -11   1 41.4346 5.35273   5
   7 -11   1 38.0582 8.19362  11
  -7 -11  -1 49.2180 4.72804  15
   7 -11   1 44.3255 2.60304  12
   7 -11   1 49.2969 4.43901  18
   7 -11   1 36.8337 4.42000   6
  -7 -11  -1 44.7447 3.97193   5
  -7  11  -1 45.2958 6.08991  10
  -7  11  -1 38.3620 4.97598  18
  -7  11  -1 43.6441 3.66595   8
   7  11   1 43.6258 3.44571   5
  -7  11  -1 47.7992 4.64390   5
  -7  11  -1 42.2156 4.21834  17
  -7  11  -1 41.4117 4.92135  16
   7  11   1 41.6832 4.48459  18
   7  11   1 46.7048 3.32092  16
   7  11   1 42.5643 3.13402   8
   7  11   1 42.4391 2.67381   7
  -9 -11  -1 10.2270 1.34381  12
   9 -11   1 11.6164 2.52945  15
  -9 -11  -1 6.24150 2.68606  15
   9 -11   1 8.17487 2.87020   6
   9 -11   1 8.49403 3.01776   5
  -9 -11  -1 9.34543 2.22009   5
   9 -11   1 12.7740 2.61682  18
   9 -11   1 11.2830 5.52610  11
  -9  11  -1 8.52319 2.36329   8
   9  11   1 9.55239 1.80666   7
   9  11   1 11.0264 2.16823   8
   9  11   1 8.23418 2.56261  18
  -9  11  -1 8.61617 2.51486  17
   9  11   1 10.9565 1.91655   5
  -9  11  -1 9.35479 3.62830  10
  -9  11  -1 9.61211 2.92362  18
  -9  11  -1 8.71277 2.56462   5
  -9  11  -1 7.97276 2.98740  16
  11 -11   1 4.77690 2.24901   7
 -11 -11  -1 4.06709 1.24800  12
  11 -11   1 2.38278 2.53284   5
  11 -11   1 -3.6426 2.68063  11
  11 -11   1 3.87905 2.61252   6
 -11 -11  -1 1.49580 2.54036  15
 -11 -11  -1 2.65828 1.75531   5
  11 -11   1 5.17699 2.15897  18
  11 -11   1 3.54621 2.16523  15
  11  11   1 4.08731 1.52167   5
 -11  11  -1 1.84888 1.89057   5
 -11  11  -1 2.98895 2.67341  16
  11  11   1 2.64978 1.69679   8
 -11  11  -1 2.18708 2.24258  18
 -11  11  -1 4.28453 2.73158  10
  11  11   1 1.96596 1.41383   7
  11  11   1 4.79824 1.23290  16
 -11  11  -1 2.26429 2.22143  17
 -11  11  -1 4.75273 2.29666   8
  11  11   1 2.15214 2.01884  18
  13 -11   1 45.7016 4.31122  15
 -13 -11  -1 42.6473 5.89969  15
  13 -11   1 36.0230 5.58080   6
 -13 -11  -1 47.1141 2.96329  12
  13 -11   1 44.1082 6.18675   5
  13 -11   1 48.5036 5.28879  18
  13 -11   1 50.9892 4.90100   7
  13 -11   1 37.1302 9.28003  11
 -13  11  -1 36.0224 5.39203  16
 -13  11  -1 46.9896 6.00433  13
 -13  11  -1 45.6310 5.84115  18
 -13  11  -1 42.4906 5.22930  17
 -13  11  -1 49.2431 5.15892   8
 -13  11  -1 49.0236 6.62240  10
  13  11   1 44.3274 3.59892   5
  13  11   1 40.4798 4.06762   8
  13  11   1 53.4407 5.27949  18
  13  11   1 49.3783 3.97781   7
 -15 -11  -1 13.6499 4.34558  15
  15 -11   1 11.9816 3.70500   6
  15 -11   1 19.6545 4.38356   5
  15 -11   1 13.8634 3.18479  15
  15 -11   1 16.9666 3.64351  18
  15 -11   1 14.3384 3.45593   7
 -15  11  -1 18.2677 3.95302  17
 -15  11  -1 18.1117 4.34003  10
 -15  11  -1 11.9874 3.67332  13
 -15  11  -1 20.5270 4.16594  18
  15  11   1 15.2358 2.74214   8
  15  11   1 15.7101 2.92080   7
  15  11   1 17.3459 3.39506  18
  15  11   1 19.6262 2.67044   5
 -15  11  -1 14.1271 3.93413  16
 -17 -11  -1 3.11354 3.51891  15
  17 -11   1 -0.1626 2.83895   6
  17 -11   1 1.22449 2.28013  15
  17 -11   1 -0.0172 2.66670   5
  17 -11   1 5.61365 2.88384   7
  17 -11   1 6.66274 2.97020  18
  17  11   1 4.17979 2.22294   8
 -17  11  -1 2.56361 3.33658  14
  17  11   1 2.52983 2.14217   7
 -17  11  -1 2.83325 2.96164  17
 -17  11  -1 4.52619 3.19290  13
 -17  11  -1 2.52906 2.94053  16
  17  11   1 5.28421 1.83508   5
  17  11   1 5.83487 2.80859  18
 -17  11  -1 2.00200 2.65548  18
  19 -11   1 3.98007 2.70027  18
  19 -11   1 3.59697 2.63963  15
  19 -11   1 4.23900 3.48667   5
  19 -11   1 8.77003 3.92933   6
 -19 -11  -1 5.36153 4.28948  15
  19 -11   1 2.60324 2.76811   7
 -19  11  -1 3.28955 3.15797  17
  19  11   1 1.76712 2.45060  18
 -19  11  -1 0.53289 2.80704  13
 -19  11  -1 0.34552 2.80070  16
 -19  11  -1 5.32529 3.75026  14
  19  11   1 4.08734 1.82441   5
  19  11   1 4.43834 2.33801   8
  19  11   1 4.09859 2.55076   7
 -21 -11  -1 4.90065 4.26264  15
  21 -11   1 0.02882 2.68132   7
  21 -11   1 3.37674 2.84806  15
  21 -11   1 1.47058 2.76761  18
  21 -11   1 2.02711 3.51561   6
  21 -11   1 1.91007 3.25586   5
  21  11   1 0.58465 2.25664   7
 -21  11  -1 0.77772 3.10273  13
 -21  11  -1 3.89451 3.33383  16
 -21  11  -1 2.22434 3.66510  14
  21  11   1 0.73042 2.25284   8
  21  11   1 1.88872 1.82633   5
 -21  11  -1 3.01378 3.51521  17
  21  11   1 4.06621 2.72653  18
  23 -11   1 1.55571 2.70754   7
  23 -11   1 1.79395 2.80592  18
  23 -11   1 0.47829 3.10267   5
  23 -11   1 1.05365 3.51731   6
  23 -11   1 2.23312 2.89697  15
  23  11   1 -1.7750 2.44100  18
  23  11   1 0.21918 2.49650   7
 -23  11  -1 1.52399 3.58849  17
 -23  11  -1 0.54509 2.98726  13
  23  11   1 0.52824 2.37054   8
  23  11   1 0.87467 1.69502   5
 -23  11  -1 0.38563 2.98005  16
 -23  11  -1 3.09530 3.69131  14
  22 -12  -1 -0.2821 2.82155  18
  22 -12  -1 2.90358 3.92843   6
  22 -12  -1 1.64607 2.86797  15
  22 -12  -1 -2.9527 2.70099   5
  22  12  -1 -0.8357 1.70477   5
  22  12  -1 0.51031 2.45811   8
 -22  12   1 2.26839 3.43493  16
 -22  12   1 2.98099 4.05461  14
 -22  12   1 0.13147 3.42405  17
  22  12  -1 1.92668 3.05395  18
 -22  12   1 -0.0310 2.87577  13
  22  12  -1 0.51126 2.38978   7
  20 -12  -1 0.26698 2.53373  18
  20 -12  -1 -0.1314 2.21482   7
  20 -12  -1 0.45879 3.36866   6
 -20 -12   1 0.30556 3.77837  15
  20 -12  -1 0.51146 2.81076  15
  20 -12  -1 2.43499 3.38493   5
 -20  12   1 0.88084 3.07418  16
 -20  12   1 2.30838 3.01977  13
  20  12  -1 -0.8135 2.06736   7
  20  12  -1 1.10291 2.58501  18
  20  12  -1 0.21675 2.22986   8
  20  12  -1 -1.5198 1.68520   5
 -20  12   1 0.51808 3.02833  18
 -20  12   1 0.74316 2.95889  17
  18 -12  -1 0.23323 2.31594  18
  18 -12  -1 2.94089 3.35759   6
  18 -12  -1 1.68376 2.59757  15
  18 -12  -1 -1.7642 2.70171   5
 -18 -12   1 2.61411 3.59685  15
  18 -12  -1 5.50177 2.63345   7
 -18  12   1 3.34731 2.86414  13
  18  12  -1 1.56098 1.97694   5
  18  12  -1 0.74971 2.11110   7
 -18  12   1 0.75416 2.95001  17
  18  12  -1 0.57406 2.18480   8
 -18  12   1 0.69665 2.87431  18
  18  12  -1 -0.0250 2.33843  18
 -18  12   1 2.03274 3.34550  16
 -16 -12   1 2.62608 3.31726  15
  16 -12  -1 1.51806 2.76753   5
  16 -12  -1 -0.2326 1.97315  18
  16 -12  -1 1.15289 1.99281   7
  16 -12  -1 4.29418 2.76417  15
  16 -12  -1 -1.9514 2.71518   6
  16  12  -1 0.64872 1.86756   7
 -16  12   1 -0.7300 2.95410  16
 -16  12   1 -0.4449 2.92088  10
  16  12  -1 0.78467 1.63033   5
 -16  12   1 -1.2249 2.50671  13
 -16  12   1 0.60543 2.61270  18
  16  12  -1 0.25066 1.93510   8
 -16  12   1 -1.3402 2.46515  17
  16  12  -1 1.35414 2.48861  18
 -14 -12   1 21.3939 2.99095  12
  14 -12  -1 19.5362 3.73547  18
  14 -12  -1 20.9173 3.27905   7
 -14 -12   1 8.39142 3.61736  15
  14 -12  -1 16.4182 4.20812   5
  14 -12  -1 18.6733 4.36630   6
  14 -12  -1 17.8690 3.60914  15
 -14  12   1 20.6919 4.87363  10
  14  12  -1 23.3593 3.26574   8
  14  12  -1 22.8158 3.58710   7
 -14  12   1 19.1228 4.10747  13
 -14  12   1 20.9821 4.32991  18
  14  12  -1 17.3853 3.66833  18
 -14  12   1 17.6572 4.59273  16
  14  12  -1 18.7610 2.83776   5
 -14  12   1 20.0833 4.26895  17
  12 -12  -1 -0.2506 2.53044   6
 -12 -12   1 -0.9839 2.48883  15
 -12 -12   1 3.00505 2.06420   5
  12 -12  -1 3.31682 4.48185  11
 -12 -12   1 1.23634 1.28812  12
  12 -12  -1 -0.7112 1.43962   7
  12 -12  -1 -0.0363 2.07771  15
  12 -12  -1 0.90537 2.59175   5
  12 -12  -1 -0.3349 1.77250  18
  12  12  -1 -0.8278 2.13272  18
  12  12  -1 1.69360 1.64442   5
  12  12  -1 1.80637 1.69191   7
 -12  12   1 0.78194 2.07037   8
  12  12  -1 2.30293 1.95500   8
 -12  12   1 -0.2712 2.57871  10
 -12  12   1 0.52864 2.14156  17
 -12  12   1 2.14122 2.55249  18
 -12  12   1 -0.4641 2.60694  16
  10 -12  -1 2.74215 2.02123  18
  10 -12  -1 1.12466 2.35514   5
 -10 -12   1 1.84837 2.43863  15
  10 -12  -1 5.41865 2.34116  15
  10 -12  -1 2.22206 1.62977   7
 -10 -12   1 2.19865 1.31503  12
  10 -12  -1 1.81342 3.45064  11
  10 -12  -1 1.60431 2.48750   6
 -10 -12   1 3.20289 2.04500   5
  10  12  -1 2.29421 1.44543  16
 -10  12   1 0.65068 2.74641  16
 -10  12   1 1.00838 2.30030  18
 -10  12   1 5.51502 2.24945   8
 -10  12   1 2.48564 2.23260  17
  10  12  -1 2.08476 1.88181   8
 -10  12   1 1.47066 1.87095   5
  10  12  -1 3.12929 2.46606  18
  10  12  -1 2.37378 1.61427   5
 -10  12   1 3.27155 3.07078  10
   8 -12  -1 6.15377 2.73917   6
  -8 -12   1 3.70386 2.49830  15
   8 -12  -1 2.88326 3.39213  11
  -8 -12   1 3.39585 2.07154   5
   8 -12  -1 4.82988 2.17496  18
  -8 -12   1 4.07790 1.17991  12
   8 -12  -1 2.04507 2.17313  15
   8 -12  -1 4.78212 1.62358   7
   8 -12  -1 4.50073 1.23312  12
   8 -12  -1 4.03060 2.68007   5
   8  12  -1 3.08229 1.56594  16
  -8  12   1 3.40548 2.77455  16
   8  12  -1 5.44656 1.82743   5
  -8  12   1 3.35020 3.13231  10
   8  12  -1 2.91713 1.80972   8
  -8  12   1 4.60910 2.15943  17
  -8  12   1 1.99485 1.69824   8
  -8  12   1 4.91279 2.29061   5
   8  12  -1 3.49592 1.54854   7
   8  12  -1 2.94910 2.21132  18
  -8  12   1 1.23248 2.32961  18
   6 -12  -1 21.3097 3.56772   6
   6 -12  -1 17.7347 3.52969   5
   6 -12  -1 20.5734 3.23891  15
   6 -12  -1 19.5356 1.70340  12
  -6 -12   1 17.3380 3.10740   5
  -6 -12   1 22.6423 2.32890   6
   6 -12  -1 22.7221 3.15720  18
  -6 -12   1 20.3811 3.65894  11
  -6 -12   1 18.8640 1.74398  12
   6 -12  -1 21.6238 6.11373  11
  -6 -12   1 25.6946 4.16684  15
  -6  12   1 18.9506 3.98058  16
   6  12  -1 20.0469 2.26080  14
   6  12  -1 22.2778 3.46843   5
   6  12  -1 15.3109 3.18199  18
  -6  12   1 21.5322 3.94157  18
   6  12  -1 22.2685 3.22455  16
  -6  12   1 18.4398 5.03694  10
   6  12  -1 23.2464 3.49194   8
  -6  12   1 22.3174 3.45340  17
  -6  12   1 25.4588 3.47177   5
  -6  12   1 20.6825 3.01653   8
   6  12  -1 22.9822 2.55188   7
  -4 -12   1 -1.0338 1.65530  15
   4 -12  -1 0.07607 1.68705  15
  -4 -12   1 -0.3647 2.26030  11
   4 -12  -1 0.33335 1.38807  18
  -4 -12   1 -0.5558 0.65931  12
  -4 -12   1 -0.3643 1.64360   5
  -4 -12   1 0.24825 1.14904   6
   4 -12  -1 1.83984 2.83541  11
   4 -12  -1 -0.4763 1.71007   5
   4 -12  -1 0.02532 1.68308   6
   4  12  -1 -0.3463 1.45983  16
  -4  12   1 -0.2599 1.37254  17
  -4  12   1 -0.6616 1.85982  18
  -4  12   1 -0.3659 1.33247   8
   4  12  -1 1.33559 1.54317   8
  -4  12   1 0.15929 2.01297  16
   4  12  -1 -0.0366 1.00107   7
  -4  12   1 4.19463 2.94737  10
   4  12  -1 1.14352 1.98361  18
   4  12  -1 0.24531 1.29717  14
  -4  12   1 0.41900 1.49504   5
   4  12  -1 1.31886 1.47507  11
   4  12  -1 -0.0455 1.28041   5
   2 -12  -1 0.34076 1.74872  15
   2 -12  -1 0.09911 2.47286  11
  -2 -12   1 -0.4512 0.65626  12
  -2 -12   1 0.56345 1.65689  15
  -2 -12   1 0.53806 1.30089   6
  -2 -12   1 0.74495 1.27901  18
  -2 -12   1 0.16476 1.95715   5
   2 -12  -1 -0.3802 1.62045   5
  -2 -12   1 1.78458 2.63783  11
   2 -12  -1 0.33526 1.25893  18
   2 -12  -1 -0.3960 1.49958   6
  -2  12   1 0.44821 1.95947  16
   2  12  -1 1.01481 1.52440  14
   2  12  -1 0.39020 1.06386   7
   2  12  -1 0.41489 1.64483  16
  -2  12   1 -0.1439 1.89390  18
   2  12  -1 0.28041 1.36544   8
  -2  12   1 -1.3229 1.42317   5
  -2  12   1 -0.3199 1.29306   8
   2  12  -1 0.89048 1.49120   5
   2  12  -1 0.19316 1.92424  18
   0 -12  -1 9.85943 2.74616   5
   0 -12   1 10.6314 4.04240  11
   0 -12   1 9.02421 2.43933  15
   0 -12  -1 10.5016 2.62388  15
   0 -12   1 9.76162 2.94045   5
   0 -12   1 9.51421 2.22538   6
   0 -12  -1 7.93458 2.18905   6
   0 -12  -1 5.34716 3.33797  11
   0 -12   1 11.3607 1.59005  12
   0 -12   1 11.1228 2.28073  18
   0  12   1 13.3293 2.21307   8
   0  12  -1 10.9264 2.69655  16
   0  12  -1 9.41123 2.05629   8
   0  12   1 7.63198 2.65302  18
   0  12  -1 11.2366 2.31796   5
   0  12   1 9.29412 2.18047   5
   0  12  -1 8.56687 2.70224  18
   0  12   1 10.4394 2.75015  16
  -2 -12  -1 1.56378 1.36688   6
   2 -12   1 0.58464 1.34708  18
   2 -12   1 0.56955 1.56476  15
  -2 -12  -1 0.76188 1.79228  15
   2 -12   1 -1.2407 2.61915  11
   2 -12   1 -0.5467 1.51428   6
   2 -12   1 0.00406 0.82096  12
  -2 -12  -1 -0.7790 2.25427  11
  -2 -12  -1 0.91606 1.69119   5
   2 -12   1 0.24686 1.93852   5
  -2  12  -1 1.38187 2.03135  18
  -2  12  -1 0.94199 1.92408  16
  -2  12  -1 -0.8793 1.33156   8
   2  12   1 -0.9281 1.51449  16
  -2  12  -1 -0.9705 1.47134   5
   2  12   1 0.94886 1.85714  11
   2  12   1 -0.8527 1.26181   8
   2  12   1 0.58943 1.45214   5
   2  12   1 0.03905 1.72788  18
   2  12   1 0.03494 0.83824   7
   4 -12   1 0.80038 1.77594  15
  -4 -12  -1 1.93980 2.36341  11
  -4 -12  -1 2.70624 1.76034   5
  -4 -12  -1 2.93703 2.13473  15
   4 -12   1 5.35451 2.47779   5
   4 -12   1 2.57245 1.96323   6
   4 -12   1 6.19943 3.89868  11
   4 -12   1 2.05009 1.04551  12
  -4 -12  -1 2.68282 1.34176   6
   4 -12   1 1.43939 1.63426  18
  -4  12  -1 1.98417 2.14099  18
   4  12   1 3.35116 1.61415   5
  -4  12  -1 1.53204 2.16054  16
  -4  12  -1 3.61102 3.10573  10
   4  12   1 1.97458 1.50589   8
   4  12   1 2.93660 2.08913  18
  -4  12  -1 4.28703 1.81272   8
   4  12   1 4.28876 1.82056  16
   4  12   1 2.68797 1.06170   7
   4  12   1 2.33487 1.69942  11
  -4  12  -1 3.31687 2.00860   5
   6 -12   1 -0.3887 1.59036  18
   6 -12   1 -0.3330 1.59380  15
   6 -12   1 0.84039 2.04186   6
   6 -12   1 -0.3813 1.88235   5
  -6 -12  -1 0.91900 1.65746   5
  -6 -12  -1 0.02531 1.02175   6
   6 -12   1 0.48508 3.25893  11
  -6 -12  -1 1.76239 2.09428  15
   6 -12   1 -1.2173 0.94275  12
   6  12   1 0.03061 1.35196   5
  -6  12  -1 -1.2256 1.97681  16
  -6  12  -1 -1.0513 1.61983   5
  -6  12  -1 1.90316 2.40382  10
   6  12   1 0.07482 0.87870   7
  -6  12  -1 -1.0761 1.74546  18
   6  12   1 -0.0498 1.81711  18
   6  12   1 -0.9446 1.27413  16
   6  12   1 0.20544 1.41515   8
  -6  12  -1 1.22897 1.66948   8
   8 -12   1 31.0781 4.79735   6
  -8 -12  -1 23.7969 4.16881  15
   8 -12   1 30.8283 4.49938  18
   8 -12   1 26.9125 4.57571   5
   8 -12   1 29.9129 8.00410  11
   8 -12   1 28.2987 3.63393  15
   8 -12   1 25.5268 2.48678  12
  -8 -12  -1 28.2434 3.74293   5
  -8  12  -1 32.1217 5.29658  16
   8  12   1 31.7744 3.65848   5
  -8  12  -1 30.2626 4.30863  17
   8  12   1 31.2184 2.66067   7
  -8  12  -1 29.3881 3.90397   8
  -8  12  -1 22.2013 5.22261  10
  -8  12  -1 32.2877 4.81078   5
  -8  12  -1 33.3341 4.87617  18
   8  12   1 32.2486 3.57306   8
   8  12   1 30.5092 4.67110  18
   8  12   1 31.0443 3.16113  16
  10 -12   1 0.53038 1.84141  18
  10 -12   1 -0.9076 2.30515   5
  10 -12   1 -0.3944 2.25603   6
  10 -12   1 0.89366 1.66703   7
  10 -12   1 0.05751 2.77701  11
 -10 -12  -1 -0.2493 1.46020   5
 -10 -12  -1 0.32671 2.53083  15
  10 -12   1 0.42104 1.76043  15
 -10  12  -1 2.33903 2.51408  18
 -10  12  -1 -1.4234 1.96115  10
 -10  12  -1 1.56665 1.97891   5
 -10  12  -1 0.30713 2.50113  16
 -10  12  -1 0.66340 2.06920  17
  10  12   1 -0.2674 1.19367   7
  10  12   1 3.11983 2.22355  18
 -10  12  -1 -1.3705 1.89725   8
  10  12   1 -0.8804 1.09261  16
  10  12   1 -0.0286 1.56545   8
  10  12   1 1.00475 1.40167   5
  12 -12   1 0.24387 1.77265   7
  12 -12   1 -0.1650 3.15268  11
  12 -12   1 0.13396 2.50523   6
 -12 -12  -1 1.42621 2.86628  15
  12 -12   1 -0.8242 1.88134  18
  12 -12   1 1.92344 2.15493  15
  12 -12   1 0.72638 2.80763   5
  12  12   1 0.32927 1.40431   5
  12  12   1 1.93882 2.42064  18
 -12  12  -1 0.32982 2.28561  17
 -12  12  -1 0.48120 2.62829  13
 -12  12  -1 0.75183 2.40006  18
 -12  12  -1 -0.1992 2.37476  10
 -12  12  -1 0.58541 2.29638   8
 -12  12  -1 -1.0282 2.47909  16
  12  12   1 0.54925 1.39697   7
  12  12   1 0.94344 1.80002   8
  14 -12   1 6.04518 2.71029  18
  14 -12   1 6.85164 3.40673   6
  14 -12   1 5.02011 3.37426   5
  14 -12   1 6.69440 2.64358   7
  14 -12   1 2.87028 2.33608  15
 -14 -12  -1 3.05877 3.30976  15
 -14  12  -1 6.02913 3.55190  10
  14  12   1 3.45085 1.91402   7
 -14  12  -1 0.83063 2.50047  18
  14  12   1 5.87005 2.81507  18
  14  12   1 3.63235 1.79335   5
 -14  12  -1 5.43977 3.01716  17
 -14  12  -1 2.85644 2.98111  16
  14  12   1 3.21890 2.12819   8
 -14  12  -1 4.23922 3.05402  13
  16 -12   1 4.97119 3.47603   6
  16 -12   1 3.60766 2.64715   7
 -16 -12  -1 10.7877 4.14166  15
  16 -12   1 2.24044 3.06490   5
  16 -12   1 5.35368 2.93646  18
  16 -12   1 2.63712 2.49584  15
 -16  12  -1 3.89729 2.85680  18
 -16  12  -1 2.01012 2.88044  17
 -16  12  -1 7.83940 4.01480  14
 -16  12  -1 2.99950 3.22953  13
 -16  12  -1 4.90510 3.34014  16
  16  12   1 4.33382 2.81201  18
  16  12   1 6.80399 2.14713   5
  16  12   1 2.99778 2.20531   8
  16  12   1 9.33007 2.47656   7
  18 -12   1 4.63187 3.71063   6
  18 -12   1 2.89675 2.68704  15
  18 -12   1 2.83919 3.10730   5
  18 -12   1 1.76486 2.50951  18
  18 -12   1 3.79722 2.80838   7
 -18 -12  -1 0.51822 3.52839  15
 -18  12  -1 1.28711 3.42510  14
  18  12   1 1.15536 2.06303   7
  18  12   1 0.26475 2.52596  18
  18  12   1 0.33395 1.52503   5
 -18  12  -1 1.92237 3.00273  17
 -18  12  -1 3.52352 3.00682  18
  18  12   1 0.63589 2.05224   8
 -18  12  -1 1.90139 3.03104  13
 -18  12  -1 -0.0210 2.60526  16
 -20 -12  -1 -2.6545 3.26122  15
  20 -12   1 -0.4742 2.38974  18
  20 -12   1 -0.8848 3.40132   6
  20 -12   1 1.47474 2.58770  15
  20 -12   1 -0.1010 2.54690   7
  20 -12   1 1.14889 3.05541   5
  20  12   1 1.42816 2.20936   7
  20  12   1 0.76251 2.24805   8
 -20  12  -1 0.39544 3.29969  14
 -20  12  -1 -0.7068 3.09539  17
  20  12   1 1.15120 2.71565  18
 -20  12  -1 0.15498 3.13772  13
  20  12   1 0.25180 1.64242   5
 -20  12  -1 1.86492 3.32404  16
  22 -12   1 1.41582 3.69509   6
 -22 -12  -1 0.08792 4.09589  15
 -22  12  -1 5.03249 3.59095  17
 -22  12  -1 3.54234 3.39696  13
  22  12   1 3.12138 2.64024   8
 -19 -13   1 12.7461 4.75609  15
  19 -13  -1 9.65044 4.51378   6
  19 -13  -1 12.7053 4.66821   5
  19 -13  -1 11.2115 3.73579  15
 -19  13   1 6.48153 3.89311  16
  19  13  -1 8.86103 3.54856  18
 -19  13   1 9.18934 3.80140  18
 -19  13   1 9.25651 3.89721  17
  19  13  -1 10.9816 3.24144   8
  19  13  -1 10.5274 2.67424   5
 -19  13   1 3.09738 3.90782  14
 -19  13   1 13.0909 4.22220  13
  19  13  -1 11.5090 3.01007   7
 -17 -13   1 1.01780 3.62711  15
  17 -13  -1 1.19403 3.30181   6
  17 -13  -1 1.30434 2.82188   5
  17 -13  -1 0.98528 2.63072  15
  17  13  -1 0.38835 1.93661   7
  17  13  -1 -0.5916 2.61017  18
 -17  13   1 3.51752 3.07846  18
 -17  13   1 -0.2832 2.78560  17
  17  13  -1 2.08017 2.07978   5
 -17  13   1 0.12236 3.11424  16
 -17  13   1 -0.1966 2.83880  13
  17  13  -1 -1.2821 2.17214   8
  15 -13  -1 1.86416 3.31507   6
 -15 -13   1 2.14910 3.11569  15
  15 -13  -1 1.33781 2.35550  18
  15 -13  -1 1.98366 2.53240  15
  15 -13  -1 3.46790 3.27842   5
 -15  13   1 -3.4509 3.08470  10
 -15  13   1 1.56797 2.85592  18
  15  13  -1 2.41993 2.11273   7
  15  13  -1 1.29222 2.59946  18
  15  13  -1 0.91220 1.74950   5
 -15  13   1 0.42955 2.70510  17
 -15  13   1 0.14981 2.90540  13
 -15  13   1 1.73642 3.20703  16
  15  13  -1 0.61321 2.09829   8
  13 -13  -1 5.35899 3.51081   6
  13 -13  -1 5.04424 2.53292  18
 -13 -13   1 3.53598 3.16035  15
  13 -13  -1 5.70119 3.06843   5
  13 -13  -1 4.44663 2.56415  15
  13  13  -1 4.26031 1.96420   5
 -13  13   1 1.82866 2.48019   8
 -13  13   1 4.07050 3.05482  13
 -13  13   1 6.81683 3.64894  10
  13  13  -1 3.45575 1.98756   7
 -13  13   1 4.75414 3.52299  16
 -13  13   1 1.82192 2.60966  17
  13  13  -1 4.99221 2.84187  18
 -13  13   1 8.37087 3.73807  18
  13  13  -1 6.38609 2.45072   8
 -11 -13   1 12.6759 3.11318   5
  11 -13  -1 7.13099 2.75115  15
  11 -13  -1 15.8798 4.18970   5
  11 -13  -1 14.6222 3.79717   6
  11 -13  -1 11.3120 2.89592  18
  11 -13  -1 14.7341 2.43041  12
  11 -13  -1 15.5255 6.87489  11
 -11 -13   1 12.6296 3.77191  15
 -11  13   1 5.55183 3.81649  10
  11  13  -1 11.3351 3.49119  18
  11  13  -1 17.0509 2.99346   5
 -11  13   1 13.7250 3.97823  18
  11  13  -1 16.3003 2.92167   8
 -11  13   1 14.3677 3.99419  16
 -11  13   1 20.8879 3.47536   8
  11  13  -1 12.7549 2.33725   7
 -11  13   1 18.9420 3.87801  17
   9 -13  -1 4.77293 3.05125   5
   9 -13  -1 2.60768 2.16283  18
   9 -13  -1 3.64600 3.99740  11
   9 -13  -1 2.42367 2.31288  15
  -9 -13   1 5.86082 3.07928  15
   9 -13  -1 2.35669 2.72286   6
  -9 -13   1 0.73800 1.93820   5
  -9  13   1 2.29353 2.24727   5
  -9  13   1 0.31417 2.54020  18
   9  13  -1 1.57364 1.90927   8
  -9  13   1 1.69976 2.03608   8
   9  13  -1 5.22207 2.09245   5
   9  13  -1 3.60175 2.54592  18
  -9  13   1 2.51257 2.22803  17
   9  13  -1 1.79263 1.42305   7
  -9  13   1 3.78084 3.18465  10
  -9  13   1 3.11667 3.01200  16
   9  13  -1 2.18247 1.70729  16
   7 -13  -1 -2.9686 2.70998  11
   7 -13  -1 1.45905 2.39423   6
   7 -13  -1 0.74509 2.39263   5
  -7 -13   1 -0.0074 1.89105   5
  -7 -13   1 -1.5833 2.03144  15
   7 -13  -1 1.39801 2.11521  15
   7  13  -1 1.87446 1.33617   7
   7  13  -1 1.23848 2.34981  18
  -7  13   1 0.85250 2.52237  16
   7  13  -1 0.76942 1.68042   5
  -7  13   1 -0.6460 2.64307  10
  -7  13   1 -0.0953 2.01667   5
  -7  13   1 0.78953 1.86692  17
   7  13  -1 0.34299 1.71648   8
   7  13  -1 0.79027 1.58281  16
  -7  13   1 1.56730 1.78130   8
  -7  13   1 1.71622 2.51264  18
   5 -13  -1 2.00194 2.20593   6
  -5 -13   1 0.43868 2.10119  15
   5 -13  -1 5.73191 4.11266  11
  -5 -13   1 2.01124 1.33665   6
  -5 -13   1 3.55039 2.30364   5
   5 -13  -1 -0.0568 2.03685   5
   5 -13  -1 1.76299 2.03156  15
  -5 -13   1 3.72816 3.05769  11
   5  13  -1 2.18464 2.33436  18
   5  13  -1 1.38546 1.27941   7
  -5  13   1 1.55489 2.87027  10
   5  13  -1 0.38774 1.62518  16
  -5  13   1 1.92772 1.91427   5
   5  13  -1 2.51722 1.76795   8
  -5  13   1 3.20226 1.85229   8
  -5  13   1 4.20546 2.77813  16
   5  13  -1 2.40428 1.40748  14
   5  13  -1 1.26763 1.79312   5
  -5  13   1 2.35585 2.43194  18
   3 -13  -1 1.57818 2.11258   5
   3 -13  -1 -2.3191 2.68036  11
   3 -13  -1 1.83649 2.16002  15
  -3 -13   1 -0.0783 1.98412  15
  -3 -13   1 0.67135 1.41642   6
   3 -13  -1 0.40542 1.82965   6
  -3 -13   1 2.38948 2.87651  11
  -3 -13   1 0.22205 2.04736   5
   3  13  -1 1.06374 1.22408   7
   3  13  -1 0.71582 1.79365  16
  -3  13   1 2.75810 2.43504  16
   3  13  -1 -0.5772 1.41715  14
   3  13  -1 0.45027 1.64430   8
   3  13  -1 1.20211 2.18768  18
  -3  13   1 2.52764 2.07150   5
   3  13  -1 1.45435 1.83240   5
  -3  13   1 1.81529 2.41943  18
  -3  13   1 1.85066 1.68699   8
  -3  13   1 0.43961 3.01129  10
   1 -13  -1 7.53808 2.26798   6
  -1 -13   1 11.9761 3.22458   5
  -1 -13   1 7.03753 3.77406  11
   1 -13  -1 9.70201 2.91255   5
  -1 -13   1 4.95427 1.89783   6
   1 -13  -1 1.14927 3.16962  11
   1 -13  -1 6.90141 2.63329  15
  -1 -13   1 6.16669 2.40833  15
  -1  13   1 6.34863 2.22482   5
   1  13  -1 6.65982 2.52758  16
   1  13  -1 3.29869 2.01139  14
  -1  13   1 7.65058 1.93112   8
   1  13  -1 5.64620 2.74696  18
   1  13  -1 3.98733 1.90671   8
  -1  13   1 8.55979 2.91852  16
  -1  13   1 5.58301 2.69666  18
   1  13  -1 6.40002 2.22432   5
   1 -13   1 1.18343 1.88334  15
   1 -13   1 3.14087 2.42049   5
  -1 -13  -1 3.34389 3.34048  11
   1 -13   1 2.73596 3.16393  11
   1 -13   1 -1.4755 1.35865  18
  -1 -13  -1 1.22990 1.85919   5
  -1 -13  -1 3.88059 2.34001  15
  -1 -13  -1 -0.3001 1.44235   6
   1 -13   1 1.39476 1.77037   6
  -1  13  -1 1.14255 1.67271   8
   1  13   1 0.64281 1.53889   8
  -1  13  -1 -0.1908 1.91775  16
  -1  13  -1 2.00225 2.37231  18
   1  13   1 2.76938 2.51633  18
   1  13   1 3.83631 2.10516  16
  -1  13  -1 1.16685 1.75375   5
   1  13   1 2.87384 1.82962   5
  -3 -13  -1 3.35683 2.08823   5
   3 -13   1 0.78387 1.93579   6
   3 -13   1 -0.5110 2.10038   5
   3 -13   1 0.44542 1.70208  15
  -3 -13  -1 0.18819 1.98786  15
   3 -13   1 0.67688 3.42147  11
  -3 -13  -1 0.89996 2.53586  11
  -3 -13  -1 -0.5404 1.20795   6
   3 -13   1 -0.7624 1.44675  18
   3  13   1 -0.1053 1.49851   8
   3  13   1 -0.1406 2.05236  18
   3  13   1 0.39577 1.68450  16
   3  13   1 -0.4258 1.45756   5
  -3  13  -1 0.03646 2.23167  18
   3  13   1 1.44339 1.03447   7
  -3  13  -1 0.87358 1.69032   8
  -3  13  -1 0.79035 2.22095  16
  -3  13  -1 0.17194 1.75127   5
   5 -13   1 6.14115 2.41895  18
   5 -13   1 2.77741 1.24756  12
  -5 -13  -1 2.19905 2.26744  15
   5 -13   1 0.54967 1.86331  15
   5 -13   1 1.95068 3.49420  11
  -5 -13  -1 3.11640 1.50010   6
   5 -13   1 0.49399 2.27673   5
   5 -13   1 2.60686 2.26305   6
  -5 -13  -1 6.70282 2.55239   5
  -5  13  -1 3.29117 2.02135   8
   5  13   1 4.38981 1.92382  16
   5  13   1 2.05214 2.36317  18
  -5  13  -1 -0.6614 2.46490  10
   5  13   1 2.59548 1.13627   7
  -5  13  -1 5.63512 2.43383   5
  -5  13  -1 5.00680 2.83372  18
  -5  13  -1 5.83191 2.68285  16
   5  13   1 1.87565 1.68761   5
   5  13   1 3.27959 1.73717   8
   7 -13   1 -0.4702 2.10700   6
   7 -13   1 1.09400 1.80856  18
   7 -13   1 -0.4794 3.44345  11
   7 -13   1 -0.5124 1.80229  15
   7 -13   1 -1.3948 0.98969  12
  -7 -13  -1 1.00432 1.78566   5
   7 -13   1 -1.4345 2.17389   5
  -7 -13  -1 0.13488 2.16869  15
   7  13   1 1.05318 2.16444  18
  -7  13  -1 -0.6118 1.90693   5
  -7  13  -1 1.60375 2.47163  16
   7  13   1 -0.1698 1.61580   8
   7  13   1 0.34276 1.47243  16
  -7  13  -1 0.41780 1.89618   8
  -7  13  -1 1.42882 2.61269  10
   7  13   1 -0.3970 1.46883   5
  -7  13  -1 1.49373 2.43818  18
   7  13   1 0.33622 1.04706   7
   9 -13   1 8.01536 1.76246  12
   9 -13   1 4.45345 3.19947   5
  -9 -13  -1 10.0981 3.51709  15
   9 -13   1 5.69817 2.99806   6
   9 -13   1 2.70267 2.13742  15
   9 -13   1 3.80272 2.06004   7
   9 -13   1 8.07130 2.45765  18
   9 -13   1 2.06082 3.41402  11
  -9  13  -1 2.29317 2.23677   8
   9  13   1 5.19642 1.90956   5
  -9  13  -1 5.93194 3.22475  16
  -9  13  -1 10.3041 2.97096   5
   9  13   1 5.67180 2.11788   8
   9  13   1 9.12249 2.97218  18
  -9  13  -1 5.43900 2.93773  18
   9  13   1 5.50949 1.70817  16
   9  13   1 7.69180 1.77140   7
  -9  13  -1 3.83078 2.84510  10
  11 -13   1 -0.4347 1.95291  15
  11 -13   1 0.35835 1.86385   7
  11 -13   1 -0.6497 1.94025  18
  11 -13   1 -0.9652 2.51213   6
  11 -13   1 -1.3382 1.22565  12
  11 -13   1 -1.0318 2.58751   5
 -11 -13  -1 1.01096 2.65464  15
 -11  13  -1 -0.0795 2.64393  16
  11  13   1 0.16319 1.60733   5
 -11  13  -1 0.26471 2.25057   8
 -11  13  -1 1.52217 2.42448  17
 -11  13  -1 -0.1865 2.46704  18
 -11  13  -1 -2.9841 2.46770  10
  11  13   1 1.20210 2.35951  18
  11  13   1 0.30587 1.76850   8
  11  13   1 0.32699 1.26293   7
  13 -13   1 2.35504 2.47818  18
 -13 -13  -1 4.68459 3.48535  15
  13 -13   1 1.36101 3.09710   6
  13 -13   1 1.73670 2.24744  15
  13 -13   1 4.33837 2.37561   7
  13 -13   1 4.29940 3.11203   5
 -13  13  -1 4.08351 3.68736  14
 -13  13  -1 8.09937 3.93496  10
 -13  13  -1 1.22555 2.47341   8
 -13  13  -1 5.94978 2.94538  17
  13  13   1 4.12572 2.21631   8
  13  13   1 2.51480 1.80266   5
  13  13   1 2.93397 1.79799   7
  13  13   1 4.98002 2.92904  18
 -13  13  -1 2.71919 3.23425  13
 -13  13  -1 2.73709 2.95615  16
 -13  13  -1 3.08101 2.92794  18
  15 -13   1 -0.6027 2.73591   5
  15 -13   1 0.49696 2.59862  18
  15 -13   1 -2.4683 1.97124   7
  15 -13   1 -0.5714 3.09145   6
 -15 -13  -1 -0.3769 3.12538  15
  15 -13   1 0.32411 2.29965  15
 -15  13  -1 0.41032 2.50127  18
  15  13   1 -0.7084 1.50933   7
  15  13   1 0.72491 1.61152   5
  15  13   1 -0.2910 2.02912   8
 -15  13  -1 -0.3503 3.04793  14
 -15  13  -1 0.95540 2.58906  17
 -15  13  -1 2.71718 3.00649  16
  15  13   1 1.73909 2.50030  18
 -15  13  -1 1.16379 2.95556  13
  17 -13   1 1.35608 2.56508  15
  17 -13   1 -1.4128 2.15604   7
 -17 -13  -1 5.29902 4.10072  15
  17 -13   1 -0.8125 3.02061   6
  17 -13   1 0.75739 2.88701   5
  17 -13   1 1.71235 2.67718  18
 -17  13  -1 0.73732 3.09750  14
 -17  13  -1 4.22307 3.41639  13
  17  13   1 0.82056 2.55549  18
  17  13   1 2.46521 1.91414   5
  17  13   1 0.10348 2.15884   8
 -17  13  -1 -1.2409 2.55428  17
 -17  13  -1 -1.4647 2.75950  18
 -17  13  -1 0.79840 3.05711  16
  17  13   1 0.89060 1.92537   7
 -19 -13  -1 1.30983 4.12759  15
  19 -13   1 1.43397 3.06941   5
  19 -13   1 -0.2316 2.49569  18
  19 -13   1 4.25792 3.78330   6
  19 -13   1 -1.1690 2.49994  15
 -19  13  -1 2.97371 3.25617  17
  19  13   1 1.66375 1.84110   5
  19  13   1 -0.1485 2.71510  18
 -19  13  -1 2.80241 3.28375  16
  19  13   1 0.52454 2.38971   8
 -19  13  -1 3.13965 3.51079  13
 -19  13  -1 2.08748 3.76750  14
  19  13   1 2.77072 2.18790   7
 -18 -14   1 -0.3638 3.84292  15
  18 -14  -1 4.19832 3.53680   5
  18 -14  -1 3.60124 3.05159  15
  18 -14  -1 3.67513 3.99911   6
 -18  14   1 1.83304 3.32737  16
 -18  14   1 5.18530 3.68052  17
  18  14  -1 2.66291 2.21345   7
  18  14  -1 1.32381 1.93948   5
 -18  14   1 -0.9392 3.71516  14
  18  14  -1 1.41321 2.46799   8
 -18  14   1 5.87347 3.76022  18
  18  14  -1 1.49471 2.95521  18
 -18  14   1 1.29517 2.86580  13
  16 -14  -1 1.94407 2.98042   5
  16 -14  -1 1.69685 3.51266   6
 -16 -14   1 0.34695 3.49236  15
  16 -14  -1 1.14055 2.71364  15
  16  14  -1 -0.0414 2.33478   8
  16  14  -1 -0.4360 2.74397  18
 -16  14   1 0.46090 3.06439  18
  16  14  -1 0.73313 1.92038   7
 -16  14   1 1.63991 2.99109  13
 -16  14   1 2.06384 2.90962  17
  16  14  -1 -1.5395 1.65139   5
 -16  14   1 -1.5324 3.12799  16
 -14 -14   1 1.36197 3.28455  15
  14 -14  -1 -0.9449 3.16407   6
  14 -14  -1 1.40943 2.73698  15
  14 -14  -1 -1.0032 2.56440   5
 -14  14   1 -1.0730 2.52540  17
  14  14  -1 0.87633 2.24923   8
 -14  14   1 3.84135 3.33252  18
  14  14  -1 0.34985 1.75209   5
 -14  14   1 1.64269 3.26748  16
  14  14  -1 -0.2702 2.73553  18
 -14  14   1 -0.1221 2.99519  13
  14  14  -1 1.28148 1.84213   7
  12 -14  -1 -1.0893 2.28346  15
  12 -14  -1 1.24659 2.78872   5
  12 -14  -1 0.81123 2.98681   6
 -12 -14   1 3.23668 3.26739  15
  12  14  -1 -1.5269 1.90746   8
 -12  14   1 -0.3592 2.92835  16
  12  14  -1 1.26819 1.68999   7
 -12  14   1 -0.1714 2.43435  17
  12  14  -1 -0.2575 1.75514   5
 -12  14   1 -1.2512 2.22183   8
  12  14  -1 1.35946 2.71063  18
 -12  14   1 -0.8764 2.90419  18
  10 -14  -1 6.88110 3.29169   6
 -10 -14   1 4.84286 3.31829  15
  10 -14  -1 3.45031 2.61295  15
  10 -14  -1 3.09990 3.00758   5
 -10  14   1 3.94546 2.41588   8
 -10  14   1 2.31237 2.34101  17
  10  14  -1 4.44914 1.75262   7
 -10  14   1 2.89489 3.19500  16
  10  14  -1 4.92416 2.21052   5
  10  14  -1 1.95975 2.23430   8
 -10  14   1 11.8267 4.80411  10
 -10  14   1 2.87673 2.88839  18
  10  14  -1 2.61846 2.74217  18
  -8 -14   1 -0.9051 2.39138  15
   8 -14  -1 -0.4754 2.53269   5
  -8 -14   1 0.38825 2.00553   5
   8 -14  -1 7.84878 4.83221  11
   8 -14  -1 -0.5210 2.05099  15
   8 -14  -1 0.74620 2.56766   6
   8  14  -1 -0.2311 2.41736  18
   8  14  -1 -0.1944 1.85072   8
   8  14  -1 -0.7931 1.20035   7
  -8  14   1 1.87432 2.75339  18
  -8  14   1 0.62745 2.95989  16
   8  14  -1 -0.3516 1.58540  16
  -8  14   1 -4.3708 2.24771  10
   8  14  -1 -0.2884 1.69956   5
  -8  14   1 -0.5995 2.03177   5
  -8  14   1 -1.0475 1.84738   8
   6 -14  -1 0.50127 2.31039   6
   6 -14  -1 -0.5079 2.38209   5
   6 -14  -1 -2.4767 3.25586  11
  -6 -14   1 1.24533 2.37205  15
  -6 -14   1 -0.3401 2.02817   5
   6 -14  -1 -0.1884 2.09843  15
  -6  14   1 -0.2151 2.61750  18
   6  14  -1 -0.9053 1.64731  16
  -6  14   1 0.22435 1.79722   8
  -6  14   1 -0.4960 2.43945  16
  -6  14   1 3.87505 2.99264  10
   6  14  -1 1.43703 1.87445   5
  -6  14   1 -1.6697 1.93501   5
   6  14  -1 1.21342 1.94674   8
   6  14  -1 0.61476 1.30241   7
   6  14  -1 -0.9410 2.22306  18
   4 -14  -1 0.24658 2.25455   5
   4 -14  -1 2.79065 2.32591   6
  -4 -14   1 1.96971 2.36309  15
   4 -14  -1 2.63178 2.39334  15
  -4 -14   1 1.57773 2.27174   5
   4 -14  -1 3.96383 4.49422  11
  -4 -14   1 0.97527 1.52918   6
  -4  14   1 5.31115 2.53878   5
  -4  14   1 5.84679 3.19957  18
   4  14  -1 3.12702 1.48276   7
  -4  14   1 -1.3956 2.95992  10
  -4  14   1 -0.5316 2.28306  16
   4  14  -1 1.95072 1.98412   8
   4  14  -1 0.01456 2.37605  18
   4  14  -1 2.68594 2.11392  16
   4  14  -1 4.02690 2.18348   5
  -4  14   1 2.30329 1.91851   8
   4  14  -1 2.12595 1.64787  14
  -2 -14   1 4.37036 2.73561   5
  -2 -14   1 4.50797 1.92822   6
  -2 -14   1 4.36628 2.54307  15
   2 -14  -1 3.26857 2.31469   6
   2 -14  -1 1.96690 2.27558   5
   2 -14  -1 3.32814 2.57153  15
   2 -14  -1 0.50044 3.73596  11
  -2 -14   1 3.24506 3.38083  11
  -2  14   1 1.61787 2.11111   5
  -2  14   1 2.29506 1.79038   8
  -2  14   1 5.41604 2.96056  18
   2  14  -1 4.49742 2.77199  18
   2  14  -1 4.01938 2.10873   8
   2  14  -1 3.23128 2.25977   5
   2  14  -1 6.82297 2.70149  16
  -2  14   1 2.87860 2.60723  16
  -2  14   1 1.35771 3.05485  10
   2  14  -1 4.24033 2.15895  14
   0 -14  -1 1.86501 3.33702  11
   0 -14   1 -0.4642 1.66730   6
   0 -14  -1 1.46475 1.89300   6
   0 -14  -1 3.88948 2.35842   5
   0 -14  -1 0.85552 2.14089  15
   0 -14   1 -4.5213 2.95533  11
   0 -14   1 2.17719 2.48848   5
   0 -14   1 1.02244 1.99718  15
   0  14   1 1.34984 2.11600  16
   0  14  -1 0.79036 2.43829  18
   0  14   1 3.05442 2.69043  18
   0  14   1 1.39081 2.01432   5
   0  14  -1 1.05471 1.84284   5
   0  14   1 1.30419 1.69737   8
   0  14  -1 0.49105 2.22222  16
   0  14  -1 2.49219 2.21770  14
   0  14  -1 1.40566 1.86894   8
  -2 -14  -1 0.50490 1.52691   6
   2 -14   1 0.55965 2.02069   6
   2 -14   1 4.01446 2.30695  15
   2 -14   1 1.87296 3.86972  11
   2 -14   1 4.28877 2.90178   5
  -2 -14  -1 3.10456 2.61413  15
  -2 -14  -1 0.00936 2.04158   5
   2  14   1 2.93648 1.86524   8
  -2  14  -1 1.06543 2.36179  16
  -2  14  -1 1.43131 2.28803  14
  -2  14  -1 2.14515 2.88654  18
   2  14   1 2.79831 2.23846  16
   2  14   1 0.67027 1.80111   5
   2  14   1 2.08413 2.76847  18
  -2  14  -1 0.66442 1.90909   8
  -2  14  -1 2.56587 2.23497   5
  -4 -14  -1 3.40550 2.76522  15
   4 -14   1 7.60371 3.07744   5
   4 -14   1 4.08518 2.37041  15
   4 -14   1 6.75403 5.12719  11
  -4 -14  -1 1.25872 2.05868   5
   4 -14   1 2.26868 2.36056   6
  -4 -14  -1 3.89503 1.79891   6
   4  14   1 4.34096 2.00319  14
  -4  14  -1 1.62876 2.11428   8
  -4  14  -1 4.17862 2.47848   5
   4  14   1 3.99264 2.73193  18
  -4  14  -1 2.37177 2.72431  18
   4  14   1 3.06169 2.11718  16
  -4  14  -1 3.66923 2.75913  16
  -4  14  -1 -0.7135 2.81250  10
  -4  14  -1 -0.7545 2.14203  14
   4  14   1 2.07688 1.93414   5
   4  14   1 1.76005 1.87552   8
   6 -14   1 1.45907 2.08271  15
   6 -14   1 0.59927 2.29531   6
   6 -14   1 -0.4947 2.58496   5
  -6 -14  -1 0.93219 1.95128   5
  -6 -14  -1 1.32589 2.61350  15
   6 -14   1 -3.9055 3.41654  11
   6  14   1 0.02725 1.80530   5
  -6  14  -1 -1.2442 1.96955   5
  -6  14  -1 2.64648 3.30421  10
  -6  14  -1 0.90153 2.55234  16
  -6  14  -1 -0.5631 2.35849  18
  -6  14  -1 2.32060 2.13117   8
   6  14   1 0.69029 1.76814   8
   6  14   1 0.34868 1.71178  16
   6  14   1 0.69040 2.39036  18
   8 -14   1 6.59057 2.70584  15
   8 -14   1 4.21297 3.28349   5
   8 -14   1 5.19334 4.62129  11
  -8 -14  -1 4.17050 3.21050  15
   8 -14   1 9.03783 3.33131   6
   8  14   1 6.83800 1.98890  16
   8  14   1 6.98997 2.31348   5
  -8  14  -1 2.34851 2.87725  14
   8  14   1 5.80395 2.92809  18
  -8  14  -1 2.62823 2.88350  16
  -8  14  -1 5.35313 2.68856   5
   8  14   1 6.87857 2.33881   8
  -8  14  -1 7.29750 2.72263   8
  -8  14  -1 5.34771 3.29316  10
  -8  14  -1 2.55013 2.99883  18
  10 -14   1 0.66413 2.50050  18
  10 -14   1 -2.8236 2.45054   5
 -10 -14  -1 -0.5412 2.57580  15
  10 -14   1 0.51585 2.23382  15
  10 -14   1 0.60861 2.68459   6
 -10  14  -1 -0.1250 2.57656  18
 -10  14  -1 -3.1922 2.80206  10
 -10  14  -1 0.49892 2.37726   8
  10  14   1 0.31632 1.91013   8
 -10  14  -1 -0.6549 2.86902  14
  10  14   1 -1.1508 2.28164  18
 -10  14  -1 -0.6053 2.07757   5
 -10  14  -1 1.06918 2.97677  16
  10  14   1 -0.1971 1.72711   5
  12 -14   1 -1.0914 2.17632  15
  12 -14   1 0.08204 3.10882   5
  12 -14   1 2.09796 2.96787   6
  12 -14   1 -0.8105 2.51845  18
 -12 -14  -1 0.18468 2.86982  15
 -12  14  -1 1.46123 2.55251   8
 -12  14  -1 0.23477 2.64377  18
  12  14   1 1.32597 1.83935   5
 -12  14  -1 -0.2990 2.81046  16
  12  14   1 -0.4663 1.90955   8
 -12  14  -1 0.03924 3.12458  14
 -12  14  -1 -2.7372 3.64983  10
 -12  14  -1 -1.9631 2.82534  13
  12  14   1 1.88426 2.70173  18
  14 -14   1 0.31060 2.54084  15
  14 -14   1 0.52619 3.12719   5
  14 -14   1 1.79637 4.63265  18
  14 -14   1 -1.0478 2.86856   6
 -14 -14  -1 0.71153 3.28068  15
 -14  14  -1 0.79379 3.04775  13
  14  14   1 -0.2429 2.00105   7
  14  14   1 0.37569 1.79447   5
 -14  14  -1 -1.0457 2.69556  18
  14  14   1 0.67589 2.57912  18
 -14  14  -1 0.18342 2.95802  16
 -14  14  -1 -0.1021 3.22316  14
  14  14   1 -0.8254 1.94953   8
  16 -14   1 4.73620 3.80403   6
  16 -14   1 1.49064 3.09459   5
 -16 -14  -1 10.4820 4.56039  15
  16 -14   1 3.27709 2.86429  15
 -16  14  -1 3.93092 3.28785  18
  16  14   1 2.58749 2.45083   7
  16  14   1 2.61698 1.94293   5
 -16  14  -1 -1.5862 2.77079  16
  16  14   1 4.24042 3.00608  18
 -16  14  -1 4.57202 3.92402  14
 -16  14  -1 4.14134 3.68526  13
  16  14   1 2.84628 2.42973   8
  18 -14   1 -1.6502 2.83914   5
  18 -14   1 1.97203 3.65773   6
  18 -14   1 2.88152 2.81915  15
 -18 -14  -1 -0.2587 3.79051  15
 -18  14  -1 4.97241 3.67359  16
  18  14   1 5.02856 2.20113   5
 -18  14  -1 3.01279 3.68404  13
  18  14   1 4.24674 3.08866  18
 -18  14  -1 2.51151 3.74482  14
  18  14   1 2.84765 2.65429   8
 -15 -15   1 -1.4591 3.16439  15
  15 -15  -1 1.16409 3.55085   6
  15 -15  -1 -1.1781 2.55546  15
  15 -15  -1 0.20664 2.80338   5
 -15  15   1 1.23723 2.96170  17
  15  15  -1 -2.7578 2.53523  18
  15  15  -1 1.48552 2.38743   8
 -15  15   1 -1.3806 3.08605  16
 -15  15   1 -1.4574 2.89832  13
  15  15  -1 -0.6565 1.92709   5
 -15  15   1 1.91902 3.17038  18
 -13 -15   1 2.97839 3.44891  15
  13 -15  -1 7.97688 3.29127  15
  13 -15  -1 1.66765 3.13435   5
  13 -15  -1 0.96769 3.21315   6
 -13  15   1 -2.2795 2.75060  16
 -13  15   1 4.56379 3.48601  18
  13  15  -1 2.23111 2.45600   8
 -13  15   1 1.53027 3.08480  13
  13  15  -1 0.10483 1.91902   5
  13  15  -1 3.01927 3.11706  18
 -11 -15   1 -1.5482 2.59891  15
  11 -15  -1 3.51955 3.27786   6
  11 -15  -1 -0.3040 2.53518  15
  11 -15  -1 10.4947 4.24492   5
  11  15  -1 1.07733 2.21001   8
  11  15  -1 2.43125 3.04342  18
 -11  15   1 1.33564 3.03559  16
 -11  15   1 -0.3633 2.45185   8
  11  15  -1 -0.2517 1.88964   5
 -11  15   1 -0.1380 2.90227  18
   9 -15  -1 0.94196 2.89063   6
   9 -15  -1 2.08812 2.91068   5
   9 -15  -1 0.74946 2.55930  15
  -9 -15   1 -0.5910 2.66976  15
   9  15  -1 -0.0319 2.05509   8
   9  15  -1 1.92785 2.11689   5
  -9  15   1 0.84531 2.69196  18
  -9  15   1 0.52737 2.97571  16
  -9  15   1 -0.7264 2.11284   8
   9  15  -1 0.46853 2.84179  18
  -9  15   1 -0.9601 2.09908   5
  -7 -15   1 9.73686 3.29032   5
   7 -15  -1 9.76817 3.67857   6
  -7 -15   1 3.19036 3.04125  15
   7 -15  -1 2.54374 2.94949   5
   7 -15  -1 -2.7195 4.65336  11
   7 -15  -1 3.31443 2.74591  15
   7  15  -1 6.01849 3.32060  18
  -7  15   1 5.61624 3.59404  18
  -7  15   1 4.07960 2.56065   5
   7  15  -1 8.01974 2.67660   8
   7  15  -1 4.82312 2.30987   5
  -7  15   1 7.05527 2.57613   8
  -7  15   1 7.82296 3.56521  16
   7  15  -1 6.18304 2.38267  16
   5 -15  -1 1.89705 2.47114   6
  -5 -15   1 0.40396 2.55143   5
  -5 -15   1 -0.0641 2.38797  15
   5 -15  -1 2.20325 2.95146   5
   5 -15  -1 0.59765 2.42553  15
   5 -15  -1 2.22761 4.41267  11
  -5  15   1 -0.0930 2.31050   5
  -5  15   1 0.71707 2.00208   8
   5  15  -1 0.95895 2.75305  18
   5  15  -1 -0.4272 1.88013  16
   5  15  -1 -0.5009 1.95399   5
   5  15  -1 -0.4177 1.95940   8
  -5  15   1 2.78640 2.90275  16
  -5  15   1 -2.1750 2.72155  18
  -3 -15   1 -0.5248 1.58138   6
   3 -15  -1 1.37746 2.50509   5
   3 -15  -1 6.45598 4.80896  11
  -3 -15   1 1.82842 2.39006  15
   3 -15  -1 0.53700 2.18363   6
   3 -15  -1 -0.3779 2.38479  15
  -3 -15   1 0.92581 2.54552   5
   3  15  -1 0.46667 2.10007   5
  -3  15   1 0.39740 2.80558  18
  -3  15   1 -0.3466 1.84503   8
   3  15  -1 0.32053 2.66396  18
   3  15  -1 0.83559 1.99494   8
   3  15  -1 2.01400 2.20915  16
  -3  15   1 0.51004 2.56700  16
  -3  15   1 -0.1388 2.21064   5
   1 -15  -1 1.91139 2.46805  15
  -1 -15   1 -0.1954 1.75459   6
   1 -15  -1 1.18818 2.14282   6
  -1 -15   1 1.93561 2.41127  15
  -1 -15   1 2.25638 2.66225   5
   1 -15  -1 -1.3224 1.95041   5
   1  15  -1 0.61326 2.11307   5
   1  15  -1 2.53780 2.61597  16
  -1  15   1 0.50084 2.27507  16
  -1  15   1 0.66104 2.20716   5
   1  15  -1 0.03681 2.59055  18
  -1  15   1 1.52006 2.82609  18
  -1  15   1 -1.2833 1.70537   8
   1  15  -1 1.41721 2.00647   8
   1  15  -1 0.07698 1.80002  14
  -1 -15  -1 17.9657 3.19551   6
   1 -15   1 14.9352 3.19286   6
   1 -15   1 17.2889 3.53239  15
  -1 -15  -1 20.0811 4.04346  15
  -1 -15  -1 17.0930 3.72345   5
   1 -15   1 17.1427 4.05018   5
   1 -15   1 17.1113 6.60530  11
  -1  15  -1 14.5275 3.53481  16
  -1  15  -1 12.8790 4.10584  18
  -1  15  -1 21.3486 3.93962  14
   1  15   1 14.1082 3.36945  16
   1  15   1 16.1266 2.76025   8
  -1  15  -1 14.8676 3.21476   5
   1  15   1 16.8379 4.12934  18
   1  15   1 14.9871 3.01894   5
  -3 -15  -1 -0.1981 2.11294   5
   3 -15   1 0.37259 2.15825  15
   3 -15   1 -2.8117 3.69462  11
   3 -15   1 0.89234 2.75344   5
   3 -15   1 0.05139 2.14220   6
  -3 -15  -1 -1.4070 2.39926  15
  -3  15  -1 0.97230 2.23730   5
   3  15   1 0.54469 1.87865   8
   3  15   1 1.22335 2.67274  18
  -3  15  -1 0.63325 2.35914  14
   3  15   1 -1.1719 1.90260  16
  -3  15  -1 -1.2093 1.89738   8
  -3  15  -1 0.75380 2.90922  18
   3  15   1 -1.1966 1.81956   5
  -3  15  -1 -0.3346 2.45840  16
   5 -15   1 0.40145 4.43851  11
   5 -15   1 1.14966 2.60041   6
   5 -15   1 1.18379 2.80930   5
   5 -15   1 -0.4008 2.14849  15
  -5 -15  -1 0.62880 2.68422  15
   5  15   1 -1.5866 1.79275   5
   5  15   1 1.09652 1.91981  16
   5  15   1 0.47041 1.93702   8
  -5  15  -1 0.65502 2.51766  14
  -5  15  -1 2.06870 2.30894   8
  -5  15  -1 -0.5569 2.24928   5
   5  15   1 0.38490 2.50624  18
  -5  15  -1 0.87760 2.66190  16
  -5  15  -1 -1.4656 2.58374  18
   7 -15   1 1.27574 2.91298   5
   7 -15   1 0.98186 2.79175   6
  -7 -15  -1 -0.1737 2.49115  15
   7 -15   1 -0.1515 2.33670  15
   7  15   1 -0.0195 1.93966   8
   7  15   1 0.50485 1.85859  16
  -7  15  -1 0.65239 2.68039  14
  -7  15  -1 1.16721 2.40506   8
   7  15   1 -0.2699 1.91225   5
   7  15   1 1.35024 2.55891  18
  -7  15  -1 0.85541 2.67975   5
  -7  15  -1 -0.5871 2.75328  18
  -7  15  -1 -1.4956 2.51220  16
  -9 -15  -1 8.46271 3.65224  15
   9 -15   1 2.12934 3.13005   5
   9 -15   1 4.53976 2.74593  15
   9 -15   1 4.91483 3.38159   6
  -9  15  -1 6.94620 2.90567   5
  -9  15  -1 8.07485 3.84359  14
   9  15   1 3.51318 2.89297  18
  -9  15  -1 3.71811 2.73490   8
  -9  15  -1 -0.5005 2.80336  16
   9  15   1 4.65455 2.27426   5
   9  15   1 8.81617 2.64279   8
 -11 -15  -1 3.30786 3.56450  15
  11 -15   1 -1.5215 2.78407   6
  11 -15   1 0.79993 3.11778   5
  11 -15   1 0.75931 2.45220  15
 -11  15  -1 -0.4835 2.52102   8
 -11  15  -1 -0.8775 3.12156  14
  11  15   1 1.97756 2.87725  18
  11  15   1 -0.8651 1.76068   5
 -11  15  -1 0.35242 2.94657  18
 -11  15  -1 0.33930 2.88426  16
  11  15   1 0.36950 2.04383   8
  13 -15   1 2.73308 3.23347   5
  13 -15   1 5.37065 2.99573  15
  13 -15   1 3.38656 3.53151   6
 -13 -15  -1 -0.9781 3.05852  15
 -13  15  -1 -0.4455 2.95015  16
 -13  15  -1 -0.1562 2.77462   8
 -13  15  -1 5.20497 3.89674  13
  13  15   1 2.38842 3.07622  18
 -13  15  -1 3.27893 3.64683  14
  13  15   1 3.33496 2.42446   8
 -13  15  -1 4.40687 3.62188  18
  13  15   1 3.65554 2.15853   5
 -15 -15  -1 1.75901 3.64513  15
  15 -15   1 0.68621 2.47916  15
  15 -15   1 2.71458 3.75318   6
  15 -15   1 2.55645 3.35026   5
 -15  15  -1 -0.5188 3.48248  14
 -15  15  -1 0.89702 3.55729  16
  15  15   1 0.45181 2.35376   8
  15  15   1 1.64578 1.97768   5
  15  15   1 1.70474 2.81872  18
 -15  15  -1 2.35278 3.45703  13
 -15  15  -1 5.96645 3.68069  18
 -12 -16   1 -0.2935 2.99766  15
  12 -16  -1 -2.3292 3.02019   6
  12 -16  -1 -0.9795 2.59270  15
  12 -16  -1 0.40249 3.12025   5
 -12  16   1 -0.1543 3.07414  16
 -12  16   1 2.61822 3.66616  14
  12  16  -1 1.19225 3.11439  18
  12  16  -1 1.47166 2.38848   8
 -12  16   1 -1.5343 2.90608  13
 -12  16   1 1.09738 3.17971  18
 -12  16   1 0.40498 2.51914   8
  12  16  -1 -0.7614 2.01105   5
 -10 -16   1 0.35594 3.05286  15
  10 -16  -1 -0.5557 2.94211   6
  10 -16  -1 -0.2792 2.97141   5
  10 -16  -1 1.43729 2.70466  15
 -10  16   1 0.40833 2.99466  16
  10  16  -1 -0.3176 2.24897   8
  10  16  -1 1.09472 2.17446   5
 -10  16   1 -0.2273 2.24600   8
  10  16  -1 -0.3245 2.81679  18
 -10  16   1 2.86413 3.37003  18
  -8 -16   1 0.95328 2.86562  15
   8 -16  -1 -1.4102 2.73940   5
   8 -16  -1 -0.9697 2.32997  15
   8 -16  -1 -0.7865 2.69331   6
  -8  16   1 -0.8243 2.20851   8
  -8  16   1 -0.9024 2.77035  16
  -8  16   1 0.08430 2.30723   5
  -8  16   1 -0.5039 2.85201  18
   8  16  -1 -1.9119 2.65542  18
   8  16  -1 -0.7330 2.18378   8
   8  16  -1 1.76011 2.43680   5
   6 -16  -1 3.44916 2.88089   6
  -6 -16   1 3.54736 3.07393  15
   6 -16  -1 6.63122 3.40364   5
   6 -16  -1 0.60816 2.56860  15
[truncated: 3,732,905 more chars]
